# Supplementary material for: BRILIA: Integrated Tool for High-Throughput Annotation and Lineage Tree Assembly of B-Cell Repertoires
Source: Front Immunol. 2017 Jan 17;7:681. doi: 10.3389/fimmu.2016.00681 (PMC5239784; doi:10.3389/fimmu.2016.00681)
Supplement: Supplementary file 2 [file Data_Sheet_1.XLSX]

## Sheet: Sheet1
SeqNum	Seq
1	GAGATGATTCAAAAAACACGCTGTATCTGCAAATGAACAGCCTGAAAACCGAGGACACAGCCGTGTATTACTGTACCACAGGTGGGGGGAGAGATTGTACTGGTGGTGTATGCTATATCATCTGG
1001	GAGCTGATTCAAAAAACACGCTGTATCTGCAAATGAACAGCCTGAAAACCGAGGACACAGCCGTGTATTACTGTACCACAGGTGGGGGGAACGATTGTACTGGCGGTGTATGCTATATCATATGG
2001	AAGCTGATTCAAAACACACGCTGTATCTGCAAATGAACAGCCTGAAAACCGAGGACACAGCCGTGTATTACTGTACCACAGGTGGGAGGAACAATTGTACTGGCGGTGTATGCTATAGCATATGG
3001	AAGCTGATTCAAAACACACGCTGTATCTGGAAATGTACAGCCTGAAAACCGAGGTCACAGTCGTGTATTACTGTACCACAGGTGTGAGGAACAATTGTACTGGCGGTGTATGCTATAGCATATGG
4001	AAGCTGATTCAAAACACACGCTGTATCTGGAGATGTACAGCCTGAACACCGAGGTCATAGTCGTGTATTACTGTATCACAGGTGTGAGGAACAATCGTACTGGCGGTGTATGCTATAGCATATGG
5001	AAGCTGATTCAAAACACACGCTATATCTGGAGCTGTACAGCGTGAACACCGAGGTCATAGTCGTGTATTACTGTATCACAGGTGTGAGGAACAATCGTACTCGCGGTGTATGCTATAGTATATGG
2	AAAACCAGGTGGTCCTTACAATGACCAACATGGACCCTGTGGACACAGCCACGTATTACTGTGCACGGATACGGGGCGTGAACTATGTTCGGGGAGTTATTATACACAACTGGTTCGACCCCTGG
1002	AAAACCAGGTGGTCCTTACAATAACCAACATGGGCCCTGTGGACACAGTCACGTATTACTGTGCACGGATACGGGGCGTGAGCTATGTTCGGGGAGTTTTTATACACAACTGGTTCGACCCCTGG
2002	AGAACCAGGTGGTCCTTACAATAACCAACTTGGGCCCTGTGGCCACAGTCACGTATTACTGTGCACGGATACGGGGCGTGAGCTATGTCCGGGGAGTTTTTATACACAACTGGTTCGTCCCCTGG
3002	AGAACCAGATGGTCCTTATAATAACCATCTTGGGCCCTGTGGCCACAGTCACGCATTACTGTGCACTGATACGGGGCGTGAGCTATGTCCGGGGAGTTTTTATACACAACTGGTTCGTCCCCTGG
4002	AGAACCAGATGGTCCTTATAATAGCCATCTTGGGCACTGTGGCCACAGTCACGCATTACTGTGCACTGATATGGGGCGTGAGCTATGTCCGGGGAGTTTATATACACAACTGGCTCGTCCCCTGG
5002	AGAACCAGATGGTCCTTATAATAGCCATTTTGGGCACTGTGGCCACAGTCACGCATTACTGTGTATTCATATGGGGCGTGAGCTATGTCCGGGGAGTTTATATATACAACTGGCTCGTCCCCTGG
3	TATCAGTAGACACGTCCAAGAACCACTTCTCCCTGAAGCTGAGCTCTGTGACCGCTGCGGACACGGCCGTGTATTACTGTGCGAGATACGATTTTTGGAGTGGTTATTATATCCTTGACTACTGG
1003	TTTCAGTAGACACGTCCAAGAACCACTTCTCCCTGAAGCTGAGCTCTGTGACCGCTGCGAACACGGCCGTGTATTACTGTGCGAGACACGATTCTTGGAGTGGTTATTATTTCCTTGACTACTGG
2003	TTTCAGTAGACACGTCCAAGAATCACCTCTCCCTGAAGCTGAGCTCTGTGACCGCTGCGAACACGGCCGTGTATTATTGTGCGAGACACGATTCCTGGAGCGGTTATTATTTCCTTGACTACTGG
3003	TTTCAGTAGAGACGTCCAAGAATCACCTCTCCCTGAAGCTGAGCTCTGCGACCGCTGCGAACACGGCCGTCTACTATTGTGCGAGACACGATTCCTGGAGCGGTTATTATTTCCTAGACTACTGG
4003	TTTCAGTAGAGACGTCCAAGAATAACCTCTTTCTGAAGCTGAGCTCTGCGACCGCTGCGAACACGGCCGTCTACTATTGTGAGAGACACGATTCCTGGAGCGGCTATTATTTCCTAGACTACTGG
5003	TTTCAGTAGAGACGTCCAAGAATAACCTCTTTCTGAAGGTGAGCTCTGCGACCGCTGCGAACATGGCCGTCTACTGTTGTGAGAGACACGATTCCTGGAGCGGCTATTGTTTCGTAGACTACTGG
4	TCAGCACAGCCTACATGGAGCTGAGCAGCCTGAGATCTGAGGACACGGCCACGTATTACTGTGCGAGATTACTATGTTCGGGGAGTTATTCCCCTTACTACTACTACTACTACATGGACGTCTGG
1004	TCAGCAGAGCCTACATGGAGCTGAGCAGCCCGAGATCTGAGGACACGGCCACGTATTACTGTGCGAGATTACTATTCTCGGGGAGTTATTCCCCTTACTACTACTACTACTTCATGGACGTCTGG
2004	TCAGCAGAACCTACGTGGAGCTGAGCAGCCCGAGGTCTGAAGACACGGCCACGTATTACTGTGCGAGATTACTATTCTCGGGGAGTTATTTCCCTTACTACTACTACTACTTCATGGACGTCTGG
3004	TCAGCAGCACCTATGTGGAGCTGAGCAGCCCGAGGTCTCTAGACACGGCCACGTTTTACTGTGCGAGATTACTATTCTCGGGGAGTTATTTCCCTTACTACTACTACTACTTCATGGACGTCTGG
4004	TCAGTAGCACCTATGTGGAGCTGAGCAGCCCGAGGTCTCTAGACACGGCCACGATTTACTGTGCGAGTTTACTATTCTCAGGGAGTTATTTCCCTAACTACTACTACTACTTCATGGACGTCTGG
5004	TCAGTAGCACCTATGTTGAGCTAAGCAGCCCGAGGTCTCTAGACACGGCCACGATTTACTGTGCGAGTTTACTATTCTCAGCGGGTTATTTCCCTAACTACTACTACTACTTCATTGACGTCTGG
5	AGAACTCCCTGTATCTGCAAATGAACAGTCTGAGAGCTGAGGACATGGCCTTGTATTACTGTGCAAAAGATAGGGGGGGGCGTACAGGATATTGTAGTGGTGGTAGCTGCTACAGGGGCCCCTGG
1005	AGAACTCCCTGTATCTGCAAATGAATAGTCTGAGTGCTGAGGACATGGCCTTGTATTACTGTGCAGAAGATAGGGGGGGGCGTACAGGATATTGTAGGGGTGGTGGCTGCTACAGGGGCCCCTGG
2005	AGAACTCCCTGTATCTGCAAATGAATAGTCTGAGTGCTGTGGAAATGGCCTTGTATTACTGTGCAGAAGAGAGGGGGGGGCGTACCGGATATTGTAGGGGGGGTGGCTGCTACAGGGGCCCCTGG
3005	AGAACTCCCTGTATCTGCAAATGAATAGTCTGAGTGCTGTGGAAATGACTTTGTATTACTGTGCAGAGGAGAGGGGGGGGCGTACCGGATATTGTAGGGGGGGTGGCTGCTACAGGCGTCCCTGG
4005	AGAACTCCCTGTATCTGCAAATGTATAGTCGGAGTGCTGTGGAAATGACTTTGTGTTACTGTGCAGAGGAGAGGGGGGGGCGCACCGGATATTGTAGGGGGGGTGGCTGCTACAGCCGTCCCTGG
5005	AGAACTCCCTGTATCTGCAAATGTATAGGCGAAGTGCCGTGGAAATGACTTTGTGTTGCTGTGCAGAGGAGAGGGGGGGGCGCACCGGATATTGTAGGGGGGGTGGCTGCTACAGCCGTCCTTGG
6	ACAATTCCAAGAACACGCTGTATCTTCAAATGAACAACCTGAGAGCTGAGGGCACGGCCGTGTATTACTGTGCCAGATATGGGAGGTGTATAACTGGGGAAGCACAGAACTGGTTCGACCCCTGG
1006	ACAATTCCAAGAACACGCTGTATCTTCAAATGAACAACCCGAGGGCTGAGGGCACGGCCGTGTATTACTGTGCCAGATGTGGGAGGTGTATAATTGGGGAAGCACAGAACTGGTTCGGCCCCTGG
2006	ACAATTCCAAGAATACGCTGTATCTTCAAATGAACAACCCGAGGGCTGAGGGCACGGCCGTGTATTACTGTGCCAAATGTGGGAGGTGTATAATTAGAGAAGCACAGAACCGGTTCGGCCCCTGG
3006	ACAATTCCAAGAATCCGCTGTATGTTCAAATGAACAACCCGAGGGCTGAGGGCATGGCCGTGTATTACTGTGCCAAATGTGGGAGGTTTACAATTAGAGAAGCACAGAACCGGTTCGGCCCCTGG
4006	ACAATTCCAAGAATCCGCTGTATGTTCAAATGAACAACCCGAGGGCTGAGGGCATGGCCGTGCATTACTGTGCCAAATGTCGGAGGTTTACAATTAGAGAAGCTAAGAACCGATTCGGCCCCTGG
5006	ACAATTCCAAAAATCCGGTGTATGGTCAAATGAACAACCCGAGGGCTGAGGGGATGGCCGTGCATTACTGTGCCAAATGTCGGAGGTTTACAATTAGAGGAGCTAAGAACCGATTCGGCCCCTGG
7	CCATGACCAGGGACACGTCCATCAGCACAGCCTACATGGAGCTGAGCAGCCTGAGATCTGAGGACACGGCCACGTATTACTGTGGCGGAAGGGGTAGGACTACGCCTGAATACTTCCAGCACTGG
1007	CCATGACCAGGGACATGTCCATTCGCACAGCCTACATGGAGCTGAGCAGCCTGAGATCTGAGAACACGGCCACGTATTACTGTGGCGGAAAGGGTAGGACTACGCCTGAATACTTCCAGCACTGG
2007	CCATGACCAGGAACATGTCCATTCACACAACCTACATGGAGCTGAGCAGCCTGAGATCTGAGAACACGGCCACGTATTACTGTGGCGGAAAGGGTAGGACTACGCCTGAATACCTCGAGCACTGG
3007	CCATGACCAGGACCATGTCCATTCACACAACCTACATGGAGCTGAGCAGCCTGGGATCCGAGAACATGGCCACGTATTACTGTGGCGGAAAGGGTAGGACTACGCCTGAATATCTCGAGCACTGG
4007	CCATGACCAGGACCATGTCCATTCACACAACCTACACGAAGCTGAACCGCCTGGGATCCGAGAACATGGCCACGTATTACTGTGGCGGAAAGGGTAGGACTACGCCTGAATATCTCGGGCACTGG
5007	CCATGACCAGGACCATGTCCATTCACACAACCTACACGAAGGTGAACCGCCTAGAATCCGAGATCATGGCCACGTATTACTGTGGCGGAAAGGGTAGGACTACGCCTAAATATCTCGGGCACTGG
8	CCAGAGACAATTCCAAGAACACGCTGTATCTGCAAATGAACAGCCTGAGAGCTGAGGACACGGCTGTGTATTACTGTGGACGCAGGGAGGCAGTAACTACATACTACTACTACATGGACGTCTGG
1008	CCAGAGACAATTCCAAGAACACGCTGTACCTGCAGATGAACAGCCTGAGAGCTGAGGGCACGGCTGTGTATTACTGTGGACGCAGGGAGGCAGTAACTACATATTACTACTACAGGGACGTCTGG
2008	CCAGAGACAATTCCAAGAACACGCTGTACCAGCAGATAAACAGCCCGAGAGCTGAGGGCGCGGCTGTGTATTACTGTGGACGCAGGGAGGCAGCAACTACATATTACTACTACAGGGACGTCTGG
3008	CCAGAGACAATTCCAAGAACCCGCTGTACCAGCAGATAAACAGCCCGAGAGCTGAGGGCGCGGCTGTGTATTACTGTGGACGCCGGGAGGCAGCAACTACACATTACTACTGCAGGGACCTCTGG
4008	CCAGAGACGATTCCAAGAACCCGCTATACCAGCAGATAAACAGCCCGAGAGCTGAGGGCGCAGCTGTGAATTACTGTGGACGCCGCGAGGCAGCAACTACACATTACTACTGCAGGGACCTCTGG
5008	CCATAGACGATTCCAAGAACCCGCTATACCAGCAGACAAACAGCCCGAGAGCTGAGGGCGTATCTGTGAATTACTGTGGACGCCGCGAGGCAGCAACAACACATTACTACTGCAGGGACCTCTGG
9	GCACAGCCTACATGGAGCTGAGCAGGCTGAGATCTGACGACACGGCCGTGTATTACTGTGCGAGAGAATATTATGATTACGTTTGGGGGAGTTATGCTTACTACTACTACTACATGGACGTCTGG
1009	GCACAGCCTACATGGAGCTGAGCAGGCTGAGATCTGACGACACGGCCGTGTATTATTGTGCGACAGAACATTATGATTACGTTTGGGGGAGTTACGCTTACTACTACTACTACATGGGCGTCTGG
2009	GCGCAGCCTACATGGGGCTGAGCAGGCTGAGATCTGACGACACGGCCGTGTACTATTGTGCGACAGAACATTATGCCTACGTTTGGGGGAGTTACGCTTACTACTACTACTACATGGGCGTCTGG
3009	GAGCAGCCTACGTGGGGCTGAGCAGGCTGAGATCTGATGACACGGCCGTGTACTATTGTGTGACAGAACATTATGCCTACGCTTGGGGGAGTTACGCTTACTACTACTACTACATGGGCGTCTGG
4009	GAGCAGCCTACGTGGGGCTGAGCAGGCTGGGATCTGATGACACGGCCGTGTGCTATTGTATGGCAGAACATTATGCCTACGCCTGGGGGAGTTACGCTTACTACTACTACTACATGGGCGTCTGG
5009	GAGCCGCCTACGTGGGGCTGAGCAGGCTGGGATCTGATGGCACGGCCGTGTGCTATTGTATGGCAGAACATTATGCCTCCGCCTGGGGGAGTTACGCATACTACTACTACTACATGCGCGTCTGG
10	CATCTCTGAAGACCAGGCTCACCATCTCCAAGGACACCTCCAAAAACCAGGTGGTCCTTACAATGACCAACATGGACCCTGTGGACACAGCCACGTATTATTGTGCACGGATAACCGATATCTGG
1010	CATCTCTGGAGACCAGGCTCACCATCTCCAAGGACACCTCCAAAAACCAGGTGTTTCTTTCAATGACCAACATGGACCCTGTGGACACAGCCACGTATTATTGTGCACGGATGACCGATATCTGG
2010	CATCTCTGGAGACCAAGCTCACCATCTCCGAGGACACCTCCAAAAACCAGGTGTTTCTTTCAATGACCAACATAGACCCTGTGGACACAGCCACGTTTTATTGTGCGCGGATGACCGATATCTGG
3010	CATCTCTGGAGGCCAAGCTCACCAACTCCGAGGACACCTCCAAAAACCAGGTGTTTCCTTCAATGACCAACATAGACCCTGTGGACACAGCAACGCTTTATTGTGCGCGGATGACCGATATCTGG
4010	CATCTCTGGAAGCCAAGCTCACAAACTCCGAGGACACCTCCAAAAACCAGGTGTTTCCTTCAATGACCAACATAGACGCTGTGGACACAGCAACGCTTTATTGTGCGTGGATGACCCATATCTGG
5010	CATTTCTGGAAGCCAAGCTCACACACTCCGAGTACACCTCCATAAACCAGGTGTTTCCTTCAATGACCAACCTAGACGCTGTGGACACAGCAACGCTTTATTGTGCGTGGATGACCCATATCTGG
11	ACAATTCCAAGAACACGCTGTATCTTCAAATGAGCAGTCTGAGAGCTGAGGACACGGCTGTGTATTACTGTGTGAAAGGTATTACTATGTTCGGGGAGTTATTATCACCATACTTCCAGCACTGG
1011	ACAATTCCAAAAACACGCTGTGTATTCAAATGAGCAGTCTGAGAGCTGAGGACACGGCTGTGTATTACTGTGTGAAAGGTATTACTATGTTCGGGGAGTTATTATCACCATACTCCCAGCGCTGG
2011	ACAATTCCAAAAATACGCTGTGTATCCAAATGAGCAGTCTGAGAGCTGAGGACACGTCTGTGTATTACTGTGTGAAAGGTTTTACTATGTTCGGCGAGTTATTATCACCATACTCCCAGCGCTGG
3011	ACCATTCCAAAAATACGCTGTGTATCCAAATGAGCGGTCTGAGAGCTGAGGACACGTTTGTGTATTACTGTGTAAAAGGTTTTACTATGTTCGGCGAGTTATTATCACCGTACTCCCAGCGCTGG
4011	ACCATTCCAAAAATACGCTGTGTATCCAAATGAGGGCTCTGAGAGCTGAGGACACGTTTGTCTATTACTGTGTAAAAGGTTTTACTATGTTCGGCGAGTTATTACCACCGTACTCGCAGCGCTGG
5011	ATCATTCCAAAAATGCACTGTGTATCCAAATCAGGGCTCTGAGAGCTGAGGACACGTTTGTCTATTACTGTGTAAAAGGTTTTACTATGTTCGGCGAGTCATTACCACCGTACTCGCAGCGCTGG
12	GATTCACCATCTCCAGAGACAACGCCAAGAACTCACTGTATCTGCAAATGAACAGCCTGAGAGCCGAGGACACGGCCGTGTATTACTGTGCGGGGGTAAAGAGATGTGATGCTTTTGATATCTGG
1012	GATTCACCATCTGCAGAGATAACGCCAAGAACTCACAGTATCTGCAAATGAACAGCCTGATAGCCGAGGACACGGCCGTGTATTACTGTGCGGGGGTAAAGAGATGTGATGCTTTTAATATCTGG
2012	GATTCATCATCTGCGGAGATAACGCCAAGAACTCACAGTATCTGCAAATGAACAGCCTGATAGCCGAGGACATGGCTGTGTATTACTGTGCGGGGGTAGAGAGATGTGATGCTTTTAATATCTGG
3012	GATTCATCCTCTGCGGAGATAACGCCAAGAACTCACAGTATCTGCAAATGAACGGTCTGATAGCGGAGGAGATGGCTGTGTATTACTGTGCGGGGGTAGAGAGATGTGATGCTTTTAATATCTGG
4012	GATTCATCCTCTGCGGAGATAACGGCAAGAACTCACAGTATCTGCAGATGAACGGTCTGATAGCGGAGGAGATGGCTGTGTATTACTGTGCGGGGGTAGGGAGATGTTATGTTTTTAATATCTGG
5012	GATTCATCCTCTGCGTAGATATCGGCAAGAACTCACAGTATCTGCAGATGAACGGTCTGATAGCGGAGGAGATGGCTGTATATGACTGTGCGGGGGTAGGGGGATGTTATGTTTTTAATATCTGG
13	TAGACACGTCCAAGAACCACTTCTCCCTGAAGCTGAGCTCTGTGACCGCCGCAGACACGGCTGTGTATTACTGTGCGAGAGACACGGGGATACAGCTATGGTTACCCGCCCCCTTACAGCACTGG
1013	TAGACACATCCAAGAATCACTTCTCCCTGAAGCTGAGCTCTGTGACCGCCGCAGACACGGCTGTGTATTGCTGTGCGAGAGACACGGGGATACAGCTATGGCTACCCGCCACCTTACAGCACTGG
2013	TAGACACATCCAAAATTCACTTCTCCCTGAAGCTGAGCTCTATGACCGCCGCAGGCGCGGCTGTGTATTGCTGTGCGAGAGACACGGGGATACAGCTATGGCTACCCGCCACCTTACAGCACTGG
3013	TAGACACATCCAAAATTCACTTCTCCCTGAAGCTGAGCTCTATGCCCGCCGCAGGAGCGGCCGTGTATTGCTGTGCGAGAGACACGTGGATACAGCTATGGCTACCCGCCACCTTACACCACTGG
4013	TAGACACATCCAAAGTTCACTTCTCCCTGAAGCTGAGCTCTATGCCCGCCGCAGGAGGGGCCGTGTATTGCTGTGCGAGGGACACGTGGATACAGCTATGGCTACTTGCCACCTTACACCACTGG
5013	TAGACGCATCCAGAGTTCACTTCTCCCTGAAGCAGAGCTCTATACCCGCCGCAGGAGGGGACGTGTATTGCTGTGCGAGGGACACGTGGATACAGCTATGGCTACTTGCCACCTTACACCACTGG
14	GCAGATTCACCATCTCCAGAGACAATTCCAAGAACACGCTGTATCTTCAAATGAACAACCTGAGAGCTGAGGGCACGGCCGTGTATTACTGTGCCAGATATGGGGAGTATAGCAGCTGCCCCTGG
1014	GCGGATTCACCATCTCCAGAGACAATTCCAAGAACATGCTGTATCTTCAAATGAACAATCTGAGAGCTGAGCGCACGGCCGTGTATTACTGTGCCAGGTATGGGGAGTATAGCAGCTGCCCCTGG
2014	GCGTGTTCACCATCTCCAGAGACAATTCCAAGAACATGCTGTATCTTCAAATGAACAATCTGAGAGCTGAACGCACGGCCGTGTATTGCTGTGCCAGGTATGGGGAGTATAGTAGCTGCCCCTGG
3014	GCGTGTTCACCATCTCCAGAGACAATTCCAAGAACATGCTGTATCTTCAAATGAACAATGTGAGAGCTGAACGCACGGCCGTGTGTTGCTGTGCCAGGTATGGGGAGTATAGTAGTAGCTCCTGG
4014	GCGTGTACACCATCTCCAGAGATAATTCCGAGAACATGCTGTATCTTCAAATGAACAATGTGAGAGCAGAACGCACGGCCGTGTGTTGCTGTGCCAGGTATGGGGAGTATAGTAATAGCTCCTGG
5014	GCGTGTACACCATCTCCAGAGATAATTCCGAGAACATGCTGTATCTTCGAATGAAAAATGTCAGAGCAGAACCCACGGCCGTGTGTTGCTGTGCCAGGTATGGGGAGTATAATAATAGCTCCTGG
15	ACAACGCCAAGAACTCACTGTATCTGCAAATGAACAGCCTGAGAGCCGAGGACACGGCTGTGTATTACTGTGCGAGAGAGTACGATTTTTGGAGTGGTTATTATACGGGAGGGGAAAGGTACTGG
1015	ACAACGCCAAGAACTCACTGTATCTGCAAATGAACAGCCCCAGAGCCGAGGACATGGCTGTGTATTACTGTGCGAGAGAGTACGCTTTTTGGAGTGGTTATTATACGGGAGGGGTAAGGTACTGG
2015	ACAACGCCAAGAACTCACTGTATCTGCAAATGAACAACCCCAGAGCCGAGGACATGGCTGTGTATTACTGTGCGAATGAGTACGCTCTTTGGAGAGGTTATTATACGGGAGGGGTAAGGTACTGG
3015	ACAATGGCAAGAAATTACTGTATCTGCAAATGAACAACCCCAGAGCTGAGGACATGGCTGTGTATTACTGTGCGAATGAGTACGCTCTTTGGAGAGGTTATTATACGGGAGGGGTAAGGTACTGG
4015	ACAATGGCAGGAAATTACTGTATCTGCAAATGAACAACCCCAGAGCTGAGGACATGGCTTTGTATTACTGTGCGAATGGGTGCGCTCTTTGGAGAGGTTATTATACGGGAGGGGTAGGGTACTGG
5015	ACAATGGCAGGAAATTCCTGTATCGGCAAATGAACAACCCCAGAGCTGGGGACATGGGTTTGTATTACTGTGCGAATGGGTGCGCTCTTTGGAGAAGTTATTATACGGGAGGGGTAGGGTACTGG
16	TCACCATAACCAGGGACACATCCATGAGCACAGCCTACATGGAGCTAAGCAGTCTGAGATCTGAGGACACGGCCATGTATTACTGTGTGAGAGAAGGTAGCAGCAGCTGGTGGTTCGACCCCTGG
1016	TCACCATAACCAGGGACACATCCAGGAGCACAGCCTACATGGAGCTAAGCAGTCTGAGATCTGAGGATACGGCCATGTATTACTGTGTGAGAGAAGGTAGAAACTGCTGGTGGTTCGACCCCTGG
2016	TTAATATAACCAGGGACCCATCCAGGAGCACAGCCTACATGGAGCTAAGCAGTCTGAGATCTGAGGATACGGCCATGTATTACTGTGTGAGCGAAGGTAGAAACTGCTGGTGGTTCGACCCCTGG
3016	TTAATATGACCAGGGACCCATCCCGGAACACAGCCTACATGGAGCTAAGCAGTCTGAGATCTGAGGTTCCGGCCATGTATTACTGTGTGAGCGAAGGTAGAAACTGCTGGTGGTTCGACCCCTGG
4016	TTAATACGACCAGGGACCCATCCCGGAATTCAGCCTACATGGAGCTAAGCAGTCTGAGATATGAGGTTCCGGCCATGTATTACTGTGTGAGCGAAGGTAGAAACTGCTGGTGGTTCAACCCCTGG
5016	TTAATTCGACCAGGGACCCATCCCGAAATTCAGCCTACATGGAGCTAAGCAATCTGAGATATGAGGTTCCGTCCATGTATTACTGTGTGAGCGAAGGTAGAAACTGCTGGTGGTTCAATCCCTGG
17	ACACATCCAAGAACCAGTTCTCCCTGCAGCTGAACTCTGTGACTCCCGAGGACACGGCTGTGTATTACTGTGCAAGAGGGGCTACTATGATAGTAGTGGTTATTGGGAGTGCTTTTGATATCTGG
1017	ACACATCCAAGAACCAGTTCCCCCTGCAGCTGAAGTCTGTAACTCCCGAGGATACGGCTGTATATTACTGTGCAAGAGGGGCTACTATGATAGTAGTGGTTATTGGGAGTGCTTTTGATATCTGG
2017	GCACCCCCAAGAACCAGCTCCCCCTGCAGCTGAAGTCTGTAACTCCCGAGGGTACGGCTGTATATTACTGTGCAAGAGGGGCTACTATGATAGTAGTGGTTATTGGGAGTGCTTTTGATATCTGG
3017	GCACCCCCAAGAACCAGCTCCCCCTGCAGCTGAAGTCTGTAGCTCCCGAGGGTACGGCTGTATATTGCTGTGCAAGAGGGGCTACTATGATACTAGTGGTTGTTGGGAGTGCTTTTGAGATCTGG
4017	GCACCCCCAAGAACCAGCTCCCCCTGCAACTGAAGTGTGTAGCTCCCGAGGGTACGGCTGTAGATTGCTGTGCAAGAGGGGCTATTATGATACTAGTGGTTGTTGGGAGTGCCTTTGAGATCTGG
5017	GCACCCTCAAGAAACAGCTCCCCCTGCAACTGAAGTGTGTAGCTCCCGAGGGTACGGCTGTAGATTGCTGTGCAAGAGGGGCCATAATGATACCAGTGGTTGTTGGGAGTGCCTTTGAGATCTGG
18	GCAGAGTCACCATGACCACAGACACATCCACGAGCACAGCCTACATGGAGCTGAGGAGCCTGAGATCTGACGACATGGCCGTGTATTACTGTGCGAGTAGAGAGTGGATACAGCTATGGTTCTGG
1018	GCAGGGTCACCATGACCACAGACACATCCACGAGCACAGCCTACATGGAGCTGAGGAGCCAGAGATCCGACGACATGGCCATGTATTACTGTGCGAGTAGAGAGTGGATACAACTATGGTTCTGG
2018	GCAAGGTCACCATGACCACAGATACATCCACGAGCACTGCCTACATAGAGCTGAGGAGCCAGAGATCCGACGACATGGCCATGTATTACTGTGCGACTAGAGAGTGGATACAACTATGGTTCTGG
3018	GCAAGGTCACCATGACCGCAGATATATCCACGAGCACTGACTACATAGAGCTGAGGAGCCAGAGATCCAACGACATGGCCATGTATTACTGTGCGACTAGGGAGTGGATACAACTATGGTTCTGG
4018	GCAAGGTCACCAGGACCGCAGATATATTCACGATCACTGACTACATAGAGCTGAGGAGCCAGAGATCCAACGACATGGCCATGTATTACTGTGCGACTGGGGTGTGGATACAACTATGGTTCTGG
5018	GCAAGGTCACCAGGACGGCAGATATATTCAGGATCACTGACTTCATAGAGCTGAGGAGCCAGAGATCCAACGACATGGCCATGTATAACTGTGCGACTGGGGTGAGGATACAACTATGGTTCTGG
19	CCAAGGACACCTCCAAAAACCAGGTGGTCCTTACAATGACCAACATGGACCCTGTGGACACAGCCACATATTACTGTGCACACAGAGACGAGGCGCGAATAGTGGGAGCATGGTTCGACTCCTGG
1019	CCAAGGACACCGCCAAAAACCAGGTGGTCCTTACAACGACCAACATGGACCCTGTGGAGACAGCCACATATTACTGTGCACACAGAGACGAGGCGCGAATAGTGGGTGCATGGTTCGACTACTGG
2019	CCAAGGACACTGTCAAAACCCAGGTGGTCCTTACAACGACCAACTTGGACCCTGTGGAGACAGCCACATATTACTGTGCACTCAGAGACGAGGCGCGAATAGTGGGTGCATGGTTCGACTACTGG
3019	CCAAGGACACTGTCAAAACCCAGGTGGTCCTTACAACGACCAACTTGGATCCTGTGGAGACAGCCACTTATTACTGTGCACTTAGAGACGAGGCGCGAATAGTGGGTGCATCGCTCGACTACTGG
4019	CCAAGGACTCTGTCAAAACCCAGGTGGTCCTTACAACGTCCAACTTGGATCCTGTGGAGACAGCCACTTGTTACTGTGCACTTAGAGACAAGGCGCGAATACTGGGTGCATCGCTCGACTACTGG
5019	CCAAGGACTCTGTAAAAACCCAGGTGGTCCTTACAACGTCCAACTTGGATCCTCTGGAGACAGCCACTTGTTACTGTGCACTTAGAGATAAAGCGCGAATACTGGGTGCATCGCCCGACTACTGG
20	CCATCTCAAGAGAGGATTCAAAGAACACGCTGTATCTGCAAATGAGCAACCTGAAAACCGAGGACTTGGCCGTGTATTACTGTGCTAGAGATGGATACAGCTATGGTTACTGGTTCGACCCCTGG
1020	CCATCTCAAGAGAGGATTCAAAGAACAGGCTGTATCTGCAAATGAGCAACCTGAAAACCGAGGGCTTGGCCGTGTATTACTGTGCTAGAAATGGATACCGCTATGATTACTGGTTCGACCCCTGG
2020	CCATCTCAAGGGAGGATTCAAAGAACAGGCTGTATCTGCAAATGAGCGACCTGAAAACCGAGGGCTTGGCCGTGTATTACTGTGTTGGAAATGTATACCGCTATGATTACTGGTTCGACCCCTGG
3020	CCATCTCGAGGGAGGATTCAAAGAACAGGCTGTATCTGCAAATGAGCGACCTGAAAAGCGAGGGCTTGGCCGTGTATTACTGTATTGGAAATGTATATCGCTATTATTACTGGTTCGACCCCTGG
4020	CCATCTCGAGGGAGGATTCAAAGGACAGGCTGTATCTGCAAATGAGCGACCTGAAAAGCGAGGGCTTGGCCGTGGATTATTGTATTGGAAATGTATATCGCTATTATTACTGGCTCGACTCCTGG
5020	CCATCTCGAGGGAGGATTCAAAGGACAGGCTGTATCTGCAAATGAGCGACCAGAAAAGCGAGGGCTTGGCCGTGGATTATTGTATTGGAAATGTATCTCGCTGTTATTACCGGCTCGAATCCTGG
21	GGGACACGTCCATCAGCACAGCCTACATGGAGCTGAGCAGGCTGAGATCTGACGACACGGCCGTGTATTACTGTGCGAGAGGTATAGCAGCAGCTGGTAGGGGAGGGGGCTACTTTGACTACTGG
1021	GCGACACGTCCATCAGCACAGCCTACATTGAGCTGAGCAGGGTGAGATCTGACGACACGGCCCTGAATTACTGTGCGAGAGGTATAGCAGCAGCTGGTAGGGGAGGGGGCTACTTTGACTACTGG
2021	GCGACACGTCCATCAGCACAGCCTACATTGAGCTGAGCAGGGTGAGATTTGACGACACGGCCCTAAATTACTGTGTGAGAGGTATAGCAGCAGCTGGTAGAGGAGGGGGTTACTTTGACTACTGG
3021	GCGACACGTCCATCAGCACAGCCTACATTGAGCTGCGCAGGGAGAGATTTAACGACACGGCCCTAAATTACTGTGTGAGGGGTATAGCAGCAGCTGGTAGAGGAGGGGGTTACTTTGACTCCTGG
4021	ACGACACGTCCATCAGCACAGCCTACATTGAGCTGCGCAGGGAGAGATTTAATGACACGGCCCTAAATTACTGTGTGAGGGGTATAGCAGCAGCTAGTAGAAGAGGAGGTTACTTTGACTCCTGG
5021	ACGACACGTCCATCAGCACAGCCTACATTGACCTGCGCAGGGAGAGATTTAATGACACCGCCCTAAATTACTGTTTGAGGGGTATAGCAGTTGCTAGTAGAAGAGGAGGTTACTTTGACTCCTGG
22	TGTATCTGCAAATGAACAGCCTGAAAACCGAGGACACAGCCGTGTATTACTGTACCACAGGGCAGCGGAAGAGGTATTACTATGATAGTAGTGGTTCTTGCTACTACTACGGTATGGACGTCTGG
1022	TGTATCTGCAAATGAACAGCCTGAAAACCGAGGACACAGCCGTGTATGACTGTACCACAAGACAGCGGAAGAGGTATTACTATGATAGTAGTGGTTCTTGCTACTACTACGGTATGGACATATGG
2022	TGTATCTGCAAATGAACACCCTGAAAACCGAGGACATAGCCGTGTATGACTGTAGCACAAGACAGGGGAAGAGGTATTACTATGATAGTAGTGGTTCTTGCTACTACTACGGTATGGATATATGG
3022	TGTATCTGCAAATGAACTCCCTGGAAACCGAGGACATAGCCGTGTATGACTGTAGCACAAGACAGGGGAAGAGGTATTACTATGACAGTAGTGCCTCTTGCTACTACTACGGTATGGATATATGG
4022	TGTATCCGCAAGTGAACTCCCTGGAAACCGAGGACATAGCCGTGTATGACTGTAGCACAAGACACGGGAAGAGGGATTACTATGACAGTAGTGCCTCTTGCTACTACTACGATATGGATATATGG
5022	CGTATCCGCAAGTCAACTCCCTGGAAACCGAGGACATAGCCGTGTATGACTGTAGCACAAGACACGGGAAGAGGGATTCCTATGACAGTAGTGCCATTTGCTACTACTACGATATGGATATATGG
23	TCAAGAGTCGAGTCACCATATCCGTAGACACGTCCAAGAACCAGTTCTCCCTGAAGCTGAGCTCTGTGACCGCCGCAGACACGGCTGTGTATTACTGTGCCCCACACTGGAACTGTGATATCTGG
1023	TCAAGAGTCGAGTTGCCATATCCGTAGACACGTCCAAGAACCAGTTCTCCCTGAAGCTGGGCTCTGTGACCGCCCCAGAAACGGCTGTGTATTACTGTGCCCCACACTGGAACTGTGATATCTGG
2023	TCAAGAGTCGAGTTGCCACATCCGTAGACACGTCCAAGAACCAGTTCTCCCTGAAGCTGGGCTCTGTGACCGCCCCAGAAACGGCTGAGTTTTTCTGTGCCCCACACTGGAACTGTGATATTTGG
3023	TCAAGAGTCGAGTTGCCACATCCGTAGACACGTCCAAGAACCACTTCTCCCTGAACCTGGGCTCTGTGACCGCCCCAGAAACGGCTGAATTTTTCTGTGCCCAACACTGTAACTGTGATATTTGG
4023	TCAAGAGTCGAGTTGCCACATCCGTAAACACGTCCAAGAGCCACTTCTCCGTGAACCTGGGCTCTGTGACCGCCCCAGAAACGACCGAATTTTTCTGTGCCCAACACTGTAACTGTGATATTTGG
5023	TCAAGAGTCGAGTTGCCACATCCGTAAACACGTCCAAGAGCCACTTTTCCGTGAACCTGGACTCTGTGACCGCCCTAGAAACGACCGAATTCTTCTGTGCCCAACACTGTAACTATGATATTTGG
24	TATCAGTAGACAAGTCCAAGAACCAGTTCTCCCTGAAGCTGAGCTCTGTGACCGCCGCGGACACGGCCGTGTATTACTGTGCGGGTGGAGAGGGGCTAACTGGGGCCTACGGTATGGACGTCTGG
1024	TATCAGTAGACAAGTCCGAGAACCAATTCTCCCTGAAGCTGAGCTCTGTGACCGACGCGGACACTGCCGTATATTACTGTGCGGGTGGAGAGGGGCTAACTGGGGCCTACGGTATGGACGTCTGG
2024	TATCAGTAGACAAGTCCGAGAACCAATTCTCCCTGGAGCTGAGCTCTGTCACCGACGCGGACACTGCCGTATATTACTGTGCGGGTGGAGAGGGGCTAACTGAGGCCTACGATATGGACGTTTGG
3024	TATCAGTAGACAAGTCCGAGAACCAATTATCCCTGGAGCTGAGCTGCGTCACCGACGCGGACACTGCCGTATATTACTGTACGGATGGAGAGGGGCTAACTGAGGCCTACGATATGGACGTTTGG
4024	TATCAGTAGACAAGTCCGAGAACCAATTATCCCTGGAGCTGAGCTGCTTCACCGACGCGGACACTGCCGTATATTGTTGTACGGATGGAGTGGGGCTATCTGAGGCCTACGATATGGACGTTTGG
5024	TATCAGCAGACAAGTCCGAGGACCAATTATCCCTGGAGCCGAGCTGCTTCACGGACGCGGACACTGCCGTATATTGTTGTACGGATGGAGTGGGGCTATCTGAGGCTTACGATATGGACGTTTGG
25	CCAGAGACAACGCCAAGAACTCACTGTATCTGCAAATGAACAGCCTGAGAGCCGAGGACACGGCCGTGTATTACTGTGCGAGGAGTGGGAGAGTGGTGGTAGCTGCTACTTTGCTCGACTACTGG
1025	CCAGAGACAACGCCAAGACCTCACTGTATCTGCAAATGAACAGCCTGAGAGCCGTGGGCACGGCCGTGTATTACTGTGGGAGGAGTGGAAGAGTGGTGGTAGCTGCTACTTTGCTCGACTACTGG
2025	CCAGAGACTACGCCAAGACTTCACCGTATCTGCAAATCAACAGCCTGAGAGCCGTGGGCACGGCCGTGTATTACTGTGGGAGGAGTGGAAGAGTGGTGGTAGCTGCTACTTCGCTCGACTACTGG
3025	CCAGAGACTACGCCAAGACTTCACCGTATCTGCAAATCAACAGCATGAGAGCCGTGGGCACGGCCGTGTATTACTGTGGGAGAAGTGGAATACTGGTGGTAGTTGCTACTTCGCTCGACTACTGG
4025	CCAGAGACTATGCCAAGACTCCACCGTACCTGCAAATCAACAGCATGAGAGCCGTGGGCACGGCCGTGTATTACTGTGGGAGAAGTGGAATACTGGTGGTAGTTGCTACTTCGTTCGACTGCTGG
5025	CCAGAGACTATGCCAAGACTCCACCGTACCCGCAAATCAACAGCATGAGAGCCGTGGGCATGGCCGCGTATTACTGTGGGAGAAGTGGAATACGGGTGGTAGTTGCTACTTCGTTCGCCTGCTGG
26	CCATCTCCAAGGACACCTCCAAAAACCAGGTGGTCCTTACAATGACCAACATGGACCCTGTGGACACAGCCACATATTACTGTGCACACAGAAGTGGCTACAATTACCATGCTTTTGATATCTGG
1026	CCATCTCCAAGGAAACCTCCACAAGCCAGGTGGTCCTTACAATGACCAACATGGACCCTGTGGACACAGCCACTTATTACTGTGCACACAGAAGTGGCTACAATTACCATGCTTCTGATATCTGG
2026	CCATCTCCAAGGAAACCTCCACAAGCCAGGTGGTCCTCACAATGACCAACATGGATCCTGAGGACACAGCCACTTATTACTGTGCACACGGAAGTGTCTACAATTACCATGCTTCTGATATCTGG
3026	CCATCTCCAAGGAAAACTCCACACGCCAGGCGGTCCTCACAATGACCAACATGGATCCTGAGGACACAGCCACTTATTACTGTGCACACGGAAGTGTCTACAATTACCATGCTTCTGATACATGG
4026	CCATCTCCAGCGAAGACTCCACACGCCAGGCGGTCCTCACAATGACCAACATGGATCCTGAGGACACAGCCACTTATTACTGTGCACTCGGAAGTGTCTACAATTACCATGCGTCTGATACATGG
5026	CTATCTCCAGCGAAGACTCCACACGCCTGGCGGTCCTCATAATGACCAACATGGATCCTGAGGACACAGCCCCTTATTACTGTGCATTCGGAAGTGTCTACAATTACCATGCGTCTGATACATGG
27	TGACCAGGGACACGTCCATCAGCACAGCCTACATGGAGCTGAGCAGGCTGAGATCTGACGACACGGTCGTGTATTACTGTGCGAGATCGCCCACGACTGGGCTCTTCTACGGTATGGACGTCTGG
1027	TGACCAGGGTCACGTCCATCAGCACAGCCTACATGGAGCTGAGGAGGCTGAGATCTGACGACACGGTCGTGTATTACTGTGCGAGAGCGCCCACGACATGGCTCTTCTACGGTATGGACGTCTGG
2027	TGACCTGGGTCACGTCCATCAGCACAGCCTACATGGAGCTGAGGAGGCTGAGATCTGACGACACGGTCGTGTATTATTGTGCGAGAGCGCCCATGACATGGCTCTTTTACGGTACGGACGTCTGG
3027	TGACCTGGGTCACATCCATCAGTACAGCCTACATGGAGCTGAGGAGGCTGAGTTCTGACGACACGGTCGTGTATTATTGTGCGAGAGTGCCCATGACATGGCTCTTTTACGGTTCGGACGTCTGG
4027	TGACCTGGGTCACATCCATCAGTACAGCCTACATGGAGCTGAGGAGCCTGAGTTCTGACGACACGGTCGTGTATTATTGTGTGAGAGTGCACATGACATGCCTTTTTTACGGTTCGGACGTCTGG
5027	TGACCTGGGTAATATCCATCAGTACAGCCTACATGGAGCTGAGGAGCCTGAGTTCTGACGACAAGGTCGTGTATGATTGTGTGAGAGTGCATATGACATGCCTTTTTTACGGTTCGGACGTCTGG
28	AAAACCAGGTGGTCCTTACAATGACCAACATGGACCCTGTGGACACAGCCACGTATTACTGTGCACGGATACGTCCAGTAACTGGAACGAGGGGATACTACTACTACTACGGTATGGACGTCTGG
1028	AAAACCAGGAGGCCCTTACGATGACCAACATGGACCCTGTGGACACAGCCACGTATCACTGTGCACGGATACGTCCAGTAACTGGAACGAGGGGATACTACTACTACTACGGTATGGACATCTGG
2028	AAAACCAGGAGGCCCTTACGATGACCAACATGGACCCTGTGGACACAGCCACGTGTCGCTGTGCACGGATACGCCCAGTAACTGGAACGAGGGGACACTACTACTACTACGGTATGGACACCTGG
3028	AAAACCAGGAGGCCCTGACGATGACCAACATGGACCCTGTGGACACAGCCCCGTGTCGCTGTGCACGGATACGCCCAGTAATTGGAACGAGGGGACACTACTTCTACTGCGGTATGGACACCTGG
4028	AAAACCCGGAGGCCCTGACGATGACGAATATGGACCGTGTGGACACAGCCCCGTGTCGCTGTGCACGAATACGCCCAGTAATTGGAACGAGGGGACACTACTTCTACTGCGGTATGGACACCTGG
5028	ATAACCCGGAGGCCCTGACGATGACGAATCTGGACCGTGGGGACACAGCCCCGTGTCGCTGTGCACGAATACGCCCTGTGATTGGAACGAGGGGACACTACTTCTACTGCGGTATGGACACCTGG
29	TGAAGGGCCGATTCACCATCTCCAGAGACAATTCCAAGAACACGCTGTATCTGCAAATGAACAGCCTGAGAGCTGAGGACACGGCTGTGTATTACTGTGCGAAAGGTACAGTAACTACTCCCTGG
1029	TGAAGGGCCGATTCACCTTCTCCAGAGACAATTCCAAGAACACGCCGCATCTGCAAACGAACAGCCTGAGAGCTGAGGACACGGCTGTGAATTACTGTGCGAAAGGTACAGTAACTACTCCCTGG
2029	TGAAGGGCAGATTCACCTTCTCCAGAGACAATTCCAAGAACACGCCGCATCTGCAAACGAACAGCCTGAGAGGTGAGGACACGGCTGTCAACGACTGTGCGAAAGGTACAGTAACTACTCCCTGG
3029	TGAGGGGCAGATTCACCTTTTCCAGAGACAATTCCAAGAACACGCCGCATTTGCAAACGGACAGCCTGAGAGGTGAGGACACGGCTGTCAACGACTGTGCGAAAGGTACAGTAACTGCTCCCTGG
4029	TGAGGGGCAGATTCACCTCTACCAGAGACTGTTCCGAGAACACGCCGCATTTGCAAACGGACAGCCTGAGAGGTGAGGACACGGCTGTCAACGACTGTGCGAAAGGTACAGTAACTGCTCCCTGG
5029	TGAGGGACAGATTCACCTCTACCAGAGATTGTTCCGAGAACACGCCGCATTTGCAATCGGACAACCTGAGAGGTGAGGACACGGCTGTCAACGACTGTGCGAGAGGTACAGTAACTGCTCCCTGG
30	TCACCATGACCAGGGACACGTCCACGAGCACAGTCTACATGGAGCTGAGCAGCCTGAGATCTGAGGACACGGCCGTGTATTACTGTGCGAGAGAGGTAACAAGGGTACCATACTTCCAGCACTGG
1030	TCACCATGAACAGGGACACGTTCACGAGCACAATCTACATGGAGCTGAGCAGCCTGAGATCTGAGGACACGGCCGTGTATTACTGTGCGAGAGAGGAAACAAGGGTACCGTACTTCCAGCACTGG
2030	TCACCATGAACAGGGACACGTTCACGAGCACAATCTACATGGAGCTGAGCAGCCTGAGTTCTGAGGACACGGCCGTGTATTACTGTGCGAGAGAGGAAAAAAGGATCCCGTACTTCCAGCAATGG
3030	TCACCATGAACACGGACACGTTCACGAGCACGATCTACATGGATCTGAGCAGCCTGAGTTCTGAGGACACGGCCGTGTATTATTGTGCGAGAGAGGAAAAAAGGATCCCGTACTTCCAGCTATGG
4030	TCACCATGAACACGGACACATTCACGAGGACGATCTACATGGATTTGAGCAGCCTGAGTTCTGAGGACTCGGCCGTGTATTATTGTGCGGGAGAGGAAAAAAGGATCCCGTACTTCCAGCTATGG
5030	TCACCATGAACGCGGACACATTCACGAGGACGATCTACATGGATTTGAGCAGCCTGAGTTCTGAGGACTCGGCCGTGTATTATTGTGCGGCAGAGAATAAAAGGATCCCGTTCTTCCAGCTATGG
31	CCGAGGACACATCTACAGACACAGCCTACATGGAGCTGAGCAGCCTGAGATCTGAGGACACGGCCGTGTATTACTGTGCAACAGCCGCCAACTGGAACGTCCTTCCCTCCCCCTTTGACTACTGG
1031	CCGAGGACACATCTACAGACACGGCCTACATGGAGCTGAGCAGCCTGAGATCTGAGGACACGGCCGTGTCTTACTGTGCAACAGCTGCCACCTGGAACGTCCTTCCCTTCCCCTTTGACTACTGG
2031	CCGAGGACACATCTACAGACACGGCCTACATGGAGCTGAGCAGCCTGAGATCTGAGGACACGGCGGTGTCTCACTGTGCAACAGCTGCCTCTTGGAACGTCCTTCCTTTCCCCTTTGACTACTGG
3031	CCGAGGACACATCTACGGACACGACCTATATGGAGCTGAGCAGCCTGAGATCTGAGGACACGGCGGCGTCTCACTGTGCAACAGCTGCCTCTTGGAACGTCCTTCCTTTCCCCTTTGACTTCTGG
4031	CCAAGGACACATCTACGGACAGGAACTATATGGAGCTGAGCAGCCTGAGATCTGAGGACACGGCGGCGTCTCATTGTGCACCAGCTGCCTCTTGGAACGTCCTTCCTTTCCCCTTTGACTTCTGG
5031	CCAAGGACACATCTACGGACAGGAACTATAGGGAGCTGAGTAGCCTGAGATCTGAGGACACGTCGGCGTCTCATTGTGCACCAGCTGCCTCTTGGAATGTCCTTCCTTTCCCCTTTGGCTTCTGG
32	CAGCCTACATGGAGCTGAGCAGCCTGAGATCTGAGGACACGGCCGTGTATTACTGTGCGAGAGAGCGAAACGGGTTGTATGATTACGTTTGGGGGAGTTATCGTTATACAAGGGGTGACTACTGG
1032	CAGCCTACATGGAGCGGAGCAGCCTGAGATCTGAGGACACGGCCGTATATTACTGTGCGGGAGTGCGAAACGGGTTGTATGATTACGTTGGGGGGAGTTATCGTTATACAAGGGGTGACTACTGG
2032	CAGCCTACATGGAGCGGAGCAGCCTGAGATCAGAAGACACGGCCCTATATTACTGTGCGGGAGTGCGAAACGGGTTGTATGATTCCGTAGGGGGGAGTTATCGTTATACAAGGGGTGACTACTGG
3032	CAGCCTACATGGAGCGGAGCAGCCTGAGACCAGAATACACGGCCCTATATTGCTGTGCAGGAGTGCGAAACGGGTTGTATGATTCCGTAGGGGGGAGTTATCGTTATACAAGGGGTAACTACTGG
4032	CAGCCTTCATGGAGCGGAGCAGCCTGAGACCAGAATGCACGGTCCTATATTGTTGTGCAGGAGTGCGAAACGGGTTGTATGATTCCGTAGAGGGGAGTTATCGTTATACAAGGGGTAACTACTGG
5032	CAGCCTTCCTGGAGCGGAGCAGCCTGAGACCAGAATGCACGGTCCTATATTGTTGTGCAGGAGTGCGAAACGGGTTGTACGATCCCGTAGAGGGGAGTTTTCGTTATACAAGGGGTAATTACTGG
33	GCATCGCCTATCTGCAAATGAACAGCCTGAAAACCGAGGACACAGCCGTGTATTACTGTACTAGGTACGTTTGGGGGAGTTATCGCACTCCCCCTTACTACTACTACTACTACATGGACGTCTGG
1033	GCATCGCCTATCTCCAAATGAACAGCCTGAAAACCGAGGGCACAGCCGTGTATTGCTGTACTAGGTACGTTTGGGAGAGTTATCGCACTCCCCCCTACTACTACTACTACTACATGGACGTCTGG
2033	GCATCGCCTATCTCCAAATGAACAGCCTGAAAACCGTGGGCACAACCGTGTATTGCTGTACTAGGTACGTTTGGGAGAGTTATCGCACTCCCCCCTACTACTACTACTCCTACATGGACCCCTGG
3033	GCATCGCCTATCTCAAAATGAACAGCCTGAAAACCGTGGGCACAACCGTGTATTGCTGTATTAGGCACGTTTGGGAGAGTAATCGCACTCCCCCCTACTACTACTATTCCTACATGGACCCCTGG
4033	GCATCGCCTATCTCAAAATGAACAGCCTGAAAACCGTGGGCACAACCGTGTATTGCTGTATTAGGCACGTTTGGGAGAGAAGTTGCACCCCCCCCTACTACTACTATTCCTACATGGTCCCCTGG
5033	GCGTCGCCTATCTCAAAATGAACAGCCTGAAAGCCGTGGGCACAATCGTGTATTGCTGTATTAGGCACGTTTGGGAGAGAAGTTGCACCCCCGCCTACTACTACTATTCCTACATGGTCCCTTGG
34	TCAGCACAGCCTACATGGAGCTGAGCAGGCTGAGATCTGACGACACGGTCGTGTATTACTGTGCGAGAGGGGGGGGAAGTATAACTGGAACTTCCACTTTTCCGTCTGAATACTTCCAGCACTGG
1034	TCAGCATAGCCTACCTGGAGCTGAGCAGGCTGAGATCCGACGACACGGTCGTGTATTACTGTGCGAGAGGGGGGGGAAGTATAACTGGAGCTCCCACTTTTCCGTCTGAATACTTCCAGCACTGG
2034	TCAACATAGCCTACCTGGAGCTGAGCAGGCTGAGATCCGACGACACGGTCGTCTATTACTGTGCGAGAGGGGGGGGCAGTATAACTGGAGCTCCCACTTTTTCGTCTGAATACTTTCAGCACTGG
3034	TCAACATAGCCTACCTGGAGCTGAGCAGGCTGAGATCCGACGACACGGTCGTCTATTACTGTGTGAGTGGGGGGGGCAGTATAACTGGAGCTCCCACTTTTTCTTCTCGATACTTTCAGCACTGG
4034	TCGACATAGCCTATCTGGAGCTGAGCAGGCTGAAATCCGACGACACGGTCGTCTATTACTGTGTGAGTGGGGGGGGCCGTATAACTGGAGCTCCCACTTTTTCTTCTCGATACTTTCGGCACTGG
5034	TCGACATAGCCTATCTGGATCTGAGAAGGCTGAAATCCGACAACACGGTCGTCTATTACTGTATGAGTGGCGGGGGCCGTATAACTGGAGCTCCCACTTTTTCTTCTCGATACTTTCGGCACTGG
35	TCAGCACAGCCTACATGGAGCTGAGCAGGCTGAGATCTGACGACACGGTCGTGTATTACTGTGCGAGAAATGGATATTGTAGTAGTACCAGCTGCTATTCGCTCCACAACTGGTTCGACCCCTGG
1035	TCAGCACAGCCTACATGGAGCTGAATAGGCTGAGATCTGACGACACGGTCGTGTATTACTGTGCGAGAAATGGATATCGTAGTAGTACCAGCTGCTATTCGCTCCACATCTGGTTCGGCCCCTGG
2035	TCAGCACAGCCTCCGTGGAGCTGAATAGGCTGAGATCTGACGACACGGGCGTGTATTACTGTGCGAGAAACGGATATCGTAGTAGTACCAGCTACTATTCGCTCCACATCTGGTTCGGCCCCTGG
3035	TCAGCACAGCCCCCGTGGAGCTGGATAGGCTGAGATCTGACGACACGGGCGCGTATTACTGTGCGAGTAACGGATATCGTAGTAGTTCCAGCTACTATTCGCTCCACATCTGGTTCGGCCCCTGG
4035	TCAGCACAGCCCCCGTGGAGCTGGATAGGCTGAGATCTGACGACACGGGCGCGTATTACTGTGCGAGTAACGGATATCGTAGTTGTTCCACCTACTTTTCGCTCCACCTCTGGTTCGGCCTCTGG
5035	TCAGCACAGCTCCCGTGGAGCTGGATAGGCTGAGATCTGACGACACGGGCGCGTATTACTGTGCGAGTCACGGATCTCGTAGTTGTTTCACCTACTTCTCGCTCCACCTCTGGTTCGGCCTCTGG
36	ACACCTCTGCCAGCACAGCATACCTGCAGATCAGCAGCCTAAAGGCTGAGGACATGGCCATGTATTACTGTGCGAGCCATTACTATGTTCGGGGAGTTATTCTCCTCTACTACATGGACGTCTGG
1036	ACACCTCTGTCACAACAGCATACCTGCAGATCAGCAGCCTAAAGGCTGAGGACATGGCCATGTATTACTGTGCGAGCCATTACTATGTTCGGGGCGTCATTCTCCTCTACTACATGGACGTCTGG
2036	ACACCTCTATCACAACAGCATACCTGCAGGTCCGCAGCCTAAAGGCTGGGGACATGGCCATGTATTACTGTGCGAGCCATTACTATGTTCGGGGCGTCATTCTCCTCTACTACATGGACGTTTGG
3036	ACACCTCTATCACAACAGCATACCTGCAGGTCCGCAGCCTAAAGGCTGGAGACATGGCCATGTATTACTGTGCGGCTCATTACTATGTTCGGGGCATCATTCTCCTCTACTACATGGACGTTTGG
4036	ATACCCCTATCACATCAGCATACCTGCAGGTCCGCAGCCTAAAGGCTGGAGACATGGCCATGTATTACTGTGCGGCTCATTATTATGTCCGGGGCATCATTCTCCTCTACTACATGGACGTTTGG
5036	ATACCCCTATCACATCAGCATACCTGCGGGTCCGCAGCCTAAGGGCTGGAGACATGGCCATGTATTACTGTGCGGCTCATTATTATATCTGGGGCATCATTCTCCTCTACTACATAGACGTTTGG
37	CAAAGAACACGCTCTACCTGCAAATGAACAGCCTGAGAGTGGAGGACACGGCCGTGTATTACTGTGCAAGATTCTCCTTTTTTGGAGTGGTGGAATACTACTACTACTACGGTATGGACGTCTGG
1037	CAAAGAACACGCTCTACCTGCAAAAAAACAGCCTGAGAGTGGAGGACACGGCCGTGTATTACTGTGCAAGATTCTTCTTTTTTGGAGTGGTGGATGACTACTACTACTACGGTATGGACGTCTGG
2037	CAAAGAACACGCTCTACCTGCAAAAATACAGCCGGAGAGTCGAGGACACGGCCGTGTATTACTGTGCAAGATTCTTCTTTTTTGGAGTGGTAGATGACTACTACTACTACGGGATGGACGTCTGG
3037	CAAAGAACACACTCTACCTGCAAAAATACAGCCGGAGAGTCGAGGACACGGCCGTGTATTACTGTGCAAGATTCTTCGTTTTTGGGGTGGTAGATGACTACTGCTACTACGGGATGAACGTCTGG
4037	CAAAGAACACACTCTACCTGCAAGAATACAGCCGCAGAGTCGAGGACACGGCCGTCTATTACTGTGCAAGATTCTTCGTTTCTGGGGTGGTAGATGACTACTGCTACTACGGGATCAACGTCTGG
5037	AAGAGAACACACTCTACCTGCAGGAATACAGCCGCAGAGTCGAGGACACGGCCGTCTACTACTGTGCAAGATTCTTCGTTTCTGGGGTGGTAAATGACTACTGCTACTACGGGATCAACGTCTGG
38	TCTCCAGAGACAACGCCAAGAACTCCCTGTATCTGCAAATGAACAGTCTGAGAGCCGAGGACACGGCCTTGTATCACTGTGCTTTATTGTACTGGTGGTGTATGCTATTTTTCCGCTCATGCTGG
1038	CCTCCAGAGACAACGCCAAGGACTCCCTGTATCTGCAAATGAACAGTCTGAGAGCCCAGGACACGGCCTTGTATCACTGTGTTTTATTGTACTGGTGGTGTATGCTATTTTTTCGCTCATGCTGG
2038	CCTCCAGAGACAACGCCAACGACTCCCTGTATCTGCCAGTGAACAGTCTGAGAACCCAGGACACGGCCTTGTATCGCTGTGTTTTATTGTACTGGTGGTGTATGCTATTTTTTCGCTCATGCTGG
3038	CCTCCAGAGACATCGCCAACGACTCCCTGTGTCTGCCAGTGAACTGTCTGAGAACCCAGGACACGGCCTTGTATCGCTGTGTTTTATTGCACTGGTGGTGTATGCTATTTTTTCGGTCATGCTGG
4038	CCTCCAGAGACATCGTCAACGACTCCCTGTGTCTGCCAGTGAACTGTCTGAGAACCCAGGAAACGGCCTTGTATCGCTGTGTAATATTGCGCTGGTGGTGTATGCTATTTTTTCGGTCATGCTGG
5038	CCTTCAGAGACATCGTCAACGACTCCCTGTGTCTGCCGGTGAACTGTCTGAGAACCCAGGAACCGGTCTTGTATCGCTGTGTAATATTGCGCTGGTGGTGTATGCTATTTTTTCGGTCACGCTGG
39	ACCCAGACACATCCAAGAACCAGTTCTCCCTGCAGCTGAACTCTGTGACTCCCGAGGACACGGCTGTGTATTACTGTGCAAGAGGGGCGGGTATTACTATGTTCGGGTCCCCCCCCGATCTCTGG
1039	ACCCAGACACATCCAAGAACCAATTCTCCCTGCAGCTGCACTATGTGACTCCCGAGGACACGGCTGTGTATTACTGTGCAAGAGGGGCGGGTATTACTATGGTTGGGTCCCCCCCCGATCTCTGG
2039	ACCCAGACACGTCCAAGAACCAATTCTCCCTGCAGCTGCACGATCTGACTCTCGAGGATACGGCTGTGTATTACTGTGCAAGAGGGGCGGGTATTACTATGGTTGGGTCCCCCCCCGATCTCTGG
3039	ACCCAAACACGTCCAGGAACCAATTCTCCCTGCAGCTGCACGATCTGATTCTCGTGGATATGGCTGTGTATTACTGTGCAAGAGGGGCGGGTATTACTATGGTTGGGTCCCCCCCCGATCTCTGG
4039	ACCCAAACACGTCCAGGAACCAATTCTCCTTGCAGCTGCACGATCCGATTCTCGTGGATATGGCTCTGTATTACTGTGCAAGAGGGGCGCGTATTACTATGGTTGGGTCCCCCCCGGATCTCTGG
5039	ACCCAAACACGTCCAGGAACCAATTCTCCTCGCAGCTGCACGATCCGATTCTCGTGGGTATGGATCTGGATTACTGTGCAAGAGGGGCACGTATTACTATGGTTGGGTCCCCCCCGGATCTCTGG
40	CCACGAGCACAGCCTACATGGAGCTGAGCAGCCTGAGATCTGAGGACACGGCCGTGTATTACTGTGCGAGCGGAGGGAGTGGTATTACTATGTTCGGGGAGTTATTGGGGCGTTGCCGCCCCTGG
1040	CCACGAGCACGGCCTACATGGAGCTGAGCAGCCTGAGATCTGAGGACACGGCCGTGTATTGCTGTGCGAGCGGAGGGGGTGGTATTACTATGTTTGGGGAGTTATTGGGGCGTTGCCGCCCTTGG
2040	CCACGAGCACGGCATACATGGAGCTGAGCAGCCTGAGATCTGGGGAGGCGGCCGTGTATTGCTGTGCGAGCGGAGGGGGTGGTGTTACTATGTTTGGGGAGTTATTGGGGCGTTGCCGCCCTTGG
3040	CCACGAGCACGGCATACATGGAACTGAGCAGCCTGAGATCTGGGGAGGCGGCCGTGTATGGCTGTGCGAGCGGAGGGGGTGGTGTTATTATGCTTGGGGAGTTATTGGGACGTTGCCGCCCTTGG
4040	CCACGAGCTCGGCATACATGGAACTGAGCAGCCTGAGATCTGGGGAGGCGGTCGTGTATGGCTGTGCGAACGGAGGGGGTGGTGTCATTATGCTTGGGGAGTTATTGGGACGTTGTCGCCCTTGG
5040	CCACGAGCTCGGCATACATGGAAATGCGCAGCCTGAGATCTTGGGAGGCGGTAGTGTATGGCTGTGCGAACGGAGGGGGTGGTGTCATTATGCGTGGGGAGTTATTGGGACGTTGTCGCCCTTGG
41	GGGACACGTCCATCAGCACAGCCTGCACGGAGCTGAGCAGCCTGAGATCTGAGGACACGGCCACGTATTACTGTGCGAGAGCGAGGAAGTTGCTACTAATGGTGTATGCTATACCGGACTACTGG
1041	GGGACACGTCCATCAGCACAGCCTGGACGGAGCTGAGCAGCCTGAGATCTGAGGGCACGGCCACGTATTACTGTGCGAGAGCGAGGAGGTTGCTCATAATGGTGTATGCTATACCGGACTACTGG
2041	GGGACACGTCCATCAGCGCAACCTGGACGGAGCTGAGCAGCCTGAGATCTGAGGGCACGGCCACGTATTACTGTGCGAGCGCGAGGAGGTTGCTCATAATGGTGTATGCTATACCGGGCCACTGG
3041	GGGACACGTCCATCAGCGCAACCTGGACGGAGCTGAGCAGCCTGAAAACTGAGGGCACGGCCATGTATTACTGTGCGAGCGCGAGGAGGTTGCTCATAATGGTGTGTCCTATACCGGGCCACTGG
4041	GGGACACGTCCACCAGCGCAACCTGGAAGGAGCTGAGCAGCCTGAAAACTGAGGGCACGGCTATGTATTACTGTGCGAGCGCGAGGAGGTTGCTCATAATGGTGTGTCCGATATCGGGCCACTGG
5041	GGGTCACGTCCGCCAGCGCAACCTGGAAGGAGCTGAGCAGCCTGAAAACTGAGTGCACTGCTATGTATTACTGTGCGAGCGCGAGGAGGTTGCTCATAATGGTGTGCCCGATATCGGGCCACTGG
42	CCAAGAACCAGTTCTCCCTGAAGCTGAGCTCTGTGACCGCCGCGGACACGGCTGTGTATTACTGTGCGAGAGTGAGAGAATTACTATGGTTCGGGGAGTTATTATACTACGGTATGGACGTCTGG
1042	CCAAGAACCAGCTTTCCCTGAATCTGAGCTCTGTGACCGCCGCGGACATGGCTGTGTATTACTGTGCGAGAGTGAGAGAATTACTATGGTTCAGGGAGTTATTATACTACGGTATGGACGTCTGG
2042	CAAAGAACCAGCTTTCCCTGAATCTGAGCTCTGTGACAGCCGCGGACATGGCTATGTATTACTGTGCGAGAGTGAGAGATATACTATGGTTCAGGGAGTTATTATACTACGGTATGGACGTCTGG
3042	CAAAGAACCAGCTTTCCCTGAATCAGTGCTCTGTGACAGGCGCGGACATGGCTATGTATTACTGTGCGAGAGTGAGAGATATACTATGGTTCAGGGAGCTATTATACTACGGTATGGTCGTCTGG
4042	CAAAGAACCAGCTTTCCCTGAATCAGTGCTCTGTGACAGGCGCGGACATGACTAAGTATTACTGTGCGAGAGTGAGAGATATACTATGGGTTAGGGAGCTATTATACTACGGTATGGTCGTGTGG
5042	CAAAGAACCAGCTTTCCCTGAATCAGTACTCTGTGACAGGCGCGGACATGACTAAGTATTACTGTGCGAGAGTGAGAGATATATTATGGGTTAGGGATCTATTATATTACGGTATGGTAGTGTGG
43	TGACCAGGGACACGTCCATCAGCACAGCCTACACGGAGCTGAGCAGCCTGAGATCTGAGGACACGGCCACGTATTACTGTGCGAGGAGGACTATGATAGTAGTGGTTATTACTAGGGTGAACTGG
1043	TGACCAGGGACATGTCCATCAGCACAGCCTACACGGAGATGAGCAGCCTGAGATCTGAGGACACGGCCACGTATAACTGTGCGAGGAGAACTATGATAGTAGTGGTTATTCCTAGGGTGAACTGG
2043	TGACCAGGGACATGTCCATCAGCACAACCTACACGGAGATGAGCAGCCTGAGATTTGAGGAGACGGCCACGTATATCTGTGCGAGGAGAACTATGATAGTAGTGGTTATTCCAAGGGTGAACTGG
3043	TGACAAGGGATATGTCCATCAGCACAACCTACACGGAGATGAGTAGCCTGAGATTTGAGGCGACGGCCACGTATATCTGTGCGAGGAGAACTATGATAGTAGTGGTTATTCGAAGGGTGAACTGG
4043	TGACAAGGGATATGTCCATCAGCACAACCTACACGGAAATGAGTAGCCTGAGATTTGAGGCGACAGCCACGTATATCTGTGTGAGGAGAACTATGATAGTAGTGGTTATTCGATGGGCGAACTGG
5043	TGCCAAGCGATATGTCCATCAGCACAACCTACGCTGAAATGAGTAGCCTGAGATTTGAGGCGACAGCCACGTATATCTGTGTGAGGAGAACTATGATAGCAGTGGTTATTCGATGGGCGAACTGG
44	CCAAGAACCAGTTCTCCCTGAAGCTGAGCTCTGTGACCGCCGCGGACACGGCCGTGTATTACTGTGCGAGAGAGGGAGCATATTGTGGTGGTGATTGCTATTACTACTACGGTATGGACGTCTGG
1044	CCAAGAACCAGTTCTCCCTGAAGCTGAGCTCTGTGACCGGCGCGGACACGGCCGTGGATTACTGTGCGGGAGAGGGAGCATATCGTGGTGGTAATTGCTATTACTACTACGGTATGGACGTCTGG
2044	CCAAGAGCCAGTTCTCCCTGAAGCTAAGCTCTGTGGCCGGCGCGGACACGGCCGTGGACTACTGTGCGGGAGAGGGAGCATATCGTGGTGGTAATTGCTATTACTACTACGGTACGGACGTCTGG
3044	CCAAGAGTCAGCTCCCCCTGAAGCTAAGCTCTGTGGCCGGAGCGGACACGGCCGTGGACTACTGTGCGGGAGAGGGAGCATATCGTGGTGGTATTTGCTATTACTACTACGGTACGGACGTCTGG
4044	CCAAGAGTCAGCTCCCTCTGAAGCTAAGCTCTGTGGCCGGAGCGGACACGGCCGCGGACTACTGTGCGGGAGAGGGAGCATATCGTGGTGGTATTTGCTGTTACTACTACGGTCCGGATGTCTGG
5044	CCAAGAGTCAGCTCCCTCTGAAGCTAAGCTCTGTGGCCGGAGCGGACGTGGCCGCGGACTCCTGTGCGGGAGTGGGAGGATATCGTGGTGGTATTTGCTGTTACTACTACGGTCCGGATGTCTGG
45	GAGACAACGCCAAGAACTCACTGTATCTGCAAATGAACAGCCTGAGAGCCGAGGACACGGCCGTGTATTACTGTGCGAGTGCTATAGCAGCGGCTAGGGAGAAGCGGAACTGGTTCGACCCCTGG
1045	GAGACAACGCCAAGCACCCACTGCATCTGCAAATGAACAGCCTGAGAGCCGAGGACACGGCCGTGTATTACTGTGCGAGTGCTATAGCAGCAGCTAGGGAAAAGCGGAACTGGTTCGACCCCTGG
2045	GAGACAGCACCAAGCACCCACTGCATATGCAAATGAACAGCCTGAGGGCCGAGGACACGGCCGTGTATTACTGTGCGAGTGCTATAGCAGCAGCTCGGGAAAAGCGGAACTGGTTCGACCCCTGG
3045	GAGACAGCACCAAGCACCCACTGCATATGCAAATGAACAGCCTGAGGGCCGAGGACACGGCCGTGTATTGCTGTGCGAGTGCTATAGCAGCAGCTCGGGAACAGCGGAACTGGTTGGACACGTGG
4045	GAGACAGCACCAAGCACCCAGTGCATATGCAAATGAAGAGCCTGAGGGCCGAGGACACGGCCGTGTATTGCTGTGCGAGTGCTATAGCAGCAGCTCGGAAACAGCGGAAATGGTTGGAAACGTGG
5045	AAGGCAGCACCAAGCACCCAGTGCATATGCAAATGAAGAGCCTGAGGGCCGAGGACACGGCCGTGTATTGCTGTGTGGGTTCTATAGCAGCAGCTCGGAAACAGCGGAAATGGTTGGAAACGTGG
46	CCATGACCAGGGACACGTCCACGAGCACAGTCTACATGGAGCTGAGCAGCCTGAGATCTGAGGACACGGCCGTGTATTACTGTGCGAGAGGAGGTATAGAGGGCTACTGGTACTTCGATCTCTGG
1046	CCATTAACAGAGACACGTCCACGAGCACAGTCTACATAGAGCTGAGCAGCCTGAGATCTGAGGACACGGCAGTGTATTACTGTGCGAGAGGAGGTATAGAGGGCTACTGGTACTTCGATCTCTGG
2046	CCATTAACAGAGACACGTCCGTGAGCACAGTATACATAGAGCTGAGCAGCCTGAGCTCTGAGGACACGGCAGTGTATTACTGTGCGAGAGGAGGTATGGAGGGCTACTGGTACTTCGATCTCTGG
3046	CCATTAACGGAGACACGTCCGTGAGCACAGTATACATAGAGCCGAGCAGCCTGAGCTCTGAGGACACGGCAGTGTATTACTGTGCGAGAGGAGGTATGGAGGGCTACTGGCGCTTCAATCTCTGG
4046	CCATTAACGGAGACACGTCCGTGAGCACAGTATACATAGAGTCGAGCAGCCTGAGCTCTGAGGACAGGGCAATGTATTACTGTGCGAGAGGAGGAATGGAGGGCTACCGGCGCTTCAATCTCTGG
5046	CAATTAACGGAGACACGTCCGTGAGCACAGTATACATAGAGTCGAGCAGCATGTGCTCTGAGGACAGGGCAATGTATTACTGTGCGAGAGGAGGAGTGGAGGGCTGCCGGCGCTTCAATCTCTGG
47	CCTTGTATCTTCAAATGAACAGCCTGAGAGCCGGGGACACGGCTGTGTATTACTGTGCAAGAGAGTGGAGGATATTGTACTGGTGGTGTATGCTATACCACTACTACTACTACATGGACGTCTGG
1047	CCTTGTATCTTCAAATGAACAGCCTGAGAGGCGGGGACACGGCTGTGTATTACTGTGCGAGAGAATGGAGGATATTGTACTGGTGGTGTATGCTATGCCACTACTACTACTACATGAACGTCTGG
2047	CCTTGTATCTTCAAGTGAACGGCCTGAGAGGCGGAGACACGGCTGTGTACTACTGTGCGAGAGAATGGAGGATATTGTACTGGTGGTGTATACTATGCCACTACTACTACTACATGAACGTCTGG
3047	CCTTGTATATTCAAGTGAACGGCCTGAGAGGCGGAGACACGGCTGTGTACTACTGTGCGGGAGAATGCAGGATATTGTACTGGTGGTGTATAGTATGCCACTACTACCACTACATGAACGTCTGG
4047	CCTTGTATATTCAAGTGAACGGCCTGAGAGGCGGAGACACGGCTGTGTACTACTGTACGGGTGAATGCAGGATAATGTACTGGTGGTGTATAGTTTGCCACTACCACCACTACATGAACGTCTGG
5047	CCATGTATATTCAAGTGGACGGCCTGAGAGGCGGAGACACGGTTGTGTACTACTGTACGGGTGAATGCAGGATAATGTACCGGTGGTGTATAGTTTGCCGCTACCACCACTACATGAACGTCTGG
48	GATTCATCATCTCCAGAGACAATTCCAGGAACACCCTGTATCTGCAAACGAATAGCCTGAGGGCCGAGGACACGGCTGTGTATTACTGTGTGAGTATAGCAGCTTACTGGTACTTCGATCTCTGG
1048	GATTCATCACCTCCCGAGACAATTCCAGGAATACCCTGTATCTGCAAACGAATAGCCTGAGGGCCGAGGACACGGCTGTGTATTACTGTGTGAGTATAGCAGCTTACGGGTGCTTCGATCTCTGG
2048	GATTCATCACCTCCCGAGGTAATTTCAGCAATACCCTGTATTTGCAAACGAATAGCCTGAGGGCCGAGGACACGGCTGTGTATTACTGTGTGAGTATAGCAGCTTACGGGTGCTTCGATCTCTGG
3048	GATTCATCACCTCCCAAGGTAATTTCAGCAATACCCTGTGTTTGCGAACGAATAGCCTGAGGGCCGAGGACACGACTGGGTATTACTGTGTGAGTATAGCAGCTTACGGGTGCTTCGATCTCTGG
4048	GATTCATCACCTCCCAAGGTTCTTTCAGCAATACCCTGTGTTTGCGAACGAATAGCCTGTGGGCCGAGGGCACGATTGGGTATTACTGTGTGAGTATAGCAGCTTACGGGTGCTTCGATCTCTGG
5048	GATTCATCACCTCCCAAGGTTCTTTCAGCAATAACCTGTGTTTGCGAACGAATAGCCTGTGGGCCGAGGGCACGATTGGGTATTTCTGTGTGAGTATGGCGGCCTACGGGTGCTTCGATCTCTGG
49	ACACGTCCAAGAACCAGTTCTCCCTGAACCTGAGCTCTGTGACCGCCGCGGACACGGCCGTGTATTGCTGTGCGAGAGGGTGGATACAGCTATGGGGAGGGAGGGGGAGGTACTTCGATCTCTGG
1049	ACACGTCCAAGAACCAGTTCTCCCTGGACCTGAGCTCTGTGACCGCCGCGGACACGGCCGTGTATAGCTGTGCGACAGGGTGGATACAGTTATGGGGAGGGAGGGGGAAGTACTTCGATCTCTGG
2049	CCACGTCCGAGAACCAGTTCTCCCTGGACCTGAGCTCTGTGACCGCTGCGGACACGACCGTGTATAGCTGTGCGACAGGGTGGATACAGTTATGGGGAGGGAGGGGGAAGTACTTCGATCTTTGG
3049	CCTCGTCCGAGAACCAGTTCTTCCTGGACCTGAGCTTTGTGACCGTTGCGGACACGACCGTGTATAGCTGTGCGACAGGGTGGTTACAGTTATGGGGAGGGAGGGGGAAGTACTTCGATCTTTGG
4049	CCTTGTCCGAGAACCAGTTCTTCCTGGACCTGAGCCTTGTGATCGTTGCGGACACGATCGTGTATAGCTGTGCGACAGGGTGGTTACAGTTATGGGGAGGGAGGGGGAAGTACTTGGATCTTTGG
5049	CATTGTCCGAGAACCAGTTCTTCCTGGACCTGAGCCTTGTGATCGTTGCGGACACGATCGTGTATACCTGTGCGACAGGATGGTTACAGTTATGGGGAGGGAGGGGGAAGTATTGGGATCTTTGG
50	TAGACACGTCCAAGAACCAGTTCTCCCTGAAGCTGAGCTCTGTGACCGCCGCAGACACGGCTGTGTATTACTGTGCGGGCGATATTTTGACTGGTTATCCATCCCTGCTTTACTTTGACTACTGG
1050	TTGACACGTCCAAGAACCAGTTCTCCCTGGGGCTGAGCTCTGTGACCGCCGCCGACACGGCTGTGTATTACTGTGCGGGCGATATTTTGACTGGTTATCCATCCCTTCTTTACTTTGACTACTGG
2050	TTGACACGTCCAAGAACCAGTTCTCCATGGGGCTGAGCTATGTGACCGCCGCCGACACGACTGTGTATTACTGTGCGGGCGATATTTTGACTGGTTATCCATCCCTTCTTTACTTTGACGATTGG
3050	TTGGCACGTCCAAGAACCAGTTCTCCATGGGGCAGAGCTATGTGACAGCCGCCGACACGACGGTGTATTACTGTGCGGGCGATATTTTGACTGGTTATCGATCCCTTCTTTACTTTGACGATTGG
4050	TTGGCACGTCCAAGAACCAGTTCTCCACGGGGCAGAGCCATGTGACAGCCGCCGACACGACGGTGTATTACTGTGCGGACGATATTTTGACTGGATATCGATTCCTTCTTTACTTTGACGATTGG
5050	TTGGCACGTCCGAGAACCAGTTCTCCACAGGGCAGAGCCATGTGACAGCCGCCGACACGACGGTGTATTACTGTGCGGACGATACTTTGGCTGGATATGGATTCCTTCTTTACTTTGACGATTGG
51	CCAAGAACTCACTGTATCTGCAAATGAACAGCCTGAGAGCCGAGGACACAGCTGTGTATTACTGTGCGAGAGAGGATATTGTAGTAGTACCAGCTGCTATACTGCAGGGGTACTTCGATCTCTGG
1051	CCAAGAACTCACTGTATCTGCAGATGAACAGCCTGAGAGCCGAGGACACAGCTGTGTATTACTGTGCGAGAGAGGATATTGTCGTAGTAACAACTGCTATACCGCAGGGGTACTTCGATCTCTGG
2051	CCAAGAACTCACTGTATCTGCAGATGAACAACCTGAGAGCCGAGGATACAGCTGTGTATTACTGTGCGAGGGAGGATATTGTCGTAGAAACAACTGATATACCGCAGGGGTACTTCGATCTCTGG
3051	CCAAGAACTCACTGCATCTGCAGATAAACAACGTGAGAGCCGAGGATACAGCTGTGTATTACTGTGCGAGGGAGAATATTGTCGTAGAAACAACTGATATACCGCAGGGGTACTCCGATCTCTGG
4051	CCAAGAACTCACTGCATCTGCAGATAAACAACGCGAGAGCCGAGGATACAGCTGTGTATTGCTGTGCGAGGGAGAATATTGTCGTAGAAACAACTGATATACCCCAGGGGTACTCGGACCTCTGG
5051	CCAAAAACTCACTGCATCTGCAGATAAACAACGCGAGAGACGGGGATACAGCTGTGTATTGCTGTGCGAGGGAGAACATTGTCGTAGAAACAACTGATATACCCCCGGGGTACTCGGACCTCTGG
52	ATCTTCAAATGAACAGCCTGAGAGCCGGGGACACGGCTGTGTATTACTGTGCAAGAAGCAGAGGGGCGCGTATTATGATTACGTTTGGGGGAGTTATGCTTATACCCTCCCTGTTCGACCCCTGG
1052	ATCTTCAAATGAACAGCCTGAGTGCCGGGGATACGGCTGTGTGTTACTGTGCAAGGAGCAGAGGGGCGCGTATTATGATTACGTTTGGGGGGGTTATGCTTATACCCTCCCTGTTCGACCCCTGG
2052	ATCTTCAAATGTTCAGCCTGAGTGCCGGGGATATGGCTGTGTGTTGCTGTGCAAGGAGCAGAGGGGCGCGTATTATGACTACGTTTGGGGGGGTTATGCTTATACCCTCCCTGTTCGACCCCTGG
3052	ATCTTCAAATGTTCAGCCTGAGTGCTGGGGATATGGCTGTTTGTTGCTGTGCAAGGAGCAGAGGGGCGCGTATTATGACTACGTTTGGAGGGGTTGTGCTTATAACCTCCCTGTTCGACCCCTGG
4052	ATCTTCAGATGTTCAGCCTGAGTGCTGGGGATATGGCCGTTTGTTGCTGTGCAAAGAGCAGAGGGGCGCGTATTATGACTACGTTGGGAGGGGTTGTGCTTATAAGCTCCCTGTTCGACCCCTGG
5052	ATCTTCAGATGTTCAGCCTAAGTGCTGGGGATATGGCCGTTTGTCGCTGTGCAAAGGGCAGAGGGGCGCGTATTATGACTACGTTGGGAAGGGTTGTGCTTAGAAGCTCCCTGTTCGACCCCTGG
53	ACACGTCCAAGAACCAGTTCTCCCTGAAGCTGAGCTCTGTGACCGCTGCGGACACGGCCGTGTATTACTGTGCGAGAGGGATTGTACTGGTGGTGTATGCTATCTCCCTCCCCCCTGACTCCTGG
1053	ACACGTCTAAGAACCAGTTCTTCCTGAAGCTGAGCTCTGTGAGCGCTGCGGACACGGCCGAGTATTACTGTGCGAGAGGGATTGTACTGGTGGTGTATGCTATCTCCCTCCCCTCTGACTCCTGG
2053	ACACATCTAAGAACCAGTTCTTCCTGAAGCTGAGCTATATGAGCGCTGCGGACACGGCCGAGTATTACTGTGCGAGAGGGATTCTACTGGTGGTGTATGCTATCTCCCTCCGCTCTGACTCCTGG
3053	ACACATCTGAGAACCAGTTCTTCCTGAAGCTGATCTATATGAGCGCTGCGGACACGGCCGAGCATTACTGTGCGAGAGGGGTTCTACTGGTGGTGTATGCTATCTCCCTCCGCTCAGACTCCTGG
4053	ACACATCTGAGAACCAGTTCTTCCTGAAGCTGATGTATATGAGCGCTGCGGACTTGGCCGAGCATTACTGTGCGAAAGGGGTTCTACTGTTGGTGTATGCTATCTCCCTCCGCTCAGACTCCTGG
5053	ACACATCTGAGAACCAGTTCTTCCTGAAACTGATGTATATGAGCGCTGCGGACTTGGCCGAGCATTACTGTGCGAAAGGGGTTCTAATGTTGGAGTGTGCTATCTCCCTCCGCTCAGACTCTTGG
54	CGTCCAAGAACCAGTTCTCCCTGAAGCTGAGCTCTGTGACTGCCGCAGACACGGCCGTGTATTACTGTGCCAGAGAGATATTGTACTGGTGGTGTATGCTATCTCCTTGGTACTTCGATCTCTGG
1054	CGTCCGAGAACCAGTTTTCCCTGAAGCTGAGCTCTGTGACTGCCACAGACACGGCTGTGTATTACTGTGCCAGAGAGATATTGTACTGGTGGTGTATGCTATCTCCTTGGAACTTCGATCTCTGG
2054	CGTCCGAGAACCAGTTTTACCTGAAGCTGAGCTCTGTGACAGTCACAGGCACGGCTGTGTATTACTGTGTCAGAGAGATATTGTACTGGTGGTGTATGCTATCTCCTTGGAACTTCGATCTCTGG
3054	CGTCCGGGAACCAGCTTTACCTGAAGCTGAGCTCTGTGACAGTCACGGGCACGGCTGTGTATTACTGTGTCAGAGAGATCTTGTACTGGTGGTGTATGCTATCCCCTTGGAACTTCGATCTCTGG
4054	TGTCCGGGAACCAGCTTTACCTAAAGCTGAGCTCTATGACAGTCACGGGCACGGCTGTGTATTACTGTATCAGAGAGATCTTTTACTGGTGGTGTATGCTATCCCCTTGGAACTTCGATCTCTGG
5054	TGTCCGGGAACCAGCTTTACCTAAAGCTAAGCTCTATGACAGTCACGGGCACGGTTGTGTATTACTGTATGAGAGAGATCTTTTACTGGTGGTGTATGCTATCCCCTTGGAACTTCTATGTCTGG
55	CCATATCAGTAGACACGTCTAAGAACCAGTTCTCCCTGAAGCTGAGCTCTGTGACTGCCGCGGACACGGCCGTGTATTACTGTGCGAGAGCGCCGCCCAGTTCTGACTACGAGGGGACCCCCTGG
1055	CCATATCAGTAGACAGGTCTAGGAACCAGTTATCCCTGAAGCTCAGCTCTGTGACTGCCGCGGACCCGGCCGTGTATTACTGTGCGAGAGCGCCGCCCAGTTCTGACTACGAGGGGACCCCCTGG
2055	CCATATCAGTAGACAGGTCTAGGAACCAGTTATCCCTGAGGCTCGACTCTGTGACTGCCGCGGACCCGGCTGTGTATTACTGTGCGAGAGCGCCGCCTAGTTCTGACTACGAGGGGACCCCCTGG
3055	CCATATCAGTAGACAGGTCTAGGAACCAGTTATCCCTGAGGCTCGACTTCGTGACCGCCGCGGACCCGGCTGTGTATTACTGTGCGAGAGCATCGCCTAGTTCTGACTACGAGGGGACCCCCTGG
4055	CCGTATCACTAGACAGGTTTAGGAACCAGTTATCCCTGGGGCTCGACTTCGGGACCGCCGCGGACCCGGCTGTGTATTACTGTGCGAGAGCATCGCCTAGTTCTGACTACGAGGGGACCCCCTGG
5055	CCGTATCACTAGACAGGTTTTGGAACCAATTATCCCTGGGGCTCGAATTCGGGACCGCCGCGGACCCGGCTGTGTATTACTGTGCGAGAGCATCACCTAGTTCTGACTACGAGGGGATCCCCTGG
56	AGAACCAGTTCTCCCTGAAGCTGAGCTCTGTGACCGCCGCGGACACGGCCGTGTATTACTGTGCCAGAGAGGGAGCCCGTTACTATGTTCGGGGAGAGGGGGAGAGTGGCTACTTTGACTACTGG
1056	AGAACCAGTTCTTCCTGAAGCTTAGCTCTGTGACCGTAGCGGACACGGCCGTGTATTACTGTGCCAGAGAGGGAGCCCATTACTATGTTCGGGGAGAGGGGGAGAGTGGCTACTTTGACTACTGG
2056	AGCACCAGTTCTTCCTGAAGCTTAGCTCTGTGACCGTAGCGGACGCGACCGTGTACTACTGTGCCAGAGAGGGAGCCCATTACTATGTTCGGGGAGAGGGGGAGAGTGGCTACTTAGACTACTGG
3056	AACTCCAGTTCTTCCTGAAGCTTGGCTCTGTGACCGTAGCGGACGCGACCGTGTACTACTGTGCCAGAGAGGGAGCCCATTACTATCTTCGGGGAGAGGGGGAGAGTAGCTACTTAGACTACTGG
4056	AACTCCTGTTCTTCCTGAAACTTGGCTCTGTGACCGTAGCTGACGCGACCGTGTACTACTGTGCCAGAGCGGGAGCCCATTACTATCTTCGGGGAGAGGGGGCGAGTAGCTACTTAGACTACTGG
5056	AACTCCTGTTCTTCCTGAAACTTGGCTCTGTGACCGTAGCTGACGCGACCGTGTACTACTGTGCCAGAGCGGGAGCCCATTACTATCTTCGCGGAGAGGGCTCGAGGAGATACTTAGACTACTGG
57	TCACCATCTCCAGAGACAATGCTAAGAACACGCTGTATCTGCAAATGAACAGTCTGAGAGCTGAGGACATGGCTGTGTATTACTGTACTAGACTGGATACAGCTTACTACGGTATGGACGTCTGG
1057	TCACCATCTCCAGAGACAATGCTAAGAACACGCTGTATCTGCACATGATCAGTTTGAGAGCTGAGGACATGGCTGTGTATTACTGTACTAGACTGGCTACAGCTTACTACGGTATAGACGTCTGG
2057	TCACCATCTTCAGAGACAGTGCTAAGAACACGCTGTATCTGCACATGATCAGTTTGAGAGGTGAGGACATGGCTGTGTATTACTGTGCTAGACTGGCTACAGCTTGCTACGGTATAGACGTCTGG
3057	TCACCATCTTCAGAGTCGGTGTTAAGAACACGCTGTATCTGCACATGATCAGTTTGAGAGGTGAGGACATGGCTGTGTATTACTGTGCTAGACTGGCTAAAGCTTGCTACGGTATAAACGTCTGG
4057	TCACCGTCTTCAGAGTCGGTGTTAAGTACACGCTGTATCTGCACATGATCAGGTTGAGAGGTGAGGACATGGCTGTGTATTACTGTGCTAGACTAGCTAAAGATTGCTACGGTATAAACGTCTGG
5057	TCACCGTCCTCAGAGTCGGTGTTAAGTACACGCCGTATCTGCACATAATCAGGTTGAGAGGTGAGGACATGGCTGTGTATTACTGTGCTAGACTAGCTAAAGATTGCTACTGTATAAAGGTCTGG
58	ACACGCTGTATCTGCAAATGAACAGCCTGAGAGCCGAGGACACGGCTGTGTATTACTGTGCGAAAGAGAGTATAGCAGCTCGGGCGACGAGCGGTTACTACTACTACTACGGTATGGACGTCTGG
1058	ACACGCTGCATCTCCAAATGAACAGCCTGGGAGCCGAGGACACGGCTGTGTATTACTGTGCGAAAGAGAGTATAGCAGCTCGGGCGACGAGCGGTTACTACTACTACGACGGTATGGACGTTTGG
2058	AGTCGCTGCATCTCCAAATGAACAGCCTGGGAGCCGAGGACACGGCTGTGTATTGCTGTGCCAAAGAGAGTATAGCAGCTCGGGCGACGAGCGGTTACTACTACTACGACGATATGGACGTTTGG
3058	AGTCGCTGCATCTCCAAATGAACACCCTGGGAGCCGAGGTCACGGCTGTGTATTGGTGTGCCAAAGAGAGTATAGCAGCTCGGGCGACGAGCGATTACTACTACTACGACGATATGGGCGTTTGG
4058	AGTCGCTGCATCTCCACATGAACACCCTGGGAGCCGAGGTCACGGCTGTGTATTGGTGTGCCGAAGAGAGTTTAGCGGCTCGGGCGACGAGCGATTACTACTACTACGTCGATATGGGCGTTTGG
5058	AGTCGTTGCACCTCCACATGAACACCCTGGGAGCCGAGGTCACCGCTGTGTATTGGTGTGCCGAGGAGAGTTTAGCGGCTCGGGCGACGAGTGATTACTACTACTACGTCGATATGGGCGTTTGG
59	CCTTGGACACCTCTGTCAGCACGGCATATCTGCAGATCAGCAGCCTAAAGGCTGAGGACACTGCCGTGTATTACTGTGCGAGAGCGATTACGTTTGGGGGAGTGGGGGGGTACTTCGATCTCTGG
1059	CCTTGGACACCTCTGTCAGCACGGCATATCTGCAGATCAGCAGCCTAAAAGCTGAGGTCACTACCGAGTATTACTGTGCGAGAGCGATTACGTTTGGGGGAGTGGGGGGGTACTTAGATCTCTGG
2059	CCTTGGACACCTCTGTCAGCGCGGCATATCTGCAGATCAGCAGCCCAAAAGCTGAGGTCACTACCGAGTACTACTGTGCGAGAGCGATTACGATTGGGGGAGTGGGAGGGTACTTAGATCTCTGG
3059	CCTTGGACATCTCTGTCAGCGCGGCATATCTGCAGATCAGCAGCCCAAAAGCTGAGGTGACTACCCAGTACTACTGTGCGAGAGCGATTGCGATTGGGGGAGTGGGAGGGCACTTAGATCTCTGG
4059	CCTTGGACATCTCCATCAGCGCTGCATATCTGCAGATCAGCAGCCCAAAAGCTGAGGTGACTACCCAGTGCTACTGTGCGAGAGCGATTGCGATTGGGGGAGTGGGAGGGCCCTTAGATCTCTGG
5059	CCTTGGACATCTCCATCGGTGCTGCATATCTGCAGATCAGTAGCCCAAAAGCTGAGGTGACTACCCAGTGCTACTGTGCGAGAGCGATTGCAATTGGGGGTGTGGGAGGGCCCTTAGATCTCTGG
60	ATTCAAAAAACACGCTGTATCTGCAAATGAACAGTCTGAAAACCGAGGACACAGCCGTGTATTACTGTACCAGGGTATTACTATGTTCGGGGAGTTATTATAGGGTCTACGGTATGGACGTCTGG
1060	ATTCAGAAAACACCCTGTATCTACAAATGAACAGTCTGAAAACCGAGGACACAGCCGTGTATGACTGTACCAGGGTATTACTATGTTCGGGGAGTTATTATAGGGTCTACGGTATGGAGGTCTGG
2060	ATTTAGAAAACACCCTGTATCTACAAATGAACAGTCTGAAAACCGAGGACACAGCCGTATATGACTGTACCAGGGTAATACTATGTTGGGGGAGTTATTGTAGGGTCTACGGTATGGAGGTCTGG
3060	ATATAGAAAATACCCTGTATCTACAAATGAACAGTCTGAAAACCGAGGGCACAGCCGTATATGACTGTACCAGGGTAATACTATGTTGGGGGAGCTATTGTAGGGTCTACGGTATCGAGGTCTGG
4060	ATATAGAACATACCCTGTATCTACAAATGAACAGTCTGAAAAACGAGGGCACAGCCGCATATGACTGTACCAGGGTAATACTATGTTGGGGGAGCTATTGTAGGGTCTACGGTCTCGAGGTTTGG
5060	ATATAGCACCTACCCTGTATCTACAAATGAACAGGCTGAAAAACGAGGGCACAGCCGCATATGACTGTACCAGGGTAACACTATGTTGGGGGAGCTATTGTACGGTCTACGGTCTCGAGGTTTGG
61	CCAGGGACACGTCCATCAGCACAGCCTACATGGAGCTGAGCAGGCTGAGATCTGACGACACGGCCGTGTATTACTGTGCGAGAGAGAGGAGGATACTATGGTTCGGGGAGTTATTAGGCTCCTGG
1061	CCAGGGACACGTCCATCAGCACAGCCTACATGGAGGTGAGCAGGCGGAGATCTGACGACACGGCCGTGTATTACTGTGCGAGAGAGAGGGGGATACTATGGGTCGGGAAGTTATTAGGCTCCTGG
2061	CCAGGGACCTGTCCCTCAGCACAGCCTACGTGGAGGTGAGCAGGCGGAGATCTGACGACACGGCCGTGTATTACTGTGCGAGAGAGAGGGGGATACTATGGGTCGGGAAGTTATTAGGCACCTGG
3061	CCAGGGACCTGTCCCTCAGCACAGCTTACGTGGAGGTGAGCAGGCGGAAATCTGACGACACGGCCGTGTATTTCTGTGCGAAAGAGAGGGGGATACTTTGGGTCGGGAAGTTATTAGGCACCTGG
4061	CCAGGGACCTGTCCCTCAGCACAGCTTACGTGGAGGTGAGCAGGCGGAAATCTGACGACAGGGCCGTCTATTTCTGTGCGAAAGAGAGGGGGCTATTTTGGGTCGGAAAGTTATTAGGCACCTGG
5061	CCAGGGACCTGTACCTCAGCACAGCTTACGTGGAGGTGAGCAGGCGGAAATCTGACGACAGGGCCGTCTATTTCTGTGCGAAAGAGAGGGGGCTATCTTACGTCGGAAAATTATTAGGCACCTGG
62	TCTCCAGAGACAATTCCAAGAACACGCTGTATCTGCAAATGAACAGCCTGAGAGCTGAGGGCACGGCTGTGTATTACTGTGCGAGAGTGGTGGCTACGATTTCTCACAACTGGTTCGACCCCTGG
1062	TCTCCAGAGACAATTCCAAGTACATGCTGTATCTGCAAATGAACAGCCTGAGAGCTGAGGGCACGGCTGTGTATTACTGTGCGAGAGTGGTGGCTACGATTTCTTACGACTGGCTCGACCCCTGG
2062	TCTCCAGAGTCAATACCAAGTACATGCTGTTTCTGCAAAAGAACAGCCTGAGAGCTGAGGGCACGGCTGTGTATTACTGTGCGAGAGTGGCGGCTACGATTTCTTACGACTGGCTCGACCCCTGG
3062	TCCCCAGAGTCAGTACCAAGTACATGCTGTTTCTGCAAAAGAACAGCCTGAGAAATGAGGGCACGGCTGTGTGTTACTGTGCGAGAGTGGCGGCTACGATTTCTTACGACTGGCTCGACCCCTGG
4062	TCCCCAGAGTCAGTACCAAGTACATGCTGTTTCTACAAAAAAACAGCCTGAGAAATGAGGACACGGCTGTGTGTAACTGTGCGAAAGTGGCGGCTACGATTTCTTACGACTGGCTCGACCCCTGG
5062	TCCCCAGAGTTAGTACCAATTACATGCTGTTTCTACAAAAAAACAGCCTGAGAAATGAGGACACGGCTGTGTGCAACTGTGCGAAAGTGGCGGCTACGATTTCTTACGACTGGCCCGACCACTGG
63	CAAGAGATGATTCAAAGAACTCACTGTATCTGCAAATGAACAGCCTGAAAACCGAGGACACGGCCGTGTATTACTGTGCGGGGAGATATTGTACTAATGGCCTTCCCCCTTGGTTCGACCCCTGG
1063	CGAGAGATGATTCAAAGAACTCACCGTATCTGCAAATGAACAGCCTGAAAACCGAGGACACGGCCGTGTATTACTGTGCGGGGAGATATTGTACTACTGACCTTCCCCCTTGGTTTGACCCCTGG
2063	CGAGATATGATTCAAAGAACTCACCGTATCTACAAATGAACAGCCTGAAAACCGAGGACACGGCCATGTATTCCTGTGCGGGGAGATATTGTAATACTGACCTTCCCCCTTGGTTTGACCCCTGG
3063	CGAGATATGATTCAAAGAACTCACCGTATCTACAAATGAGAAGCCTGAAAACCGAGGACCCGGCCATGTATTCCTGTGCGGGGAGATATTGTAATACTGACCTTCTCCCTTGGTTTGGCCCCTGG
4063	CGAGATATGATTCAAAGAACTCACCGTATCTACAAATGAGAAGCCTCAAGACCGAGGACCCGGCCATTTATTCCTGTCCGGGGAGATATTGTAATACTGACCTTCTCCCCTGGTTTGGCCCCTGG
5063	CGAGATATGATTCGAACAACTCACCGTATCTACTAATGAGAAGCCTCAAGACCGAGGACCCGGCCATTTATTCGTGTCCGGGGAGATATCGTAATACTGACCTTCTCCCCTGGTTTGGCCCCTGG
64	ATAATTCCAAGAACACGCTGTATCTGCAAATGAACAGCCTGAGAGCCGAGGACACGGCCGTATATTACTGTGCGAAAGTTCTAGCAGCAGCTTGTTACTACTACTACTACGGTATGGACGTCTGG
1064	ATAATTCCAACAACACGTTGTATCTGCAGACGAACAGCCTGAGAGCCGAGGACACGGCCGTATATTACTGTGCGAAAGTTCTAGCAGCAGCTTGTTACTACTACTACAACGGTATGGACGTCTGG
2064	ATAATTCCAACAATAGGTTGTATCTGCAGTCGAACAGCCTGAGAGCCGAGGACACGGCCGTATATTACTGTGCAAAAGTTCTAGCAGCAGCTTGTTACTACTGCTACAACGGTATGGACGTCTGG
3064	ATGATCCCAACAATAGGTTGTATCTGCAGTCGAACAGCCTGAGAGCCGAGGACACGGCCGTATATTACTGTGCAAAAGTTCTAGCAGCAGTTTGTTACTACTGCTACAGCAGTATGGACGTCTGG
4064	ACGATCCCAACAATAGGTTGTTTCTGCAGTCGAACAGCCTGAGAGCCGAGGACACGGCCGTCTATTACTGTGCAAAAGTTCTAGCAGCAGTTTGTTATTACTGCTACAGCAGTATAGACGTCTGG
5064	ACGATCCCAACAATAGGTTGTTTCTGCCGTCGAACAGCCTGAGAGTTGAGGACACGGCCGTCTATTACTGTGCAAAAGTTCTAGCAGCAGTTTGTTATTACCGCAACAGCAGTATAGACGTCTGG
65	TCTCCAGAGACAATTCCAAGAACACGCTGTATCTGCAAATGAACAGCCTGAGAGCTGAGGACACGGCTGTGTATTACTGTGCGAAGGGGTGGGACGGGGAGGGGGGGGAATACTTCCAGCACTGG
1065	TCTCCAGAGACTATTCCAAGAACACGCTGTATTTGCAAATGAACAGCCTGAGAGCTGAGGACACGACTGTGTATTACTGTAGGAAGGGGTGGGACGGGGAGGGGGGGGAATACTTCCAGCACTGG
2065	TCTCCAGAGACTATTTCAAGAACACGCTGTATTTGCAAATGAAGAGCCTGAGAGCTGAGGACACGACTGTGTACTACTGTAGGAAGGGGTGGGACGGGGAGGGGGGGGAATACTTCCAGCTGTGG
3065	TCTCCAGAGACTATTTCAAGAACACGCTGTATTTGCAAATGAAGAGCCTGAGAGCTGAGGACGTGACTGTGTACTACTGTAGGAAGGGGTGGGTCGGGGACGGGGCGGAATACTTCCAGCTGTGG
4065	TCTCCAGAGACTATTTCAAGAACACGCTGTATTTGAAAATGAAGAGCCTGAGAGCAGAAGACGTGACTGTGTACTGCTGTAGGAAGGGGTGGGTCGGGGACGGAGCGGAATACTTCCAGCTGTGG
5065	GCTCCAAAGACTATTTCAAGAACACGCTGTATTTGAAAACGAAGAGCATGAGAGCAGAAGACGTGACTGTGTACTGCTGTAGGAAGGGGTGGGTCGGGGACGGAGCGGACTACTTCCAGCTGTGG
66	TGAAGGGCCGGTTCACCATCTCAAGAGACAATTCCAAGAACACGCTGTATCTGCAAATGAACAGCCTGAGAGCCGAGGACACGGCCGTATATTACTGTGCGAAAGAAGAGAGGGACTGGAACTGG
1066	TGAAGGGCCGGTTCACCCTCTCAAGAGACAGTTCCAAGATCACGCTGTATCTGCAAATGAACAGCCTGAGAGCCGAGGACACGGCCGTATATTACTGTGCGAAAGAAAAGAGGGAGTGGAACTGG
2066	TCAAGGGCCGGTTCACCCTCTCAAGAGACAGTTCCAGGTTCACGCTGTATCTGCAAATGAACAGCCTGAGAGCCGAGGACACGGCCGTATATTGCTGTGCCAAAGAAAAGAGGGAGTGGAACTGG
3066	TCAAGGGCCGGTTCACCCTCTCAAGAGACAGTTCAAGGTTCACGCTGTATCTGCAAATGAACAGCCTGAGAGCCGAGGACACGGCCGTATACTGCTGTGCCGAAGAAAAGAGGATGTGGAACTGG
4066	TCAAGGGCCGGTTCACCCTCTCAAGAGACAGTTCAAGGTTCAAGCTATATCTGCAAATGAACAGCCTGAGAGCCGAGGACACGGCCGTATACGGCTGTCCCGAAGAAAAGAGGATGTGGCACTGG
5066	TCAAGGGCCGGTTCACCCTCTCTATAGACAGTTCAGGGTTCAAGCTATATCTGCAAATGAACAGCCTGAGAGCCGAGGACGCGGCCGTATACGGGTGTCCCGAAGAAAAGAGGATGTGGCACTGG
67	GAGACAATTCCAAGAACACGCTGTATCTGCAAATGAACAGCCTGAGAGCTGAGGACACGGCTGTGTATTACTGTGCGAAAGTGCCTTCCCTCGCTGGTGGTGACTGGGAGAAAGGAGTTATCTGG
1067	AAGACAATTCCAAGAACACGCTGTATCTGCAAATGAACAACCTGAGAGCTGAGGACACGGCTGTGTATTACTGTGCGAAAGTGCTTTCCCTCGTTGGTGGTGAGTGGGAGAAAGGAGTTATCTGG
2067	AAGAGAATTCCAAGAACACGCTGTATGTGCAAATGAACAACCTGAGAGCTGAGGACACGGCTGTGTATTACTGTGCGAAAGTGTTTTCCCTCGTAGGTGGTGAGTGGGAGCAAGGAGTTATCTGG
3067	AAGAGAATTCCGAGAACACGCTGTATGAGCAAATGAACAACCTGAGAGCTGAGGACGCGGCTGTGTATTACTGTGCGGAAGTGTTTTCTCTCGTAGGTGGTGAGTGGGAGCAAGGAGTTATCTGG
4067	AAGTGAATTCCGAGAACACGCTGTATGAGCAAATGGACAACCTTAGAGCTGAGGACGCGGCTGTGTATTACTGTGCGGGGGTGTTTTCTCTCGTAGGTGGTGAGTGGGAGCAAGGAGTTATCTGG
5067	AAGTGGATTCCGAGAACACGCTGTATGAGCAAATGGACAACCTTAGAGCTGAGGACGCGGCTGTGTACTACTGTGCGGGGGTGTTTTTTCTCGTAGGTAGTGAGTGGGAGCAAGGAGTTACCTGG
68	CCAGGCTCACCATCTCCAAGGACACCTCCAAAAACCAGGTGGTCCTTACAATGACCAACATGGACCCTGTGGACACAGCCACATATTACTGTGCACACAACCTCTCTCCACACTACGACCCCTGG
1068	CCAGGCTCACCAACTCCAAGGTCACCTCCAAAAACCAGGTGGTCGTTACAATGACCAACATGGACCCTGTGGACACAGCCACATATTACTGTGCACACAACCTGTCTCCACACTACAACCCCTGG
2068	CCAGGCTCAGCAACTCCAAGGTCTCCTCCAAAAACCAGGTGGTCGTTACAATGACCAACATGGACCCTGTGGACACAGCCACATGTTACTGTGCACACAGCCTGTCTCCACAGTACAACCCCTGG
3068	CCAAGCTCAGTAACTCCAAGGTCTCCTCCAAAAACCAGGTGGTCGTTACAATGACCAACATGGACCCTATGGACACGGCCACATGTTACTGTGCACACAGCCTGTCTCCTCAGTACAACCCCTGG
4068	CGAAGCTCAGTAACTCCAAAGTTTCCTCCAAAAACCAGGAGGTCGTTACAATGACCAACATGGACCCTATAGACACGGCCACATGTTACTGTGCACACAGCCTGTCTCCTCAGTACAACCCCTGG
5068	CGAAGCTCAGTAACTCCAGAGTTTCCTCCAAAAACCAGGAGGTCGTTACAATGACCGACCTGGACCCTACAGACACGGCTACATGTTACTGTGCACACAGCCTGTCTCCTCAGTACAACCCCTGG
69	GGCTCACCATCACCAAGGACACCTCCAAAAACCAGGTGGTCCTTACAATGACCAACATGGACCCTGTGGACACAGCCACATATTACTGTGCACAGCTCGTACACTACGAATACTTCCAGCACTGG
1069	GGCTCACCATCACAAAGGACACCTCCAAAAACCAGGTGGTCCTTACAATGACCAACATGGACCCTGTGGACAAAGCCACATATTACTGTGCACAGCTCGTACACTTCGAATACTCCCAGCGCTGG
2069	GGCTCACCATCACAAAGGACACCTCCAAAAACCAGGTGGTCCTTACAATGAGCAACAAGGACCCTGTGAACAAAGCCACATATTACTGTGCACATCTCGTACACTTCGAATACTCCAAGCGCTGG
3069	GGCTCACCATCACAAAGCACACCTCCAAAAGCCAGGTGGTCCTTACAATGTGCAACAAGGACCCTGTGAACAAAGCCACATATTACTGTGCACATCTCGTAAACTTTGAATACTCCAAGCGCTGG
4069	GACTCACCATCACAAAGCACACCTCCAAAAGCCAGGTGGTCCTTACAATGTGCAACAAGGACCCTGTGAACAAAGCCACATATTACTGTACACATGTCGTAAACTTTGAATACTCCATTCGCTGG
5069	GACTCACTATCAAAAAGCACACCTCCAAAAGCCAGGTGGTCCTTACAGTGTGCAACAAGGACCCTGCGAACAAAGCCACATATTACTGTACACATGTCATAAACTTTGAATACTCCATTCGCTGG
70	GGCTCACCATCTCCAAGGACACCTCCAAAAACCAGGTGGTCCTTACAATGACCAACATGGACCCTGTGGACACAGCCACGTATTACTGTGCACGGAAAGGAACCTTCTTTCTTCTCGATCTCTGG
1070	GGCTCACCATCTTCAAGGATACCTCCGAAAACCAGGTGGTCCTTACAATGACCAACATGGACCCCGTGGACACAGCCACGCATTACTGTGCACGGAAAGGAACCTTCTTTCTTCTCGATCTCTGG
2070	GGCTCACCATCATCAAGGATACCTCCGAAAACCAGGTGGTTTTTACAATGACCAACACGGACCCCGTGTACACAGCCACGCATTACTGTGCACGGAAAGGAACCTTCTTTCTTCTCGATCTCTGG
3070	GACTCACCATCATCAAGGATACCTCCGAACGCCAGGTGGTTTTTACAATGACCAACACGGACCCCGTGTACACAGCCACGCATTACTGTGCATGGAAAGGAACCTTCTTTCTTCTCAATCTCTGG
4070	GACTCACCATCATCAAAGATACCTCCGAACGCCAGGTGGTTTTTACAATGACCAACACGGACCCCGTGTACACAGCTACGCATTATTGTGCATGGAAAGAAACCTTCTTTCTCCTCAATCTCTGG
5070	GACTCACCATCATCAAAGATACCTCTGAACGCCAAGTGGTTTTTACAGTGACCAACACGGACCCCGTGTACACAGCTACGCATTATTGTGCATGGAAAAAAACCTTCTTCCTCCTCAATCTCTGG
71	ATGATTCCAAAAGCATCGCCTATCTGCAAATGAACAGCCTGAAAACCGAGGACACAGCCGTGTATTACTGTACTAGAGGGATTACGATTTTTGGAGTGGTTATTATACTCTACTTTGACTACTGG
1071	GTGATTCCAACAGCATCGCCTATCTGCAAATGAACAGCCTGAAAACCGAGGACACAGCCGTGTTTTACTGTACTCGAGGGATTACGATTTTTGGAGTGGTTATTATACTCTACTATGACTACTGG
2071	GTGATTCGAACAGCATCGCTTATCTGCAAATGAACAGCCTGGAAACCAAGGACACAGCCGTTTTTTACTGTACTCGAGGGATTACGATTTTTGGAGTGGTTATTATACTCTACTATGACTACTGG
3071	GTGCTTCGAACAGCATCGCTTATCTGCAAATGAACAGCCTGGAAACCAAGGGCGCAGCCCTTTTTTACTGTACTCGAGGGGTTACGATTTTTGGAGTGGTTATTATACTCTACTATGACTACTGG
4071	GTGCTTGGAACAGCATCGCTTATCTGCAAATGAACAGCCTGGGAACCAAGGGCGCAGTCCTTTTTTACTGTACTCGAGGGGTTACGATTTTTGGAGTGGTTATGATACTCTACTATGATTACTGG
5071	GTGCTTGGAACAGCATCGCTTATCTGCGAATGCACAGCCTGGGACCCAAGGGTGCAGTCCTTTTTTACTGTACTCGAGGGGTTACGATGTTTGGAGTGGTTATGATACTCTACTATGATTACTGG
72	CCATCTCAAGAGTTGATTCAAAAAACACGCTGTATCTGCAAATGAACAGCCTGAAAACCGAGGACACAGCCGTGTATTACTGTACCACCCCAACTCATCCGCATCCGCATGCTTTTGATATCTGG
1072	CCATCTCAAGAGTTGATTCAAAACACACGCTGTATCTGCGAATGAACAGCCTAAAAACCGAGGACACAGCCGTATATTACTGTACCACCCCGACTCATCCGCATCCGCATGCTTTTGATATCTGG
2072	CCATCTCAAGAGCTGATTCAAAGCACACGGTGTATCTGCGAATGAACAGCCTAAAAACCGAGGACACAGCCGTATATTACTGTACCACCCCGACTCATCCGCATACGCATGCTCTTGATATCTGG
3072	CCAACTCAAGAGCTGATCCAAAGCACACGGTGTATCTCCGAATGAACAGCCTAAAAACCGAGGACACAGCCGTATATTACTGTACGGCCCCGACTCATCCGCATACGCATGCTCTTGATATCTGG
4072	CCAACTCAAGAGCTGATCCAAAGCATACGGTGTATTTCCGTATAAACAGCCTAAAAACCGAGGACACAGCCGTATATTACTGTACGGCCCCGACTCATCCGCATACGCATGCTCATGATATCTGG
5072	GCAACTCAAGAGCTGATCCAAAGCATACGGTGTATTTCCGTATAAACAACCGAAAAACCGAGGACACAGCCGCATATTACTGTACGGCCCCGACTCATCCGCATACGCATGCTCATTATATCTGG
73	CAGTAGACACGTCCAAGAACCAATTCTCCCTGAAGCTGAGCTCTGTGACCGCTGCGGACACGGCCGTGTATTACTGTGTGGTTATTACTATGTTCGGGGAGTTATTAGGGTACTTCGATCTCTGG
1073	CCGTAGACACGTCCAAGAACCAATTCTCCCTGAAGCCGAGCTCTGTGACAGCTGCGGACACGGCCGTGTATTACTGTGTGGTTATTACTATATTCGGGGAGTTATTAGGGTACTTCGATCCCTGG
2073	CCGTAGACACGTCCAAGAACCAATTCTCGCTGAAGCCGAGCTCTGTGACAGCTGCCGACACGGCCGTGCATTACTGTGTGGTTATTACTATATTCGGAGAGTTATTCGGGTACTTCGATCCCTGG
3073	CCGTAGACACGTCCAAGAACCAATTCGCGCTGGCACCGACCTCTGTGACAGCTGCCGACACGGCCGTGCATTACTGTGTGGTTATTACTATATTCGGAGAGTTATTCGGGTACTTCGATCCCTGG
4073	CCGTAGACACGTCCAAGAACCAATTCGCGCTGGCACCGACCTCTATGACAGCTGCCGACACGGCCGTGCATTACTGTGTGGTTCTCTCTATACTCGGAGAGTTATTCGGGTACTTCGATCCCTGG
5073	CCGTAGACGCGTACAAGAACCAATTCGCGCTGGCACCGACCTCTATGTCAGCTGCCGACACGGCCGTGCATTACTGTGTGGTTCTCTCTATACTCGGAGAGTTATCCGGGTACTTGGATCCCTGG
74	TGCATCTTCAAATGAACAGCCTGAGAGCTGAGGACACGGCTGTGTATTACTGTAAGAAAGAACGAGAGAGGGAGGATATTGTACTAATGGTGTATGCTATACCGCTTCCCGCCATTGACTACTGG
1074	TACATCTTCAAATGAACAGCCTGAGAGCTGAGGACACGGCTGTGTATTACTGTAAGAAAGGACGAGAGAGGGAGGATATTATACTCATGATGTATGCTATACCGCTTCCCGCCATTGACTACTGG
2074	TACATCTTAACATGAACAGCCTGAGAGCTGAGGACACGGCTGTGTATTACTGTAAGAAAGGACGAGAGAGGGGGGACATTATACTCATGATGTATGCTATACCGCTTCCCGCCATTGTCTACTGG
3074	TACCTCTTAACACCGACAGCCTGAGAGCTGAGGACACGGCTGTGTATTACTGTAAGGAAGGACGAGAGAGGGGGGACATTATACTCATGATGTATGCTATACCGCTTCCCGCCATTGTCTACTGG
4074	TACCTCTTAACACCGACGGCCTGAGAGCTGAAGACACGGCTGTGTATTTCTGTAAGGAAGGACGAGAGAGGGGGGACATTATGCTCATGATGTATGCTATACCGCTTCTCGCCATTGTCTACTGG
5074	TACCTCTTAACACCGACGGCCGGAGAGCTGAAGAGACGGCTATGTATTTCTGTAAGGAAGGACGAGAGAGGGGGGACATTATGCTCATTATGTATGCTATACCGCTTCTCGGCATTGTCTACTGG
75	AGGGCAGAGTCACGATTACCGCGGACAAATCCACGAGCACAGCCTACATGGAGCTGAGCAGCCTGAGATCTGAGGACACGGCCGTGTATTACTGTGCGAGAGCTGGTATAGTGGGACTCCTCTGG
1075	AGGGCAGAGTCACGATTACCGCGGATAAATCCACGAGCACAGCCTACATGGAGCTGAGCAGCATGAGATTTGAGGACACGGCCGTGTATTACTGTGTGAGAGCTGGTATAGTCGGACTCCTCTGG
2075	AAGACAGAGTCACGATTACCGCAGATAGATCCACGAGCACAGCCTGCATGGAGCTGAGCAGCATGAGATTTGAGGACACGGCCGTGTATTACTGTGTGAGAGCTGGTATAGTCGGACTCCTCTGG
3075	AAGACAGAGTCACGATTACCGCAGATAGTTCCACGAGCACAGCCTGCATGGAGCTGAGCAGGACGAGATTTGGGGACACGGCCGTGTATTACTGTGTGAGAGTTGGTATAGTCGGACTCCTCTGG
4075	AAGACAGAGCCACGGTTACCGCAGGTAGTTCCACGAGCACAGCCTGCATGGAGCTGAGCAGGACGAGATTTGGGGACACGGCCGTGTATTACTGTGTGAGAGTTTGTATAGTCAGACTCCTCTGG
5075	AAGACAGAGCCACGGTTACCGCAGGTAGTTCCCCGAGCACAGCCTGCATGGAGCTGAACAGGACGAGGTTTGGGGATACGGCCGTGTATTGCTGTGTGAGAGTTTGTATAGTCAGACTCCTCTGG
76	ATAACTCACCGTATCTGCAAATGAACAGCTTGAGAGCTGAGGACACGGCTGTGTATTACTGTGTGAAACACCAATATTACGATTTTTGGAGTGGGGGGAAAGGGGCCAACTGGTTCGACCCCTGG
1076	ATAACTCACCGTATCTGCTAATGAACAGCTTGAGAGCTGAGGACACGGCTGTGTATTACTGTGTGAAACACCAATTTTACGATTTTTGGAGTAGGGGGAAAGGGGCCAACCGGTTCGATCCCTGG
2076	ATAACTCACCGTATCTGCTAATGAACAGCTTAAGAGCTGAGGACACGGCTGTGTATTACTGTGTGAAACACCAACTTTACGACTTTTGGAGTAGGGGGAAAGGGACCAACCAGTTCGATCCCTGG
3076	ATAATTCACGGTATCTGCTAATGAACAGCTTAGGAGCTGAGGACCCGGCTGTGTATTACTGTGCGAAACACCAACTTTACGACTTTTGGAGTAGGGGGAAAGGGACCAACCAGTTCGATCCCTGG
4076	ATAATTCACGGTATCTGCTAATAAACAGCTTAGGAGCTGAGGACCCGGCTGTGTACTATTGTGCGAAACACCAACTTTACGACTTCTGGAGTAAGGGGAAAGGGACCAACCAGTTCGATCCCTGG
5076	ATAATGCACGGTATCTGCTAATAAACAGCTTAGGAGCTGAGGACCCAGCTGTGTACTATTGTCCGAAGCACCAACTTTACGACTTCTGTAGTAAGGGGAAAGGGACCAACCAGTTCGATCCCTGG
77	GCAGCACCGCCTACCTGCAGTGGAGCAGCCTGAAGGCCTCGGACGCCGCCATGTATTATTGTGTGAGAAATTACTATGGTTCGGGGAGTTATTATAAGGGGAGGGCTGAATACTTCCAGCACTGG
1077	TCGGCACCGCCTACCTGCACTGGAGCAGCCAGAAGGCCTCGGACGCCGCCATGTATTATTGTGTGAGAAATTACTATGGTTCGGGGAGTTATTATAAGGGGAGGGCTGAATACTCCCAGCACTGG
2077	TCGGCACCGCCTACCTGTACTGGAGCAGCCAGCAGGCCTCGGACGCCGCCATGTATTATTGTGTGAGAAATTACTATGGTTCGGGGAATTATTATAAGGGGAGGGCTGAATGCTCTCAGCACTGG
3077	TCGGCACCGCCTGCCTGTACTGGAGCAGCCAGCAGGCCTCGGACGCTGCCATGTATTATTGTGTGCGAAATTACTATGGTTCGGGGAATTATTATAAGGGGAGCGCTGATTGCTCTCAGCACTGG
4077	TCGGCACCGCCTGCCTGTTCTGGAGCAGCCAGCAGGCCTTGGACGCTGCCATATATTATTGTGTGCAAAATTACTATGGTTCGGGGAATTATTACAAGGGGAGCGCTGATTGCTCTCAGCACTGG
5077	TCGGCACCGCCTGCCTGTTCTGGAGCAGCCAGCAGGCCTTGGACGCTGCCATATATTGTTGTGTGCAAAATGACTATGGTTGGGGGAATTATTACGAGGAGAGCGCTGATTGCTCTCAGCACTGG
78	TCACCATCTCCAGAGACAATTCCAAGAACACGCTGTATCTTCAAATGAACAGCCTGAGAGCCGAGGACACGGCTGTGTATTACTGTGCGAGAGAGCCCTATGGTTACTGGTACTTCGATCTCTGG
1078	TTACCATCTCCAGAGACAATTCCAAGTATACGCTGTATCTTCAAATGAACAGCCTGAGAGCTGAAGACACGGCTGTGTATTACTGTGCGAGAGAGCCCTATGGTTACTGGTACTTCGATCTCTGG
2078	TTACCATCACCAGAGACACTTCCAAGTATACACTGTATCTTCAAATGAACAGCCTGAGAGCTGAAGACACGGCCGTGTATTACTGTGCGAGAGAGCCCTATGGTCACTGGTACTTCGATCTCTGG
3078	TTACCATCACCAGAGACACTTTCAAGTATACACTGTATCTTCAAATGAACTGCCTGAGAGCTGAAGACATGGCCGTGTATTACTGTGCGAGAGAGCCCTATGGCCACTGGTACTTCGAACTCTGG
4078	TTACCAGCACCAGAGACGCTTTCAAGTATACACTGTATCTTCAAGTGAACTGCCTGAGAGCTGAAGACATGGCCGTGTGTTACTGTGCGAGAGAGCCCTATGGCCACTGGTACTTCGGACTCTGG
5078	TTACAAGCACCAGAGACGCTTTCAAGTATACACTGTATCTTCAAGCGAACTGCCTGAGAGCTGAAGACATGACCGTGTGTTACTGTGCGAGAAAGCCCTATGGCCACTGGTACCTCGGACTCTGG
79	CGATTACCGCGGACGAATCCACGAGCACAGCCTACATGGAGCTGAGCAGCCTGAGATCTGAGGACACGGCCGTGTATTACTGTGCGACTACAGTAACTTACTACTACTACGGTATGGACGTCTGG
1079	CGTTTACCGCGGACGAATCTACCAGCACAGCCTACATGGAGCTGAGCAGCCTGAGATCTGAGGACACGGCCGTGTGTTACTGTGCGACTACAGTAATTTACTACTACTACGGTATGGACGTCTGG
2079	CATTTACCGCGGACGAATCTACCAGGACAGCCTACATGGAGCTGAGCAGCCTGAGATCTGCGGACACGGCCGTGTGTTACTGTGCGACTACAGTATTTTACTACTACTACGGTATGGACGGCTGG
3079	CATTTACCGCGGACGAATCTACCAGGACCGCCTACATGGAGTCGAGCAGCCTGAGATCTCCGGACACAGCCGTGTGTTACTGTGCGACTACAGTATTTTACTACTACTACGGTATGGACGGCTGG
4079	CATTTACCGCGGACGAATCTACCAGGGCCGCCTACGTGGAGTCGAGCAACCTGAGATCTCCGGACACAGCTGTGTGTTACTGTGCGACTACAGTATTTTACTACTACTACGGTATCGACGGCTGG
5079	CATTTACCACGGACGAATATACCGGGGCCGCCTACGTGGAGTCGAGCAACCTGAGATCTCCGGACACAGCTGTGCGTTACTGTGCGCCTACAGTATTTTACTACTACTACGGTATCGACGGCTGG
80	CCGTGAAGGGCCGATTCACCATCTCCAGAGACAATTCCAAGAACACGCTGTATCTGCAAATGAACAGCCTGAGAGCTGAGGACACGGCTGTGTATTACTGTGCGAAAGTGGATATAGGCCCCTGG
1080	CCGTGAAGGGCCGGCTCACCATCTCCAGAGACAACTCCAAGAACACGCTGTATCTGCAAATAAACAGCCTGAGAGCTGAGGACACGGCTGTGTATTACTGTGCGAAGGTGGATATAGGCCCCTGG
2080	CCGTGAAGGGGCGGCTCACCATCTCCAGAGACAACTCCAAGAAGACGAAGTATCTGCAAATAAACAGCCTGAGAGCTGAGGACACGGCTGTGTATTACTGTGCGAAGGTGGATATAGGTCCCTGG
3080	CCGTGAAAGGGCGGCTCACCATCTCCAGAGACAACTCCAAGAAGACGAAGTATCGGCATATAAAGAGCCTGAGAGCTGAGGACACGGCTGTGTATTACTGTGCGAAGGTGGATATAGGTCGCTGG
4080	CCGTGAGAGGGCGGCTCACCATCGCCAGAGACAACTCCAAGAAGACGAAGTATCGGCATACAAAGAGCCCGAGAGCTGAGGACACGGCTGTGTCTTACTGTGCGAAGGTGGATATAGGTCGCTGG
5080	CCGTGAGAGGGCGGCTCACCATTGCCAGAGACAACTCCAAGAAGATGAAGTATCGGCATACAAAGAGCCCGATAGCTGAGGACATGGCTGTGTCTTACTGTGCGAGGGTGGATATAGGTCGCTGG
81	AGATCAGCAGCCTAAAGGCTGAGGACACTGCCGTGTATTACTGTGCGAGAGGGGAGGGCGGAGGTATTGTACTAATGGTGTATGCTATAGGGGCATACTACTACTACTACGGTATGGACGTCTGG
1081	AGATCAGCAGCCTAAAGGCTGAGGACACTGCCGTGTATTACTGTGCGAGAGGGGAGGGCGGTAGTATTGTACTAATTATGTATGCTATAAGGGCATACTACTACTACTACGGTATGGACGTCTGG
2081	AGATTAGCAGCCTAAAGGCTGAGGACACTGCCGTGTGTTACTGTGCGAGAGGGGAGGGCGGTAGTATTGTACTAATTATGTATGCTAAAAGGGCATGCTACTACTACTACGGTATGCACGTCTGG
3081	AGATTAGCAGCCTAAAGGCTGAGGACACTGTCGTGTGTTACTGTGCGAGAGGGAAGGGTGGTAGTATTGTACTAATTATGTATGCTAAAAGGGCATGTTACTACTACTACGGTACGCACGTCTGG
4081	AGATTAGCAGCCTAAAGGTTGAGGACACTGTCGTGTGTTCCTGTGCGAGAGGGAAGGGTGGTAGTATTCTACTAATTATGTATGCTAAAAGGGCGTGTTACTACTACTACGGTGCGCACGTCTGG
5081	AAATTAGCAGCCTAAAGGTTGAGGACACTGTCGAGTGTTCCTGTACGAGAGGGAAGGGTCGTAGTATTCTACTAATTATGTATGCTAAAAAGGCGTGTTACTACTACTACGGTGCGCACGTCTGG
82	TATCAGTAGACACGTCCAAGAACCAGTTCTCCCTGAACCTGAGCTCTGTGACCGCCGCGGACACGGCCGTGTATTGCTGTGCGAGAGAGGACTATGTTCGGGGAGACTGGTACTTCGATCTCTGG
1082	TGTCAGTAGACACGTCCAAGGACCAGTTCTCCCTCAACCTGAGCTCTGTGACCGCCGCGGACACGGCCGTGTATTGCTGTGCGAGAGAAGACTATGTTCGGGGAGACTGGTACTTCGATCACTGG
2082	TGTCAGTAGACACGTCCAAGGACCAGTTCTCCCTCAACCTGAGCTCTGTGACCGCCGCGGACTCGGCCGTGTATTGCTGTGGGAGGGAAGACTATGTTCGGGGAGACTGGTACCTCGATCAATGG
3082	TGTCAGGGGACACGTCCCAGGACCAGTTCTCCCTCAACCTGAGCTTTGTGACCGCCGCGGACTCGGCCGTGTATTGCTGTGGGAGGGAAGACTATGTTTGGGGAGACTGGTACCTCGATCAATGG
4082	TGTCAGGGGGTACGTCCCAGGACCAGTGCTCCCTCAACCTGAGCTTTGTGACCGCCGCGGTCTCGGCCGTGTATTGCTGTGGGAGGGAAGACCATGTTTGGGGAGACTGGTACCTCGATCAATGG
5082	TGTCCGGGGGTACGTCCCAGGACCAGTGCTCCCTCAGCGTGAGCTTTGTGACCGCCGCGGTCTCGGCCGTGTATTGCTGTGGGAGGGAAGGCCATGTTTCGGGAGACTGGTACCTCGATCAATGG
83	ACCAGTTCTCCCTGAAGCTGAGCTCTGTGACCGCCGCGGACACGGCCGTGTATTACTGTGCGAGGGGGGGAGCCGGTTGTAGTAGTACCAGCTGCTATGCAGTAGGCATCTGGTTCGACCCCTGG
1083	ACCAATTCTCCCTGAAGCTGAGCACTGTGACCGCCGCGGACACGGCCGTGTATTACTGTGCGAGGGGGGGAGCCGGTTGTAGTAATACCAGCTGCTATGCAGTAGGCGTCTGGTTCGACCTCTGG
2083	ACCGATTCTCCATGAAGCTGAGCACTGTGACCGCCGCGGACACGACCGTGTATTACTGTGCGAGGGGGGGAGCCGGTGGTAGTAATGCCAGCTGCTATGCAGTAGGCGTCTGGTTCGACCTCTGG
3083	ACCGATTCTCCATGAACCTGAGCACTGTGATGGCCGCGGACACGACCGTGTATTACTGTGCGAGGGGGGGAGCCGGTGGTAGTGATGCCAGCTGCTATGCAGTAGGCGTCTGGTTCGACCTGTGG
4083	ACCGATTCTCCATGAACCTGAGCACTGTGATGGCGGCGGACAAAACCGTGTATTACTGTGCGAGGGGGGGAACCGGTGGTAGTGATGCCAGCTGCTATGCAGTAGCCGTCTGGTTCGACCTGTGG
5083	ACCGATTCTCCATGCACGTGAGCACTGTGATGGCGGCGGACAAAACCGTGTACTGCTGTGCGAGGGGGGGAACCGGTGGTAGTGATGCCAGCTGCTATGCAGTAGCCGTCTGGTTCGATCTGTGG
84	AAAACACGCTGTATCTGCAAATGAACAGTCTGAAAACCGAGGACACAGCCGTGTATTACTGTACCACAGCGGACCCTTGTGGTGGTGATTGCTATTCCCTCTACTACTACGGTATGGACGTCTGG
1084	GAAACACGCTGTATCTGCAAATGAACAGTCTGAAAACCGAGGACACAGCCGTGTTATACTGTACCGCAGCGGACCTTTGTGGTGGTGATTGCTATTCCCTCTACTACTACGGTATGGACGTCTGG
2084	GAAACACGCTATATCTGCTAATGAACAGTCTGAAAACCAAGGACACAGCCGTGTTATACTGTACCGCAGTGGACCTCTGTGGTGGTGATTGCTATTCCCTCTACTACTACGGTATGGACGTCTGG
3084	GACACACGCTATATCTGCTAATGAACAGTCTGAAAACCAAGGCCACAGCCGTGTTATTCTGTACCGCAGTGGACTTCTGTGGTGGTGATTGCTATTCCCTCTACTGCTACGGTATGGACGTCTGG
4084	GACACACGCTATATCTGCTAATGAACAGTCTGAAGACCAAGGCTGCAACCGTGTTATTCTGTACCGCAGTGGACTTCTGTGGTGGTGATTGCTATTCCCTTTACTGCTACGGTATGGACGTCTGG
5084	GACACACGCTATATCTGCTAATGTACAGTCTGAAGACCAAGGCTGCAACCGTGTTATTCTGTACCGTAATGGACTTCTGTGGTGGTAAATGCTATTCCCTTTACTGCTACGGTATGGACGTCTGG
85	CGCTGTATCTTCAAATGAACAGCCTGAGAGCCGAGGACACGGCCGTGTATTACTGTGCGAGACTTTACTATGGTTCGGGGAGTTATTATAAGGGTTACTACTACTACTACTACATGGACGTCTGG
1085	CGCTGTATCTTCCAATGAACAGCCTAAGGGCCGAGGACACGGCCGCGTATTACTGTGCGAGATTTTACTATGGTTCGGGGAGTTATTATAAGGGTTACTACTACTACTACTACATGGACGTCTGG
2085	CGCTGTATCTTCCAATGAACAGCTTAAGGGCCGAGGACATGGCCGCGTATTACTGTGCGAGATTTTACCATGGTTCGGGGAGTTACTATAAAGGTTACTACTACTACTACTACATGGACGTCTGG
3085	CGCTGTATCTTCCAATGAGCGGCTTAAGGGCCGAGGACATGGCCGCGTATTACTGTGCGAGATTTTACCATGGTTTGGGGGGTTACTATAAAGGTTACTACTACTACAACTACATGGACGTCTGG
4085	CGCTGTATCTTCCAATGAGCGGCTTAAGGGCGAAGGACCTGGCCGCGTATTACTGTGCGAGATTTTACCATGGTTTGGGGGGTTGCTATAAAGGTTACTACTACTACAACTACATGGGCGTCTGG
5085	CGCTGTTTCTTCCACTGAGCGGCTTAAAGGCGAAGGACCTGGCCGCGGATTACTGTGCGAGATTTTACCATGGTTTGGGGGGTTGCTATACAGGTTACTACTACTACAACTACATGGGCGTCTGG
86	CCATCTCAAGAGATGATTCCAAAAGCATCGCCTATCTGCAAATGAACAGCCTGAAAACCGAGGACACAGCCGTGTATTACTGTACTAGACGTAACTTCCCCCCCCCCCCCTGGTTCGACCCCTGG
1086	CCATCTCAAGAGATGATTCCAAAAGCATCGCCTATCCGCAAATGAGCAGCCTGAAGACCGAGGACACAGCCGTGTATTACTGTACTGGACGTAACTTCCCCCCCCCCCCCTGGTCCGACCCCTGG
2086	CCATCTCAAGAGGTGATTCCAAAAGCATCGCCTATCCACAAATGAGCAGCCTGAAGACCGAGGACACAGCCGTGTATTACTGTACTGAACGTAACTTCCCTCCCGCCCCCTGGTCCGACCCCTGG
3086	CCATCTCAAGAGGTGATTCCAAAAGCATCGCCTCTCCACAAATGAGCAGCCTGAAGACCGAGGGCGCAGCCGTGTATTACTGTACTGAACGTAACTTCCCTCCTGCCCCCTGGTCCGACGCCTGG
4086	CCATCTCAAGAGGTGATTCCAAAAGCATCGTCTCTCCACAAATGAGCAGCCTGAAGACCGAGGGCGCAGCCGTGTATTACTGTCCTGAACGTAACTTTCCTCCTGCCCCCTGCTCGGACGCCTGG
5086	CCATCTCAAGAGGTGATGGCAAAAGCGTCGTCTCTCCACAAATGAGCAACCTGAAGACCGAGGGCGCAGCCGTGTATTACTGTCCTGAACTTAACTTTCCTCCTGCCCCCTGCTCGGACGCCTGG
87	GATTCACCATCTCCAGAGACAACGCCAAGAACTCCCTGTATCTGCAAATGAACAGTCTGAGAGCCGAGGACACGGCCTTGTATCACTGTGCGAGGTTAGCGCAAGCAGGCTACTTTGACTACTGG
1087	GATTCACCATCTCCAGAGGCAACGCCAAGATCTCCCTGTATCTGCAAATGAACAGTCTGAAAGCCGAGGACACGGCCTTGTATCACTGTGCGAGGCTAGTGCAAGCAGGCTACTTTGACTACTGG
2087	GATTCATCATCTCCAGAGGCAACGCCAAGATGTCCCTGTGTTTGCAAATGAACAGTCTGAAAGCCGAGGACACGGCCTTGTATCACTGTGCGAGGCTAGTGCAAGCAGGCTACTTTGAATACTGG
3087	GATTCATCATCTCCAGATGTAACGCCAAGATGTCCATGTGTTGGCAAACGAACAGTCTGAAAGCCGAGGACACGGCCTTGTATCACTGTGCGAGGCTAGTGCAAGCAGGCTACTTTGAATACTGG
4087	GATTCATCATCTCCAGATGTAACGCCAAGATGTCCATGTGTTGGCAAGCGAACAGTCTGGAAGCCGAGGACACGGTCTTGTATCACTGTGCGAGGCTAGTGCAAGCAGGCTGCTTTCAATACTGG
5087	GATTCATCATCTCCAGATGTAACGCCAGGATGTCCATGTGTTGGCAAGCGAATAGTCTGGAAGCCGAGGACACGGTCTGGTATCACTGTGCGAGGCTAGTGCAAGCGGACTGCTTTCAATACTGG
88	TCAAGAGTCGAGTCACCATATCAGTAGACACGTCCAAGAACCAGTTCTCCCTGAAGCTGAGCTCTGTGACCGCCGCAGACACGGCCGTGTATTACTGTGCGGAGGGTATAGCAGTGGCTCACTGG
1088	TCAAGAGTCGAGTCACCATATCAGTAGACACGTCCAAGATCCAGTTCTCCCTGAAGCTGAGTTCTGCGACCGCTGCAGACACGGCCGTGTATTACTGTGCGGAGGGTATAGCAGTGGCTTACTGG
2088	TCAAGAGTCGAGTCATCATATCAGTAGACGCGTCTAAGATCCAGCTCTCCCTGAAGCTGAGTTCTGCGACCGCTGCAGACACGGCCGTGTATTACTGTGCGGAGGGTATAGCAGTGGCTTATTGG
3088	TCAAGAGTCGAGTTATCATGTCAGTAGACGCGTCTAAGATCCAGCTCTCCCTGAAGCTGAGTTCTCCGACCGCTGCAGACACGACCGTGTATTACTGTGCGGAGGGTATAGCAGTGGCTTTTTGG
4088	TCAAGAGTCGAGTTATCATGTCAGTAGACGCGTCTACGATCCAGCTCCCCCTCAAGCTGAGTTCTCCGACCGCTGCAGTCACGACTGTGTATTACTGTGCGGAGGGTATAGCAGTGGCTTTTTGG
5088	TCAAGAGTCGAGTTATCATGTCAATAGATGCGTCTACGATCCAGCTCCCACTCAAGCTGAGTTCTCCGACCGCTGCAGTCACGACTGTGTCTTACTGTGCGGAGGGTATAGTAGTGGCTTTTTGG
89	GAGTTACCATATCAGTAGACACGTCTAAGAACCAGTTCTCCCTGAAGCTGAGCTCTGTGACTGCCGCGGACACGGCCGTGTATTACTGTGTGAGCGTGGACTACGGTGGTAACTCTGACTACTGG
1089	GGGTTACCATATCAGTAGACACGTCTAAGAACCAGTTCTCCTTGAAGCCGAGCTCTGTGACTGCCGCGGACACGGCCGTGTATTACTGTGTGAGCGGGGACTACGGTGGTAACTCTGACTTCTGG
2089	GGGTTACCATATCAGTAGTCACGTCTAAGAACCAGTTCTCCTTGAAGCCGAGCTCTGTAACAGCCGCGGACACGGCCGTGTATTATTGTGTGAACGGGGACTACGGTGGTAACTCTGACTTCTGG
3089	GGGTTACCATATCGGTAGTCACGTCTAAAAACCAGTTCTCCTCGAAGCCGAGCTCTGTAACAGCCGCGGACACGGCCGTATATTATTGTGTGAACGGGGACCACGGTGGTAACTCTGACTTCTGG
4089	AGGATACCATATCGGTAGTCACGTCTAAAAACCAGTTCTCCTCGAAGCCGTGCTCTGTAACAGCCGCGGACACGGCCGTATATTATTGTGTGAACGGGGACCACGGTGGTAATTCAGACTTCTGG
5089	AGGATACCATATCGGTAGTCACGTCTAAAAACCAGTTCTCCTCGCAGCCGTGCTCTGTAATAGCCGCAGACACGGCCGTATATTGTTGTGTGAACGGGGACCACGGCGGTAATTCAGACTTCTGG
90	TAGACACGTCTAAGAACCAGTTCTCCCTGAAGCTGAGCTCTGTGACTGCCGCGGACACGGCCGTGTATTACTGTGCGAGACGGGAGGAAGGTTACTATGATAGTAGTGGTTCCCTCGACTCCTGG
1090	TAGACACGCCTAACAACCAGTTCGCCGTGAAGCTGAGCTCTGTGACAGCCGCGGACACGGCCGTGTATTACTGTGCGAGACGGGAGGAAGGTTACTATGATAGTAGTGGTTCCCTCGACTCCTGG
2090	TAGACACGCCTAACAACCAGTTCGCAGTGAAGCTGAGCTCTGTAACAGCCGCGGACACGGCCGTGTATTACTGTGTGAGACGGGAGGAAGGTTACTATGATAGTCGTGGTTCCCTCGACTACTGG
3090	TAGACACGCCTAACAACCAGTTCGCAGTGAAGCTGTGCTCTGTAACAGCCGCGGACACCGCCGTGTATTACTGTGTGAGACGGGGGGAAGGTTACTATGATAGTCGTGGGTCCCCCGACTACTGG
4090	TAGACACACCTAACAACCAGCTCGCAGTGAAGCTGTGCTCTGCAACAGCCGCGGGCACCGCCGTGTATTACTGTGTGAAACGGGGGGAAGGTTACTATGATAGTCGTGGGTCCCCCGACTACTGG
5090	TAGACACACCAGACAACCAGCTCGCAGTGAAGCTGTGCTCTGCAACAGCCGCGGGCACCGCCGTGTATTACTGTGTGAAACGGGGGGTAGGATACTATGATAGTCGTGGGGCCCCCGACTACTGG
91	TGTATCTTCAAATGAACAGCCTGAGAGCCGGGGACACGGCTGTGTATTACTGTGCAAGAGCAGGGGGTATAACTGGAACGACGAGGGGGGCGGGGTACTACTACTACTACGGTATGGACGTCTGG
1091	TGTATCTTCAAATGAACGGCCTAAGAGCCGGGGACACGGCTCTGTATTACTGTGCGAGAGCAGGGGATATAACTGGAACGACGAGGGGGGCGGGGTACTACTACTACTACGGTATGGACGTCTGG
2091	TGTATCTTCAAACGAACGGCCTAAGAGCCGGGGACACGGCTCTGTATTACTGTGCGAGAGCAGGGGATATAACTCGAACGACGCGGGGGGCGGGGTACTACTACTATTACGGTATGGATGTCTGG
3091	AGCATCTTCAAACGAACGGCCTAAGAGCCGGGGACACGGTTCTGTATTACTGTGCGAGAGCAGGGGATATAACTCGAACGACGCGGGGGGCCGGGTACTACTACTATTACGGTATAGATGTCTGG
4091	AGCATCTTCAAACGATCGGCCTAAGAGCCGGGAACACGGTTCTGTATTACTGTGCGAGAGCAGGGGAAATAGCTCGAACGACGCGGGGGGCCGGGTACTACTACTATTACGGTATAGATGACTGG
5091	AGCATCTTCAAACGATCGCCCTAAGAGTCGGGAACACGGTTCTGTGTTACTGTGCGAGAGCAGGGGAAATAGCTCGAACGACGCGGGGGGCCGGGTGCTACTACTATTACGGTATAGGTGACTGG
92	GGTTCACCATCTCCAGAGATGATTCAAAGAACACGGCGTATCTGCAAATGAACAGCCTGAAAACCGAGGACACGGCCGTGTATTACTGTACTAGACGGGTGGGGGTGAGACTGGAACGCTACTGG
1092	GGTTCACCATCGCCAGAGATGATTCAAAGAACACGGCGTATCTGCAAATGAACAACCTGGAAACCGAGGACACGGCCGTGTATTACTGTACTAGACGAGTGGGGCTGAGACTGGAACGCTACTGG
2092	GGTTCACCGTCGCCAGAGATGATTCAAAGAACACGGCGTATCTGCAAATGAACAACCTGGAAACTGAGGACATAGCCGTGTATTACTGTCCTAGACGAGTGGGGCTGAGACTGGAACGCTACTGG
3092	GGTTCACCGTCGCCAGGGATGATTCAAAGAACAGGGCGTATCTGCAAATGAACAATCTGGAAACTGAGGACCTAGCCGTGTATTACTGTCCTAGACGAGTGGGACTGAGACTGGAACGCTACTGG
4092	GGTTCACCGTCGCCGAGGATGATTCAAAGAACAGGGCGTATCTGCAAATGAACGATCTGGAAACTGAGGACCTAGCGATGTATTACTGTCCTAGACGAGTGGGACTGAGACTGGAACGCTACTGG
5092	GATTCACCGTCGCCGAGGATGATACAAAGAACAGGGCGTATCTACAAATGAACGATCTGGAAATTGAGGACCTAGCGATGTATTGCTGTCCTAGACGAGTGGGACTGAGACTGGAACGCTACTGG
93	AGAGTCGAGTCACCATATCAGTAGACAAGTCCAAGAACCAGTTCTCCCTGAAGCTGAGCTCTGTGACCGCCGCGGACACGGCCGTGTATTACTGTGCGAGAGGGAACAACTGGTTCGACCCCTGG
1093	AGTGTCGAGTCACCATATCAGTAGGCAAGTCCAAGAACCAGTTCTCCCTGAAGCTGAGCTCGGTGACCGCCGCGGGCACGGCCGTGTATTACTGTGCGAGAGGGAACCACTGGTTCGACCCCTGG
2093	AGTGTCGAGTCACCATATCAGTAGGCAAGTCCGAGAAACAGTTCTCCCTGAAGCTGAGCTCGGTGACCGCCGCGGGTACGGCCGTGTATTACTGTGCGAGAGGGATCCGCTGGTTCGACCCCTGG
3093	AGTGGCGAGTCACCATATCAGTAGGCAAGTCCGAGACACAGTTCTCCTTGAAGCTGTGCTCGGTGACCCCCGCGGGTACGGCCGTGTATTACTGTGCGAGAGGGATCCGCTGGTTCGACCCCTGG
4093	AGTGGCGAGTCATCATATCAGTAGGCAAGTCCGAGACACAGTTCTCCTTGAAGCTGTGTTCGGTCACCCCCGCGGGTACGGCCGTGTATTGCTGTGCGAGAGGGATTCGCTGGTTCGACCCCTGG
5093	AGTGGCGTGTCATCATATCAGTAGGCAAGCCCGAGACACAGTCCTCCTTGAAGCTGTGTTCGGTCACCCCCGCGGGTACGGCCGTGTATTGGTGTGCGAGGGGGATTCGCTGGTTCGACCCCTGG
94	CAAGAGATGATTCAAAAAACACGCTGTATCTGCAAATGAACAGCCTGAAAACCGAGGACACAGCCGTGTATTACTGTACCACTGGTGGTGTATGCTATTGGGGATACTACGGTATGGACGTCTGG
1094	CAAGAGATGATTCAAAAAACACGCTCTATCTGCAAATGAACAGCCTGAAGACCGAGGACGCAGCCGTGTATTACTGTACCACTGGTGGTGTATGCTATTGGGGATACTACGGTGTGGACGCCTGG
2094	TAAGAGATGATTCAAAAAACACGCTCTATCTGCATATGAACAGCGTGAAGACCGAGGACGCAGCCGTGTCTTACTGTACCACTGGTGGTGCATGCTATTGGGGATACTACGGTGTGGACGCCTGG
3094	TAAGAGATGATTCAAAAAACACGCTCCATCTGCATATGAACCGCGTGAAGACCGAGGCCGCCGCCGTGTCTTACTGTAGCACTGGTGGTGCATGCTATTGGGGATACTACGGTGTGGACGCCTGG
4094	TAAGAGATGATTCAAAAAACACGCTCCAACAGCATATGAACCGCGTGAAGACCGAGGCCGCCGCCGTGTCTTACTGTAGCACTCGTGGTGCATACTATTGGGGATACTATGGTGTGGACGCCTGG
5094	TAAGAGATGATTCAAAAAACACGCTCCAACAGCATATGAACCGCGTGAAGACCGAGGCAGCCGCTGTGTCTTACTGTAGCACTCGTGGTCCCTACTATTGGGGATACTATGATGTGGACGCCTGG
95	TAGACACGTCCAAGAACCAGTTCTCCCTGAAGCTGAGCTCTGTGACCGCCGTGGACACGGCCGTGTATTACTGTGCGAGAAGAGTGGATACAGCTATGGTTAGGAGGGAAGGGGCTGACTACTGG
1095	TAGACCCGTCCAAGAACCAGTTCTCCCTGAAGCTGATCTCTGTGACCGCCGTGGACACGGCCGTGTATTACTGTGCGAGAAGTGTGGATACAGCTATGATCAGGAGGGAAGGGGCTGACTACTGG
2095	TAGACCCGTCCAAGAACCAGTTCTCCCTGAAGCTGATTTTTGTGGCCGCCGTGGACACGGTTGTGTATTACTGTGCGAGAAGTGTGGATACAGCTATGATCAGGAGGGAAGGGGCTGACTACTGG
3095	TAGACCGGTCCAAGAACCAGTTCTCCCTGAAACTGATTTTTGTCGCTGCCGTGGATACGGTTGTGTATTACTGTGCGAGAAGTGTGGATACAGCTATGATCAGGAGGGAAGGGGCTGACTACTGG
4095	TAGATCGGTCCAAGAGCCAGTTCTCCCTGAGACTGATTTTTGTCGCTGCCGTGGATACGGTTGTGTATTACTGTGCCAGAAGTGTGGATACAGCTATGATCAGGACGGAAGGGGCTGACTACTGG
5095	TAGATCGGTCCAAGAGCCAGTCCTCCCTGAGACTGATTTTTGTCGCTGCCGTGGATACGCTTGTGTATTACTGTGCCAGACGTGTGAATACAGCTATGATCAAGACGGAAGGGGCTGACTACTGG
96	ACACGTCTAAGAACCAGTTCTCCCTGAAGCTGAGCTCTGTGACTGCCGCGGACACGGCCGTGTATTACTGTGCGAGAGAGGGCGTAGTGGCTACGATTACGCCGGAGAAATACTTCCAGCACTGG
1096	ATACGTCTAAGTACCAGTTCCCCCTCAAGCTGAGCTCTGTGACTGCCGCGGACACGGCCGTGTATTACTGTGCGAGAGAGGGCGTAGTGGCTACGATTACGCCGGAGAACTACTTCCAGCACTGG
2096	ATACGCCTAAGTACCAGTTGCGCCTCAAGCTGAGCCCTGTGACTGCCGCGGACACGGCCGTGTATTACTGTGCGAGAGAGGGCGTAGTGGCTACGATTACGCCGGAGAACTGCTTCCAGCACTGG
3096	ATACGCTTAGGTACCAGTTGCGCCTCAAGCTGAGCCCTGTGACCGCCGCGGACACGGCCGTGTATTACTGTGCGAGAGAGGGCGTAGTGGCTACGATTACGCCGGAGAACTGCTACGAGCACTGG
4096	ATACGCTTAGGTACCAGTTGCGCCTCAAGCTGAGCCCTGTGACCGCCGTGGATACGGGCGTGCATTACTGTGCGAGAGAGGGCGTAGTGGTTACGATTACGCCGGAGAACTGCTACGAGCACTGG
5096	ATCCACTTAGGTACCAGTTGCGCCCCAAGCTGAGCCCTGTGACCGCCGTGGATACGGGCGTGCATTACTGTGCGAGAGGGGGCGTAGTGGTTACGATTACGCCGGAGGACTGCTACGAGCACTGG
97	ACACGTCCAAGAACCAGTTCTCCCTGAAGCTGAGCTCTGTGACCGCTGCGGACACGGCCGTGTATTACTGTGCGAGAGAAGATATTGTAGTAGTACCAGCTGCTATGCCCCACTTTGACTACTGG
1097	CCACGTCCAAGAACCAGTTCTCCCTGAAGCTGACCTCTGTCACCGCTGCGTACACGGCCGTGTATTACTGTGCGAGAGAAGATATTGTAGTAGTACCAGCTGCTATGCCACACTTTGACTACTGG
2097	CCACGTCCAAGAACCAGTTCTCCCTGAGGCTGACCTCTGTCACCGCTGCGTACACGGCCGTGTATTACTGTACAAGAGAAGACATTGTCGTAGTACCAGCTGCTATGCCACACTTTGACTACTGG
3097	CCACGTCCAAGAACCAGTTCTCCCTGAGGTTGACCTCTGTCACCGCTGCGTACATGGTCCTGTATTACTGTACAAGAGAAGACATTGTCGTAGTACCAGCTGCTATGCCACCCTTTGACTACTGG
4097	CCACGTCCAAGAACCAGTGCTCCCTGAGGTTGACCTCCGTCACCGCTGCGTACATGGTCCTGTATTGCTGTACAAGAGAAGACATTGTCGTAGTACCAGTTGCTGTGCCACCCTTTGACTACTGG
5097	CGACGTCCAAGAACCAGTGCTCCCTCAGGTTGACCTCCGGCACCACTGCGTGCATGGTCCTGTATTGCTGTACAAGAGAAGACATTGTCGTAGTACCAGTTGCTGTGCCACCCTTTGACTACTGG
98	TCAAGAGTCGAGTTACCATATCAGTAGACACGTCTAAGAACCAGTTCTCCCTGAAGCTGAGCTCTGTGACCGCGGACGCGGCCGTGTATTACTGGAGTAGGGGAAGCTACGGTATGGACGTCTGG
1098	TCAAGAGTCGAGTTACCATATCTGTAGACACGTCTAAGAACCAGTTCTCCCTGAAGCTGAGGTCTGTGACCGCGGACGCAGCCGTGTATTACTGGGGTAGGGGAAGCCACGGTATGGACGTCTGG
2098	TCAAGAGTCGAGTTACCATATCTGTAGACACGTGTATGAACAAGTTCTCCCTGAAGTTGAGGTCTGTGACCGCGAACGCAGCCGTGTATTACTGGGGTAGGGGAAGCCACGGTATGGACGTCTGG
3098	TCAAGAGTCGAGTTTCCATACCTGTAGTCACGTGTATGAACAAGTTCTCCCTGAAGTTGAGGTCTGTGACTGCGAACGCAGCCGTGTATTACTGGGGTAGGGGAAGCCACGGTATGGAAGTCTGG
4098	TCAAGAGTCGAGTTTCCATACCTGTAGTCACATGTATGAACAAGTTCTCCCTGAAGTTGAGGTCTGTGACTGCGAACGCAGCCGTGTATTACTGGGGTGGGGGAAGCCAAGATACGGAAGTCTGG
5098	TCGAGAGTCGAATTTCCATACCTGTAGTCACATGTATGAACAAGTTCTCCTTGAGGTTGAGGTCTGTGACTGCGAACGCAGCCGTGTATTACTGGGGTGGGGGAAGCCAAGACACGGAAGTCTGG
99	CCAGAGACAACGCCAAGAACTCACTGTATCTGCAAATGAACAGCCTGAGAGCCGAGGACACGGCTGTGTATTACTGTGCGAGAGAGTATTTTGACTGGTTATTACCTCACTACTTTGACTACTGG
1099	CCAGACACAACGCCAAGAAGTCACTGTATCTGCAAATGAACAGCTGGAGAGCCGAGGACACGGCTGTGTATTACTGTGCGGGAGAGTATTTTGACTGGTTATTACCTCACTACTTTGACTACTGG
2099	CCAGACACGACGCCAAGAAGTCACTGTATCCGCAAATGAACAGCTGGAGAGCCGAGGACACGGCTGTGTGTTACTGTGCGGGAGAGTATTTTGACTGGTTCTTACCTCACTATTTTGACTACTGG
3099	CCAGACACGACGCCAAGAAGTCACTGTACCCGCAAATGAACAGCTGGAGAACCGAGGGCACGGCCGTGTGTTACTGTGCGGGAGAGTATTTTGACTGGTTCTTACCTCGCTATTTTGACTACTGG
4099	CCATACACGACGCCAAGAAGTCACTGTACCCGCAAATGAACAGTTGGAGAACCGAGGGCACAGCCGTGTGTTACTGTGCGGGAGAGTATTTTGACAGGTTCTCACCTCGCTATTTTGACTACTGG
5099	CCATACACGACGCCAAGAAGCCACTGTACTCGCAAATGAACAGTTGGGGAACCGAGGGCACAGCCGTGTGTTACTGTGCGGGAGAGTATTTTGTTAGGTTCTCACCTCGCTATTTTGACTACTGG
100	ATTCAAAGAACACGGCGTATCTGCAAATGAACAGCCTGAAAACCGAGGACACGGCCGTGTATTACTGTACTAGAGGAGGGATGGGTCAGCAGCATTACTACTACTACTACTACATGGACGTCTGG
1100	ATTCAAAGAACACGGCGTATCTGCAAATGAACAGTCTGAAAACCGAGGACACGGCCGTGTATGACTGTACTAGAGGGGGGATGGGTCAGCAGCATTATTACTACTACTACTACTTGGACGTCTGG
2100	ATTCAAAGAACACGGCGTATCTGCAAATGAACGGTCTGAAAACCGAGGACACGGCTACGTATGACTGTACTAGAGGGGGGATGGGTCAGCAGCATTATTACTACCACTACTACTTGGACGTCTGG
3100	ATTCAAAGAACACGGGATACCTGCAAATGAACGGTCTGAAAACCGAGGACACGGCTACGTATGACTGTACTAGAGGGGGGATGGGTCAGCAACATTATTACTACCACTACTACTTAGACGTCTGG
4100	ATTCAAAGTACACGGGATACTTGCAAATGAACGGTCTAAAAACCGAGGACACGGCTACGTATGACTGTACTGGAGGGGGGATGGGTCAGCAACATTATTACTGCCACTACTACTTAGACGTCTGG
5100	ATTCAAAGTACACGGGATACTTGCAAATCAACGGTCTAAAAACAGAGGACACGGCTACGTATGACTGTACTGGAGGGGGGATAGGTCAGCTACATTATTACTGCCACTACTACTTAGACGTTTGG
101	TATCAGTAGACACGTCCAAGAACCAGTTCCCCCTGAAGCTGAGCTCTGTGACCGCCGCGGACACGGCCGTGTATTACTGTGCGAGAGGTATAGCAGCTCGTCGAAGGTGGTACTTCGATCTCTGG
1101	TATCAGTAGACACGTCCAAGAGCCAGTTCCCCCTGAAGCTGGGCTCTGTGCCCGCCGCGGACACGGCCGTGTATTACTGTGGGAGAGGTATAGCGGCTCGTCGAAGGTGGTACTTCGATCTCTGG
2101	TATCAGTAGACACGTCCAAGCGCCAGTTCCGCCTGAAGCTGGGTTCTGTGCCCGCCGCGGATACGGCCGTGTATTACTGTGGGAGAGGTATAGCGGCTCGTCGAAGGTGGTACTTCGAGCTCTGG
3101	TATCAGTAGACACGTCGAAGCGCCAGTTCCGCCTGAAGCTGGGTTCTGTGCCCGCCGCGAATGCGGCCGTGTATTACTGTGGGAGAGGTATAGCGGCTTGTCGAAGGTGGTACTTCGAGATCTGG
4101	TATCAGTAGACACGTCGAAGCGCCAGTTCCGCCTGAAGCTGGGTTCTGTGCCCGCCGCGAATGGGGCCGTGTATTACTGTGGGCGGGGTTTAGCGGCTTGTCGTAGGTGGTACTTCGAGATCTGG
5101	TATCAGTAGACACGTCGAAGCGCCAGTTCCGCCGGAAGCTGGGTACTGTGCCCGCCGCGAATGGAGCCGTGTATTACTGTGGACGGGGTTTAGCGACTTGTCGTAGGTGGTACTTCGAGATCTGG
102	CGTCTAAGAACCAGTTCTCCCTGAAGCTGAGCTCTGTGACTGCCGCGGACACGGCCGTGTATTACTGTGCGAGAGGGGAGCAGCAGCTGGTACGCTCCCTTCATCCTGAATACTTCCAGCACTGG
1102	CGTTTAAGAACCAGTTCTCCCTGAAGCTGAGCTTTGTGACTGCCGCGGACACGGCCGTGTATTACTGTGCGAGAGGGGAGCAGCAGCTGGAACGCTCCCTCCCTCCTGAATACTTCCAGCACTGG
2102	CGTTTAAGAACCAGTTCTCCCTGAAGCAGAGCTTTGTGACTGGCGCGGACACGGCCGTGTATTACTGTGCCAGAGGGGAGCAGCAGCTGGAACGCCCCCTCCCGCCTGAATACTTCCAGCACTGG
3102	CGTTTGAGAACCAGTTCTCCCTGAAGCAGAGCTTCGTGACTGGCGCGGACACGGCCGTGTATTACTGTGCCAGAGGGGAGCAGCGGCTGGAACGCCCTCTCCCGCCTGAATACTTCCAGCTCTGG
4102	CGTTTGAGAACCAGTTCTCCCTGAAGCAGAGCTTCGTAACTGGCGCGGACACGGCCGTGTATTACTGTGCCAGAGGGGAGCAGCGGCGGGAACACCGTCTCCCGCCTGAATACTTCCAGTTCTGG
5102	CGTTTGCGAACCAGTACTCCCTGAAGCAGAGCTTCGTAACTGGCGCGGACACGTCTGTGTATTACTGTGCCAGAGGGGAGCAGCGGCGGGAACACCGTCTCCCGCCTGAATACTCCCAGTTCTGG
103	ACAACGCCAATAACTCACCGTATCTGCAAATGAACAGCCTGAGAGCTGAGGACACGGCTGTGTATTACTGTGTGATCCAGCAGCTCGTACCTTGCCCCTCCTACTACTACGGTATGGACGTCTGG
1103	ACAACGCGAATAACTCACCGTATCTGCAAATGAACAGCCTAAGAGCTGAGGACACGGCTGTGTATTACTGTGTGCTCCAGCAGCTCGTACCTTGCCCCTTCTACTACTACGGTATGGATGTCTGG
2103	ACAACGCGCATAACTCACCGTATCTGCAAGTGAGCAGCCTAAGAGCTGAGGACACGGCTGTTTATTACTGTGTGCTCCAGCAGCTCGTACCTTGCCCCTTCTACTACTACGGTTTGGATGTCTGG
3103	ACAACGCGCATAACTCTCCGTATCTACAAGTGAGCAGCCTAAGAGCTGAGGACATGGCTGTTTATTACTGTGTGCTCCAGCAGCTCGGACCTTGCCCCTTCTACTACTACGGTTTGGGTGTCTGG
4103	ACATCGCGCATAACTCTCTGTATCTACAAGTGAGCAGCCTAGGAGCTGAGGACATGGCTGTTTATTTCTGTGTGCTCCAGCAGCTCGGACCTTGCCCCTTATACTACTACGGTTTGGGTGTCTGG
5103	ACATCGCGCATAACTCTCTGTATCTACAAGTGAGCAGCTTAGGAGCTGTGGACATGGCTGTTTATTTCTGTGTGCTCCAGCAGCTCGGACCTTGCCCCTTATACTACTCCTGTTTAGGTGTCTGG
104	TGGCATATCTGCAGATCAGCAGCCTAAAGGCTGAGGACACTGCCGTGTATTACTGTGCGAGAGAGAATGATTACGTTTGGGGGAGTTATGCTTATTACTACTACTACTACTACATGGACGTCTGG
1104	TGGCATATCTGCAGATCAGCAGCCTAAAGGTTGAGGAAACTGCCGTGTATTACTGTGCGAGAGAGAATGATTACGTTTGGGGGCGTTATGCTTATTACTACAACTACTACTACAGGGACGTCTGG
2104	TGGCATATCTGCAGATCAGTAGCCTGAAGGTTGAGGAAATTGCCGTGTATTACTGTGCGAGAGAGAATGATTACGTTTGGGGGCGTTATGCTTATTACTACAGCTACGACTACAGGGACGTCTGG
3104	TGGCGTATCTGCAGTTCAGTAGCCTGAAGGTTGAGGAAATTGCCGTGTATTACTGTGCGAGGGAGATTGATTACGTTTGGGGGCGTTATGCTTATTACTACAGCTACGACTATAGGGACGTCTGG
4104	TGGCGTATCTGCAGTTCAGTAGTCTGAAGGTTAAGGAAATTGCCGAGTATTACTGTGCGAGGGAGATTGATTACGTTTGGGGGCGTTATGCTTATTACTACAGCTACGACTATCGGGACGCCTGG
5104	TGGCGTATCTACACTTCAGTAGTCTGAAGGTTAAGGAAATTGCCGAGTATTACTGTGTGAGGGAGATTGATTACGTTTGGGGGCGTTATACTTATTACTACAGCTACGACCATCGGGACGCCTGG
105	ATCTGCAAATGAACAGCCTGAGAGCTGAGGACACGGCTGTGTATTACTGTGCGAGAGAGTGGCTGTATTACTATGATAGTAGTGGTTATTACCGCTTCCCCTACTACTACTACATGGACGTCTGG
1105	ATCTGCAAATGAACAGCCTGAGAGCTGGGGACACGGCTGTGTATTACTGTGCGAGAGAGTGGCTGTACTATTGTGATAGTAGTGGTTATTACCGCTTCCCCTACTACTACTACATGGACGCCTGG
2105	ATCTGCAAATGAACCGCCTGAGAGCTGGGGACACGGCTGTGTATTACTGTGCGAGAGAGTGGCTGTACTATTGTGATAGTAGTGGTTATTACCGCTTCCTCTACTACCACTACATAGACACCTGG
3105	ATCTTCAAATGAGCCGCCTGAGAGCTGGGGACACGGTTGTGTATTACTGTGCGAGAGAGTGGCTGTGCTATTGTGATACTAGTGGTTATTACCGCTTCCTCTACTACCACTACATAGACACCTGG
4105	ATCTTCAGATGAGCCGCCTGAGAGCTGGGGACACGGTTGTGTATTGCTGTCCGAGAGAGTGGCAGTGCTATTGTGATACTAGTGGTTATTCCCGCTTCCTCTACTACCACTACATAGACACCTGG
5105	ATCTTCAGATGAGCCGTCTGAGAGCTGGGGACACGGTTGTGTACTGCTGTCCGAGAGAGTGGCAGTGCTATGGTGATACTAGTGGTCATTCCCGCTTCCTCTCCTACCACTACATAGACACCTGG
106	TAGACACGTCCAAGAACCAGTTCTCCCTGAAGCTGAGCTCTGTGACCGCTGCGGACACGGCCGTGTATTACTGTGCGAGTCTTCCTACGGTGACTCACTACTACTACTACGGTATGGACGTCTGG
1106	TTGACACGTCCAAGTACCAGTTCTCCCTGAAGCTGTGCTTTGTGACCGCTGCGGACACGGCCGTGTATTACTGTGCGAGTCTTCCTACGGTGACTCACTACTACTACTTCGGTATGGACGTCTGG
2106	TTGGCACGTTCGAGTACCAGTTCTCCCTGAAGCTGTGCTTTGTGACCGCTGCGGGCACGGCCGTGTATTACTGTGCGAGTCTTCCTACGGTGACTCACTACTACTACTTCGGTATGGGCGTCTGG
3106	TTGGCACGTTCGAGTACCAGTTCTACCTGAAGCTGTGCTTTGTGACCGCTGCGGGCACGGCCGTGTATTACTGTGCGAGTCTTCCTACCGTGTCTCACAACTACTACTTCGGTACGGGCGTCTGG
4106	TTGGCACGCTCGAGTACCAGTTCCACCTTAAGCTGTGCTTTGTGACCGCTGCGGGCACGGCCGTGTATTACTGTGCGAGTCTTCCTACCGTGTCTCCCAAATACTACTTCGGTACGGGCGTCTGG
5106	TTGGCATGCTCGAGTACCAGTTACACCTTAAGCTGTGCTTTGTGACCGCTGCGGGCACGGCCGTGTATTACTGTGCGAGTCTCCCTACCGTGTTTCCCAAATACTACTTCGGTACGAGCGTCTGG
107	CCATCTCCAAGGACACCTCCAAAAACCAGGTGGTCCTTACAATGACCAACATGGACCCTGTGGACACAGGCACATATTACTGTGTACACGATTTTTGGAGTGGTTATTATACTCCAGATATCTGG
1107	CCATCTCCATAGACACCTCCAAAAACCAGGTGGTCCTTACAGTGACCAACATGGACCCCGTGCACACAGGCACATATTACTGTGTACACGATTTTTGGAGTGGTTATTATACTCCAGATATCTGG
2107	CCATCTCCATAGACACCTCCAAAAACCAGGTGGTCCTTGCAGTGACCAATATGGACCCCGTGCACTCAGGTACATATTACTGTGCACACGATTTTTGGAGTGGTTATTATACTCCAGATATCTGG
3107	CAATCTCCATAGACACCTCTGAAAACCAGGTGGTCCTTGCAGAGACCAATATGGACCCCGTGCACTCAGGTACATATTACTGTGCACACGATTTTTGGAGTAGTTATTATACTCCAGATATCTGG
4107	TAATCCCCATAGACACCTCTGAAAACCAGGTGGTCCTTGCAGAGACCGATATGGACCCCGAGCACTCAGGTACATATTACTGTGCACACGATTTTTGGAGTAGTTATTATACTGCAGATATCTGG
5107	TAATCCCCATAGGCACCTCTGAAAACCAGGTGGTCCTTGCAGAGACCGATATGGACCCCGAGCATTCAGGTACCTATTACTGTGCACACGATTTTTGGAGTAGTTATTCTGCTGCAGATATCTGG
108	CAAGAGATGATTCAAAAAACACGCTGTATCTGCAAATGAACAGCCTGAAAACCGAGGACACAGCCGTGTATTACTGTACCACAGGCGAAACTGGAACGACGGGCTACTACTACATGGACGTCTGG
1108	CAAGAGATGGTTCAAAAAACACGCTGTATCTGCAAATGAACAGCCTGAAAACCGAGGACACAGCCGTGTATTGCTGTACCACAGGCGGAACTGGAACGACGGGCTACTACTTCATGGACCTCTGG
2108	CAAGAGATGGTTCAAAAAACACGCTGTATCTGCAAATGAACAGCCTGAAAACCGAGGACACAGCCGTGTATTGCTGTACCATAGGCGGAACTGGAACGACGGGCTATTGCTTCGTGGATCTCTGG
3108	CAAGAGATGGTTCAAAAAACACGCTGTATCGGCAAACGAACAGACTGAAAACCGAGGACGCAGCCGTGTATTGCTGTACCATAGGCGGAACAGGAACGACGGGCTATTGCTTCGTGGATCTCTGG
4108	CAAGAGATGGTTCAAAAGACAAGCTACATCGGCAAACGAACAGACTGAAAACCGAGGACGCAGCCGTCTATTGCTGTACCATAGGCGGAACAGGAACGACGGGCTATTGCTTCGTGGATCTCTGG
5108	CAAGAGAAGGTTCAAAAGACAAGCTACATCGGCAAACGAGCAGACTGAAAACCGAGGACGCAGCCGTCTATTGCTGTACCATAGGCGGAACAGGAAGGATGGGCTATCGCTTCGTGGATCTCTGG
109	TCTTCTCCTTGGACACCTCTGTCAGCACGGCATATCTGCAGATCTGCAGCCTAAAGGCTGAGGACACTGCCGTGTATTACTGTGCGAGAACTACGGTGGAGACAGACAACTGGTTCGACCCCTGG
1109	TCTTCTCCTTGGACACCTCTGTCAGCACGGTATATCTGCAGATCTGCAGCCTAAAGGCTGAGGACGCTGCCATGTATTACTGTGCGAGGACTACGGTGGAGACAGACAACTGGTTCGATCCCTGG
2109	TCTTCTACTTGGACACCTCTGTCAGCACGGTATATATGCAGGTCTGCAGCCTAAAGGCTGAGGACGCTACCATGTATTACTGTGCGAAGACTACGGTGGAGACAGACAACTGGTTCGATCCCTGG
3109	TCTTCTACTTGGACACCTCTGTCAGCACGGTATATATGCAGGTCTGCAGCCTAAAGGCTGAGGACGCTACCATGTATTACTGTGCGAAGACTATGGTGGCGCCAGCCTACTGGTTCGATCCCTGG
4109	TCTTCTACTTGGACGCCTCTGTCAGCACAGTATATATGCAGGTCTGCAGCCTAAAGGCAAAGGACGCTACCATGTATTACTGTGCGAAGACTATGGTGGCGCCAGCCTACTGGTTCGTTCCCTGG
5109	TTTTCTACTTGGACGCCTCTGTCAGCACAGTATATATGCAGGTCCGCGGCCTAAAGGCAAAGGACGATACCATATATTACTGTGCGAAGACTATGGTGGCGCCAGCCTACTGGTTCGTTCCCTGG
110	TTGTCTTCTCCTTGGACACCTCTGTCAGCATGGCATATCTGCAGATCAGCAGCCTAAAGGCTGAGGACACTGCCGTGTATTACTGTGCGGGGGCGGGTGAGTATTCTGCTACTTTTGATATCTGG
1110	TTGTCTTCTCCTTGGACACTTCTGTCAGCATGGCATATCTGCAGCTCAGCAGCCTAACGGCTGAGGACACTGCCGTGTATTACTGTGCGGGGGCAGGTGAGTATTCTGCTACTTTCGATATCTGG
2110	TTGTCTTCTCCTTGGACACTTCTGTCAGCATGGCATATCTGCAGCTCAGCACCCTAACGGCTGGGGACACTGCCGTGTATTATTGTGCGGGGGCAGGTGTGTATACTGCTACTTTCGATATCTGG
3110	TTGTCTTCTCCTTGGACACTTCTGTCAGCATTGCGTATCTGCAGCCCACCACCCTAACGGCTGGGGACACTGCCCTGTATTATTGTGCGGGGGCAGGTGTGTATACTGCTACTTTCGATATCTGG
4110	TTGTCTTCTCCTTGGACACTTCTATCAGCATTGCGTATCTGCAGCCCACCACCATAACGGCTGGTGACACTGCCCTGTATTATTGTCCGGGGGCAGGTCTGTATACTGCTACTTTCGATATCTGG
5110	TTGTCTTCTCCTTGGACATTTCTATCAGCATTGCGTATCTGCAGCCCACCACCATAACGGCTGGTGACACAGCCCTGTATTATTGTCCAGGGGCACGTCTGTATACGGCTACTTTCGATATCTGG
111	CAGCCTACATGGAGCTGAGCAGCCTGAGATCTGAGGACACAGCCATGTATTACTGTGCAAGGGGGGGGCGTGGGTATTACTATGATAGTAGTGGTTATTACTGGGACTACGGTATGGACGTCTGG
1111	CAACCTACATGGAGTTGAGCAGCTTGAGATCTGACGACACAGCCATGTATTACTGTGCAAGGGGGGGGCGTGGGTATCACTATGATAGTAGTGGTTATTACTGGGACTACGGTATGGACGTCTGG
2111	CAACCTACATGGAGTTGAGCAGCTTGAAATCTGACGACACAGCCATCTATTACTGTGCAAGAGGCGGGTGTGGGTATCACTATGATAGTAGTGGTTATTACTGGGACTACGGTATGGACGTCTGG
3111	CAACCTTCATGGGGTGGAGCAGCTTGAAATCTGACGACCCAGCCATCTATTACTGTGCAACAGGCGGGTGTGGGTATCACTATGATAGTAGTGGTTATTACTGGGACTACGGTATGGACGTCTGG
4111	CAACCTTCATGGGGTGGAGCAGCTTGAACTCTGGCGACCCAGCCATCTATCACTGTGCAACAGGCGGGTGTGGGTATCACCATGATAGTAGTGGTTATTACTGGGATTACGGTATGGACGTCTGG
5111	CAACCTTCATGGGGTGGAGCAGCTTGAACTGTGGCGACCCAGCCATCTATCACTGTGCAACAAGCGGGTGTGGGTATCACCATGAGAGTAGTGGTTATCACTGGGATTACGGTATGGGCGTCTGG
112	CCATCACCAAGGACACCTCCAAAAACCAGGTGGTCCTTACAATGACCAACATGGACCCTGTGGACACAGCCACATATTACTGTGCACACAGAGCGAGGATAACTAACTACGGTATGGACGTCTGG
1112	CCATCACCAAGGACACCTCCAAAAACCAGGTGGTCCTTACAATGACCAACATGGACCCTGTGGACACAGCCACATATTACTGTGCACACAGTGGGAGGATGACTAACTACGGTATGGTGGTCTGG
2112	CCATCACTAAGGACACCTCCAAAAACCAGCTGGTCCTTACAATGACCAACATGGACCCTGTGGACATGGCCACATATTACTGTGCACACAGTGGGAGGGTGACTAACTACGGTATGGTGGTCTGG
3112	CCATCACTAAGAACACCTCCAAAAACCAGCTGGTCCTCACAATGACCAACATGGACCTTGTGGACATGGCCACATATTACTGTGCGCACAGTGGGAGGGTGACTAACTACGGTATGGTGGCCTGG
4112	CCATCACTAAGAACACCTCCAAAATCCAGCTAGTCCTCACAATGACCAACATGTGCTTTGTGGACATGGCCACATATTACTGTGCGCACAGTGGGAGGGTGACTAACTACGGTATGGTGGCCTGG
5112	CCATCACTAAGAACACCCCCTACTTCCAGCTAGTCCTCACAATGACCAACATGTGCTTTGTGGACATGGCCACGTATTACTGTGCGCACAGTGGGAGGGTGACTAACTACGGTATGGTGGCCTGG
113	GAGTCACCATGTCAGTAGACACGTCCAAGAACCAGTTCTCCCTGAAGCTGAGCTCTGTGACCGCCGTGGACACGGCCGTGTATTACTGTGCGAGAAAGGATATTGTAGTAGTACCCGCCTCCTGG
1113	GAGTCACCATGTCAGTAGGCACGTCCAAGAACCAGTTCTCCCCGATGCTGAGCTCTATGACCGCCGTGCACACGGCCGTGTATTACTGTGCGAGAAAGGATATTGTAGTAGTACCCGCCTCCTGG
2113	GAGTCACCATGTCAGTAGGCCCGTCCAAGAACCAGGTCTCCCCGATGCTGAGCTCTATGACCGCCGTGCACACGGCCGTGTATTGCTGTGCGAGAAAGGATATTGTAGTGGTACCCGTCTCCTGG
3113	GAGTCACCATGTCAGTAGGCCCGTCCAAGAACCTGGTCTCCCCGATGCCAAGCTCTATGACCGCCGTGCACACGGCCGTGTATTGCTGTGCGAGAAGGGATATTGTAGTGGTACCCGTCCCCTGG
4113	GGGTCACCATGTCAGTAGGCCCGTCCAAGAACCTCGTCTCCCCGATGCCAAACTCTATGACCGCCGTGCACACGGTCGTGTATTGTTGTGCGAGAAGGGATATTGTAGTGGTACCCGTCCCCTGG
5113	GGGTCACCATGTCAGTAGGCCCGCCCAAGCACCTCGTCTCCCCGATGCCAAACTCTATGAACGCCGTGCACACGGTCGTGTATCGTTGTGCGAGAAGGGATATTGTAGTGGTACCCGTCCCATGG
114	TGAAGCTGAGCTCTGTGACCGCCGTGGACACGGCCGTGTATTACTGTGCGAAGGAGGGGGAGGATATTGTACTGGTGGTGTATGCGTGGGAGGAGGAGTACTACTACTACGGTATGGACGTCTGG
1114	TGAAGCTGAGCTCTGTGACCAACGTGGGCACGGCCGTGTATTACTGTTCGAAGGAGGGGGAGGAAATTGTACTGGTGGTGTATGCGTGGGAGGAGGAGTACTACTACTACGGTATGGACGTCTGG
2114	TGAAGTTTAGCTCTGTGACCAACGTGGGCACGGCCGTGTATTACTGTTCGAAGGAGGGGGAGGAAATTGTACTGGTGGTGTATGCGTGGGAGGAGGCGTACGACTACTGCGGTATGGACGTCTGG
3114	TGAAGTTTAGCTCTGTGACCAACGTGGGCACGGCCGTGTATTCCTGTTCGAAGGAGGGGGAGGAAATTGTACTGGTGGTGTATGCGTGGGAGCGGGCGTACGACTACTGCGGTATGCACGTGTGG
4114	AGAAATTTAGCTCTGTGACCAACGTGGGCAGGGCCGTGTATTCCTGTTCGAAGGAGGGGGAGGAAATTGTGCTGGCGGTGTATGCGTGGGAGCGGGCGTACGACTACTGCGGTATGCACGTGTGG
5114	AGAAATTTAGCTCTGTGATCAACGTGGGCAGGGCCGTGTATTCCTGTTCGAAGGAGGGGGAGGAAATTGTGCTGGCGATGTATGCGCGGGAGCGGGCGTGCGACTACTGCGGTATGCACGCGTGG
115	GAGTCACCATGACCGAGGACACATCTACAGACACAGCCTACATGGAGCTGAGCAGCCTGAGATCTGAGGACACGGCCGTGTATTACTGTGCAACAGAATACAGCTATGGTTCTTTTGATATCTGG
1115	GAGTCCCCATGACCGAGGACACATCTGCAGACACAGCCTACATAGAGCTGAGCAGCCTGAGATCTGAGGACACGGCCGTGAATTACTGTGCAACAGAATACAGCTATGGTTGTTTTGATATCTGG
2115	GAGTCCCCATGCCCGAGGACACAGCTGCAGACACAGCCTACATAGAGCTGAGCAGCCTGAGATCTAAGGACACGGCCGTGAATTTCTGTGCAACAGAATACAGCTATGGATGTTTTGATATCTGG
3115	GAGTCCCCATGCCCGAGGATACAGCTGCAGACACAGCCTACCTAGAACTGAGCAGCCTGAGATCTAAGGACACGGCCGTGAATTTCTGTGCAACAGAACACAGCTATGGATGTTTTGATAGCTGG
4115	GAGTCCCCATGCCCGAGGATACAGCTGCAGACACAGCCTACCTAGAACTGAGCAGCCTGAGACCTAAGGACATGGCCATGAGTTTCTGTGCAACAGAACACAGCTATGGATGCTTTGATAGCTGG
5115	GAGTCCCCATGCCCGAGGGTACAGCTGCAGACTCAGCCTACCTAGAACTGAGCAGCTTGAGACCTAAGGACATGGCCATGAGTTTCTGTGCAAAAGAACACAGCTATGGATGCTTTGTTAGCTGG
116	AAATGAACAGTCTGAGAGCTGAGGACACCGCCTTGTATTACTGTGCAAAAGATATCCCTGTCCTCGGTATTACTATGGTTCGGGGAGTTATTATAACTTTCCCTGCTGAATACTTCCAGCACTGG
1116	AATTGTACAGTCTGAGAGCTGAGGACACCGTCTTGTATTACTGTGCAAAAGATATCCCTGTCCTCGGTATTACTATGGTTCGGGGATTTATTATAACTTTCCCTGCTGAATACTCCCAGCACTGG
2116	AATTGTACAGTCTGAGAGCTGAGGACACCGTCTTGTATTACTGTGCAATCGATATCCCTGTCCTCGGTGTTAATATGGTTCGGGGATTTATTATAAGTTTCCCTGCTGAATACTCCCAGCACTGG
3116	AGTTGTACAGTCTGAAAGCTGAGGACACCGTTTTGTATTACTGTGCAATCGGTATCCCTGTCCTCGATGTTAATATGGTTCGGGGATTTATTATAAGTTTCCCTGCTGAATACTCCCAGCACTGG
4116	AGTTGTACAGTCTGAAAGATGAGGACACCGTTTTGTATTACTGTGCAATCGGTCTCCCTGTCCTCGATGTTAATATGGTTCGGGGATTTATTAGAAGTTTCCCTGCTGAATACTCCAAGCATTGG
5116	AGTTGTACAGTCTGAAAGATGAGGACATGGTTTTGTATTACTGTGCCATCGGTCTCCCTGTCCTCGATGTTAATATGGTTCGGGAGTTTATTAGAAGTTTCCCTGCTGAATACTCCAAGCATTGG
117	TCACCATATCAGTAGACACGTCCAAGAACCAGTTCTCCCTGAAGCTGAGCTCTGTGACCGCCGCGGACACGGCTGTGTATTACTGTGCGGTACTATGGTTCGGGGAGTTATGGTTCGACCCCTGG
1117	TCACCATATCAGTACACACGTCCAAGAACCAGTTCTTCCTGAAGCTGAGCTCTTTGATCGCCGCGGACACGGCTGTGTATTACTGTGCGGTACTATGGTTCGGCGAGTTATGGTTCGACCCCTGG
2117	TCACCATATCAGTACGCACGTCCAAGAACCAGTTCTTCGTGAAGCTGAGCTCTTTGATAGCCGTGGACACGGCTGTGTATTACTGTGCGGTACTATGGTTCGGCGAGTTATGGTTCGACCACTGG
3117	TCACCATATCAGTACGCACGTCCACGAACCAGTTCTTCGTGGAGCTGAGCTCTTTGGTAGCCGTGAACACGGCTGTGTATTACTGTGCGGTACTATGGTTCGGCGAGTTACGGTTCGACCACTGG
4117	TCACCATTTCAGCACGCACGTCCACGAACCAGTTCATCGTAGAGCTGAGCTCTTTGGTAGCCGTGAACACGGCTGTGTATTACTGTGCGGTACTATGGTTCGGCGAGTTACGGTTCGATCACTGG
5117	TCAACGTTTCAGCACGCACGTCCACGAACCAGTTCATCGTAGAGCTGAGCTATTTGGTACCCGTGAACACGGCTGTCTATTACTGTGCGGTACTATGGTTCGGCGAGTTACGGTTCGATCACTGG
118	TGAACAGCCTGAGAGCCGAGGACACGGCTGTGTATTACTGTGCGAGAGGGTATTACTATGATAGTAGTGGTTATTACTACCCCGCGCCCCGCCATTACTACTACTACTACGGTATGGACGTCTGG
1118	TGAACAGCCTGAGAGCCGAGGACACGGCTGTGTATTGCTGTGCGAGAGGGTATTACTATGATAGTAGTGGTTATTACCACCCCGCGCCCCGCCATTACTACTACTATTGCGGTATGGTCGTCTGG
2118	AAAACAGCCTGAGAGCCGAGGACACGGCTGTGTATTGCTGTGCGAGAAGATATTACTATGATAGTAGTGGTTATTACCACCCCGCGCCCCGCCATTACTACTACTATTGCGGTATGCTCGTCTGG
3118	AAAACAGCCTAAGAGCCGAGGACACGGCTGTGTACTGCTGTGCGAGAAGATATTACTATGATAGTAGTGGTTATTACCACCCCGCGCCCCGCGATTACTACTACTATTGGGGTCTGCTCGTCTGG
4118	AACACAGCCTAAGAGCCAAGGACACGGCTGTGTACTGCTGTGCGAGAAGATATTACTATGATAGTACTGGTTATTCCCACCCCGCGCCCCGCGATTACTATTACTATTGGGGTCTGCTCGTCTGG
5118	AACACAGCCTAAGAGCCAAGGACACGGCTGTGTACTGCTGTGCCAGAAGATATCACTATGATAGTACTGGTTATTCCCACCCCGCGCCCCGCGATTACAATTACTCTTGGGGACTGCTCGTCTGG
119	AGGTGGTCCTTACAATGACCAACATGGACCCTGTGGACACAGCCACGTATTACTGTGCACGGATAGGAGCAGGAAGCATTACTATGGTTCGGGGAGTTATTATAGGGAAGAGGTTCGACCCCTGG
1119	AGGTGGTCCTTACAATGACCAAAACGGACCCTGCGGACGCATCCACGTATTACTGTGCACGGATAGGAGCAGGAAGCATTACTATGGTTCGGGGAGTTATTATAGGGAAGAGGTTCGACCCCTGG
2119	AGGTGGTCCTTACAATGACCAAAACAGACCCTGCGGACGCATCCACGTATTACTGTGCACGGATAGGAGCAAGAAGCTTTACTAGGCTTCGGGGAGTTATTATAGGGAAGAGGTTCGACCCCTGG
3119	AGGTGGTCCTTGCAATGACGAAAACAGACCCTGCGGACGCATCCACGTATTACTGTGCACGGATAAGAGCAAGAAGATTTACTAGGCTTTGGGGAGTTATTATAGGGAAGAGGTTCGACCCCTGG
4119	AGGTGGTCCTTGCAATGACGAAAACAGACCCTGCGGGCGCATCCGCGTATTACTGTACACGGATAACAGGAAGAAGATTTACTAGGCTTTGGGGAGTTATTATAGGGAAGAGGTTCGACCCCTGG
5119	AGGTGGTCCTTGCAATGACGAAAACAGACCCTGCGGGCGCATCCGCGAATTACTGTACACGGACAACAGGAAGAAGATTTACTTGGCTTTGGGGAGTTACTATAGGGAAGACGTTCGACCCCTGG
120	TCTCCAGGGACAACGCCAAGAACTCACTGTATCTGCAAATGAACAGCCTGAGAGCCGAGGACACGGCTGTGTATTACTGTGTGAAAGGGAGTGGTGGATACAGCTATAACTACTTTGACTACTGG
1120	TCTCCAGGGACAACGCCAAGGACTCACTGTATCTGCAAGTGAACAGCCTGAGAGCCGAGGACACGGCTGTGTATTACTGTGTGAAAGCGAGTTGTGGATACAGCTATAGCTACTTTGACTACTGG
2120	TCTCCAGGGAAAACGCCAAGGGCTCACTGTATCTGCAAGTGAACAGCCTGAGAGCCGGGGACACGGCTGTGTATTATTGTGTGAAAGCGAGTTGTGGATACAGCTATAGATACTTTGACTACTGG
3120	TCCCCAGGGAAAACGCCAAGGGCTCACTGTATCTGGAAGTGAACAGCCTGAGAGCCGGGAACACGGCTGTGTATTTTTGTGTGAAAGCGAGTTGTGGATACAGCTGTAGATACTTTGACTACTGG
4120	TCCCCAGGGAAAACGTCAAGGGCTCACTGTATCTGGAAGTGAACCGCCTGAGAGCCGGGAACATGGCTGTGTACTTTTGTGTGATAGCGAGTTGTGGATACAGCTGTAGATACTTTGACTACTGG
5120	TCCCCAGGGTAAGCGTCAAGGGCTCACTGTATCTGGAAGTGAACCGCCTGGGAGCCTGCAACATGGCTGTGTACTTTTGTGTGATAGCGAGTTGTGGATACAGCTGTAGATACTTTGACTACTGG
121	AAGGCAGACTTACCATCTCAAGAGAGGATTCAAAGAACACGCTGTATCTGCAAATGAGCAACCTGAAAACCGAGGACTTGGCCGTGTATTACTGTGCTAGAGAAAGGAGAACACGCGACTCCTGG
1121	AAGGCAGACTTACCATCTCAAGAGAGGATTCAAAGAACAGGCTGTATCTGCAAATGAGCAACGTGAAAACCGGGGACTTGACCGTGTATTACTGTGTTAGAGAAAGGAGAACACGCGACTCCTGG
2121	AAGGCAGACTTACCATCTCAAGAGAGGATTCAAAGAACAGGCTGTATGGGCAACTGAGCAACGTGAAAACCGGGGACTTGACCGTGTATTACTGTGTTAGAGGAAGGAGAATACGCGACTCCTGG
3121	ACGGCAGACTTACCATCTCAAGAGAGGATTCAAAGAATAGGCTGTATGGGCAACCGAGCAACGTGAAAACCGGGGACTTAACCGTGTATTACTGTGTTATAGGAAGGAGAATACGCGACTCCTGG
4121	ACGGCAGACCTACCAACTCAAGAGAGGATTCAAAGAATAGTCTGTATGGGCAACCGAGCAACGTGAAAACCGGGGACTTAACCGTGTATTACTGTGTAATAGGAAGGAGAATACGCGATTCCTGG
5121	ACGGCAGACCTACCAACTCAAGAGAGGATTCAATTAATAGTCTGTATGGGCAACCGAGCAACGTGAAAACCGGGGACCTAACCGTGTATTACTGTGTAATAGGAAGGAGAATACGGGATTTCTGG
122	CAGTAGACACGTCCAAGAACCAGTTCTCCCTGAAGCTGAGCTCTGTGACTGCCGCAGACACGGCCGTGTATTACTGTGCCAGGGATTACTATGGTTCGGGGCGCTACTACGGTATGGACGTCTGG
1122	CAGTAGACACGTTCAAGAACCAGTTCTCACTGAAGCTGAGCTCTGTGACTGCTGCAGACACGGTCGTGAATTACTGTGCCAGGGATTACTATGGTTCGGGGCGCTACTACGGTATGGACGTCTGG
2122	CAGTAGATACGTTCAAGAACCACTTATCACTGAAGCTGAGCTCTGTGACTGCTGCAGACACGGTCGTGAATTACTGTGCCGGGGATTACTTTGGTTCGGGGCGCTACTACGGTATGGACGTCTGG
3122	CAGTAGATACGTTCAAGAACCACTTATCACTGAAGCGGAGCTCTGTGGTTGCTGCCGACACGGTCGTGAATTACTGTGCCGGGGATTACTTTGGCTCGGGGCGCTACTACGGTATGGACGTCTGG
4122	CAGTAGATACGTTCAAGAACCACTTATCACTGAAGCGGGGCTCTGTGGTTGCTGCCGACACGGTCGTGAATTACTGTGCCGGGGAGTACTTTGGCTCGGGGCGCTACTTCGGTAAGGACGTTTGG
5122	CAGTAGATACGTTCAAGAACCACTTATCACTGAAGGGGGGCTCTGTGGTTGCTGCCGACACGGTCGTGACTTTCTGTGCAGGGGAGTACTTTGGCTCGGGGCGCTACTTCGGTAAGAACGTTTGG
123	ATGATTCAAAGAACTCACTGTATCTGCAAATGAACAGCCTGAAAACCGAGGACACGGCCGTGTATTACTGTGCTAGAGAGAAGTCGCGATATTGTAGTGGTGGTCACTGGTACTTCGATCTCTGG
1123	ATGATTCAACGAGCTCACTGTATCTGCAAACGAACAGCCTGAAAACCGAGGACACGGCCGTGTATTACTGTGCTAGAGAGAAGTCGCGATATTGCAGTGGTAGTCACTGGTACTTCGATCTCTGG
2123	ATGATTCGACGAGCTCACTGTATCTGCAAACGAACAGCATGGAAACCGAGGACACGGCCGTGTATTACTGTGCTAGAGAGAAGTCGCGATATTGCAGTGGTAGTCACTGGTACTACGATATCTGG
3123	ATGATTCGACAAGCTCACTGTATCTGCAAACGAACAGCATGGAAACCGAGGATACGGCCGTGTATTACTGTGCTGGAGAGAAGTCGGGATATTGCAGTGGTAGTCACTGGTACAACGATATCTGG
4123	ATGATTTGACAAGCTCACTGTATCTGCAAACGAACAGCATGGTAACCGAGGATACGGCCGTGTGTTACTGTACTGGAGAGAAGTCGGGGTATTGCAGTGGTAGTCACTGGTACAACGATATCTGG
5123	ATGATTTGACAAGCTCACTGTGTCTGCAAACGAACAGCATGGTAACCGAGGATACGACCGTGTGTTACTGTACTGGAAAGAAGTCGGGGTATTGCAGTGGTAGTTACTGGTACAACGATAGCTGG
124	ACACGCTGTATCTGCAAATGAACAGCCTGAGAGCCGAGGACACGGCTGTGTATTACTGTGCGAGAGAGAGAGAGGACTACACCCCCCCTCCCCCTTACTACTACTACTACGGTATGGACGTCTGG
1124	ACACGGTGTATCTACAAAGGAACAGCCTGAGAGCCGAGGACACGGCTGTGTATTACTGTGCGAGAGAGAGAGAGGACTACACCCCCCCTCCCTCTTATTACTACTACTACGGTATGGACGTCTGG
2124	ACACGGTGTATCTACGAAGGAACAGCCTGAGAGCCGAGGACCCGGATGTGTATCACTGTGCGAGAGAGAGAGAGGACTACACCCCCCCTCCCTTTTATTACTACTACTACGGTATGGACGTCTGG
3124	ACACGGTGTATCTACGAAGGAGCAGCCTGAGAGCCGAGGACCCGGATGTGTATCACTGTGCGAGAGAGAAAGAGGACTATACCCGCCCTCCCTTTTATTGCTACTACTACGGTATGGACGTCTGG
4124	ACACGGTGTATCTACGATGGAGCAGCCTGAGAGCCGAGGGCCCGGATGTGTATCACTGTGCGAGAGAGAAAGAGATCTATACGCGCCCTCCCTTTTATTGCTACTACTACGGTATGGACGTCTGG
5124	ACACGGTGTATCTACGATGGAGCAGCCCGGGAGCCGAGGGCCCGGATGTGTATCACTGTGCGAAAGAGGAAGAGATCTATACGCGCCCTCCCTTTTATTGCTACTCCTACGGTATGGACGTCTGG
125	ATCTGCAAATGAACAGTCTGAGAGCCGAGGACACGGCTGTGTATTACTGTGCAAGGAGCGGAGTAGAGTATTACGATTTTTGGAGTGGTTATTATACCATCCCCGCTGAATACTTCCAGCACTGG
1125	ATCAGCAAATGGACAGTCTGAGGGCCGAGGACACGGCTGTGTATTACTGTGCAAGGAGCGGAGTAGAGTATTACGATTTTGGGAGTGGTTATTATACCATCGCCGCTGAATACTTCCAGCACTGG
2125	ATCAGCAAATGGACAGCTTGAGGGCCGAGGACACGGCTGTGTATTACTGTGCAAGGAGCGGAGTAGAGTATTACGATTTTGGGAGTGGTTACTGTACCATCGCCGCTGAATACTTCCGGCACTGG
3125	ATCAGCAAATGGACAGCTTGAGGGCCGAGGACACGGTTGTGTATTACTGTGCAAGGAGCGGAGTAGCGTATTACGATTTTGGGAGTGGTTACTGTACCTTCGCCACTGAATACTTCCGGCCCTGG
4125	AACAGCAAATAGACAGCTTGACGGCCGAGGACACGGTTGTGTATTACTGTGCAAGGAGCGGCGTAGCGTATTACGATTTTGGGAGTGGTTACTGTACCTTCGCCACTGAATATTTCCGGCCCTGG
5125	AACAGCAAATAGACAGCTTGACGGCCGAGGACACGGTTGTGTATAACTGTGCAAGGAGCGGCGTTGCATATTTCGATTTTGGGAGTGGTTACTGTACCTTCGCCACTGAATGTTTCCGGCCCTGG
126	CGTCCAAGAACCAGTTCTCCCTGAAGCCGAGCTCTGTGACTGCCGCGGACACGGCCGTGGATTACTGTGCGAGAACGCATATTGTAGTAGTACCAGCTGCTATGGCTGAATACTTCCAGCACTGG
1126	CGTCCAAGAACGAGTTCTCCCTAAAGCCGAGCTCTGTGACTGCCGCGGACACGGCCGCGGATTACTGTGCGACAACGCATATTGTAGTAGTACCAGCTGCTATGGCTGGATACTTCCAGCACTGG
2126	TGTTCAAGAACGAGTTCTCCCTAAAGCCGAGCTCTGCGACTGCCGCGGACACGGCCGCGGATTACTGTGCGACTACGCATATTGTAGTAGTACCAGTTGCTATGGCTGGATACTTCCAGCACTGG
3126	TGTTCAAAAACGAGTTCTCCCTAAAGCCGAGCTCTGCGACTGCCATGGACACGGCCGCGGATTACTGTGCGACTACGCATATTGTAGTCGTACCAGTCGCTATGGCTGGATACTTCCAGCACTGG
4126	TGTTCAAAAACGAGTTCTCCTTAAAGCCGAGCTCTGCGACTGCCATGGAAACGGCCGCGGATCACTGTGCGTCTACTCATATTGTAGTCGTACCAGTCGCTATGGCTGGATACTTCCAGCACTGG
5126	TGTTCAAAAACGAGTTCTTCTTAAAGCCGAGCGCTGCGACTGCCATGGAAACGGCCGCGGATCACTGTGCGTCTACTCATATTGTAGGCGTACCAGTCGCTGCGGCTGGATACTTCCAGCACTGG
127	TTACCGCGGACGAATCCACGAGCACAGCCTACATGGAGCTGAGCAGCCTGAGATCTGAGGACACGGCCGTGTATTACTGTGCGAGAGGGAGGAGAGTACCAGCTGCTATTGCTTTTGATATCTGG
1127	TTACCGCGGACGAATCCACGAGCACAGCCTACATGGAGCTGAGAAGCCTGAGATCTGAGGACACGGCCGAGTCTTACTGTGCGAGAGGGAGGCGAGTACCAGCTGCTATTGCTCTTGATATCTGG
2127	TTACCGCGGACGAATCCACGAGCACAGCCTACATGGAGCTGAGAAGTCTGGGATCCGAGGACACGGCCGAGTCTTATTGTGCGAGAGGGAGGCTAGTACCAGCTGCTATTGCTCTTGATATCTGG
3127	TTACCACGGACGAATCCACGAGCACAGCCTACATGGAGCTGAGAAGTCTGGGATCCGAGGACACGGCCGAGTCTTATTGTGCGAGAGGGAGGCTAGTGCCCGCAGCTATTGTTCTTGATATCTGG
4127	TTACCACGGACGAATCCACGAGCCCAACCTACATGGAGCTGAGAAGTCTGGGATCCGAGGACACGGCTGAGCCTTATTGTGCGAGAGGGAGGCTAGTGCCCGCAGCTATTGTTCTTGATGTCTGG
5127	TTACCACGGACGAATCCACGGGCCCAACCCACCTGGAGCTGAGAAGTCTGGGATCCAAGGACAGGGCTGAGCCTTATTGTGCGAGAGGGAGGCTAGTGCCCGCAGCTATTGTTCTTGATGTCTGG
128	CCATGACCAGGGACACGTCCATCAGCACAGCCTACATGGAGCTGAGCAGGCTGAGATCTGACGACACGGCCGTGTATTACTGTGCGAGAGGAGTGACTACGGTGAGGAGCAGCCGTGATCTCTGG
1128	CCATGACCAGGGACACGTCCATCAGCACAGCATACATGGAGCTGAGCAGGCTGAGATCTGACGTCACGGCCGTGTATTACTGTGCGACAGGAGTAACTACGGTGAGGAGCAGCCATGATCTCTGG
2128	CCATGACCAGAGATACGCCCATCAGCACAGCATACATGGAGCTGAGCAGGCTGAGATCTGACGTCACGGCCGTGTATTACTGTGCGACGGGAGTAACTACGGTGAGGAGTAGCCATGATCTCTGG
3128	CCATGACCAGAGATACGCCCATCAGCGCAGCATACATGGAGCTGAGCAGGCTGAGATCTGACGTCACGGCCGTGTATTACTGTGCAACGGGAGTAATTACGGTGAGGAGTCGCCATGAGCTCTGG
4128	CCATGACCAGAGATACGCCCATCAGCGCAGCATACATGGTGCTGATCAGGCTGAGATTTGACGTCACGGCCGTGTATCACTGTGCATCGGGAGTAATTACGGTGAGGAGTCGCCATGAGCTCTGG
5128	CCATGACCAGAGTTACGCCCATCAGCGCCGCATACATGGTGCTGATCAGGCTGAGATTTGACGTCACGGCCGTGTATCACTGTGCATCGGGAGTAGTTACGATGAGGAGTCCCCATGAGCTCTGG
129	ACGCCAAGAACTCACTGTATCTGCAAATGAACAGCCTGAGAGCCGAGGACACGGCTGTGTATTACTGTGCGAGAGAGGGAGGGGATATTATGATTACGTTTGGGGGAGTTATGCTCCAGCACTGG
1129	ACGCCAGGAACTCACTGTATCTGCAAATGGACGGCCTGAGAGCCGAGGACACGGCTGTGTATTACTGTGCCAGAGAGGGAGGGTATATTATGATTACGTTTGGGGGAGTTATGCTCCAGCACTGG
2129	ACGCCAGGAACTCACTGTATCCGCAAATGGACGGCCTGAGAGCCGAAGGCACGGCTGTGTATTGCTGTGCCAGAGAGGGAGGGTATAATATGATTACGTTTGGGGGAGTTATGCTCCAGCACTGG
3129	ACGCCAGGAACTCACTGTCTCCGCAATTGGACGGCCTGAGAGCCGAAGGCACGGCTGTGTATTGCTGTGGCAGAGAGGGAGGGTATAATATGATTACATTTGGAGGAGTTATGCTCCAGCACTGG
4129	ATGCCAGGAACTCACTGTCTCCGCAATTGGACGGCTTGAGAGCCGAAGGCACGGCTGTATATTGCTGTGGCAGAGAGGGAGGGTATAACATGATCACATTTGGAGGAGTTATGCTCCAGCACTGG
5129	ATGCCAGGAACTCACTGTCTCCGCAATTGGATGGCTTGAGAGCCGAAGGCACGGCTGTATATTGCTGTGGCAGGGAGGAAGGGTATGACATGATCACATTTGGAGGAGTGATGCTCCAGCACTGG
130	CCATCTCCAGACACAATTCCAAGAACACGCTGTATCTTCAAATGAACAGCCTGAGAGCTGAGGACACGGCCGTGTATTACTGTGCGAGAGGCAGCAGCTGGTTCTACTGGTACTTCGATCTCTGG
1130	CCATCTCCAGACACAGTTCCAAGAACACGCTGTACCTTCAAATGAACAGCCTGAGAGCTGAGGACACGCCCGTGTATTACTGTGCGAGCGGCAGCAGCTGGTTCTACTGGTACTTCGATTTCTGG
2130	CAATTTCCAGACACAGTTCCAAGAACACGCTGTACCTTCAAATGAATAGCCTGAGTGCTGAGGACACGCCCGTGTATTACTGTGCGAGCGGCAGCAGCTGGTTCTACGGGTACTTCGATTTCTGG
3130	CAATTTCCGGACACAGTTCCAAGAACACGCTGTACCCTCGAATGAATAGCCTGAATGCTGAGGACACGCCCATGTATTACTGTGCGAGCGGCAGCAGCTGGTTCTACGGGTACTTCGATTTCTGG
4130	CAATTTCCGGATATAGTTCCAAGAACACGCTGTACCCTCGAATGAATAGCCTAAATGCTGAGGGCACGCCCATGTATTACTGTGCGAGCGGCAGCAGCTGGTTCTACGGGTACTTCTATTTCTGG
5130	CAATTTCCGGATATAGTACCAAGAACACGCTGTACCCTCGAATGAATAGCCTAAATGCTGAGGGCACGCATATGTATTACTGTGCGAGCGGCAACAGCTGGTTTTACGGGTACTTCTATTTCTGG
131	CCATATCAGTAGACACGTCCAAGAACCAGTTCTCCCTGAAGCTGAGCTCTGTGACTGCCGCAGACACGGCCGTGTATTACTGTGCCACACCCCTCGCTACGATTGTAGGTGCTTTTGATATCTGG
1131	CCATATCAGTAGACACGTTCAAGAACCAGTTCTCCCTGAAGCTGAGCTCTGTGACTGCCGCAGACACGGCCGTGTATTACTGTGCCACTTCCCTCGCTACGATTGTAGGGGCCTTTGATATCTGG
2131	CCACATCAGTAGACACGTTCAAGAACCAGTTCTCCCTGAAGCTGAGCTCTGTGACTGCCGCAGACACGCATGTGTATTACTGTGCCACTTCCCTCGTTACGATTGTAGGGGCCTTTGATATCTGG
3131	CCACATCAGTAGACACGTTCAAGAACCAGTTCTCCCTGAGGCTGAGCTCTGTGACTGACGCAGACACGCATGTGTATTACTGTGCCACTTCCCTGGTTACGGTTGTGGGGGCCTTTGATATCTGG
4131	CCACGTCAGTAGACACGTTCAAGACCCAGTTCTCCCTGAGGCTGAGCTCTGTGACTGACGCAGACACGCATGTGTATTACTGTGCCACTTCACTGGTTACGGTTGTGGGGGCCTTTGATGCCTGG
5131	CCACGTCAGTAGACACGGTCAAGACCCAGTTCTCCCTGAGGCTGAGCTCCGTGACTGACGCACACACGCATGTGTATTACTGTGCCACTTTACTGGTTACGGTTGTGGGGGCCTTTGCTGCCTGG
132	TCTCCAGAGACAACGCCAAGAACTCCCTGTATCTGCAAATGAACAGTCTGAGAGCCGAGGACACGGCCTTGTATCACTGTGCGGTGGATATTGTAGTGGTGGTAGCTGCTACTCCCGACTACTGG
1132	TCTCCAGAGACAACGCAAGGAACTCCCCGTATCTGCGAATGAACAGTCTGAGAGCCGAGGACACGGCCTTGTATCCCTGTGCGGTGGATATTGTAGTGGTGGTAGCTGCTACTCCCGACTACTGG
2132	TCTCCAGAGACAACGCAAGGAACTCCCCGTATCTGGGAGTGAACAGTCTGAGAGCCGCGGACACGGCCTTGTATCCCTGTGAGGTGGATATTGTACTGGTGGTAGCTGCTACTCCCGACTACTGG
3132	TCTCCAGAGACAACGCAAGGAACTCCCCGTATCCGGGTGTGAACAGTCTGAGACCCGCGGACACGGCCTTGTATCCCTGTGATGCGGATATTGTACTGGTGGTAGCTGCTACTCCCGACTACTGG
4132	TCTCCAGAGACAACGCAAGGAACTCCCCGTATCCGGGTGCGAACAGTTTGAGACCCGCGGATACGGCTTTGTATCCCTGTGATGCGGATATTGTACTGGTGGTAGCTGCTGCTCCCGACTACTGG
5132	TCTCCAGAGACAGTGCAAGGATCTCCCCGTATCCGGGTGCGGACAGTTTGAGACCCGCGGATACGGCTATGTATCCCTGTGATGCGGATATTGTACTGGTGGTAGCTGCTGCTCCCGACTACTGG
133	TAGACACGTCCAAGAACCAGTTCTCCCTGAAGCTGAGCTCTGTGACCGCCGTGGACACGGCCGTGTATTACTGTGCGAGAAAGGGACTGGTCCCCTACTACTACTACTACGGTATGGACGTCTGG
1133	TAGGCACGTCCAAGAACCAGTTCTCCCTGAAGCTGAGCTCTGTGACCGCCGTGGACACGGCCGTGTATTACTGTGCGAGAAAGGGGCTGGTCTCCCACCACTACTACTACGGTATGGACGTCTGG
2133	TAGGCACGTCCAAGAACCAGTTCTCCCTGAAGCTGAGCTCAGCGACCGCCGTGGACACAGCCGTGTATTACTGTGCGAGAAAGGGGCTTATCTCCCACCACTACTACTACGGTATGGACGTCTGG
3133	TAGGCACGTCCAAGAACCAGTTCTCCCTGAAGCTCAGCTCAGCGACCGCCGTGGACTCAGCCGTGTATTACTGTGCGAGAAAGGGGCTTACCTCCCGCCACTACTACTACGGTATGGCCGTCTGG
4133	TAGGCACGTCCAAGAACCAGTTTTCCCTGAAGCTCAGCTCAGCGGCCGTCGTGGACTCAGCCGTGTATTACTGTGCGAGAAAGGGGCTTACTTCCCGCCACTACTACTATGGTATGGCCGTCTGG
5133	TAGGCACGTCCACGAACCAGTTTTCTCTGAAGCTCAGCTCAGCGGCCGTCGTGGACTCAGCCGTGTTTTACTGTGCGAGAAAGAGGCTTACTTCCCGCCACTGCTACTATGGTATGGCCGTCTGG
134	CAGTAGACACGTCCAAGAACCAGTTCTCCCTGAAGCTGAGCTCTGTGACCGCCGCGGACACGGCCGTGTATTACTGTGCGAGAGGAAGTATAGTGGCTCCCTACTACTACGGTATGGACGTCTGG
1134	CAGGAGTCACGTCCAAGAACCAGTTCTCCCTGAAGCTGAGCTCTGTGACCGCCGCGGACACGGCCGTGCATTACTGTGCGAGAGGAGGTATAGTGGCTCCCTACTACTACGGTATAGACGTCTGG
2134	CAGGAGTCACGTTCAAGAACCAATTCTCCCTGAAGCTGAGCTCTGTGACCGCCGCGGACACGGCCGTGCGTTACTGTGCGAGAGGAGGTATAGTGGCTCCTCACTACTACGGTATAGACGTCTGG
3134	CAGGAGTCACGTTCAAGAACCAATTCTCCCTGAGGCTGAGCTCTGTGACCGCCGCGGACACGGCCGTGCGTTACTGTGCGAGAGAAGGTATAATGGCTCCTCACTACTACCGCATAGACGTCTGG
4134	CAGGAGTCAAGTTCACGAACCAATTCTCCCTGCGGCTGAGCTCTGTGACAGCCGCGGACACGGCCGTGCGTTACTGTGCGAGAGAAGGTATAATGGCTCCTCACTACTACCGCACAGACGTCTGG
5134	CAGGAGTCAAGTTCACGAACCAATTCTCCCTGCGGCTGAGCTCTGTGCCAGCCGCAAACACGGCCGTGCGTTACTGTGCGAGAGAAGGTATAATGAGTCCTCACTACTACCGCACAGACGTCTGG
135	GAGACAACAGCAAAAACTCCCTGTATCTGCAAATGAACAGTCTGAGAGCTGAGGACACCGCCTTGTATTACTGTGCAAAAGATAGGATAGTAGTACCAGCTGCGGGAGGTGGAGGAGATATCTGG
1135	GAGACAACGGCAAAAACTCCCTGTATCTGCAAATGAACAGTCTGAGAGCTGAGGACACCTCCTTGTGTTACTGTGCAAAAGATAGGATAGAAATACCAGCTGCGGGAGGTGGAGGAGATATCTGG
2135	GAGACAACGGTAAAAACTCCCTGTATCTACAAATGAACGGTTTGAGAGCTGAGGACACCTCCTTGTGTTACTGTGCAAAAGATATGATAGAAATACCAGCTGCGGGAGGTGGAGGAGATATCTGG
3135	GAGACAACGGTAAAAACTCCCCGTATCTAGAAATGGACGGTTTGAGAGCTGAGGACACCTCCTTGTGTTACTGTGCAAAAGATATAATAGAAATACCAGCTGCGGGGGGTGGAGGAGATATCTGG
4135	GAGACTACGGTAAGAACTCACCGTATCTAGAAATGGACGGTTCGAGAGCTGAGGACACCTCCTTGTGTTACTGTGCAAAAGATATAATAGAAATATCAGCTGCGGGGGGTGGAGGAGATATCTGG
5135	GTGACTGCGGTAAGAACTCACCGTATCTAGGAATGGACGGTTCGAGAGCCGAGGACACCTCCTTGTGTTACTGTGCAAAAGATATAATAGAAAGATCAGCTGCGGGGGGTGGAGGAGATATCTGG
136	TGGTCCTTACAATGACCAACATGGACCCTGTGGACACAGCCACGTATTACTGTGCACGGACACCCGTATTAGCATTTTTGGAGTGGTTATTATCTTACTACTACTACTACGGTATGGACGTCTGG
1136	TGGTCCTTACAATGACCAACATGGACCCTGTGGACACAGCCTCGTCTTACTGTGCACGGACACCCGTATTAGCATTTTTGGAGTGGTTACTATCTTACTGCTACTACTACGGTATGGACGTTTGG
2136	TGGTCGTTATAATGACCAACATGGATCCTGTGGACACAGCCTCGTCTTACTGTGCACGGACACCCGTATTAGCAATTTTGGAGTGGTTACTATCTTACTGCTACTACTACGGTTTGGACGTTTGG
3136	TGGTCGTTATAATGACCAACATGGGTCCTGTGAACATAGCCTCGTCTTTCTGTGCACGGACACCCGTATTAACAATTTTGGAGTGGTTACTATCTTACTGCTACTACTACGGTTTGGACGTTTGG
4136	TGGTCGTTATAATGACCAACATGGGTCCTGTGAACATAGCCTCGTCTTTCTGTGCACGGACACGCGTATTAACAATTTTGGTGTGGTTACTATCTCACTGCTACTACTACGGTTTGGGCATTTGG
5136	TGGTCGTTATAATGACCAACATGGGTCCTCTGAACATAGCCTCGTCTTTCTGTGCTCGGACACGCATATTAACAATTTTGGTGTGGTTACTATCTCACTGCTCCTACTACGGTTTGAGCATTTGG
137	AAAGCATCGCCTATCTGCAAATGAACAGCCTGAAAACCGAGGACACAGCCGTGTATTACTGTACTAGAGGCGACAGGAAGGCTATTGTAGTAGTACCAGCTGCTATACCACCACAGAAGAACTGG
1137	AAAGCATCGCCTATCTGCAAATTAACAGCCTAAAAACCGAGGACACAACCGTGTATTACTGTACTCGAGGCGACAGGAAGGCTATTGTAGTAGTACCATCTGCTATACCACCACAGAAGAACTGG
2137	AAAGCATCGCCTATCTGCAAATTAACAGCCTAAAAACCGAGGACACAACCGTGTATTACTGTGCTCGATGCGACAGGAAGGGTATTGCAGTAGTACCATCTGCTATCCCACCACAGAAGAACTGG
3137	AAAGCATCGCCTATCTGCAAATTATCAGCCTAAAAACCGAGGACACAACCGCATATTACTGTGCTCGATGCGACAGGAAGGGTATTGCAGTAGTACCATCTGCTGCCCCACCACAGAAGAACTGG
4137	AGAGCATCGCCTATCTGCAAACTATCAGCCTAAAAACCGAGGACACAACCCCATATTATTGTGGTCGATGCGACAGGAAGGGTATTGCAGTAGTACCATCTGCTGCCCCACCACAGAAGAACTGG
5137	AGAGCATCGCCTATCTGCATACTATCAGTCTAAAAACCGAGGACACAACTCCATGTTATTGTGGTCGATGCGACAGGAAGGGTATTGCAGTAGTTCCATCTGCTGCCCCACCACAGAAGAACTGG
138	GAGACAATTCCAAGAACACGCTGTATCTGCAAATGAACAGCCTGAGAGCCGAGGACACGGCCGTATATTACTGTGCGAAAGGACAAGGATATTGTAGTGGTGGTAGCTGCTACGTCCAGCACTGG
1138	GAGACAACTCCAAGAACATGCTGTATCTGCAAATGAACAGCCTGAGAGCCGAGGACACGGCCGTATATTACTGTGCGAAAGGGCAAGGATATTGTAGTGGTCGTAGCTGCTACGTCGAGCACTGG
2138	GAGACAACTCCAAGAACATGCTGTATCTGCAAATGAACAGCCTGAGAGCCGAGGACACGGTCGTATTTTACTGTGCGAATGGGCAAGCGTATTGTAGTGGTCGTAGCTGCTACGTCGAGCACTGG
3138	GAGACAACTCCATGAACATGCTGTATCTGCAAATGGACAGCCTGAGAGCCGAGGACACAGTCGCATTTTACTGTGCGAATGGGCAAGCGTATTGTAGTGGTCGTAGCCGCTACGTCGAGCACTGG
4138	GAGACAACTCCATGAACATGGTGTATCTGCCAATGGACAGCCTGAGAGCCGAGGACACAGTCGCATTTTACTGTGCGAATGCGCAAGCGTATTGTAGTGGTCGTAGCCGCTATGTCGAGCTCTGG
5138	GAGACAACTCCATGAACATGGTATATCTGCCAATGGACAGCCTGATAGCTGAGGACACAGTCGCATTTAACTGTGCGAATGCGCAAGCGCATTGTAGTGGTCGTAGCCGCTATGTCGAGCTCTGG
139	ACATGGAGCTGAGCAGCCTGAGATCTGAGGACACGGCCGTGTATTACTGTGCGATCGGCAGAGTATTACTATGTTCGGGGAGTTATTATAACGCTCCCTACTACTACTACTACATGGACGTCTGG
1139	ACATGGAGCTAAGCAACCTGAGATCTGAGGACCCGGCCGTGTATTACTGTGCGATCGGCAGAGTATTACTATGTTCGGGGAGTTATTATAACGCTCCCTACTACTACTGCTACATGGGCGTCTGG
2139	ACATGGAGCTAAGCAACCTGAGATCTGAGGACCCGGCTGTGTATTACTGTGCGATCGGCAGGGTATTACTATGTTCGGGGAGTTATTATAACGCTCCCTACTACTGCTGCTACATGAGCGTGTGG
3139	ACATGGAGCTAAGCAACCTGAGATCTGAGGACCCGGCTGTGTATTACTGTGTGATCGGAAGGGTATTCTTATGTTCGGGGACTTATTATAACGCTCCCTACTACTGCTGCTACATGAGCGTGTGG
4139	ACACGGAGCTAAGCAACCTGAGATCTGAGGACCCGGCTGTGTGTTACTGTGTGATCGGATGGGTATTCTTATGTTCGGGGACTTATTATAACGCACCCTTCTACTGCTGCTACATGAGCGTGTGG
5139	AAACGGAGCAAAGCAACCTGAGATCTGAGGACCCGGCTGTGTGTTACTGTGTGATCGAATGGGTGTTCTTATGTTCGGGGACTTATTATAACGCACCCTTCTACTGCTGCTACATGAGTGTGTGG
140	CCAAGAACCAGTTCTCCCTGAAGCTGAGCTCTGTGACTGCCGCAGACACGGCCGTGTATTACTGTGCCAGAGGCCACCGGATATTGTACTGGTGGTGTTACGGAGGGGGAACTTTTGATATCTGG
1140	CCAAGAACCAGTTCTCCCTGAAACTGAGCTCTGTGACTGCCGCAGACACGGCCGGGGATTACTGTGCCAGGGGCCACCGGATATTGTACTGGTGGTGTTACGGAGGGGGAACTTCTGATATCTGG
2140	CCGAGAACCAGTTCTCCTTGAAACTGAGCTCGGTGACTGCCGCAGACACGGCCGGGGATTACTGTGCCAGGGGCCACCGGATATTGCACTGGTGGTGTTACGGAGGAGGAACTTCTGATATCTGG
3140	CCGAGAACCAATTCCCCTTGAGACTAAGCTCGGTGACTGCCGCAGACACGGCCGGGGATTACTGTGCTAGGGGCCACCGGATATTGCACTGGTGGTGTTACGGAGGAGGAACTTCTGATATCTGG
4140	TCGAGAACCAATTCCCCTTGAGACTAGGCTCGGTGACTGCCGTAGACACGGGCGGGGATTACTGTGCTAAGGGCCACCGGATATTGCACTGGTGGTGTTACGGAGGAGGAACTTCTGATATCTGG
5140	TCGAGAACCAATTCCTCTCGAGACTAGGCTCGGTGACTGCCGTAGACACGGGGGGGGATTACTGTGCTAAGGGCCATCGGATATTGCACTGGTGGTGTTACGGAGGAGGAACTTCTGAGATCTGG
141	TCTCCAGAGACAATTCCAAGAACACGCTGTATCTGCAAATGAACAGCCTGAGAGCCGAGGACACGGCTGTGTATTACTGTGCGAAAAGTACCAGCTGCTTGGGGGACAACTGGTTCGACTCCTGG
1141	TCTCCAGAGACAGTTCCAAGAACACGCTGTATCAGCAAATGAACAGCCTGAGAGCCGAGGACACGGCTGTGTATTACTGTGCGAAGAGTACCCGCTGCTTGGGGGACAACTGGTTCGACGCCTGG
2141	TCTCCAGAGACAGTTCCAATATCACGTTGTTTCAGCAAATGAACAGCCTGAGGGCCGAGGACACGGCTGTGTATTACTGTGCGAAGAGTACCCGCTGCTTGGGGGACAACTGGTTCGACGCCTGG
3141	TCTCCAGAGACAGTTCCAATATCGCGTTGATTCAGCAAATGAACAGCCTGAGGGACGAGGACACGGCTGTGTATTACTGTGCGAAGAGTACGCGCTGCTTGGGGGACAACTGGCTCGACGCCTGG
4141	TCTCCAGAGACAGTTCCAATATCGCGTTGATTCAGCAAATGAACAGCCTGAGGGATGAGGACATGGCGGTGTATTACTGTGCGAGGAGTACGCGCTGCTTGGAGGACAACTGGCTCGACGCCTGG
5141	TCTCCAGAGACAGTTTCAATATCGCGTTGATTCAGCAAATGAACAGCCTGAGGGATGAGGACATGACGGTGTATTACTGTGTGAGGTGTACGCGCTGCCTGGAGGACAACTGGCTCGACGCCTGG
142	CCAAAAGCCAGGTGGTCCTTACCATGACCAACATGGACCCTGTGGACACAGCCACATATTACTGTGCACGGATACCCTCCATCAGCTATGGTTACCTGCCGCTTATTCAATACTTCCAGCACTGG
1142	CCAAAAGCCAGGTGGTCCTTACCATGACCAACATGGACTTTGTGGATACAGCCACATATTACTGTGCACGGATACCCACCATCAGCCATGGTTACCTGCCGCTTATTCAATACTTCCAGCACTGG
2142	CCAAAAGTCAGGTCGTCCTAACCATGACCAACATGGACTTTGTGGATACAGCCACATATTACTGTGCACGGATACCCACCATAAGCCATGGTTACCTGCCGCTTATTCAATACTTCAAGCACTGG
3142	CCAAAAGTCAGGTCGTCCTAACCATGACCGACATGGACTTTGTGGATACAGCAACTTATTACTGTGCACAGATACCCACCATAAGCCGTGGTTACCTGCCGCTTATTCAATACTTCAAGCACTGG
4142	CCAAAACTCAGGTCGTCCTAATCATGACTGACATGGACTTTGTGGATACAGCAACTTATTACTGTGGACAGATACCCACCATAAGCCGTGGTTACCTGCCGCTTATTCAACACTTCAAGCACTGG
5142	CCAAAACTCAGGTCGTCCTAATCATGACTGACATGGACTTTGTGGATACAGCAACTTATTACTGTGGCCAGATACCAACCATAAGCCGTGGTTTCCTGCAGCTTGTTCAACACTTCAAGCACTGG
143	CCCTGAAGCTGAGCTCTGTGACCGCTGCGGACACGGCCGTGTATTACTGTGCGACGAGTATTGTAGTAGTACCAGCTGCTATACCGGAGTGGAGGTACTACTACTACTACGGTATGGACGTCTGG
1143	CCCTGAAGCTGAGCTCTGTGACCGCAGCGGACACGGCCGTGTATTACTGTGCGACGAGTATTGTACTAGTACCAGCTGCTATACCGGAGTGGAGGTTCTACTACTACTGCGGTAGGGACGTCTGG
2143	CCCTGAAGCTGAGCTCTGTGACCGGAGCGGACACGGCCGTGTATTACTGTGCGCCGAGTATTGTACTAGTAGCAGCTGCTATACCGGGGTGGCGGTTCTACTACTACTGCGGTAGGGACGTCTGG
3143	CCCTGAAGCTGAGCTCTGTAACCCGAGCGGACACGGCCGTGTATTACTGTTCGCCGGGTATTGTACTAGTAGCAGCTGCTATACCGGGGTGGCGGGTCTACTACTACTGCGGTAGGGACGTCTGG
4143	CCCTGAAGCTGAGCTCTGTAGCCCGAGCGGACACGGCCGTGTATTACTGTTCGCCGGGTATCGTACTAGTAGCAGCTGCTATACCGGGGTGTCGGGTCTACTTCTACTGCGGTAGAGACGTCTGG
5143	CCTTGAAGCTGAGCTCTGTAGCCCGAGTGGATACGGCCGTGTATTACTGTTCGCCGGGTAACGTACTAGTAGCAGCTGCTATACCGGGGTGTCGGGTCTGCTTCTACTGCGGTAGAGACGTCTGG
144	CCATCTCCAGAGACAATTCCAAGAACACGCTGTATCTTCAAATGAACAGCCTGAGAGCCGAGGACACGGCCGTGTATTACTGTGCGAGCACTATGTTCGGGGAGTTTGAATACTTCCAGCACTGG
1144	CCATCTCCAGAGACAATTCCAAGAACACGCTGTATCTTCAAATGAACAGCCCGAAAGCTGAGGGCACGGCCGTGTATTACTGTGCGAGAACTATGTTCGGGGAGTTTGAATACTTCCAGCACTGG
2144	CCATCTCCAGAGACAATTCCGAGAACACGCTGTATCTTCAGATGAAGAGCCCGAAAGCTGAGGGCACAGCCGTGTATTGCTGTGCGAGAACTATGTTCGGGGAGTTTGAATACTTCCAGCACTGG
3144	ACATCTCCAGAAACAATTCCGAGAACACGCTGTATCTTCAGATGAAGAGCCCGAAAGCTGAGGGCACAGCTGTGTCTTGCTGTGCGAGAACTATGTTCGGGGAGTTTGAATACTTCCAGCGCTGG
4144	ACATTTCCAGAAACAATTCCGAGAACACGCTGTATCTTCAGGTGGAGTGCCCGAAAGCTGAGGGCACAGCTGTGTCTTGCTGTGCGAGAACTGTGTTCGGGGAGTTTGAATACTTCCAGCGCTGG
5144	ACATTTCCAGAAACAATTCCGACAACACGCTGTATCTTCAGGTGGGGTGCCCGAAAGCTGAGGGCACAGCTATGTCTTGCTGTGCAAGAACTGTGTTCGGGGAGTTTGAATACGTCCAGCGCTGG
145	TGTCAGTAGACACGTCCAAGAACCAGTTCTCCCTGAAGCTGAGCTCTGTGACCGCCGTGGACACGGCCGTGTATTACTGTGCGAGAAAAGTTCGGGGAGTTATTATAAGTGCTTTTGATATCTGG
1145	TGTCACTAGACACGTCCAAGAACCAGTTCTCCGTGAAGCTGAGCTCTGTGACCGCTGTGGACACGGCCGTGTATTACTGTGCGAGAAAAGTTCGGGGAGTTATTGTATGTGCTTTTGATATCTGG
2145	TGTCACTAGACACGTCCAAGAACCAGTTCTCCGTGGAGCTGAACTCTGTCATCGCTGTTGACACGGCCGTGTATTACTGTGCGAGAAAAGTTCGGGGAGTTATTGTATGTGCTTTTGATATCTGG
3145	TGTTGCTAGACACGTCCAAGAATCAGTTCTCCGTGGAGCTGAACTCTGTCATCGCTGTTGACACGGACGTGTATTACTGTGCGAGAAAAGTTCGGGGAGTTATTGTATGTGCTTGTGATATCTGG
4145	TGTTGCTAGACACGTCCAAGAATCCGTTCTCCGTGGAGCTGAACCCTGTCATCGCTGTTGACACGGACGTGTATTACTGTGCGAGAAGAGTTCGGGGTGTTATTGTATGTACTTGTGATATCTGG
5145	TGTTGCTAGACACGTCCGAGAGTCCGTTCTCCGTGGCGCTGAACCCTGTCATCGCTGTTGGCACGGACGTGTATTACTGTGCGAGAAGAGTTCGGGGTGTTATTGTTTGTACTTGTGATATCTGG
146	ATTCCAAGAACACGCTGTATCTTCAAATGAACAGCCTGAGAGCCGAGGACACGGCCGTGTATTACTGTGCGAGAGCACCTCTTGTACAACTGGAAAACTCACCCCACAACTGGTTCGACCCCTGG
1146	ATTCCAAGAAAGCGCTGTATCTTCAAATGAACAGCCTGAGAGCCGAGGACACGGCCGTGTATTACTGTGCGAGAGCACCTCATGTACTACTGGAAAACTCACCCCACAACTGGTTCGATCCCTGG
2146	AATCCAAGAAAGCGCTGTATGTTCAAATGACCAGCCTGAGAGCCGAGGACACGGCCGTGTATTACTGTGCGAGAGCACCTCATGTACTACTGCAAAACTCACCCCACAACTGTTTCGATCCCTGG
3146	AATCCAAGAAAGCGCTGTATGTTCAAATGACCAGCGTGAGAGCCGAGGACACGGCCGTGTACTACTGTGCGAGAGCACCTCATGTACTGGTGCAAGACTCACCCCACAACTGTTTCGATCCCTGG
4146	AATCCAAGAAAGTGCTGTATGTTCAAATGACCAGCGTGCGAGCCGAGGACACGGTCGTCTACTACTGTGCGAGAGCACCTCATGTACTGGTGCATGACTCACCCCACAACTGTTTCGATCCCTGG
5146	AACCCCAGAAAGTGCTGTATGTTCAAATGACCAGCGCGCAAGCCGAGGACACGGTCGTCTACTACTGTGCGAGAGCACCTCATGTACTGGTGCATGACTCACCCCACAACTGTTTCGGTCCCTGG
147	TGAACAGCCTGAGAGCCGAGGACACGGCCGTGTATTACTGTGCGAGAGGGGGAGATATTATGATTACGTTTGGGGGAGTTATCGTTGCCCCCATTTACTACTACTACTACGGTATGGACGTCTGG
1147	TGAGCAGCCTGAGAGCCGAGGACACAGCCGTGTATTACTGTGCGGGAGGGGGAGATATTATGATTACGTTTGGGGGAGTTATCGTTGCCCCCATTTACTACTACTTCTACGGTATGGACATCTGG
2147	TGAGCAGCCTGAGAGCCGAGGACACAGCCGTGTATTACTGTTCGGGGAGGGGAGATAGTATGATTACGTTTGGGGGAGTTATCGTTGTCCCCATTTACTACTACTTCTACGGTATGGACATCTGG
3147	TGAGCAGCCTAAGAGCCGAGGACACAGCCGTGTATTGCTGTTCGGGGAGGGGAGATAGCATGATTACGTTTGGGGGAGTTACCATTGTCCCCATTTACTACTACTTCTACGGTATGGACATCTGG
4147	TGAGCAGCCTAAGAGCCGAGGACACAGCCGCGTATTGCTGTTCGGGGAGGGGAGAGAGCTTGATTACGTTTGGGGGAGTTACCATTGTCCCCATTTACTACTACTTCTACAGCATGGACATCTGG
5147	TAAGCAGCCTAAGAACCGAGGACACAGCCGCGTCTTGCTGTTCGGGGAGGGGAGAGAGCTTGATTACGTTTGGGGGAGTTACCATTGTCCCCATTTACTACTACTTCTACAGCATGGGCAGCTGG
148	ACAATTCCAGGAACACCCTGTATCTGCAAACGAATAGCCTGAGGGCCGAGGACACGGCTGTGTATTACTGTGTGAGGATTATGATTACGTTTGGGGGAGTTATGCTTACCTGGTTCGACCCCTGG
1148	ACAATTCCGAGAACACCCTGTATCTGGAAACGAATAGCCTGAGGGCCGTGGACACGGCTGTGTATTACTGTGTGAGGATTATGATTACGTTTGGGGGAGTTATGTTTACCTGGTTCGACCCCTGG
2148	AAAATTCCGAGAACACCCTGTATCTGGAAACGAATAGCCCGAGGGCCGTGGACACGGCTGTCTATTCCTGTGTGAGGATTATGATTACGTTTAGGGGAGTTATGTTTACCTGGTTCGACCCCTGG
3148	AAAATTCCGAGAACACCCTGTATCTGGGAACGAACAGCCCGAGGGTCGTGGACACGGCTGTCTATTCCTGTGTGAGGATTATGATTACGTTTAGGGGAGTTATGTTTACCTGGCTCGACCGCTGG
4148	AAAATTCCGAGAACACCCCGTATCTGGGAACGAACAGTCCGAGGGTCGTGGACACGGCTGTCTATTCCTGTGTGAGGATTATGATTACATTTAGGGAAGTTATGTTTATCTGGCTCGACCGCTGG
5148	AAAATTCCGAGAACACCCCGTATCTGGGAACTAACAGTCCGAGGGTAGTGGACACGCCTGTCTATTCCTGTGTGAGGATTATGATTACATTTAGGGAGGTTACGTTTATCTGGCTCGACCGCTGG
149	TATCAGTAGACACGTCCAAGAACCAGTTCTCCCTGAAGCTGAGCTCTGTGACTGCCGCAGACACGGCCGTGTATTACTGTGCCAGAGACTCCCTCTCTGTAGAGATGGCTACACGAGACTCCTGG
1149	TACCAGTAGACACGTCCAAGAACCAGTTCTCCCTGAAGCTGAGCTCTGTTACTGCCGCAGACAAGGCCGTGTATCGCTGTGCCAGAGACTCCCTCTCTGTAGAGATGGCTACACGAGACTCCTGG
2149	TACCAGTAGACTCGTCCAAGAACCAGTTCTCCCTGAAGCTGAGCTCTGTTCCTGCTGTGGACAAGGCCGTGTATCGCTGTGCCAGAGACTCCCTCTCTGTAGAGATGGCTACACGAGACTCCTGG
3149	TACCAGTTGACTCGTCTAAGAACCAGTTCTCCCTGAAGCTGAGCTCTGTTCCTGCTGTGGACAAGGTCGTGTCTCGCTGTGCCAGAGACTCCTTCTCTGTAGAGATGGCTACACGAGACTCCTGG
4149	TACCAGTTGACTTGTCTAAGAACCAATTCTCCCTGAAGCAGAGCTCTGTTCCTGCTGTGAACAAGGTCGTGTCTCGCTGTGCCAGCGACTCCTTCTCTGTAGAGATGGCTACACGAGACTCCTGG
5149	TACCAGTTGACTTGTCTAAGAACCAATTCTCCCTGAAGCAGCGGTCTGTTCCTGCTGTGAACAAGGTCGGGTCTCGCTGTGCCGGCGACTCCTTCTCTGTAGAGATGGCTACACGGGACTCCTGG
150	TCTCAAGAGAGGATTCAAAGAACACGCTGTATCTGCAAATGAGCAGCCTGAAAACCGAGGACTTGGCCGTGTATTACTGTGCTAGGGGATATTGTAGTAGTACCAACAACTGGTTCGACCCCTGG
1150	TCTCAAGAGAGGATTCAAAGAACACGCTGTATCTGCAAAAGAGCAGCCTGAAAACCGAGAACTTGGCCGTGTATTACTGTGCTAGGGGATATTGTCGTAGTACCAGCAACTGGTTCGACGCCTGG
2150	TCTCAAGAGGGGATTCAGCGAACACGCTGTATCTGCAAAAGAGCTGCCTGAAAACCGAGAACTTGGCCGAGTATTACTGTGCTAGGGGATATTGTCGTAGTACCAGCAACTGGTTCGACGCCTGG
3150	TCCCAAGAGGGGATTCAGCGACCACGTTGTATCTGCAAAAGAGCTGCCTGAAAGCGGAGAACTTGGCCGAGTATTACTGTGCTAGGGGATATTGTCGTAGTACCAGCAACTGGTTCGACGCCTGG
4150	TCCCAAGAAGGGATTCAGCGACCAGGTTGTTTCTGCAAAAGAGCTGCCTGAAAGCGGAGAACTTGGCCGAGTATTATTGTGCTAGGGGATATTGTCGTAGTACCAGCACCTGGTTCGACGCCTGG
5150	TCCTAAGAAGGGATTCAGCGACCAGGTTGTTTCTGCAAAAGAGCTGCCCGAAAGCGGAGAACTTGGCCGAGGATTCTTGTGCTAGGGGATATTGTCGTAGTACCAGCGCCTGGTTCGACGCCTGG
151	TCACCATCTCAAGAGATGATTCAAAAAACACGCTGTATCTGCAAATGAACAGCCTGAAAACCGAGGACACAGCCGTGTATTACTGTACCACAGCAATGAAGGATACAGCGTACTTCGATCTCTGG
1151	TCACCATTTCAAGAGATGATTCTAAAAACACGCTGTATCTGCAACTGAACAGCCTGAAAACCGAGGACACAGCCATGTATTACTGTCCCACAGCAATGAAGGATACAGCGTACTTCGATCTCTGG
2151	TCACCATTTCAAGGGATGATTCTAAAAACACCCTGTATCTGCAACTGAACAGCCTGAAAACCGAGGACACAGCCATGTATTACTGTCACACAGCAATGAAGGGTACAACGTACTTCGATCTCTGG
3151	TCACCATTTCAAGGGATGATTCTAAAAACAGCCTGTATCTGCAACTGAGCAGCCTGAAAACCGAGGACACAGCCATGTATTACTGTCAAACAGCAATGAAGGGTACAACGTACTCCGTTCTCTGG
4151	TCACCATTTCATGGGATGATTCTGAGAACAGCCTGTATCTGCAACCGTGCAGCCTGAAAACCGAGGACACAGCCATGTATTACTGTCAAACAGCAATGAAGGGTACAACGTACTCCGTTCTCTGG
5151	TCACCATTTCATGGGGTGATTCTGAGAAAAGCCTGTATCTGAAACCGTGCTGCCTGAAAACCGAGGACACAGCCATGTATTACTGTCAAACAGCAGTGAAGGGTACAACGTACTCCGTTCTCTGG
152	CCCTGAAGCTGAGCTCTGTGACTGCCGCGGACACGGCCGTGTATTACTGTGCGAGAGACTATTACTATGGTTCGGGGAGTTATTATAAGGCTTTCTCACGCTACTACTACGGTATGGACGTCTGG
1152	CCCTGAAGCTGAGCTCTGTGACTGCCGCTGATACGGCCGTGTATTACTGTGCGAGAGACTATTACTATGGTTCGGGGACTTATTATATGGCTTTCTCACGCTACTACTACGGCATGGACGTCTGG
2152	CCCTGAAGCTGAGCTCTGTGACTGCCCCTGATACGGCCGTGGATTACTGTGCGAGAGACTATTACTATGGGTCGGGGACTTATTATATGGCTTTCTCACGCTACCACTACGACATGGACGTCTGG
3152	CCCTGAAGCTGAGCTCTGTGACTGGCCCTGATACGGCCGTGGATTACTGTGCCAGCGACTATTACTATGGGTCGGGGACTTATTATGTGGCTTTCTCACGCTACCACTCCGACATGGACGTCTGG
4152	CCCTGAAGCTGAGCTCTGTGACTGGTCCTGATACGGCCGTGGATTACTGTGCCAGCTACTATTACTACGGGTCGGGGACTTATTATGTGGCTTTCTCACGCTACCACCCCGACGTGGACGTCTGG
5152	CTCTGAAGCTGAGATCTGTGACTGGTCCTGATACGGCCGTGGATTACTGTGCCAGCTACTATTACTACAGGTTGGAGACTTATTATGTGGCTTTCTCACGCTACCACCCCGACGTGGACGTCTGG
153	ATTCAAAAAACACGCTGTATCTGCAAATGAACAGCCTGAAAACCGAGGACACAGCCGTGTATTACTGTACCACAGGTACAACTGGAAGCGCGAGATACTACTACTACTACGGTATGGACGTCTGG
1153	ATTCAATAAACACGCCGTACCTGCAAATGAACAGCCTGAAAACCGAGGACACAGCCGTGTATTACTGTACCACAGGTTTAACTGGAAGCGCGAGATACTACTACTACTACGGTATGGACGTCTGG
2153	ATTCAATAAACACGCCGAACCTGCAAATGAACCGCCTGAAAACCGAGGACACAGCCGTGTATTACTGTACCACAGGTTTAGCTGGAAGCGCGAGATGCTACAACTACTACGGTATGGACGTCTGG
3153	ATTTAATAGACACGCCGAACCTGCAAATGAACCGCCTGGAAACCGAGGACACAGCCGTGTATTACTGTACCACAGGTTTAGCTGGAAGCGAGAGATGCTACAACTTCTACGGTATGGACGTCTGG
4153	ATTTAATAGACACGCCGAACACGCAAATGAACCGCCTGGCAACCGAGGACACAGCCGTGTATTACTGTATCACAGGTTTAGCTGGAAGCGAGAGATGCTACAACTTCTACGGTATGGAAGTCTGG
5153	ATTTAATAGACACGCCGAACACGCATATGATCCGCCCGGCAACCGAGGACAGAGCCGTGTATTACTGTATCACAGGTTTAGCTGGAAGCGAGAGATGCTACAACTTCTCCGGTATGGAAGTCTGG
154	CCAGTACCAGGGACACGTCCATCAGCACAGCCTACATGGAGCTGAGCAGGCTGAGATCTGACGACACGGTCGTGTATTACTGTGCGAGAGGGGTAGGGGGGGGTATAACTGGGTTTGACTACTGG
1154	CCGGTACCAGGGGCACGTCCATCAGCACTGCCCACATGGAGCTGAGCAGGCTGAGATCTGACGACACGGTCGTGTATTACTGTGCGAGAGGGGTAGGGGGGGGTATAACTGGGTTTGGCTACTGG
2154	CCGGTACCGGGGGCACGTCCATCAGCACTGCCCACATGGAGCTGAGCAGGCTGCGATCGTACGACACGGTCGTGTATTACTGTGCGAGAGGGGTAGGGGAGGGTATAACTGGGTTTGGCTACTGG
3154	CCGGTACCGGGGGCGCGTCCATGAGCAATGCCCACATGGAGCTGAGCAGGCCGCGATCGTACGACACGGTCGTGTATTACTGTGCGAGAGGGGTAGGGGAGGGTATAAATGGGTTTGGCTACTGG
4154	CCGGTACTGGGGGCGCGTCCATGAGCAATGCCCACATGGAGCTGAGCAGGCCGCGATCGTACGACAAGGTCGTGCATTACTGTGCGAGAGGGGCAGGGGAGGGTATAAATGGGTTTGGCCACTGG
5154	CCGGCACTGGGGGCGCGTCCATGAGCAATCCCCACACGCAGCTGAGCAGGCCGCGATCGTACGACAAGGTCATGCATTACTGTGCGAGAGGGGCAGGGGAGGGTATAAATGGGTTTGGCCACTGG
155	GGGACAACGCCAATAACTCACCGTATCTGCAAATGAACAGCCTGAGAGCTGAGGACACGGCTGTGTATTACTGTGTGAATTATAGCAGCGGCCCCCCTGCTCACTACTACGGTATGGACGTCTGG
1155	GGGACAACGCCAATAACGCACCGTATCTGCAAATGAACAGCCTGAGAGCTGAGAACACGGCTGTGTATTACTGTGTGAATTATAGCGGCGGCCCCCCTGCTCGCTACTGCGGTATGGACGTCTGG
2155	GGGACAACGCCAATAACGCACTGTATCTGCAAATGAACAGCCTGAGAGCTGAGAACACGGCTGTGTGTCACTGTGTGAATTATAGCGGCGGCCCCCCTGATCGCTCCTGCGGTATGGACGTCTGG
3155	GCGACAATGCCAATAACGCACTGTCTCTGCAAATGAACAGCCTGAAAGCTGAGAACACGGCTGTGTGTCACTGTTTGAATTATAGCGGCGGCCCCCCTGATCGCTCCTGCGGTATGGACGTCTGG
4155	GCGGCATTGCCAATAACGCACTGTCTCTGCGAATGAACAGCCTGAAAACTGAGAACACGGCTGTGTGTCACTGTTTGAGTTATAGCGGCGGCCCCCCTGATCGCTCCTGCGGTATGGACGTCTGG
5155	GCGGTATTGCCAATAACGCACTGTCTCTGCGAGTGAACAGCCTGAAAACTGAGAACACGGCTGTGTGTCATTGTTTGGGTTATAGCGGCGGCCCCCCTGATCGCTCCTGCGATATGGACGTCTGG
156	TATCAGTAGACACGTCTAAGAACCAGTTCTCCCTGAAGCTGAGCTCTGTGACTGCCGCGGACACGGCCGTGTATTACTGTGCGAGAGCATATTGTGGTGGTGACTGCTGCCTCTTCGATCTCTGG
1156	TATCAGTAGACACGTCTAAGACCCAGTTCTCCCTGAAGCTGAGCTCTGTGACTGCCGCGGACACGGCCGCGTGTTACTGTGCGAGAGCATATTGTGGTGGTGACTACTGCCTCTTCGATCTGTGG
2156	TATCAGTAGACACTTCTAAGACCCAGTTCTCCCTGAAGCTGAGCTCTGTGACTGCCGCGGACACGCCCGCGTGTTACTGTGCGAGAGCTTATTTTGGTGGTGACTACTGCCTCCTCGATCTGTGG
3156	TCTCAGTAGGCACTTCTAAGGCCCAGTTCACCCTGAAGCTGAGCTCTGTGACTGCCGCGGACACGCCCGCGTGTTACTGTGCGAGAGCTTATTTTGATGGTGACTACTGCCTCCTCGATCTGTGG
4156	TCTCGGTAGGCACTTCCAAGGCCCAGGTCACCCTGAAGCTGAGCTCTGTGACTGCCGCGGGCACGCCCGCGTGTTACTGTGCGCGAGCTTATTTTGATGGTGACTACTGCCTCCTCGATCTGTGG
5156	TCTCGGTAGGCGCTTCCATGGCCCAGGTCACCCTGAATCTGAGCTCTGTGACTGCCGCGGGCACGCCCGCGTGTTACTGTGCGCGAGCTTATTTTGATGGTGACTACTGCCTCCTAGTTCTGTGG
157	TCACCATCTCCAGAGACAATTCCAAGAACACGCTGTATCTGCAAATGAACAGCCTGAGAGCCGAGGACACGGCCGTATATTACTGTGCGAAAGAACGGTGGTGGCCTACAATCTTTGACTACTGG
1157	TCACCATCTCCAGAGACAATTCCAAGAACGCGCTGTATCTGCAAATGAACAGCCTGAGAGCCGAGGACACGGCCATACATTACTGTGCGAAAGAACGGTGGTGGTCTACAATCTTTCACTACTGG
2157	TGACCATCTCCAGAGACAATTCCAAGAACGCGCCGTATCTGCAAATGAACAGCCTGAGAGCCGAGGACACGGCCATACATTACTGTGCGACAGAACGGTGGTGGTCGCCAATCTTTCACTACTGG
3157	TGACCATCTCCCGAGAAAATTCCAAGAACGCGCCGTATCTGCAAATGAACAGCCTGAGCTCCGAGGACACGGCCATACATTGCTGTGCGACAGAACGGTGGTGGTCGCCAATCTTTCACTACTGG
4157	TGACTATCTCCCGAGAAAGTTCCAAGAACGCGCCGTATCCGCAAATGAACAGCCTGAGCTCCGAGGACACGGCCACGCATTGCTGTGCGACAGAACGGTGGTGGTCGCCAATCTTTCACTACTGG
5157	TGACTATCTCCCGAGAAAGTTCCAAGAACGCGCCGTATCCGCAAATGAACGGCCGGAGCTCCAAGGACACGGCCACGCGTTGCTGTGCGACAGAACGTTGGTGGTCGCCAATCTTTCACTACTGG
158	ACAATTCCAAGAACACGCTGTATCTGCAAATGAACAGCCTGAGAGCTGAGGACACGGCTGTGTATTACTGTGCGAGAATGAGAGGATATTGTACTGGTGGTGTATGCTATACTTTTGATATCTGG
1158	ACAATTTCAAGAACACGCTGTATCTGCAAATGAACAGCCTGAGAGCTGAGGACGCGGCTGTGTGTTACTGTGCGAGAATGAAAGGATATTGTACTGATGGTGTATGCTATACTTTTGATATCTGG
2158	ACTATTTCAAGAACACGCTGTATGTGCAAATGAACAGCCTGAGAGCTGAGGACGAGGCTGTGTGTTACTGTCCGAGAATGAAGGGATATTGTACTGATGGTGTATGCTATACTTTTGATATCTGG
3158	ACTATTTCAAGAGCACGCTGTATGTGCAAATGAACAGCCTGAGGGCTGAGGATGAGGCTGTGTGTTGCTGTCAGAGAATGAAGGGATATTGTACTGATGGTGTATGCTATACTTTTGATATCTGG
4158	ACTTTTTCAAGAGCACGCTGTATGGGCAAATGAACAGCCTGAGGGCTGAGGATGAGGCTGTGTGTTGCTGTCAGAGAACGAAGGGATATTGTACTGATGGTGTATGCTGTACTTTTGATGTCTGG
5158	ACTTTTTCAAGAGCACGCTGTATGGGCAAATGAACAGCCTGAAGGCTGTGGATGAGGCTGTGTGGTGCTGTCAGAGAACGAAGGGATATAGTCCTGATGGTGTATGCTGTACTTTTGATGTCTGG
159	TGTCAGTAGACACGTCCAAGAACCAGTTCTCCCTGAAGCTGAGCTCTGTGACCGCCGCGGACACGGCCGTGTATTACTGTGCGAGACCCCCGTCTCCGCAGGATATTGTACTAATGGTGTACTGG
1159	TGTCAGCAGATACGTCCAAGGCCCAGTTCTCCCTGAAGCTGAGCTCTGTGACCGCCGCGGACACGGCCGTGTATTACTGTGCGAGACCCCCGTCTCTGCAGGATATTGTACTAATGGTGTACTGG
2159	TGTCAGCAGATACATCTAAGGCCCAGTTCTCCCTGAAGCTGAGCTCTGTGACCGCCGCGGACACGGCCGTGTATTACTGTGCGAGACCCCCGTCTCTGCAGGATATTGTCCCAAGGGTGTACTGG
3159	TGTCAGCAGATACATCTAAGGCCCATTTCTCCCTGAAGCTGAGCTCAGTGACAGCCGCGGACACGGCCGTGTATTACTGTGCGAGACCCCCGTCTCTGCAGGATATTGTCCCAGGGGTATACTGG
4159	TGTCGGCAGATACATCTAAGGCCTATTTCTCCGTGAAGCTGAGCTTAGTGACAGCCGCGGACACGGCCGTGTATTACTGTGCGAGACCCCCGTCTCTGCAGGATGTTGTCCCAGGGGTATACTGG
5159	TGTCGGCAGATACATCTAAGGCCTATTTCTCCGTGAAGCTGAGCTTAGTGACAGCCGCGGGTACGGCCGTGTATTACTGTGGGAGACCCCCGTCTCTCCAGGATGTTGTCCCAGGGGTACACTGG
160	CCAAGAACACGCTGTATCTTCAAATGAACAGCCTGAGAGCTGAGGACACGGCTGTGTATTACTGTGCGAGAGCCTCTTCGGTTATTAGCATTTTTGGAGTGGTTATTATCCGCTTCGATCTCTGG
1160	CGAAGAACACGCTGTATCTTCAAATGAACAGCCTGAGAGCTGAAGACACGGCTGTGTACTACTGTGCGATAGCCTCTTCGGTTATTAGCATTTTTGGAGTGGTTATTTTCCGCTTCGATCTCTGG
2160	CGAAGAACACGCTGTATCTTCAAATAATCAGCCTGAGAGCTGAAGACACGGCTGTGCACTACTGTGCGATAGCCTCTTCAGTTCTTAGCATTTTTGGAGTGGTTATTTTCCGCTTCGATCTCTGG
3160	CGAAGAACACGCTGTATCTTCATATAATCAGCCTGAGAGCTGAAGACACGGCTGTGCCCTACTGTGCGATAGCCTCTTCAGCTCCTAGCATTTTTGGAGTGGTTATTTTCCGCTTCGATCTTTGG
4160	CGAAGAACACGCTGTATCTTCATATAATCAGCCTGAGAGCTGAAGACACGGCTGTGCCCTCCTGTGCGATAACTTCTTCAGCACCTAGCATTTTTGGAGAGGTTATTTTCCGCTTCGATCTTTGG
5160	CGAAGAACACGCTGTATCTCCATATAATCAGCCTGCGAGCTGAAGACACGGCTGTGCCCTCCTGTGCGCTAACTTCTTCAGCACCCAGCATTTTTGGAGAGGTTATTTTCCGCTTCGATCCTTGG
161	ACACGTCCAAGAACCAGTTCTCCCTGAAGCTGAGCTCTGTGACCGCCGCAGACACGGCCGTGTATTACTGTGCGAGAAAAGTGACTACGGTGGTAACTCCTGGAAAGGGGGGGTTCGATCTCTGG
1161	ACACGTCCAAGAAACAGTTCTCCCTGAAGCTGAGCTCTGTGACCGCCGCAGACATGACCGTGTATTACTGTGCGAGAAAAGTGACTACGGTGGTAACTCCTGGAAAGGGGAAGTTCGATCTCTGG
2161	ACACGTCCAAGAAACAGTTCTCCCTGAAGCTGAGCTCTGTGACCGCCGCAGACGTGACCGTGTATTACTGTGCGAGAAAAATGCCTACGGCGGTAACACCTGGAAAGGGGAAGTTCGATCTCTGG
3161	ACACGTCCAAGAAACAGTTCTCCCTGAAGCTGAGCTCTGTGACCGCCGCGGACGTGACCGTGTATCACTGTGCGAGAAAAATGCCCACGGCGGTACCACTTGGAAAGGGGAAGTTCGATCTCTGG
4161	ACACGTTCAAGAAACAGTTCTCCCTGAAGCTGAGCTCTGTAACCGCCGCGGGCGTGACCGTGTATCAATGTACGAGAAAAATGCCCACGGCGGTACCACTTGGAAAGGGGAAGTTCGATCTCTGG
5161	ACACGTTCAAGAAACCGTTCTTCCTGAAGCTGAGCTGTGTAACCGCCGCGGGCGTGACCGTGTATCAATGTACGAGGAAAATGCCCACGGCGGTACCACTTGGAGAGGGGAAGTTCGATCTCTGG
162	TGAAGGGCAGATTCACCATCTCCAGAGACAATTCCAAGAACACGCTGTATCTTCAAATGAACAGCCTGAGAGCCGAGGACACGGCTGTGTATTACTGTGCGAGGGGGGAATATTGTGGTGGCTGG
1162	TGAAGGGCAGATTCACCATCTCCAGAGACAATTCCAAGAACACGCTGTATCTTCAAATGAACAGCCTGAGAGCTGAGAACACGGCTGTGTGTTACTGTGCGAGGCGGGAATATTGTAGTGGCTGG
2162	TGAGGGGCAGATTCACGATCTCCAGAGACAATTCCAAGAACGCGCTGTATCTTCAAACGAACAGCCTGACAGCTGAGAACACGGCTGTGTGTTACTGTGCGAGGCGGGAATATTGTAGTGGCTGG
3162	TGAGGGGCAGATTCACGATCTCCAGAGACAATTCTAAGAACGCGCTGTATCTTCAAACTAACAGCCTGACAGCTGGGAACACGGCTGTGTGTTACTGTGCAAGGCGGAAATATTGTAGTGGCTGG
4162	TGAGGGGCAGGTTCGCGATCTCCAGAGACGATTCTAAGAACGCGCCGTATCTTCAAACTAACAGCCTGACAGCTGGGAACACGGCTGTGTGTTACTGTGCAAGGCGGAAATATTGCAGTGGCTGG
5162	TGAGGGGCAGGTTCGCGATCTCCAGAGACGATTCTAAGAACGCGCCGTATCTCCAAACTAACAACCTGACAGTTGGGAACACGACTGTGTGTTACTGTGCAAGGCGGAAGTATTGCAGTGGCTGG
163	AGAACCAATTCTCCCTGAAGCTGAGCTCTGTGACCGCCGCGGACACGGCCGTGTATTACTGTGCGAGAAGGGGTAGCATTTTTGGAGTGGTTATTATACCACCCGCTCCCTCCTTTGACTACTGG
1163	AGAACCAATCCTCCCGGAAGCTGAGCTCTGTGACCGCCGCGGACACAGCCGTGTATTACTGTGCGAGAAGGGGTGGCATTTTTGGAGTGGTTATTATACCACCCGCTCCCTCCTTTGACTCCTGG
2163	AGAACCAATCCTCCCGGAAGCTGAGCTCTGAGACCGCCGCGGACACAGCCGTCTATTACTGTGCGAGATGGGGTGGCATTTCTGGAGTGGTTATTATACCACCCGCTCCCTCTTTTGACTCCTGG
3163	AGAACCAATCCTCCCGGAAGCTGAGCTCTAAGACCGCCGCGGCCACAGCCGTCTATTATTGTGCGAGATGGGGTGGCTTTTCTGGAGTGGTTATTATACCACCGGCTCCCTCTTTTGACTCCTGG
4163	GGAACCAATCCTCCCGAAAGCTGAGCTCTAAGACCGCCGCGGCCACAGCCGTCTATTGTTGTGCGAGATGGAGTGGCTTTTCTGGAGTGGTTATTTTACCACCGGCTCCCTCTTTTGACTCCTGG
5163	GCAACCAATCCTCCCGAAAACTGAGCTCTAAGACCGCCGCGGCCACAGCCGTCTATTGTTGTGCAAGTTGGAGTGGCTTTTCTGGAGTGGTTATTTTACCACCGGCTCCCTCTTTCGACTCCTGG
164	TATCCGTAGACACGTCCAAGAACCACTTCTCCCTGAAGCTGAGCTCTGTGACCGCCGCAGACACGGCTGTGTATTACTGTGCGAGGGCGGGTATAGCAGCTCGTCCGAACTGGTTCGACTCCTGG
1164	TATCCGTAGACACGTCCAAAAACCACTTCTCCGTGAAGCTGTGCTCTGTGACCGCCGCAGAAACGGCTGTGTATTACTGTGCGAAGGCGGGTATAGCAGCTCGTCCGAACTGGTTCGACTCCTGG
2164	TATCCGTAGACTCGTCCAAAAACCACTTCTCCGTGAAGCCGTGCTCTGTGACCGCCGCAAAAACGGCCGTGTATTACTGTGCGAAGGCGGGTATAGCAGCTCGTCCGAACTGGTTCTACTCCTGG
3164	TATCCGTAGACTCGTCCAAAAACCATTTCTCCGTGAAGCCGTGCACTGTGACCGCCGCAAAAACGGCCGTGTATTACTGTGCGAAGGGGGGTATAGCAGCTCGTCCGAACTGGTTCTGCTGCTGG
4164	TATCCGTAGACTCGTCCAAAAACCATTTCTCCGTGAAGCCGTGCACTGTGTCGGCCGCAAAAACGGCCATGTATTACTGTTCGAAGGGGGGTATAGCAGCTCGTCCGAACTGGTTGTGCTGCTGG
5164	TATCCGTAGACTCGTCCAAAAACCATTTCTCTGCGACGCCGTGCACTGTGTCGGCCGCAAAAACGGCCATGCATTATTGTTCGAAGGGGGGTATAGCAGCTCGTCCGAACTGGTTGTGCTGCTGG
165	TGGTCCTTACAATGACCAACATGGACCCTGTGGACACAGCCACATATTACTGTGCACACAGACAGAGGGGATTACGATTTTTGGAGTGGTTATTCCCTGCCTCCTACTACGGTATGGACGTCTGG
1165	TGGTCCTTACAATAACCAACATGGACCCTGTGGACACGGCCACATATTACTGTGCACACAGACAGAGGGGATTACGATTTTTCGGGTGGTTATTCCCTGCTTCCTACTACGGTATGGACGTCTGG
2165	TGATCTTAACAAAAACCAACATGGACCCTGTGGACACGGCCTCATATTACTGTGCACACAGACAGAGGGGATTACGATTTTTCGGGTGGTTATTCCCTGCTTCCTACTACGGTATGGACGTCTGG
3165	TGATCTTAACAAAAACCAACACGGACCCTGTGGACACGGCCTCATATTACTGTCCACACAGACAGAGGGGATTACGATTTTTCGGGTGGTTAGTCCCTGCTTCGTACTACGGTAAGGACGTCTGG
4165	TGATCTTAACAAAAACCAACACGGACCCTGTGGACACGGCATCATATTACTGTCCACATAGACAGAGGGGATTACGATTATTCGGGTGGTTAGACCCTGTTTCGTACTACGGTAAGGACGTCTGG
5165	TGACCTTAACAAAAACCAACACGGACTCTGTGGACGCGGCATCATATTACTGTCCACATGGACAGAGGGGATTACGATTATTCGGGTGGTTAGACCCTGTTTCGTGCTACGGTAAGGACGTCTGG
166	ACACGTCCATCAGCACAGCCTACATGGAGCTGAGCAGGCTGAGATCTGACGACACGGCCGTGTATTACTGTGCGAGAGGGGGAGAGGGAACAGCCTACTACTACTACTACGGTATGGACGTCTGG
1166	TCACGTCCATCAGCACAGCCTACATGGAGTTGAGCAGGCTGGGATCTGGCGACACGGCCGTGTATTACTGTGCGAGAGGGGGAGAGGGAGCAGCCTACTACTACTACTACGGTATGGACGTCTGG
2166	TAACGTCCATCAGCACAGCCTACATGGAGTTGAGCAGGCTGGGATCTGGCGACGCGGCCGTGTATTACTGTGCGAGAGGGGGAGAGGGAGCAGCCTACTACCGCTACTACGGTATGGACATCTGG
3166	TAACGTCCATCAGCACAGCCTACGTGGAGTTGAGCAGGCTTGGATCTGGCGACGCGACCGAGTATTACTGTGCGAGAGGGGGAGAGGGAGCAGTCTACTACCGCTACTACGGTATGGACATCTGG
4166	TAACGTCCATCAGCACAGCATACGTGGAGTTGAGAAGGCTTGGATCCGGCGAAGCGACCGAGTATTACTGTGCGAGTGGGGGAGAGGGAGCAGTCTACTACCGCTACTACGGTATGGACATCTGG
5166	TAACGTCCATCCGCACAGCATACGTGGAGTTGAGAAGGCTTGGATCCGGCGAAGCGACCGAGAATTACTGTGAGAGTGGGGGGGAGGGAGCAGTCTACTACCGCTACTACGGTATGGACATTTGG
167	CCAGAGACAACGCCAAGAACTCACTGTATCTGCAAATGAACAGCCTGAGAGCCGAGGACACGGCTGTGTATTACTGTGCGATGTACGATTTTTGGAGTGGTTATTATAGCTACTTTGACTACTGG
1167	CCAGAGACAACGCTAGGAACTCACTGTATCTGCAAATGAACAGCCTGAAAGCCGGGGACGCGGCTGTGTATTACTGTGCGATGTACGATTTTTGGAGTGGTTATTATAGCTACTTTGACTACTGG
2167	CCAGCGACAACGCTAGGAACTCACTGTATCTGCAAATGGACAGCTTGGAAGCCGGGGACGCGGCTGTGTATTACTGTGCGATGTACGATTTTTGGAGTGGTTATTATAGCTACTTTGCCTACTGG
3167	CTAGCGACAACGCTAGGAACTCACTGTATCTGCAAATGGACAGCTTGGAAGCCGGGAACGCGGCTGTGTATTCCTGTGCGATGTACGATTTTTGGAGTGGTTATTATAGTTACTTTGCCTATTGG
4167	CTAGCGACAACGCTAGGGACTCACTGTATCTGCAAGTGGACAGCTTGGAAGCCGGGAACGCGGCTTTGTATTCCTGTGCGATGTACGTTTTTTCGAGTGGTTATTATAGTTACTTTGCCTATTGG
5167	CTAGCAACAACGCTAGGGACCCACTGTATCTGGAAGTGGACAGCTTGGAAGCCGGGAACGCGGCTTTGTATTCCTGTGCGATGTACGTTTTTTCGGGTGGTTATGATAGTTACTTTGCCTATTGG
168	AAAACACGCTGTATCTGCAAATGAACAGCCTGAAAACCGAGGACACAGCCGTGTATTACTGTACCACAGTTTACCTCCACGAGTATAGCAGCTCGTCGTACTACTACTACGGTATGGACGTCTGG
1168	AAAACACGTTGTATCTGCAAACGAGCAGCCTGAAAACCGAGGACACAGCTGTGTATTACTGTACCACAGTTTACCTCCACGAGTATAGCAGCTCGTCGCACTACTACTACGGTATGGACGTCTGG
2168	AAAACACGTTGTATCTGCAAACGAGCAGCCTGAGAACCGAGGACACAGCTGTGTATTACTGTACCACAGATTACCTCCATGAGTATAGCAGCTCGTCGCACTACTACTTCGGCATGGACGTCTGG
3168	AAAACATGTTGTATCTGCAAACGAGCAGCCTGAGAACCGAGGACACAGCTGTGTATTACTGTACCACAGATTACCTCCGTGAGTATAGCAGCTCGCCGCACTACTACTTCGGCCTGGATGTCTGG
4168	AAAACATGTTGTATCTGCAAACGAGCAGCCTGAGAACCGAGGACACGAATGTGTATTACTGTACCACAGATTACCTCCGTGAGTATAGCAGATCGCCGCAGTACTACTTCGGCCTGGATGTCTGG
5168	AATACATGTTGTATCTGCAAACGAGCAGCCTGAGAACCGAGGACACGAATGTGTATTACTGTACCACAGATCACCTCAGTGCGTATAGCAGATCGCCGCGGTACTACTTCGGCCTGGATGTCTGG
169	ACAGGTCTATGAGCACAGCCTACATGGAGCTGAGCAGCCTGAGATCTGAGGACACAGCCATGTATTACTGTGCAAGANGGACGAAGAGGGGGGTGGTGACTGCTATTCAGTACTTCGATCTCTGG
1169	ACAGGTTTATGAGCACAGCCTACATGCAGCTGAGCAGCCTGGGATCTGAGGACACGGCCATGTATTACTGTGCAAGANGGACGAAGAGGGGGGTGGTGACTGCTATTCAGTACTTCGAACTCTGG
2169	ACAGGTTTATGAGCAAAGCCTACCTGCAGCTGAGCAGCCTGGGATCTGTGGACACGGGCATGTATTACTGTGTAAGANGGACGAAGAGGGGGGTGGTGACTGCTATTCAGTACTTCGAACTCTGG
3169	ACAGGTTTAGGAGCAAAGCCTACCTGCAGCTGAGCAGCCTGGGATCGGTGCACACGGGCATGTATTACTGTGTAAGANGGACGAAGAGGGGGGTGGTGACTGCTGTTCAGTACTTCGAACTGTGG
4169	ACAGGTTTAGGAGCAAAGCCTACCTGCAGCTGAGCAGCCTGGGATCGGTGCGCACGGGCAGGTATTACTGTGTAAGANGGAGGAGGAGGGAGGTGGTGACTGCTGTTCAGTACTTCGAACTGTGG
5169	ACAGGTTTAGGGGCAAAGCCTACCTGCAGCTGAGCAACCTGGGATCGGTGCGCACGGGCAGGTATTACTGTGTAAGTNGGAGGAGGAGGGACGTGGTGACTGCTGCTCAGTACTTCGAACTGTGG
170	CCATTACCAGGGACAGGTCTATGAGCACAGCCTACATGGAGCTGAGCAGCCTGAGATCTGAGGACACAGCCATGTATTACTGTGCAGGGCATATTGTGGTGGTGATTGCTATCTTCTTCCTCTGG
1170	CCATTACCAGGGACACGACTATGAGCACAGCCTACATGGAGCTGAGCAGCCTGAGATCTGGGGACACAGGCATGTATTACTGTGCAGGGCATGTTGTGGTGGTGATTGCTATCTTCTTCCTCTGG
2170	CCATTACCAGGGACACGACTATGAGCACAGCCTACCTGGAGCTGAGCAGCCTGAGATCTGGGGACACAGGCATGTATTACTGTGCAGGACATGTTGTGGTGGTGATTGGTATCTTCTTGTTCTGG
3170	CCATTACCTGGGACACAACTAAGAGCACAGCCTACCTGGAGCTGAGCAGCCTGAGATCTGGGGACACAGGCATGCATTACTGTGCGGGACATGTTGTGGTGGTGATTGGTATCTTCTTGTTCTGG
4170	CCACTACCTGGGACACAAATAAGAGCACAGCCTACCTGGAGCTGAGCGGCCTGGGATCTGGGGACACAGGCATGCGTTACTGTGCGGGACATGTTGTGGTGGTGATTGGTATCTTCTTGTTCTGG
5170	CCACTACCTGGGACACAAATAAGAGCACGGCCTATCTGGAGCTGAGCGGCCTGGGATCTGGGGTCACAGGCATGCGTTACTGTGCGGGACATGTTGTGGTGGTGACTGGGATCTTCTTGTTCTGG
171	TCACCATGACCAGGAACACCTCCATAAGCACAGCCTACATGGAGCTGAGCAGCCTGAGATCTGAGGACACGGCCGTGTATTACTGTGCGAGTTTTATGATTACGTTTGGGGGAGTTGACTACTGG
1171	TCACCGTGACCAGGAACACCTCCATAAGCACAGCCTACATGGAGCTGAGCAGACTGAGATTTGAGGACACGGCCGTGTATTACTGTGCGAGTTTTATGATTGCGTTTGGGGGGGTTGACTACTGG
2171	TCACCGTGACCAGGAACACCTCCATAAGCACAGCCTGGATGGAGCTAAGTAGACTGAGATTTGAGGACACGGCCGTGTATTACTGTGCGAGTTTTATGATTGCGTTTGGGGGGGCTGACTACTGG
3171	TCACCGTGACCAGGAACACCTCCCTGAGCACAGCCTGGTTGGAGCTAAGTAGACTGAGATTTGAGGACACGGCTGTGTATCACTGTGCGAGTTTTATGATTGCGTTTGGGGGGGCTGACTACTGG
4171	TCATCGTGACCAGGAACACCTCCCTGAGCACAGTCTGGTTAGAGCTAAGTAGACTGAGATTTGAGGACACGGCTGTGTATCACTGTGCGAGTTTTATGATTGCATTTGGGGGGGCTGACTTCTGG
5171	TCGTCGTGACCAGGAACACCCCCCTGAGCACAGTCTGGTTAGAGCTAAGTAGACTGAGATTTGAGGACACGGCTGTGTATCACTGTGCGAGTTTTATGATTGCATTTGAGAGGGCTGACTTTTGG
172	CCGAGGACACATCTACAGACACAGCCTACATGGAGCTGAGCAGCCTGAGATCTGAGGACACGGCCGTGTATTACTGTGCAACAGACGGGGGGCTAGGTTATTGTACTGGTGGCATTGACTACTGG
1172	CCGAGGACACATATACAGACACAGCTTACTTGGAGCTGAGCAGCCTGAGATCTGAGGACACGGCCGTGTATTACTGTGCAAAAGACGGGGGGCTAGGTTTTTGTACTGGTGGCATTGACTACTGG
2172	CCGAGGACACATATACAGGCTCAGTTTACTTGGAGCTGAGCAGCCTGAGATCCGAGGACACGGCCGTGTATTACTGTGCAAAAGACGGGGGGCTAGATTTTTGTACTGGTGGCATTGACTACTGG
3172	CCGAGGACACATATACAGGCTCAGTTTACTTGGAGCTGAGCAGCCTGAGAGCCGAGGACACGGTCGTGTATTACTGTGCAAAAGACGGGGGTCTAGATTTTTGTACTTGTGGCATTGACTGCTGG
4172	CCGAGGACACATATACAGGCTCAGTTTACTTGGAGCTGAGCAGCCTGCGAGCCAAGGGTACGGTCGTGTATTACTGTGCAAAAGACGGGAGTCTAGATTTTTGTACTTGTGGCATTGACTGCTGG
5172	CCGAGGACACATATACAGGCTCTGTTTCCTTAGAGCTGAGCAGCCTACGAGCCAAGGGTACGGTCGTGTATTACTGTACAAAAGACGGGAGTCTAGATTTTTGTACTTGTGGCATTGACTGCTGG
173	TCACCATCTCAAGAGTTGATTCAAAAAACACGCTGTATCTGCAAATGAACAGCCTGAAAACCGAGGACACAGCCGTGTATTACTGTACCACAGAGAGAAAGTACCAGCTGCAGGTTGGTGGCTGG
1173	TCAGCATCTTAAGAGTTGATTCAAAAAACACGCTGTATCTGCAAATGAACAGCCTGAAAACCGAGGACACAGCCGTGTATTGCTGTACCACGGAGATAAAGTACCAGCTGCAGGTTGGTGGCTGG
2173	TCAGCATCTTAAGAGTTGATTCAAAAAACACGCTGTATCTGCAAATGACCAGCCTGAAAACCGCGGATACAGCCGTGTATTGCTGTACCACGGAGGTAAAGTACCAGTTGCAGGTTGGTGGCTGG
3173	TCAGCATCTTAAGAGCTGATTCACAAAACACGCTGTATGTACAAATGACCAGCCTGAAAACCGCGGATACAGCCGTGTATTGCTGTACCACGGAGGTAAAGTACCAGTTGCAGGTTAGTGGCTGG
4173	TCGGCATCTTAAGAGCTGATTCACAAAACACGGAGTGTGTACAAATGACCAGCCTGAAAACCGCGGATACAGCCGTGTATTGCTGTACCACGGAGGTAAAGTATCAGTTGCAGGTTAGTGGCTGG
5173	TCGGCATCTTAATAGCTGATTCACAAAACACGGAGTGTGTACAAATGACCAGCCTGAGAACCGCGGCTACGGCCGTGTATTGCTGTACCACGGAGGTAAAGTATCAGTTGCAGGTTAGTGGTTGG
174	CGAGCACAGCCTACATGGAGCTGAGCAGCCTGAGATCTGAGGACACGGCCGTGTATTACTGTGCGAGAGAGGATGGTTGTAGTAGTACCAGCTGCTATGCGGCCGGGGACTACTTTGACTACTGG
1174	CGAGCACAGCCTACATGGAGCTGAGCAGCCTGAGATCTGAGGACACGGCAGTATATTATTGTGCGAGAGAGGATGGTTGTAGTAGTACCAGCTGCTATACGGCCGGGGACTACTTTAACTACTGG
2174	CGAGCACAGCCTACATGGAGCTGAGCAGCTTGATATCTAAGGATACGGCAGTATATTATTGTGCGGGAGAGGATGGTTGTAGTAGTACCAGCTGCTATACGGCCGGGGACTACTTTAACTACTGG
3174	CGAGCCCAGCCTACATGGAGCTGAGCAGCTCGATATCTAAGGATACGGCAGTATATTATTGTGCGGGAGAGGATGGTTGTAGTAGTACCAGCTCCTATACGGCCGGAGACTACTTTAATTACTGG
4174	CGAGCCCAGCCTACATGAAGCTGAGCAGCTCGATCTCTAAGGATACGGCAGTATATTATTGTACGGGAGAGGATGGCTGTAGTAGTACCAGCTCCTATACGGCCGAAGACTACTTTAATTACTGG
5174	CGAGCCCAGCCTACATGACGCTGAGCAGCTCGATCTCCAAGGATACGGCAGTATATCATTGTACGGGAGCGGATGGCTGTAGTAGTACCAGCTCCTATACGGCCGAAGACTACTTTAATTGCTGG
175	TATCAGTAGACACGTCCAAGAACCACTTCTCCCTGAAGCTGAGCTCTGTGACCGCTGCGGACACGGCCGTGTATTACTGTGCGAGAGGATGGAGTGGTTATTATACAGACTGGTTCGACTCCTGG
1175	TATCGGTAGACACGTCCAAAAACCACTTCTCCCTGAAGCTGAGCTCTGTGACCGCTGCGGACACGGCCGTGTATTACTGTACGAGAGGATGGAGTGGTTATTATACAGGCTGGTTTGACTCCTGG
2175	TCTCGGTAGACACGTCCAAAAACCACTTCTCCCTGAAGGTGAGCTCTGTGACCGCCGCGGACACGGCCGTGTATTACTGTACGAGAGGATGGAGTGGTTATCATACAGGCTGGTTTGACTACTGG
3175	TCTCGGTAGACACGTCCAAAAACCACTTCTCCCTGAAAGTGAGCTCTGTAACCGCCGCGGACACGGCCGTCTATTACTGTACGAGAGGATGCAGTGGTTATCATACACGCTGGTTTGACTACTGG
4175	TCTCGGTAGACACGTCCAAAAACCACTTCTCCCTGAAAGTGAGCTCTATAATCGCCGCGGACATGGCCGTCTATTACTGTACGAGAGGATGCAGTGGTTATCTTACACGCTGGTTTGGCTACTGG
5175	TCTCGGTAGACACGTCCAAAAACGACTTCTCCCTGAAAGTGAGCTCTATAATCGCCGCAGACATAGCCGTCTATTACTGTACGAGAGGATGCAGCGGTTATCTTACACGCTGGGTTGGCTACTGG
176	TCCTGTATCAGCAAATGAACAGCCTGAGGCCCGAGGACATGGCTGTGTATTACTGTGTGAGAGGCGAGAGTATTACTATGTTCGGGGAGTTATTATCGCAAGGGGGGGGCTACTTTGACTACTGG
1176	TCCTGCATCAGCAAATGAACAGCCTGAGGCCCGAGGACATCGCTGTGTATTACTGTGTGAGAGGCGAGAGTATTACAATGCCCGGGGAGTTATTATCGCAAGGGGGGGGCTACTTTGACTACTGG
2176	TCCTCCATCAGCAAATGAACAGCCTGAGGCCCGAGGACATCGCTGTGTATTACTGTGTAAGAGGCAAGAGTATTACATTGCCCGGGGAGATATTATCGCAAGGGGGGGGCTACTTTGACTACTGG
3176	CCCTCCATCAGGAAATGAACAGCCTGAGGCCCGAGGACATCGCGGTGTATTACTGTGTAAGAGGCAAGAGTATTACATTGCCCGGGGAGATATTATCGCAAGGGGGGGGCTCCTTTAACTACTGG
4176	CCCTCCATCAGGAAATGAACAGCCTGAGGCCCGAGGACATCGCGGTGTATTACTGTGTAAGAGGGAAGAGTATTACATTCCCCGGGCAGATATTTTCGCAAGGGTGGGGCTCCTTTAACTACTGG
5176	CCCTCCATCAGGAAACGAACAGCCTGTGGCCCGAGGACATCGCGGTGTATTACTGTGTAAGAGGGAAGAGTATGACATACCCCGGGCAGACATTTTCGCAAGGGTGGGGCTCCTTTAACTACTGG
177	CCATAAGCACAGCCTACATGGAGCTGAGCAGCCTGAGATCTGAGGACACGGCCGTGTATTACTGTGCGAGTAGGGAGGGGAGGGTTCGGGGAGTTATCCCGCCTTTCCCCTACTTTGACTACTGG
1177	CCATAAGCACAGCCTACATGGAACTGAGCAGCCTGAGATCTGAGGACACGGCAGTGTATCACTGTGCGAGTAGGGAGGGGAGGATTCGGGGAGTTATCCCGCCTTTCCCCTACTTTGATTACTGG
2177	CCATAAGCACAGCCTACGTGGAACTGAGCAGCCTAAGATCTGAGGACACGGCAGTGTCTCACTGTGCGAGTAGGGAGGGGAGGATTCGGGGATTTATCCCGCCTTTCCCTTACTTTGATTACTGG
3177	CCATAAGCACAGCCTTCGTGGAACTGAGCAGCCTAAGTTCTGAGGACACGGCAGTGTCTCACTGTGCGAGTAGGGTGGGGAGGATTCGGGGATTTATCCCGCCTTTCTCTTACTTTGATTGCTGG
4177	CCATAAGCACAGCCTTCGTGGAACTGAGCAGCCTAACTTCTGAGGTCATGACAGTGTCTCACTGTGCGAGTAGGGTGGGGAGGATTCGGGGATTTATCCCACCTTTCTCTTACTTTGATTGCTGG
5177	CCAAAGACACAGCCTTCGTGGAACTGAGCAGCCTAACTTCTGAGGTCATGACAGTGTCTCACTGTGCGAGTGGGGTGGGGAGGATTCGGGGATTTATCCCACCTTTCTCTTACTTTTATTGCTGG
178	CCAAGAACTCACTGTATCTGCAAATGAACAGCCTGAGAGCCGAGGACACGGCTGTGTATTACTGTGCGAGGGTAGGGGGCAGGGATATTGTACTGGTGGTGTATGGGGAGGGAGTTGGCTCCTGG
1178	CCAAGAACTCACTGTATCTGCAAATTAACAGCCTGAGAGCCGAGGACACGGCTGTGTATTATTGTGCGAGGGTAGGGGGCAGGGAGAGTGTACAGGTGGTGTATGGGGAGGGAGTTGGCTCCTGG
2178	ACAAGAACTCACTGTATCTGCAACTTAACAGCCTGAGAGCCGAGGACACGACTGTGTATTATTGTGCGAGGGCAGGGGGCGGGGAGAGTGTACAGGTGGTGTATGGGGAGGGAGTTGGCTCCTGG
3178	ACAAGAACTCACTGTTTCTGCAACTTAACACCCCGAGAGCCGAGGACACAACTGTGTATTATTGTGCGAGGGCAGGGGGCGGGGAGAGTGTACAGGTGGTGTATGGGGAGGGAGTTGGCTTCTGG
4178	ACAAGAACTCACTGTTTTTGCATCTTAACACCCCGAGAGCCGAGGACACAATTGTGTATTATTGTGCGAGGGCACGGGGCGGGGAGAGTTTACAGGTGGTGTATGGGGAGGGAGTTGGCTTCTGG
5178	ACAAGAACTCACTGTTTTTACATCTTAACACCCCGAGCGCCGAGGACACAATTGTGTATTATTGTGCGAGGGCGCGGGGCGGGGAGAGTTTACAGATGGTGGATGGGGAGGGAGTTGGCTTCTGG
179	CCATCAGCACCGCCTACCTGCAGTGGAGCAGCCTGAAGGCCTCGGACACCGCCATGTATTACTGTGCGAACGAGATTATGATTACGTTTGGGGGAGTTATGCTTATACCTGAGGTTGACTACTGG
1179	CCATCAGCACCGCCTACCTGCAGTGGTGCAGACTGAAGGCTTCGGACACCACCATGTATTACTGTGCGAACGAGATTATGATTACGTTTGGCGGAGTTATGCTTATACCTGAGGTTGACTACTGG
2179	CCATGAGCATCGCCCACCTGCAGTGGTGCAGACTGAAGGCTTCGGACACCACCATGTATTACTGTGCGAACGAGATTATGATTACGTTAGGCGGAATTATGCTTATACCTGAGGTTGACTACTGG
3179	CCATGAGCATCGCCCACCTGCAGTGGTGCAGACTGAAGGCTTCGGACACCACCATGTATTTCTGTGCGAGCGAGATTATGATTACGTTAGGCGGAATTATGCCAATACCTGGGGTTGACTACTGG
4179	CCATGAGCATCACCCACCTGCAGTGGTGCAGACTGAAGGCTTCAGACACCACCATGTATTTTTGTGCGGGCGAGATTATGATTACGTTAGGCGGAATTATGCCAATACCTGGGGTTGACCACTGG
5179	CCATGAGCATCACCCACCTGCAGTGGTGCAGACTGAAGGCTTCATACACCACCATGTATTTTTGTGCGGGCGAGGTTATGATTACGTTAGGCGTAATTATGCCAGTACCTGGGGTTAACCACTGG
180	ACAAATCCACGAGCACAGCCTACATGGAGCTGAGCAGCCTGAGATCTGAGGACACGGCCGTGTATTACTGTGCGAGAGCTGGGGAGGATATTGTAGTAGTACCAGCTGCTATACCCGGGAGCTGG
1180	ACAAATCCACGAGCACAGCCTACATGGAGCTGAGCAGCCTGAGATCTGAGGACACGGCCGTATATTACTGTGCGAGAGCTGGGGAAGATATTGTAGTAGTTCCAGCTGCTATGCCCGGGAGTTGG
2180	ACAAATCCACGAGCACAGCCTACATGGAGCTGAGCAACCTGAGATCTGAGGATACGGCCGTATATTATTGTGCGAGAGCTGGGGAAGAAATTGAAGTAGTTCCAGCTGCTATGCCCGGGAGTTGG
3180	ACAAATCCACGAGCACAGCCTACATGGAGCTGAGCAATCCAAGATCTGAGGATACGGCCGTATATTATTGTGCGAGAGGTGGGGAAGAAATTGAAGTAGTTCCAGCTGCTTTGCCCGGGAGTTGG
4180	ACAAATCCATGAGCACAACCTATATGGAGCTGAGCAATCCAAGATCTGAGGATACGGCCGTATGTTATTGTGCGAGAGGTGGGGAAGAAATTGAAGTAGTTCCAGCTGCTTTGCCCGGGAATTGG
5180	ACAAATCCATGAGCACAACCTATATGGAGCTGAGCAATCCAAGATCTGAGGATACGGCCGTATGTTATTGTGCGAGAGGTGGAGTAGAAATTGAGGTAGTTCCAGGTGCTTTGCCAGGGAATTGG
181	CTCTGAAGAGCAGGCTCACCATCACCAAGGACACCTCCAAAAACCAGGTGGTCCTTACAATGACCAACATGGACCCTGTGGACACAGCCACATATTACTGTGCACACAGAGGTAGGAGAGTCTGG
1181	CTCTGAAGAGCGGGCTCACCATCACCAAGGACACTTCCAAAAACCAGGTAGTCCTTGAAATGACCAACATGGACCCTGTGGACACAGCCACATATTACTGTGCACACAGAGGTAGGAGAGTCTGG
2181	CTCTGACGAGCGGGCTCACCATCGCCAAGGACACTTCCAAAAACCAGGTAGTCCTTGAAATGACCAACATGGACCCTGCGGAGACAGCCACATATTACTGTGCACACAGAGGTAGGAGAGTTTGG
3181	CTCTGACGCGCGGGCTCACTATCGCCAAGGACACTTCAAAAAACCAGGTAGTCCTTGAAATGACCATCATGGACCCTGCGGTGACAGCCACATATTACTGTGCACACAGAGGTAGGAGAGTTTGG
4181	CTCCGACGCGCGGGGTCACTATCGCCAAGGACACTTCAAAAAACCAGGTAGTCCTTGAAATGACCATCATGGAACCTGCGGTGACATCTACATATTACTGTGCACACAGAGGTAGGAGAGTTTGG
5181	CTCCGACGCGCGGGGTCACTATCGCCAAGGACACTTCAAGCAACCAGGTAGTCTTTGAAATGACCATCATGGAACCTGCGGTGACATCTACGTATTGCTGTGCACACAGAGGTAGGAGAGTTTGG
182	ACACGGCGTATCTGCAAATGAACAGCCTGAAAACCGAGGACACGGCCGTGTATTACTGTACTAGACGAGGGGAGATGGCTACAATTAACAAGAGGGGCTACTACTACTACTACATGGACGTCTGG
1182	ACACGGCGTATCTGCAAATGACCAACCTGAGAACCGAGGACACGGCCATGTATTACTGTACTAGACGAGGGGAGATGGCTACAATTAACAAGAGGGGCTGCTACTACTACTACATGGACGTCTGG
2182	ACACGGCGTATCTGCAAATGTCCAACCTGAGAACAGAGGACACGGCCATGTATTACTGTACTAGACGAGGGGAGCTGGCTACAATTAACAAGAGGGGCTGCAACTACTACTACGTGGACGTCTGG
3182	ACACGGCGTATCTGCAAATATCCAACCTGAGAACAGAGGACACGACCATGTATTACTGTACTAGCCGAGGCGAGCTGGCTACAATTAACAAAAGGGGCTGCAACTACTACTACGTGGACGTCTGG
4182	ACACGGGGTATCTGCAAATATCCAACCTGAGAACAGAGGACACAACCATGTATTACTGTACTAGCCGAGGCGAGCTGGCTACAATTAACAAAAGGTGCTGCAACTGCTACTACGTGAACGTCTGG
5182	ACACGGGGTATCTGCAGATATCCAACCTGAGAACACAGGACACAACCATGTATTACTGTACTAGCCGAGGCGAGCTGGCTCCAATTAACACAAGGTGCTGCAACTGCTACTACGAGAACGTCTGG
183	GAGACAACGCCAAGAACTCACTGTATCTGCAAATGAACAGCCTGAGAGCCGAGGACACGGCTGTGTATTACTGTGCGAGAGAGGGAGAACGCGGTATAACTGGAACGACACCCTTTGACTACTGG
1183	GAGACGACGCCAAGGACTCACTGTATCTGCAAATGAACAGCCTGAGAGCCGAGGACGCGGCTGTGTATTACTGTGCGAGAGAGGGAAAACGCGGTATAACTGGAACGACACCCTTTGACTATTGG
2183	GAGACGACGCCAAGGACGCACTGTATCTGCTAATGAAAAGCCTGAGAGCCGAGGACGCGGCTGTGTATTACTGTGCGAGAGAGGGAAAACGCGGTATAACTGGAACGACACCCTTTGTCTCTTGG
3183	TAGACGACGCCAAGGACGCACTGTATCTGCTAATGAAAAGCCTGAGAGTCGAGGACGCGGCTGTGTATTACTGTGCGGGAGAGGGAAAACGCGGTATAACTGGAACGATACACTTTGTCTCTTGG
4183	TAGACGACGCCAAGGACGCACTGTATCTGCTAATGAAAAGCCTGAAAGTCGAGGACGCGGCTGTGTGTTACTGTGAGGGAGAGGGAAAACGCGGTATAACGGGAAAGATACACTTTGTCTCTTGG
5183	TAGACGACGCCAAGGACGAACTGTATCTGCTAATGAAAAGCCTGAAAATCGAGGACGCGGCTGTGTGTTACTGTGAGGGGGAGGGAAAATGCTGTATAACGGGAAAGATACACTTTGTCTCTTGG
184	GATTCACCATCTCCACAGACAACTCAAAGAACACGCTCTACCTGCAAATGAACAGCCTGAGAGTGGAGGACACGGCCGTGTATTACTGTGCCGGGATATTGTACTGGTGGTGGTTCGACTCCTGG
1184	GATTCACCATCTCCACAGATAACTCTAAGAATACGCTCTACCTGCAAATGAACAGCCTGAGAGTGGAGGACACGGCAGCGTATTACTGTGCCGGGATATTGTACTGGTGGTGGTTCGACTCCTGG
2184	GATTCACCATCTCCACGGTTAACTCTAAGAATACGAGCTACCTGCAAATGAACAGCCTGAGAGTGGAGGACACGGCAGCGTATTACTGTGCCAGGATATTGTACTGGTGGTGGTTCGACTCCTGG
3184	GATTGACCATCTCCACGGTTAACTCTGAGAATGCGAGCTACCTGCAAATGAACAGCCTGAGAATGGAGGACACGGCAGCGTATTACTGTGCCAGGATACTGTACTGGTGGTGGTTCGACTCCTGG
4184	GATTGACCATCTCCACGGTTAACTCTGAGGATGCGAGCTACCTGCAAATGAACGGCCTGAGAATGGAGGACACGGCAGCGTATTACTGTTCCAGAATGCTGTACTGGTGGTGGTTCGACTCCTGG
5184	GATTGACCTTCTCCACGGTTAACTCTGAGGATGCGAGCTACCTGCAAATGAACGGCCTGAGAATGGGGGACACGGCAGCGTATTACTGTTCCAGAAGGCTGTACTGGTGGTGGTTCTACACCTGG
185	ATCTTCAAATGAACAGCCTGAGAGCCGAGGACATGGCTGTGTATTACTGTGCAAGAGAAGAATTATTACGATATTTTGACTGGTTATTATCTCCATCCCTTTCCTACTACTACATGGACGTCTGG
1185	ATCTTCAAATGGACAGCCTGAGAGCCGAGGACATGGCTGTGTATCACTGTGCAAGAGAAGAGTTATTACGATATTTTGACTGGTTATTATCTCCATCCCTTTCCTACTTTTACATGGACGTCTGG
2185	ATCTTCAAATGGACAGCCTGAGAGCCGAGGACATGGCTGTGTATCACTGTGCAAGAGAAGAGTTAATACGATATTTTGACTGGTTGTTATTTCCATCCTTTTACTACTTTTACATGGACGTCTGG
3185	ATCTTCAAATGGACAACCTGAGAGCCGAGGACATGGCTGTCTATCACTGTGCAAGAGAAGAGCTAATACGATATTTTGACTGGTTGTTATTTCCACCCTTTTACTACTTTTACATGAACGTCTGG
4185	ATCTTCAAAGGGGCAACCTGAGAGCCGAGGACATGGCTGGCTATCACTGTGCAAGAGAAGAGCTAATACGTTATTTTGACTGGTTGTTATTTCCACCCTTTTACTACTTTTACATGAACCTCTGG
5185	ATCTTCAAAGGGGCGACCTGAGAGCCGGGGACATCGCTGGCTATCACTGTGCAATAGAAGAGCTAATACGTTATTTTGACTGGTTGTTATTTCCACCCTTTTACTACTTTTACATGAACCTGTGG
186	AGCCCATCAGCACCGCCTACCTGCAGTGGAGCAGCCTGAAGGCCTCGGACACCGCCATGTATTACTGTGCGAGGATTGTACTGGTGGTGTGGAGCAGATACTACTACTACGGTATGGACGTCTGG
1186	AGCCCATCGGCACCGCCTACCTGCAGTGGAGCAGCCTGAAGGCCTCAGAAACCGCCATGTATTACTGTGCGAGGATTGTACTGGTGGTGTGGAGCAGATACAACTACTACGGTATGGACGCCTGG
2186	AGCCCATCGGCACCGCCTACCTGCAGTGGAGCAGCCTGAAGTCTTCAGAAACCGCCATGTATTATTGTGCGAGGATTGTACGGGTGGTGTGGAGCAGATACAACTGCTACGGTATGGACGCCTGG
3186	AACCCATCGGCACCGCCTACCTGCGGTGGAGCAGCCTAAAGTCTGCAGAAACCGCTATGTATTATTGTGCGAGGATTGTACGGGTGGTGTGGAGCAGATACAACTGCTACGGTATGGACGCCTGG
4186	AACCCATCGGGACCGCCTACCTGAGGTGGAGCAGCCTAAAGTCTGCAGAAACCGCTATGTATTATTGTGCGAGGATTGTACGAGTGGTGTGGAGCAGATACAAATGCTACAGTATGGACGCCTGG
5186	AAGCCATCGGGACCGCCTACCTGAGGTGGAGCAGCCCAAAGTCTGCAGAAACCGCTATTTATTGTTGTGCGAGGATTGTACGAGTGGTGTGGAGCAGATACAAATGCTACAGTAAGGACGCCTGG
187	TCTCCAGAGACAATTCCAAGAACACGCTGTATCTGCAAATGAACAGCCTGAGAGCCGAGGACACGGCTGTGTATTACTGTGCGAGAGGCATGCTGGGAGATGGGAGCAACTGGTTCGACCCCTGG
1187	TCTCCATAGACAATTCCAAGAACTCGCTGTATCAGCAAATGAACAGCCTGAGAGCCGAGGACACGGCTGTGTATTGCTGTGCGAGAAGCATGCTGGGAGATGGGAGCAACTGGTTCGACCCCTGG
2187	TCTCCATAGACAAGTCCAAGAACTCGCTGTATCAGCAAATGAACTGCCTGAGAGTCGAGGACACGGCTGTGTCTTGCTGTGCGAGAAGCATGCTGGGAGGTGGGAGCAACTGGTTCGACCCCTGG
3187	TCTCCCTAGACAAGACCAAGAACTTGCTGTATCAGCAAATGAACTGCCTGAGAGTCGAGGACACGGCTGTGTCTTGCTGTGCGAGAAGCATGTTGGGAGGTGGGCGCAACTGGTTCGACCCCTGG
4187	TCTCCCTAGACAAGACCAAGAACTTGCTGTATCAGCAAATGAACTGCCTGAGATTCAAGGACACGGCTGTGTCTGGCTGTGCGGGAAGCATGTTGGGAGGTGGACGCAACTGGTTCGACCCCTGG
5187	TCTCCCTAGACAAGACCAAGAACTTGCTGTATCAGCAAATGAACTGCCTGAGATTCAAGGACGCGGCCGTGTCTGGCTGTGCGGGAAGCATGTTGGGAGGTGGACACAGCTGGGTCGACCCCTGG
188	CCATCTCCAGAGACAACGCCAAGAACTCCCTGTATCTGCAAATGAACAGTCTGAGAGCTGAGGACACGGCCTTGTATTACTGTGCAAAAGATTGGATACAGCTATACAACTGGTTCGACTCCTGG
1188	CCATCTCCAGAGACAACGCCAAGAACTCCCTGTATCTGCAAATGAACAGTCTGAGAGCTGAGGACACGGCCTTGTATCACTGTGCAAGAGATTGTATACAGCTGTACAATTGGTTCGACTCCTGG
2188	CCATCTCCAGAGACAACGCCAAGAACCCCCTGTATCTGCAAATGAACAGTGTGAGAGCTGAGGACACGGCCTTAAATCACTGTGCAAGAGATTGTATACAGCCGTACAATTGGTTCGACTCCTGG
3188	CCATCTCCAGAGACAACGCCAAGAACCCCCTGTATCTGCAAATGAACAGTGTGAGAGCTGAGGACGCGGCCTTAAATCACTGTGCAAGAGATTGTCTACAGCCGTTCATTTGGTTCGGCTCCTGG
4188	CCATCTCCAGAGACAACGCCAAGAACCCTTTGTATCTGCAAATGAACAGTGTGAGAGCTGAGGACGTGGCCTTAAATCACTGTGCAAGAGATTGTCTTCAGCCGTTCATTTGGTTCAGCTCCTGG
5188	CCATCCCCAGAGACAACGCCAAGAACCCTTTGTATCTGCTAATGAACAGTGTGAGAGCTGAGGACGTCGCCTTAAATCACTGTGCAAGAGATTGTCTTCAGCCGTTCATTGGGTTCAGCGCCTGG
189	TCACCATGACCAGGGACACGTCCATCAGCACAGCCTACACGGAGCTGAGCAGCCTGAGATCTGAGGACACGGCCACGTATTACTGTGCGAGAGGAGGCAACGCTGGTACAGACTTCGATCTCTGG
1189	TCACCATGATCAGGGACACGTCCATCAGCACAGCCTACACGGAGCTCAGCAGCCTGAGATCTGAGGGCACGGCCACGTATTACTGTGCGAGTGGAGGCAACGGTGGTACAGACTTCGATCTCTGG
2189	TCGCCATGATCAGGGACACGTCCATCACCACAGCCTACACGGAGCTCAGCAGCCTGAGATCTGAGGGCACGGCCACGTATTACTGTGCGAGTAGAGGCCACGGTGGTACAGACTTCGTTCTCTGG
3189	TAGCCATGATCAGGGACACGTCCATCACCACAGCCTACATGGTGCTCAGCAGCCTGAGATCTGAGGGCATAGCCACGTATTACTGTGCGAGTAGAGGCCACGGTGGTACAGACTTCGTTCTCTGG
4189	TAGCCATGATCAGAGACACGTACATCGCCACAGCCTCCATGGTGCTCAGCAGCCTGAGATCTGAGGGCATAGCCACGTATTACTGTGCGAGTAGAGGCCACGGTGGTACAGACTACGTTCTCTGG
5189	TAGCCATGATCAGAGACAAGTACATGGCCACAGCCTCCATGGTGCTCAGCAGCCTGAGATCTGAGGGCATAGCCACGTATTACTGTGCGAGTAGGGACCACGGTGGTCCAGACTACGTTCTCTGG
190	GCCGATTCACCATCTCCAGAGACAATTCCAAGAACACGCTGTATCTTCAAATGAACAGCCTGAGAGCCGAGGACACGGCCGTGTATTACTGTGCTAGGGAGCGTAGCTGGGACTTTGACTACTGG
1190	GCCGATTCACTATCGCCAGAGACAATTCCAAGAACACGCTGTATCTTCAAATGAACAGCCTGCGAGCCGAGGACACGGCCGTGTATTACTGTGCTAGGAAGCGTAGCTGGGACTTTGTCTACTGG
2190	GCCGATTCACTATCGCCAGAGACAATTCCAAGAACACGCTGCATCTTCAAATGAACAGCCTGCGAGCCGAGGGCACGGTCGTATATTACTGTGCTAGGAAGCGTAGCTGGGACTTTGTCTCCTGG
3190	GCCGATTCACTATCGCCAGGGACAATTGCAAGAACACGCTGCATCTTCAAATAAACTGCCTGCGAGCCGAGGGCACGGTCGTATATTACTGTGCTAGGAAGCGTAGCTGGGACTTTATCTCCTGG
4190	GCCGATTCACTATTGCCAGGGACACTTGCAAGAACACGCTGCATCTTCAGATAAACTGCCTGCGAGCCGGGGGCACGGTCGTATATTACTGTGCTAGGAAGCGTAGCCGGGACTTTATCTCCTGG
5190	GCCGATTCACTATTGGCGGGGACACTTGCAAGAACACGCTACATCTTCAGATAAACTGCCTGCGAGCCAGGGGCACGGTCGTATATTACTGTGCTAGGAAGCGTAGCCAGGACTTTATCTCCTGG
191	TCTCCTTGGACACCTCTGTCAGCACGGCATATCTGCAGATCTGCAGCCTAAAGGCTGAGGACACTGCCGTGTATTACTGTGCGACTATTGTACTAATGGTGTATGCTATACGGTTCGACCCCTGG
1191	TCTCCTTGGACACTCCTGTCAGCACGGCATATCTGCAGATTAGCAGCCTAAAGGCTGAGGACACTGCCGGGTATTACTGTGCGACTATTGTACTAATGGTGTATGCTATACGGTTCGACCCCTGG
2191	TCTCCTTGGACACTCCTGTCGGCACGGCATATCTGCAGATTAGCAGCCTAAAGGCTGAGGACACTGCCGGGTATTACTGTGCGACTATTGTACTAATGGTGTATCCTATATGGTTCGCCCTCTGG
3191	TATCTTTGGACACTCCTGTCGGCACGGCATATCTGCAGATTAGCAGCTTAAAGGCTGATGACACTGCCGGGTATTACTGTGCGACTATTGTATTAATGGTGTATCCTATATGGTTCGCCCTCTGG
4191	TATCTTTGGACACTCCCGTCGGCACGGCATATCTGCAGATTAGCAGCTTAAAGGCTAATGACACTGCCGGGTATCAATGTGCGACTATTGTATTAATGGTGTATCCTATATGGTTCGCCGTCTGG
5191	TATCTTTGGACACTCCCGTCGGCACGGCATATCTGCAGACTAGCAGCTTAAAGGCTAATGACACTGCCGGGCATCAATGTGCTACTATTGTGTTAATGGTGTATCCTAAATGGTTCGCCGTCTGG
192	TTACCATATCAGTAGACACGTCCAAGAACCAGTTCTCCCTGAAGCTGAGCTCTGTGACTGCCGCAGACACGGCCGTGTATTACTGTGCCAGAGAGATAGTAGTGGTGGGGGAGGTTGACTACTGG
1192	TTATCATGTCAGTAGACACGTCCAAGAACCAGTTCTCCATGAAGCTGGGCTCTGTGACTGCCGCAGACACGGCCGTGTATTACTGTGCCAGAGAGATAGTAGTGGTGGGGGATGTTGACTACTGG
2192	TTATCATGTCAGTAGTCACGTCCAGGTACCAGTTCTCCATGAAGCTGGGCTCTGTGACTGCCGCAGACAAGGCCGTGTATTACTGTGCCAGAGAGAGAGTAGTGGTGGGGGATGTTGACTACTGG
3192	TTATCATGTCTGTTGTGACGTCCAGATACCAGTTCTCCATGAAGCTGGGCTCTGTGACTGCCGCAGACAAGGCCGTGTATTACTGTGCCAGAGAGAGGGTAGTGGTGGGGGATGTTGACTACTGG
4192	TTATCGTGTCTGTTGTGACGTCCAGATACCAGTTCTCCATGAAGCTGGGCTCTGTGGATGGCGCAGACAAGGCCGTGTATTACTGTGCCAGAGAGCGGGTAGTGGTGGGGGATGTTGACTACTGG
5192	TTATCGTGTCTGTTGTGCCGTCCAGATACCAGTTCTCCATGGAGCCGGGCTCTGTGGATGGCGCAGACAAGGCCGTGTATTACTGTGCCAGAGAGCGGGTAGTGGTGAGGGATGTTGACAACTGG
193	GCAGAGTCACCATGACCAGGAACACCTCCATAAGCACAGCCTACATGGAGCTGAGCAGCCTGAGATCTGAGGACACGGCCGTGTATTACTGTGCGAGCGTGGTGACTGCTGGGGTAGGCTCCTGG
1193	GCAGAGTCACCATGACCAGGAACACCTCCATAAGTACAGCATACATGGAGCTGAGCAGGCTGAGATTTGAGGACACGGCCGTGTATTACTGTGCGATCGTGGTGACTGCTGGGGTAGGCTCCTGG
2193	GCAGAGTCACCATGACTAGGAACACATCCATAAGTACAGCATACATGGGGCTGAGCAGGCTGAGATTTGAGGACACGGCCGTGTATTACTGTGCGATCGTGGTGGCTGCTGGGGTAGGGTCCTGG
3193	GCAGAGTCACCATGACTAGGAACACACCCATAGGTACAGCATACATGGGGCTCGGCAGGCTGAGACTTGAGGACACGGCCGTGTATTACTGTGCGATCGTGGTGGCTGCTGGGGTAGGGTCCTGG
4193	GCAGAATCACCATGACTAGGAGCACACCCATAGGTACAGCATACATGGGGCTCGACAGGCTGAGACTTGAGGACACGGCCGTGTATTACTGTGCGATCGTGGTGGCTGCTGAGGAAGGGTCCTGG
5193	GCAGAATTACCATGACTAGGAGCACACTCATAGGTACAGCATACATGGGGATCGACAGGCTGAGACTTGGGGACACGGCCGTGTATTACTGTGCGATCGTGGTGGCTGCTGAGGAAGGGGCCTGG
194	AGGGCAGAGTCACCATGACCAGGAACACCTCCATAAGCACAGCCTACATGGAGCTGAGCAGCCTGAGATCTGAGGACACGGCCGTGTATTACTGTGCGAGAGTGGGCGAGGAAATCGACTCCTGG
1194	AGGGCAGAGTTACCATGACCAGGAACACCTCCATAAGCACAGCCTACACGGAACTGAGCAGCCTGAGATCTGTGGACACGGCCGTGTATTACTGTGCGAGGGTGGGCGAGGAAATCGACTCCTGG
2194	AGGGCAAAGTTGCCATGACCAGGAACACCTCCATAAGCACAGCCTACACGGAACTGAGCAGCCTGAGATCTGTGGACACGGTCGTGTGTTACTGTGCGAGGGTGGGCGAGGACATCGACTCCTGG
3194	AGGGCAAAGTTGCCATGACCAGGAACACCTCCATAAGCACAGCCTACGCGGAACTGAGCTGCCTGAGATCTGTGGACACGGTCGTGTGTTACTGTGAGAGGGTGGGCGGGGACATCGACTCGTGG
4194	AGGGAAAAGTTGCCATGACCAGGAACACCTACATAAGCACAGCCTACGCAGAACTGAGCTGCCTGGGATCTGTGGACACGGTCGTGTGTTACTGTGAGAGGGTGGGCGGCGACATCGACTCGTGG
5194	AGGGAAAAGTTGCCGTGACCATGAACACCTACATAAGCGCAGCCTACGCAGAACTGAGATGTCTGGGATCTGTGGACACGGTCGTGTGTTACTGTGAGAGGGTGGGCGGCGACATCGACTCGTGG
195	CCATCTCCAGAGACAATTCCAAGAACACGCTGTATCTTCAAATGAACAGCCTGAGAGCTGAGGACACGGCTGTGTATTACTGTGCGAGAGGGTATAGCAGCTCGTCCTTGCCCCCCCGCTACTGG
1195	CGATCTCCAGAGACAATTCCAAGAACACGCTGTATCTTCAAATGAATAGCCTGAGAGCTGAGGACACGGCTGTGAGTTACTGTGCGAGAGGGTATAGCAGCTCGTCCTTGCTCCCCCGCTACTGG
2195	CGATTTCCAGAGACAATTCCAAGAACACACTGTATCTTCAAATGAGTAGCCTGAGAGCTGAGGACACGGCTGTGAGTTACTGTGCGAGAGGATATAGCAGCTCGTCCTTGCTCCCCCGTTACTGG
3195	CGATTTCCAGAGACTGTTCCAAGAACACACTGTATCTTCAAATGAGTAGCCTGAGAGCTGAGGACACGGCTGTGAGTTACTGTGCGAGAGCATACAGCAGCTCGTCCTTGCTCCGCCGTTACTGG
4195	TGATTTCCGGAGACTGTCCCAAGAACACACTGTATCTTGAAATGAGTAGCCTGAGAGCTGAGGACACGGCTGTGAGTTACTGTGCGAGAGCATACAGCAGCTCGTCCTTGTTCCGCCGTTACTGG
5195	TGATTTCCGGAGACTGTCCCAAGAACACACTGTATCTTGAAATGAGTAGTCTGAGAGTTGAGGGCATGGCTGTGAGTTACTGTGCGAGAGCATACTGCAGCTCGTCCTTGTTCCGCCGTTACTGG
196	CCAAGAACACACTTCATCTGCAAATGAACAGCCTGAAAACCGAGGACACGGCCCTGTATTACTGTACCAGAGGGAGACGAGAGGATATTGTAGTGGTGGTAGCTGCTACCGGCTTTGACTACTGG
1196	CCAAGAACACACTTCATCCGCAAATGAACAGCCTGAAAACCGAGGACATGGCCCTGTATTACTGTACCAGAGGGAGACGAGAGGATTCTGTAGTGGTGGTAGTTGCTACCGGCTTTGACTACTGG
2196	CCAAGAACACACTTCATCCGCAAATGAACAGTCCGAAAACCGAGGACATGGCCCTGTATTACTGTACCAGAGGGAGACAAGAGGATTCTGTTGTGGTGGTAGTTGCTACCGGCTTTGACGACTGG
3196	CCAAGAACACACTTCATCCGCAGATGAACAGTCCGAAAGCCGAGGACATGGCCCTGTCTTACTGTACCATAGGGAGACAAGAGGATTCTGTTGTGGTGGTAATTGCTACCGGCTTTGACGACTGG
4196	CCAAGAACACTCTTCATCCGCAGATGAACAGTCCGAAAGCCGAGGACATGGCCCTGTCTTATTGTACCATGGGGAGACAAGAGGATTCTGTTGTGGTGGTAATTACTGCCGGCTTTGACGACTGG
5196	CCAAGAACACTTTTCATCCGCAGATGAACAGTCCGAAAGCCGAGGGCATGGCACTGTCTTATTGTACCATGGGGAGACAAGGGGATTCTATTGTGGTGGTAATTACTGCCGGCTTTGACGACTGG
197	GATTCACCATCTCCAGAGACAATTCCAAGAACACGCTGTATCTGCAAATGAGCAGCCTGAGAGCTGAGGACACGGCTGTGTATTACTGTGCGAGAGAGTACAACTGGAACGAGTTCGATCTCTGG
1197	GATCCACCATCTCCAGAGACAATTCTACGAACACGCTGTATCTGCAAATGAGCAGCCGGAGAGCTGAGGACACGGCTGTGTATTACTGTGCGAGAGAGTACAACTGGAACGAGTTCGATTTCTGG
2197	GACCCACCATCTCCAGAGACAATTCTACGAACACGCTGTATCCGCAAATGAGCAGCCGGAGAGCTGAGGACCCGGATGTGTATTACTGTGCGAGAGAGTACAACTGGAACCAGTTCGATTTCTGG
3197	GACCCACCATCTCCGGAGACAATTCTACGAACACGCTGTATCCGCTAATGAGCAGCCGGAGAGCCGAGGACCCGGATGCGTATTACTGTGCGAGAGAGTACAACTGGAGCCAGTTCGATTTCTGG
4197	GACCCACCATCTCCGGAGACAATTCTGCGAATACGATGTATCCGCTAATGAGCAGCCGGAGAGCCGAGGACCCAGATGCGTATTACTGTGCGAGGGAGTACAACTGGAGCCAGTTCGATTTCTGG
5197	GACCCCCCACCTCCGGAGACAATTCTGCGAATACGATGTATCCGCTAATGAGCAGCCGGAGAGCCGAGGTCCCAGATGCGTATTTCTGTGCGAAGGAGTACAACTGGAGCCAGTTCGATTTCTGG
198	AAAACACGCTGTATCTGCAAATGAACAGCCTGAAAACCGAGGACACAGCCGTGTATTACTGTACCACTCGGGCTATTGTACTGGTGGTGTATGCTATACCCACCACCTACGGTATGGACGTCTGG
1198	AAAACGCGCTGTATCTGCAAATGAACAGCCTGAAAACCGAGGACACTGCCGTGTATTACTGTACCACTCGGGCTACTGTACTAGTGGTGTATGCTATACTCACCACCTACGGTATGGACGTCTGG
2198	AGAACGCGCTGTATCTGCAAATGAACAGCCTGGAAACCGAGGACACTGCCGTGTATGACTGTACCACTCGGGCTACTGTACTAGTGGTGAATGCTATACTCACCACCTACGGTATGCACGTCTGG
3198	AGAACGCGTTGTATCTGCAAATGACCAGCCTGGAACCCGAGGACACTGCCGTGTATGACTGTATCACTCGGGCTACTGTACTAGTGGTGAATGCTATACTCACCACCTACGATATGCACGTCTGG
4198	AGAACGCGTTGTATCTGCAAATGACCAGCCTGGAACCCGGGGACACTGCCGTGCATGACTGTATAACTCGGGCTACTATACTAGTGGTGAATGCTAGACTCACCACCTACGATATGCACGTCTGG
5198	AGAACGCGTTGTATCTGCAAATGACCAGCCTGGAACCCGGAGACACTGCTGTGCATGACTGTATAACTCGGGCTACTATCCTAGTGGTGACTGCTAGACTCACCACCTGCGATATGCACGTCTGG
199	CCGTAGACACGTCCAAGAACCACTTCTCCCTGAAGCTGAGCTCTGTGACCGCCGCAGACACGGCTGTGTATTACTGTGCGAGAGTGGTAGTAGTACCAGCTGCTATACCCTCCCTCGACCCCTGG
1199	CCGTAGACACGTCTAAGAACCACTACTCCCTGAAGCTGAGCTCTGTGACCGCCGCAGACACGGTTGTGTATTACTGTGCGAGAGTTGTAGTAGTACCGGCTGCTATACCCTCCCTCGACCCCTGG
2199	CCGTAGACACGTCTACGAACCACTACTTCCTGAAGCTGATCTCTGTGACCGCCGCAGACACGGTTGTGTATTACTGTGCGAGAGTTGTAGTAGTACTGGCTGCTATACGCTCCCTCGACCCCTGG
3199	CTGTAGACACGTCTACGAACCACTACTTCCTGAAGCTGGTCTCTGTGACCACCGCAGGCTCGGTTGTGTATTACTGTGCGAGAGTTGTAGTAGTACTGGCTGCTATACGCTCCCTCGACCCCTGG
4199	CTGTAGACACGTCTACGAACCACTACTTCCTAAAGCTGGTCTTTGTGACCACCGCAGGCTCGGTTGTGTATTACTGTGCGAGAGTTGTAGTAGTCCTGGCTGCTATACGCTCCTTCGACCGCTGG
5199	CTGTAGACACGTCTACGAACCACTACTTCTTAAAGCTGGTCTTTGTGACCACCGCAGGCTCGGTTGTGTATTACTGTGCGAGAGCTGTAGTAGTCCTGGCTACTATCCGCTCCTTCGACCGTTGG
200	CCAAAAACCAGGTGGTCCTTACAATGACCAACATGGACCCTGTGGACACAGCCACGTATTACTGTGCACGGATAACGGGGGATATTGTACTAATGGTGTATGCTATACCCCCCTTCCAGCACTGG
1200	CCAAAAACCAGGTGGTCCTTACAACGACCAATATGGACCCTGTGGACACAGCCACGTATTACTGTGCACGAATAACGGGGGATATTGTACTAATGGTGTATCCAATACCCCCCTTCCAGCACTGG
2200	CCAGAAACCAGGTGGTCCTTACAACGACCAATATGGACTCTGTGGACACGGCCACGTGTTACTGTGCACGAATAACGGGGGATATTGTACTAATGGTGTATCCAATACCCCCCTTCCAGCCCTGG
3200	CCAGAAACCAGGTGGTCCTTACAACGACCAATATGGACTCTGTGGACACGGCCACGTGTAACTGTGCGCGAATAATGGGGGATGTTGTACTAATGGTGTATCCAATACTCCCCTTCCAGCCCTGG
4200	CCAGAAACCAGGTGGTCCTTACAACGACCAATATGGACTCTGTGGATACGGCCACGTGCAACTGTGCGCGAATAATGGGGGATGTTGAACTAATGGTGTATCCAATATTTCCCTTCCAGCCCTGG
5200	CCAGAAACCAGGTGGTCCTTACTACGACCAATATGGACTCTATGGATACGACCACGTGCAACTGTGCGCGAATAATGGGGGATGTTGAACTAATGGTGTATCCAGTATTTCCCTTCAAGCCCTGG
201	TTACCGCGGACGAATCCACGAGCACAGCCTACATGGAGCTGAGCAGCCTGAGATCTGAGGACACGGCCGTGTATTACTGTGCGAGAGAGGGTAGAGATGGCTACAATTACGGAGGGAAAAGCTGG
1201	TTACCGCGGACGAATCCACGCGCACAGCCTACATGGAGCTGAGCGGCCTGAGGCCTGAGGACACGGCCGTGTATTACTGTGCGAGAGAGGGTAGAGATGGCTACAGTTACGGAGGGAAAAGCTGG
2201	TTACCGCGGTCGAATCCACGCGCACAGCCTACATGGAGCTGAGCGGCCTGAGGCCTGAGGACACGGCCGTGTATTACTGTGCGAAAGAGGGTAGAGATGGCTACAGTTGCGGAGGGAGACGCTGG
3201	TTACCGCAGTCGAATCCAGGCGCACAGCCTACATGGAGCTGAACGGCCTGAGGCCTGAGGAAACGGCCGTGTATTACTGTGCAAAAGAGGGTAGAGATGGCTACAGTTGCGGAGGGAGACGCTGG
4201	TTACCGCAGTCGAATCCGGGCGCACAGCCTATATGGAGCTGAACGGCATGAGGCCTGAGGAAACGGCCGTGTATTACTGTGCAAAAGGGGGTAGAGATGGCTACAGTTGCGGAGGAAGACGCTGG
5201	TTACCGCAGTCGAATCCGGGCGCACACCCTATATGGAGCTGAACGGCATGTGGCCTGCGGAAACGGCCGTGTATTACTGTGCAAAAGGGGGTAAAGATGGTTACAGTTGCGGAGGAAGACGCTGG
202	TATCAGTAGACACGTCCAAGAACCAGTTCTCCCTGAAGCTGAGCTCTGTGACCGCCGCGGACACGGCTGTGTATTACTGTGCGAGAGGGACGGAGTATAGCAGCTCGCGGTACTTCGATCTCTGG
1202	TATCAGTAGTCACGTCCAAGAACCAGTTCTCCCTGAAGCTGAGCTCTGTGACCGCCGCAGACACGGCTGTGTTTTACTGTGCGAGAGGGACGGAGTATAGCAGCTCGCGGTACCTCCATCTCTGG
2202	TATCAGTAGTCACGTCCAAGAACCGGTTCTCCCTGAAGCTGAGCTCTGTGACCGCCGCAGACACGGCTGTGTTTTACTGTGTGAGAGGGACGGAGTATAGCAGCTGGCGGTGTCTCCATCTCTGG
3202	TATCAGTACTCACGTCCAAGAACCGGTTCTCCCTGAGGCTGAGCTGTGTGACCGCCGCAGACACGGCTGTGTTTTGCTGTGTGAGAGGGACGGAGTATAGCAGCTGGCGGTGTCTCCATCCCTGG
4202	TATCAGTACTCACGTCCAAGAACCGGTTCTCCCTGGGGCTGAGCTGTGTGGCCGCCGCAGACACGGCTATGTTGTGCTGTGTGAGAGGGACGGAGTATAACAGCTGGCGGTGTCTCCATCCCTGG
5202	CATCAGTACTCACGTCCAAGAACCGGTTCTCCCTGGGGCTGAGCGGTGTGGCCGCCGCAGACACGGCTATGTTGAGCTGTGTGAGAGAGGCGGAGTATAACAGCTGGCGGTGTCTCCATCCCTGG
203	CCAAGAACACGCTGTATCTTCAAATGAACAGCCTGAGAGCTGAGGACACGGCTGTGTATTACTGTGCGAGAGATATTGTAGTAGTACCAGCTGCTGGGGAGGGGTACTGGTACTTCGATCTCTGG
1203	CCAAGAACACGCTGTATCTTCAAATGAACAGCCTGACAGCTGAGGACACGGCTGTACATTACTGTGCGAGAGATATTGTAGTTGTACCAGCTGCTGGGGAGGGGTACTGGAACTTCGATCTCTGG
2203	CCAAGAACACGCTGTATCTCCAAATGAACAGCCTGACGGCTGAGGACACGGCTGTACATTACTGTGCGAGAGATATTGTAGTTGTACCAGCTGCTGGGGAGGTGTACTGGAACCTCGACCTCTGG
3203	CCGAGAACACGCTGTACCTCCAAATGAACAGCCTGACGGCTGAGGACACGGCTGTACATTACTGTGCGAGAGATATTGTAGTTGTACCAGATGCTGGGAAGGTGTACTGGAACCTAGACCTCTGG
4203	CCGAGAACACGCTGTACCTCCAAGCGAACAGCCTGACGACTGAGGACACGGCTGTACATTACTGTGTGAGAGATATTGTAGTTGTACCAGATGCTGAGAAGGTGTACTGGAACCTAGACCTCTGG
5203	CCGAAAACCCGCTGTACCTCAAAGCGAACAGCCTGACGAATGAGGACACGGCTGTACATTACTGTGTGAGAGATATTGTAGTTGTACCAGATGATGAGAAGGTGTACTGGAACCTAGACCTCTGG
204	CCTACCTGCAGTGGAGCAGCCTGAAGGCCTCGGACACCGCCATGTATTACTGTGCGATCATTGTAGTAGTACCAGCTGCTAGCGGGGAGGGGAATTACTACTACTACTACTACATGGACGTCTGG
1204	CCTACCTGCAGTGGAGCAGCCTGAAGGCCTCGGACACCGCCATGTATTACTGTGCGATCATTGTTATAGTACCAGCTGCTAGCGGGGAGGTGAATTACTACAATTACTACTACATGGACGTCTGG
2204	CCTACCTGCAGTGGAGCAGCCTGAAGGCCTCGGATACCGCCATGTATTGCTGTGCGATCGTTGTTATAGTACCAGCTGCTAGCGGGGAGGTTAATTACTACAATTACTACTACATCGACGTCTGG
3204	CCTACCTGCAGTGGAGCAGCCTGATGGCCTCGGATACCGCCATGTATTGCTGTGTGATCGTTGTTATAGTCCCAGCTGCTAGAGGGGAGGTTAGTTACTACAATTACTACTACATCGACGTCTGG
4204	CCTACCTGCAGTGGAGCAGCTTGCTGGCCTCGGTTACCGCCATGTATTGCTGTGTAATCGTTGTTATAGTCCCAGCTGCTAGAGGAGAGGTTAGTTACTACAATTACTACTACATCGACGTCTGG
5204	CCTACCTGCAGTGGAGCAGCTTACTGGCCTCGGTTACCGCCATGTATTGCTGTGTAATCGTTGTTATAGTCCCAGCTGCTAGAGGAGAGGTTAGTCACTACAATTACTGCTTCATCGACATCTGG
205	CCAAGAACCAGTTCTCCCTGAAGCTGAGCTCTGTGACTGCCGCAGACACGGCCGTGTATTACTGTGCCAGGACAAATATTGTAGTAGTACCAGCTGCTATACCCTACTACTACATGGACGTCTGG
1205	CCAAGAACCAGTTCTCCCTGAAGCTGAGCTCTGTGGCTGCCGCAAACACGGCCGTGTACTACTGTGCCAGGTCAAATATTGTAGTAGTACCAGCTGCTATACCCTACTACTACATGGACGACTGG
2205	TCAAGAACCAGTTCTCCCTGAAGCTGAGTTCTGTGGCTGCGACAAACACGGCCGTGTACTCCTGTGCCAGGTCAAATATTGTAGTAGTACCAGCTGCTATACCCTACTACTACATGGACGACTGG
3205	TCAAGAACCAGACCTCCCTGAAGCTGGGTTCTGTGGCTGCGACAAACACGGCCGCGTACTCCTGTGCCAGGTCAAATATTGTAGTAGTACCAGCTGCTATACCCTGCTACTACATGGACGACTGG
4205	TCAAGAACCAGACCTCTCTGAAGCTGGGTTCTGTGGCTGCGACAAACACAGCCGCGTACTCCTGTGCCAGGTCAAATATGGTAGTAGTACAAGCTGCTATACCCTGCTACTACATGGACCACTGG
5205	TCAAGCACCAGACCTCTCTGGAGCTGGGTTCTGTGGCTGCGACAAACACAGCCGCGTACTCCTGTGCCAGGTCAATTATGGTGGTAGTACAAGATGCTATACCCTGCTACTACATGGACCACTGG
206	ACAATTCCAAGAACACGCTGTATCTGCAAATGAACAGCCTGAGAGCTGAGGACACGGCTGTGTATTACTGTGCGAGAGAGGGAGGAGGGCGTAGTAGTACCAGCTGCTATACTTCCCCCTTCTGG
1206	ACAATTCCAAGAACACGCTGTACCTGCAAATGAACAGCTTGAGGGCTGAGGACACGGCTGTGTATTACTGTGCGAGAGAGGGAGCAGGGCGTAGTAGTACCAGCTGCTATACTCCCCCCTTCTGG
2206	AGAATTCCAAGAATACGCTGTACCTGCAAATGAACAGCTTGAGGGCTGACGACACGGCTGTATATTGCTGTGCGAGAGAGGGAGCAGGGCGTAGTAGTACCAGCTGCTATACTCCCCCCTTCTGG
3206	AGAATTCCAAAAATACGCTGTACCTGCAAATGAACAGCTTGAGGGCTGCCGACAAGGCTGTATATTGCTGTGGGAGAGAGGGAGCAGGGCGTAGTAGTACCAGTTGCTATACTCCCCCCTTCTGG
4206	AGAATTCGAAAAGTACGCTGTACCTGCAAATGAACAGCTTGAGGGCTGCCGACAAGGCTGTATATTGCTGTGGGAGAGAGGGATCAGGGCGTAGTAGTACCAGTTGCTTTACTCCCCCCTTATGG
5206	AGAATTCGAAAAGTACGCTGCACCTGCAAATAAACAGCTTGAGGGCTGCCGACAAGGCTGTATATTGCTGTGGGAGAGAGGGCTCAGGGCGTAGTATTACCAGTTGCTTTACTCCCTCCTTATGG
207	GAGACAATTCCAAGAACACGCTGTATCTGCAAATGAACAGCCTGAGAGCTGAGGACACGGCTGTGTATTACTGTGCGAGAGGGAGATATTTTGACTGGTTATTACCCCCGTGGTTCGACCCCTGG
1207	GAGACAATTCCAAGAACACGCTGTATCTGCAAATGAACAGCCTGAGAGCTGAGGACACGGTTGTGTATTACTGTTTGAGAGGGAGATATTTTGAATGGTTATTACCCTCGTGGTTCGACCCCTGG
2207	GAGGCAATTCTAGGAACACGCTGTATCTGCAAATGAACAGTCTGAGAGCTGAGGACGCGGTTGTGTATTACTGTTTGAGAGGGAGATATTTTGAATGGTTATTACCCTCGTGGTTCGACCCCTGG
3207	GAGGTAATTCTAGGGACACGCTGTATCTGCAAATGAACAGTCTGAGAGTTGAGGACGCGGTCGTGTATTACTGTTTGAGAGGGAGATATTTTGAATGGTTATTCCCCTCGTGGTTCGACCCCTGG
4207	GAGGTAATTCTGGCGACACGCTGTATCTGCAAATGAACAGTCTGAGAGTTGAGGACGCGGTCGTGAATTACTGTTTGAGAGGGAGATATTTTGAATGGTCATTCCCCTCGTGGTTTGACCCCTGG
5207	GAGGTAATTCTGGCGACACGCTGTATATGCAAATGAACAGTCTGAGAGTAGAGGTCGCGGTCGTGACTTACTGTTTGAGAGGGAGATATTTTGAATGGTCATTCCCCTCGTGGTTTGTCCCCTGG
208	TCACCATGACCAGGGACACGTCCACGAGCACAGTCTACATGGAGCTGAGCAGCCTGAGATCTGAGGACACGGCCGTGTATTACTGTGCTAGCTCCCCCCCCCTTACAGCTCAACCCTACTACTGG
1208	TCACCATGACCAGGGACACGTCCACGAGCACAGTCTACATGGAGCTGAGCAGCCTGAGATCTGAGGAGGCGGCCGTGTATCGCTGTGCTAGCTCCCCCCCCCTTACAGCTCAACCCTACCACTGG
2208	TCACCATGACCAGGGACACGTCCACGAGCACAGTCTCCATGGAGCTGAGCAGCCTGAGATCTGAGGAGGCGACCGTGTATCGCTGTGCTAGCTCCCCCCCCCTTACAACACAGCCCTACCACTGG
3208	TCACCATGACCAGGGACACGTCCACGAGCACAGTCTCCATGGAGCTTAGCAGCCGGAGATCTAAAGAGGCCACCGTGTATCGCTGTGCTAGCTCCCCCCCCCTTACAACACAGCCCTACCACTGG
4208	TCACCATGACCAGGGACACGTCCACGAGCACAGTCTCCATGGAGCTTAGCCGCCGGAGATCTAAAGAGGCCACTGTGTATCGCTGTGCTAGCTCCCCCGCCCTTACAACACAGGCCTACCAGTGG
5208	TCACCATGACCAGCGACCCGTCCACGAGCACAGTCTCCATGGAGCTTAGCCGCCGGAGATCTAAAGCGGACACTGTGTATCGCTGTCCTAGCTCCCCCGCCCTTACAACACAGGCCTACCAGTGG
209	CCATCTCCAGAGACAATTCCAAGAACACGCTGTATCTGCAAATGAACAGCCTGAGAGCTGAGGACACGGCTGTGTATTACTGTGCGAGAAACTATGATAGTAGTGGTTATTACTATGACTACTGG
1209	CCATCTCCAGAGACAATTCCAAGAGCACGTTGTATCTGCAAATGAACAGCCTGAGAGCTGAGGACACGGCTGTGTATTACTGTGCGAGAAATTATGATAGGAGTGGTTATTACTATGAGTACTGG
2209	CCATCTCCAGAGGCAATTCCAAGAGCACGTTGTATCTGCAAATGAACAGCCTGAGAGCTGAGGACAAGGCTGTGTATTACTGTGCCCGAAATCATGATAGGAGTGGTTATTACTATGAGTACTGG
3209	CCATCTCCAAAGGCAATTCCAAGAGCACGTTGTATCTGCAAATGAACATCCTGAGAGCTGAGGACAAGGCTGTGTATAACTGTGCCCCAAATCATGATACGAGTGGTTATTACTATGAGTACTGG
4209	CCATCTCCAAAGGCAATTCCAAGAGCACATTGTATCTGCAAATGAACATCCTGAGAGCTGAGGACAAGCCCGTGTATAACTGTGCCCCATATCATGATACGAGTAGTTATTACTATGAGTACTGG
5209	CCATCTCAAAAGGCAATTCCAAGAGCACATTGTATCTACAAACCAACATCCTGAGAGCTGAGGACAAGCCCGTGTATAACTGTGCCCCATTTCATGATACGAGTAGTTATTACTATGAGTACTGG
210	TATCAGTAGACAGGTCCAAGAACCAGTTCTCCCTGAAGCTGAGCTCTGTGACCGCTGCGGACACGGCCGTGTATTACTGTGCCTATGTTCGGGGAGTTATTATCTCTCGGTACTTCGATCTCTGG
1210	TGTCAGTAGACAGGTCCAAGAACCAGTTCTCCCTGAAGCTGAGCTTAGTGACCGCTGCGGACACGGCCGTGTATTACTGTGCCTATGTTCGGGGAGTCATTATCTCTCGGTATTTCGATCTCTGG
2210	TGTCAGTAGACAGGTCCACGAACCAGTTCTCCCTGAAGCTGAGCTTAGTGACCGCTGCGGACACGGCCGTGTATTGCTGTACCTATGTTCGGGGAGTCATTATCTCTCGGTATTTCGAGCTATGG
3210	TGTCAGTAGACAGGTCCTCGAACCAGTGCTCCCTGAAGCTGAGCTTAGTGACCGCTGCGGACACGGCCGTGTATTGCTGTACCTATGTTCGGGGAGTCATTATGTCTCAGTATTTCAAGCTATGG
4210	TGTCAGTAGACAGGTCCTCGAACCAATGCTCCCTGAAACTGAGTTTAGTGACCGCTGCGGGCACGGCCGTGTATTGCTGTACCTATGTTCGGGGAGTCATTATGTCTCAGTATTTTAAGCTATGG
5210	TGTCAGAAGACAGGACCTCTAACCAATGCTCCCTGAAACTGGGTTTAGTGACCGCTGCGGGCACGGCCGTGTATCGCTGTACCTATGTTCGGGGAGTCATTATGTCTCAGTATTTTAAGCTATGG
211	CCAGAGACAATTCCAAGAACAGGCTGTATCTGCAAATGAACAGCCTGAGAGCTGAGGACACGGCTGTGTATTACTGTGCGGTGCGGGGAGGGTGTAGTAGTACCAGCTGCTATACCGATCTCTGG
1211	CCAGAGACAATTCCAAGAACAGGCTGTGTCTGCCAATGAACAGCCTGAGAGCAGAGGACACGGCGGTGTATTACTGTGAGGTGCGGGGAGGGTGTAGTAGTACCAGCTGCTATACCGATCTCTGG
2211	CCAGAAACAATTCCAAGAACAGGCTGTGTCTGCCAATGAACAGCCTGGGAGCAGAGGGCACGGCGGTGTATTATTGTGAGGTGCGGGGAGGGTCTAGTAGTACCAGCTGCTATACCGATCTCTGG
3211	CCAGAAACAATTCCAAGAACAGGCCGTGTCTGCCAATGTACAGCCTGGGAGCAGAGGGCACGGCGGTGTATTATTGTGAGGTGCGGAGAGGGTCCAGTAGTACCAGCTGTTATACCGATCTCTGG
4211	CCAGAAACAATTCCAAGAACGGGCCGTGTCTGCCAATGTACAGCCTGGGAGCAGAGGGCACGGCGGTGTATTATTGTGAGGTGCGGAGAGGGTCCAGTGATACAAGCTGTTATACCGATGTCTGG
5211	CCAGAAATAATTCCAAGAACGGGCCGTGTCTGCCGATGTGCAGCCTGGGAGCAGAGGGCACGGCGGCGTATTATTGTCAGGTGCGGAGAGGGTCCAGTGATACAAGCTGTTATACCGATGTCTGG
212	GATTCACCATCTCCAGAGACAATTCCAAGAACACGCTGTATCTTCAAATGAACAGCCTGAGAGCCGAGGACACGGCTGTGTATTACTGTGCGAGAGCCCCCCCTACAGTAAAAGAAGGCTACTGG
1212	GATTCACCATCTTCAGAGACAATTGCAAGAACACGCTGTATCTTCAAATGAACAGCCTGAGAACCGAGGACACGGCTGTGCATCACTGTGCGAGAGCCCCCCCTACAGTAAAAGAAGGCTACTGG
2212	AATTCACCATCTTCAGAGACAATTGCAAGAACACGCTGTATCTTCAAATGAACAGCCTGAGAACCAAGGACACGGCTGTGCATCACTGTGCGAGAGTCCCCCCTACAGCAAAAGAAGGATACTGG
3212	AATTCACCATCTTCAGAGACAATTGCAAGAACTCCCTGTATCTTCAAATGAACAGCCTGAGAACCAAGGACACGGCTGTGCATCACTGTGCGAGTGTCCCCCCTACAGCAACAGGAGGATACTGG
4212	AATTCACCACCTTCAGAGACAATTGCAAGAACTCCCTGTATCTTCAAATGAACAGCCTGAGAACGAAGGACACGGCTGTGCATCACTGTGCGGGTTTCCCCCGTACAGCAACAGGAGGATACTGG
5212	AATTCACCACCTTCAGAGTCAATTGCAAGAACTACCTGTATCTTCAAATGAACAGTCTGAGAACGAAGGACACGGCCGTGCATCACTGTGCGGGTTTCCCCTGTACAGCAACAGGAGGATACTGG
213	TCTCCTTGGACACCTCTGTCAGCACGGCATATCTGCAGATCTGCAGCCTAAAGGCTGAGGACACTGCCGTGTATTACTGTGCGAGTTCCCATTTTGACTGGTTATCCCCCTACTTTGACTACTGG
1213	TCTCCTTGGACACCTCTGTCAGCACGGCATATCTGCAGATCTGCAGCCTAGGGGCTGAGGACACTGTCGTGTATTACTGTGCGAGTTCCCACTTTGACTGGTTATCCCCCTACTTTGACTGCTGG
2213	TCTCCTTGGACACTTCTGTCAGCACGGCATATCTGCAGATCTGCAGCCTAGGGGCTGAGGACTCTGTCGTGTATTACTGTGCGAGTTCCCACTTCGACTGGTTATCCCCTTACTTTGCCTGCTGG
3213	TCTCCTTGGACACTTCTACCAGCACGGCATATCTGCAGATCTGCAGCCTAGGGACTGAGAACTCTGTCGTGTATTACTGTGCGAGTTCCCACTTCGACTGGTTATCCCCTTACTTTGCCGGCTGG
4213	TCTCCTTGGACACTTCTACCAGCACGGCATATCTGCAGATCCGCAGCCTCGGGACTGAGAACTCTCTCGTGTATTACTGTGCAAGTTCCTACTTCGACTGGTTATCCCCTTACTTTGCCGGCTGG
5213	TCTCCTTGGACACTTCCACCAGCACGGCATATCTGCAGATCCGCAGCCTCGGGACTGAGAAGTCTCTAGTGTATTACTGTGCAAGTTCCTACTTCGACTGGTTTTCACCTTACTTTGCCGGCTGG
214	GAGACAATTCCAAGAACACGCTGTATCTTCAAATGAACAGCCTGAGAGCCGAGGACACGGCTGTGTATTACTGTGCGAGAGGGGGGGTCGATGGCTACAATTACGAGCGATACTTTGACTACTGG
1214	GAGACAATTCCGAGAACACGCTGTATCTTCAAATGAACAGCCTGAGAGCCGAGGACACGGCTGGGTATTACTGTGCGAGGGGAGGGGTCGATGGCTACAATTACGAGCGTTACTTTGACTACTGG
2214	GAGACAATTCCGAGAACACGCTGTATCTTCAAGTGAACAGCCTGAGAGCCGAGGATACGGCTGGGTATCACTGTGCGAGGGGAGGGGCCGCTGGCTACAATTACGAGCGTTACTTTGACTACTGG
3214	GAGACAATTCCGAGAACACGCTGTATCTTCGAGTGGACAGCCCGAGAGCTGAGGATACGGCTGGGTATCACTGTGCGAGGGGAGGGGCCGCTGGCTACAATTACGAGCGTTACTTTGGCTACTGG
4214	GAGACAATTTCGAGCACACGCTGTATCATCGAGTGGACAGCCCGAGAGCTGAGGATACGGCTGGGTATCACTGTGCGAGGGGAGAGGCCGCTGGCTACAATAACGAGCGTTACTTTGGCTACTGG
5214	GCGACAACTTCGAGCACACGCTGTATCATCGAGTGGACAGCCCGAGAGCTGAGGATACGGCTGGGTATCACTGTGCGAGGGGAGAGGCCGCACGTTACAATAACGAGCGTTACTTTGGCTACTGG
215	TCACAGGACGGTTTGTCTTCTCCTTGGACACCTCTGTCAGCATGGCATATCTGCAGATCAGCAGCCTAAAGGCTGAGGACACTGCCGTGTGTTACTGTGCGAAGGTCGGGGAGTTATTGTACTGG
1215	TCACAGGACGGTTTGTCTACTCCTTGGACACCTCTGTCAGCATGGCATATCTGCAGTTCAGCAGCCTAAAGGCTGAGGGCACTGCCGTGTTTTACTGTGCGAAGGTCGCGGAGTTATTGTACTGG
2215	TCACAGAACGGTTTATCTACTCCTCGGACACCTCTGTTAGCATGGCATATCTGCAGTTCAGCAGCCTAAAGGCTGAGGGCACTGCCGTGTTTTACTGTGCGAAGGTCGCGGAGTTATTGTATTGG
3215	TCACAGAACGGTTTATCTACTCCTCGGACACCTCTGTTAGCATGGTATATATGCACTTCAGCAGCCTAAAGGCCGAGGGCACTGTCGTGTTTTACTGTGCGAAGGTCGCGGAGTTATTGTATTGG
4215	TCTCAGAACGGTTTATGTACTCCTCGGACACCTCTGTTAGCATGGTATATATGCACTTCAGCTGCCTGAAGGCCGAAGGCACTGTCGTGTTTTACTGTGCGAAGGTCGCGGAGTTATTGTATTGG
5215	TCTCAGAACGGTTTATGTACTCCTCGGACGCCTCTGATAGCATGGTATACATGCACTTCAGCTGCCTGAACGCCGAAGGCACTGTCGTGTTTTACTGTGCGAAGGTCGCGGAGTTTTTGTATTGG
216	TCACCATAACCAGGGACACATCCATGAGCACAGCCTACATGGAGCTAAGCAGTCTGAGATCTGAGGACACGGCCATGTATTACTGTGTGAGACCACCTCGCTTTACATGCTTTTTTGATATCTGG
1216	TCACCATAACCAGGGACACATCCATGAGCACAGCCTACACGGAGCGAAGCGCTCTGAGGTCTGAGGACACGGCCATGTATTACTGTGTGAGACCACCTCGCTTTACATGCTTTTTTGATATCTGG
2216	TCACATTAACCAGGGACGCGTCCATGAGCACAGCCTACGCGGAGCGAAGCGCTCTGAGGTCTGAGGACACGGCCATGTATTACTGTGTGAGACCACCTCGCTTTACATGCTTTTTTGATATCTGG
3216	TCACATTAACCAGGGACGTGTCCATGAGCACAGCCTACGCGGAGCGAAGCGCTCTGAGGTCTGAGGACACGGGCATGTATTACTGTGTGAGACCATCTCGCTTTATATGCTTTTTTGATACCTGG
4216	TCACATTAACTAGGGACGTGTCCTTAAGCACAGCCTATGCGGAGCGAAGCGCTCTGAGGTCTGAGGACACGGGCATGTATTACTGTGTGAGACCATCTCGTTTTATATGCTTTTTTGATACCTGG
5216	TCACATTAACTAGGGACGTGTCTTTAAGTACAGCCTATGCGGAGCGAAGCGCTCTGAGGTCTGAGGACACGGGCATGTATTACTGTGTGAGATCATCTTGTTTTATATGCTTTTTTGATTCCTGG
217	CCTTGGACACCTCTGTCAGCACGGCATATCTGCAGATCAGCAGCCTAAAGGCTGAGGACACTGCCGTGTATTACTGTGCGAGAGAGGGAGGGGGAATGGCTACAATCCACTGGTTCGACCCCTGG
1217	CCTTGGGCACCTCTGTCAGCACGGCATATCTGCAGATCAGCAGCCTAAAGGCTGAGGACACTGTCGTGTATTATTGTGCGAGAGAGGGAGGGGGACTGGCTACAATCCACAGGTTCGACCCCTGG
2217	CTTTGGGCACCTCTGTCAGCACGGCATATCTGCAGATCAGCAGCCTAAAGGCTGAGGACACAGTCGTGTATTATTGTGCGAGAGAGGGAGAGGGACTGGTTACAATCCACAGGTCCGACCCCTGG
3217	CTTTGAGCACCTCTGTCAGCACGGCATATCTGCAGATCAGCAGCCTAAAGGCTGAGGCCACAGTCGTGTATTATTGTGCGAGGGAGGGACAGGGACTGGTTACAACCCACAGGTCCGACCCCTGG
4217	CTTTGAGCACCTCTGCCAGCACGGCATATCGGCAGATCAGCAGCCTAGAGGCTGAGGCCACAGTCGTGTATTATTGTGCGAGGGAGGGACAGGGACTGGTTCCAACCCACAGATCCGACCCCTGG
5217	CTTTGAGCACCTCCTCCAGCACGGCATATCGGCTGATCAGCAGCCTAGAGCTTGAGGCCACAGTCGTGTATTATTGTGCGAGGGAGGGACAGGGACTGGTTCCAACCCACAGATCCGACCCCTGG
218	TCACCATCTCCAGAGACAATGCCAAGAACTCCTTGTATCTTCAAATGAACAGCCTGAGAGCCGAGGACATGGCTGTGTATTACTGTGCAAGACTACGCTTTTACTACTACTACATGGACGTCTGG
1218	TCACCATCTCCAGAGATAATGCGAAGAACTCCTTGTATCCTCAAATGAAAAGCCTGAGAGCCAAGGACATGGCTGTGTATTACTGTGCAAGACTACGCTTTTACTACTACTACATGGACGTCTGG
2218	TCACCATCTCCAGAGATATTGCGAAGAACTCCTTGTATCCTCAGATGAAAAGCCTGAGAGCCAAGGACATGGCTGTGTATTGCTGTGCAAGACTACGCTTTTACTACTGCTACATGGAAGTCTGG
3218	TCACCATCTCCAGAAATATTGCGAAGAACTCCTTGTATCCTCAGATGAAAAGCCTGAGAGCTAAGGACGTGGCTGTGTATTGCTGTGCAAGACTACGCTTTTACTACTGCTATATGCAAGTCTGG
4218	TCACCATCTCCAGAAATATTGCGAAGAACTCCTTGTATCCTCAGATGAAAAGCCTAAGAGCTAAGGGCGTGGCTGTGTGTTGCTGTGGAAGACTACGCTTTTATTACTGCTATATGCAAGTCTGG
5218	TCACCATCTCCAGAAATATTGCGAGGAACTCCTTGTATCCTCAGATGGAAAGCCTAAGGGCTAAGGGCGTGGCTGTGTGTTGTTGTGGAAGACTACGCTTTTATTACTGCTATGTGCAAGTCTGG
219	ATCTTCAAATGAACAGCCTGAGAGCCGAGGACATGGCTGTGTATTACTGTGCAAGGGAAGAGGAGTGGTATTATGATTACGTTTGGGGGAGTTATCGTTACCTTCGCCCCTACTTTGACTACTGG
1219	TTCTTGAAATGAACAGCCTGAGAGCCGAGGACATGGCTGTGTATTACTGTGCAAGGGAAGAGGAGTGGCATTATGATTCCGTTTGGGGGAGTTATCGTTACCTTCGCCCCTATTTTGACTACTGG
2219	TTCTTGAAATGAACAGCCTGAGAGCCGAGGACATGGCTGTGTATTACTGTGCAAGAGAAGAGGAGTCGCATTATGATTCGGTTTGGGGGAGTTCTCGTTACCTACGCCCCTATTTTGACTACTGG
3219	TTCTTGAAATGAACAGCCAGGGAGCCGAGGTCCTGGCTGTGTATTACTGTGCAAGAGAAGCGGAGTCGCATTATGATTCGGTTTGGGGGAGTTCTCGTTACCTACGCCCCTATTTTGACTACTGG
4219	TTCTTGAAATGGACAGCCAGGGAGCCGAGGTCCTGGCCGTGTATCACTGTGAAAGAGAAGCGGAGTCGCATTATGATTCGGTTTGGGGGAGTTCTGGTTACCTACGCCCCTATTTTGACTACTGG
5219	TTCTTGAAATGGACAGACAGGGAGCCGAGGTTCTGGCCGTGTATCACTGTGAAAGAGAAGCGGAGTCGCATTATGATTCGGCTTGGTGGAGTTCTGGTTACCTACGCCCCTATTTTGACAACTGG
220	TCACCATCTCCAGAGACAACGCCAAGAACTCACTGTATCTGCAAATGAACAGCCTGAGAGCCGAGGACACGGCTGTGTATTACTGTGCGGGTGAGGGTGGAGGTGGAGGGGACTTCCAGCACTGG
1220	TCACCATCTTCAGAGACAACGCCACGAACTCACTGTATCTGCAAATGAACAGCCGGAGAGCCGAGGACATGGCTGTGCATTACTGTGCGGGTGAGGGTGGAGGTGGAGGGGACTTCCAGCACTGG
2220	TCACCATCTTCAGAGATAACGCCACGAACTCACTGTATCTGCAAATGAACAGCCGGAGAAACGAGGACATGGCTGTGCATTACTGTGCGGGTGAGGGTGGACGTGGAGGGGAGTTCCAGCACTGG
3220	TCACCATCTTCACAGATAACGCCACGAACTCACTGTATCTGCAAATGAACAGCCGGAGAAACGAGAACATATCTATGCATTACTGTGCGGGTGAGGGTGGACGTGGAGGGGAGTTCCAGCACTGG
4220	TCACCATCTTCACAGATAACGCCACGAACTCACTGTATCTGCAGATGAACAGTCGGAGAAACGAGAACATATCTATGCATTACTGTGCGGGTGAGGGTGGACGTGGAGGAGAGTTGCAGCGCTGG
5220	TGACCATCTTCACAGATAACGCCACGAACTTACTCTATCTGCAGCTGAACAGTCGGAGAAACGAGAACATATCTATACATTACTGTGCGGGTGAGGGTGGACGTGGAGGAGAGTTGCAGCGCTGG
221	GATTCACCATCTCCAGAGACAATTCCAAGAACACGCTGTATCTGCAAATGAACAGCCTGAGAGCTGAGGACACGGCTGTGTATTACTGGGGAGGGGAACAGTACTACTACGGTATGGACGTCTGG
1221	GATTCACCATCTCCAGAGACAATTCCAAGAACACGCTGCATCTGCAAATGAACAGCCTGAGAGCTGTGGACACGGCTATGAATTACTGGGGAGGGGAACAGTACTACTACGGTATGGAAGTCTGG
2221	GATTCACCATCTCCAGAGACAATCCCAAGAACACGCTGCATCTGCAAATGAACAGCCTGAGAGCTGTGGACACGGCTATGAATTACTGGGGAAGGGAACAGTACTATTACGGTTTGGAAGTTTGG
3221	GATTCACCACCACCAGAGACAATCCCAAGAACACGCTGCATCTACAAATGAACAGCCTGAGAGTTGTGAACACGGCTATGAATTACTGGGGAAGGGAACAGTACTATTACGGTTTGGAAGTTTGG
4221	GATTCACCACCACCAGAGACAATCCCAAGAACACGCTGCAAATACAAATGAACAGCCTAAGGGTTGTGAACACGGCTATGAATTGCTGGGGAAGGGAACAGTACTATTACGGTTTGGAAGTTTGG
5221	GATTCACCACCAACAGAGACAATCCCAAGAACACGCTGCAAATACAAAAGAACAGCCTAAGGGTTGTGAACACAGCTATGAACTGCTGGGGAAGGGAACAGTACTATTACGGTTCGGAAGTTTGG
222	CATCCGCGAGCACAGCCTACATGGAGCTGAGCAGCCTGAGATCTGAGGACATGGCTGTGTATTACTGTGCGAGAGGACAAATGTACTGGTGGTGTATGCTCCCTTGCTACTACATGGACGTCTGG
1222	CATCTGCGAGCACAGCCTACATGGAGCTGAGCAGCCTGAGATCTGAGGACATGACTGTGTATTACTGTGCGAGAGGACAAATGTACTGGTGGTGTATGCTCCCTTGCTACTACACGGGCGCCTGG
2222	CATATGCGAGCACCGCCTACATGGAGCTGAGCGGCCTGAGATCTGAGGACATGACTGTGTATTACTGTGCGAGAGGACAAATGTACTGGTGGTGTATACTCCCTTGCTACTACGCGGGCGCCTGG
3222	CATATGCGAGCACCGCCTACATGGAGCTGAACGGCATGAGATCTGAGGTCGTGACTGTGTATTACTGTGCAAGAGGACAAATGTACTGGTGGTGTATACTCCCTTGCTACTACGCGGGCGCCTGG
4222	CGTATGCGAGCACCGCCTACATTGAGCTGCACGGCATGAGATCTGAGGTCGTGACTGTGTATTACTGTGCAAGAGGACAAATGTACTGGTGGTGTATACTCCCTTGCGACGACGCGGGCGCCTGG
5222	CGCATGCGAGCACCGCCTACATTGAGCTGCACGGCATGAGATCTGAGGTCGTGACTGTGTACTACTGTGCAAGAGGACAAATATACTGGTGGTGTATACCCGCTTGCGACGACGCGGGCGCCTGG
223	GATTCATCATCTCCAGAGACAATTCCAGGAACTCCCTGTATCTGCAAAAGAACAGACGGAGAGCCGAGGACATGGCTGTGTATTACTGTGAGGGAGCTACGGTGGTAACTCGTTGGCGATACTGG
1223	GATTCATCATCTCCAGAGACAATTCCAGGAACTCCCTGTATCTGCAAAGGAACAGACGGAAAGCCGAGGACACGGCTGTGTATCACTGTGAGGGAGCTACGGTGGTAACTCGTTGGCGATGCTGG
2223	GATTCTTCATCTCCAGAGACAATCCCAGGAACTCGCTGTATCTGCAAAGGAACAGACGGAAAGCCGAGGACACGTCTGTGTATCACTGTGAGGGAGCTACGGTGGTAAGTCGTTGGCGATGCTGG
3223	GATTCTTCATCTCCAGAGACAATCCGAGGAACTCGCTGTATCTGCAAAGGAACAGATGGAAAGCCGAGGACGCGTCTGTGTATCGCTGTGAGGGGGCTACGGTGGTAAGTCGTTGGCGATGCTGG
4223	GATTCTTCATCTCCAGAGAAAATCCGAGGAACTCGATGCATCTGCAAAGGAACAGATGGAAAGCCGAGGACGCGTCTGTCTATCGCTGTGAGGGGGCTACGGTGGTAAGTCGTTGGCGGTGCTGG
5223	GATTCTTCATCTCGAAAGAAAATCCGAGGAGCTCGATGCATCTGCAAAGGATCAGATGGAAAGCCGAGGACGCGTCTGTCTATCGCTGTGAGGGGGCTACGGTGCTAAGTCGTTGGCGGTGCTGG
224	GCCGATTCACCATCTCCAGAGACAACGCCAAGAACTCACTGTATCTGCAAATGAACAGCCTGAGAGCCGAGGACACGGCTGTGTATTACTGTGCGAGATCCCCCTGGAACGCTTTTGATATCTGG
1224	GCCGATTCACCATCTCCAAAGACAACGTCAAGAACTCACTGTATCTGCAAATGAACAGCCTGAGAGCTGAGGACACGGCTGTGTATTATTGTGCGAGACCCCCCTGGAACGCTTTTGATATCTGG
2224	GCCGATTCACCATATCCAAAGACCACGTCAAGAACTCACTGTATCTGCAAATGAACTGCCTGAGAGCTGAGGACACGGCTGTGTATTATTGTGCGAAACCCCCCTGGGACGCTTTTGATATCTGG
3224	GCCGATTCACTATATCCAAAGACCACGTCAAGAATTCACTGTATCTGCAAATGAGCTGCCTGAGAGCTGAGGACACGGCTGTGTATTATTGTGCGAAACCCACCTGGGACGCTTTTGATATTTGG
4224	GCCGATTCACTTCATCCAAAGACCACGTCAAGAATTCACTGTATCTGCAAATGAGCTGCCTGAGAGATGAGGACACGGCTGTGTATTATTGTGCGAAACCCATCTGGGACTCTTTTGATATTTGG
5224	GCCGATTCACTTCAGCCAAAGATCACGTCAAGAATTCACTGTATCTGGAATTGAGCTGCCTGAGAGATGAGGACACGGCTGTGTATTATTGTGCGAAACCCATTTGGGACTCTTTTGATATTTGG
225	CCATCTCCAGGGACAACGCCAAGAACTCACTGTATCTGCAAATGAACAGCCTGAGAGCCGAGGACACGGCTGTGTATTACTGTGTCGACGTTTGGGGGAGTTGCGGCTGGTACTTCGATCTCTGG
1225	CCATCTCCAGGGACAACGCCGTGAACTCACTGTATCTGCAAATGAACAGCCTGAGAGCCGAGGACACGGCTGTGTGTTACTGTGTCGACGTTTGGGGGAGTTGCGGTTGGTCCTTCGATCTCTGG
2225	CCATCTCCAGGGACAACGCCGTGAGCTCACTGTATCTGCAGATGAACAGCCTCAGAGACGAGGACACGGCTGTGTGTTACTGTGTCGACGTTTGGGGGGGTTGCGGTTGGTCCTTCGATCTCTGG
3225	CCATCCCCAGGGACAACGCCGTGAGCTCAGAGTATCTGCAGATGAACAGCCTCAGAGACGAGGACACGGCTGTGTGTTACTGTGTCGACGTATGGGGGGGTTGCGGTTGGTCTTTCGATCTCTGG
4225	CCATCCCCAGGGACAACGCCGTGAGCTCAGAGTATCTGCAGGTGAACAGCCTCAGAGACGAGAACACGGCTGTGTGTTACTGTATCAACGTATGGGGGGGTTGCGGTTGGTCTTGCGATCTCTGG
5225	CCATCCCCAGGGACAACGCCGTGAGCTCAGACTATCTGCAGGTAAACAGGCTCAGAGACGAGAACACGGCTGTTTGTTACTGTATCAACGTATGGGGGGGTTGCGGTTGGCCTTGCGATCTCTGG
226	CAGTAGACACGTCCAAGAACCAGTTCTCCCTGAAGCTGAGCTCTGTGACCGCCGCGGACACGGCTGTGTATTACTGTGCGAGAAAAGCATATTGTGGTGGTGGGGAGGGTGCTTTTGATATCTGG
1226	CAGTAGACACGTCCAAGAACCAGTTCTTCCAGAAGCTGAGCTCTGTGACCGCTGCGGACACGGCTGTGTATTACTGTGCGAGAAAAGCCTATTGTGGTGGTGGGGAGGGTGCTTTGGATATCTGG
2226	CAGTAGACACCTCCAAGAACCAGTTCTTCCAGAAGCTGAGCTCTGTGACCACTGCGGACACTGCTATGAATTACTGTGCGAGAAAAGCCTATTGTGGTGGTGGGGAGGGTGCTTTGGATATCTGG
3226	CAGTAGACACCTCCAAGAACCAGTTCTTCCAGAAGCTGAGCTCCGTGACCACTGCGGACACTGCTATGACTTACTGTGCGAGAAAAGCCCATTGTAGGGGTGGGGAGGGTGCTTTGGATATCTGG
4226	CAGTAGACACCTCCAAGAACCAGTTCTTCCAGAAGCTGAGCTCCGTGATCACTGCGGATACTACTATGACTTACTGTGCGAGAAAAGACCATTGTAGGGGTGGGGAGGGTACTTTGGATATCTGG
5226	CAGTAGACACCTCCAAGAACCATTTCTTCCAGAAGCTGAGCTCCGTGATCACTGCGGATACTACTAAGACTTACTGTGCGAGAAAAGACCCTTGTAGGGGTGGGAAGGGTACTTTGGATACCTGG
227	CGGACACGTCTACAGACACAGCCTACATGGAGCTGAGCAGCCTGAGATCTGAGGACACGGCCGTGTATTACTGTGCGCTGACTACGGTGACTACCGTCCGCCCCCACTACGGTATGGACGTCTGG
1227	CGGACACGACTTCAGACACAGCCTACATGGAGCTGAGCAGCCTGAGATCTGAGGACACGGCCGTGTATCACTGTGCGCTGACTACGGTGACTACCGTCCGCCCCCACTACGGTCTGGACGTATGG
2227	CGGACACGACTTCAAACACAGCCTACATGGAGCTGAGCAGCCTGAGATCTGAGGACACGGCCGTGTATCACTGTGCGCTGACTACGGCGACTACCGTCCGCCCCCTCTATGGTCAGGACGTATGG
3227	CGGACACGACTTCAAATACAGCCTACATGGAGCTGAGCAGCCTGAGGTCTGAGGACACGGCCGTGTATCTCTGTGCGCTGACTACGGCGTCTACCGTCCGCACCCTCTATGGTCAGGACGTATGG
4227	CGGACACGACTTCAAATACAGCCTACATGGAGCTGAGCAGCCTGAGGTCTGAGGACCCGGCCGTGTATCTCTGTGCGCTCACCACGGCGTCTACCGTTCGCACCCTCTATGGTCAGAACGTATGG
5227	CGGACACGACTTCAAATACAGCCTACATGGAGCTGGGCAGCCTGATGTCTGAGCACCCGGCCGTGCATCTCTGTGCGCTCACCCCGGCGTCTACCGTTCGCACCCTCTATGGTCAGAACGTATGG
228	ATCTGCAAATGAACAGCCTGAGAGCCGAGGACACGGCTGTGTATTACTGTGCGAGAGAATATTACGATATTTTGACTGGTTATTATAAGCGTGGAGACTACTACTACTACGGTATGGACGTCTGG
1228	ATCTGCAAGTGAACAGCCTGAGAGCCGAGGACACGGCTGAGTATTACTGTGCGAGAGAATATCGCGATATTTTGACTGGTTATTATAAACGTGGAGACTACTACTACTACGGTATGGACGTCTGG
2228	ATCTGCAAGTGAACAGCCTGAGAGCCGAGGACACGGCTGAGTATTACTGTGCGAGCGAATATCGCGATATTCTGACTGACTATTATAAACGTGGAGACTACTACTACTACGGTACGGACGTCTGG
3228	ATCTGCAAGTGAACAGCCTGAGAGCCGGGGACACGGCTGAGTATTCCTGTGCGAGCGAATATCGCGATATTCTAACTGACTATTATCAACGTGGAGACTACTACTACTGCGGTACGGACGTCTGG
4228	ATCTGCAAGTGGAAAGCCTGGGAGCCGGGAACACGGCTGAGTATTCCTGTGCGAGCGAATATCGCGATATTCTAACTGACTATTATCAACGTGGAGACTACTGCTACTGCGGTACGGACGTCTGG
5228	ATCTGCAAGTGGAAAGCCTGGGAGCCGGTAACGCGGCCGAGTATTCCTGTGCGAGCGAATATCGCGATATGCTAACTGACTATTATCGACGTGGAGACTACTGCTACTGCGGTACGGACGTCTGG
229	GAGTCACCATATCAGTAGACAGGTCCAAGAACCAGTTCTCCCTGAAGCTGAGCTCTGTGACCGCCGCGGACACGGCCGTGTATTACTGTGCCAGAGCCCCCTACAGTGAGGGACGGGAGCACTGG
1229	GAGTCACCATATCAGTAGACAGGTCCAAGAACCAGTTCTCCCTGAAGCTGAGCTCTGTGAGCGCCGTGGACACGGCCGTGGATTACTGTGCCAGAGCCCCCTGCAGTGAGGGTCGGGAGCACTGG
2229	GAGTCACCGTATCAGTAGACAGGTCCAAGAACCAGTTCTCCCTGAAGCTGAGCTCTGTGAGCGGCGTGGACACGGCCGTGGATTACTGTGCCAGAGCCCTCTGGAGCGAGGGTCGGGAGCACTGG
3229	GAGTCACCGTATCAGTAGACAGGTCCAAGAACCAGTTCTCCCTGAAGCTGAGCTCTTTAAGCGGCGTGGACACGGCTGTGGATTACTGTGCCAGAGCCCTCTGGAGCGAGGGTGTGGAGCACTGG
4229	GAGTCACCGTATCAGTAGACAGGTCCAAGAACCAGTTCTCCGAGAAGCTGAGCTCATTAAGCGGCGTGGACACGGCTGTGGTTTACTGTGCCAGAGCCCTCTGGAGCGACGGTGTGGAGCACTGG
5229	GAGTCACCGTCTCAGTAGACAGGTCCAAGAGCCAGTTCTCCGAGAAGCTGAGCTTATTAAGCAGCGTGGACACGCCTGTGGTTTACTGTGCCAGAGCCCTCTGGAGCGACGGTGTGGAGCACTGG
230	CCAGGGACACGTCCATCAGCACAGCCTACACGGAGCTGAGCAGCCTGAGATCTGAGGACACGGCCACGTATTACTGTGCGAGTCTTCCAGCTATGGTTCTACCTCACTACGGTATGGACGTCTGG
1230	CCAGGGACACGTCCTTCAGCACAGCCTACACGGAGCTGAGCAGCCTGGGATCCGAGGACACGGCCACGTATTACTGTGCGAGTCTTCAAGCTATGGTTCCACCTCACTACGGTATGGACGTCTGG
2230	CCAGGGACACGTCCTTCAGCACAGCCTACACGGTGCTGAGCAGCCTGGTATCCGAGGACACGGCCACGTATTACTGTGCGGGTGTTCAAGCCATGGTTCCACCTCACTACGGTATGGACGTCTGG
3230	CCAGGGTCACGTCCTTCAGCACAGCCTACACGGTGCTGAGCAGCCTGGTATCCGTGGGCGCGGCCACGTATTACTGTGCGGGTGTTCAAGCCATGGTTCCACCTCACCACGGTATGGACGTCTGG
4230	CCAGGGTCACGGCCTTCAGCACAGCCTACACGGTGCTGAGCAGCCTGGTATCCGTGGGAGCGGGCACGTATTACTGTGCGGGTGGTCAAGCCATGGTTCCACCTCACCACGGTATGAACGTCTGG
5230	TGAGGGTCACGGCCTTCAGCACAGCCTACACGGTGATGAGCAGCCTGGTATCCGTGGGAGCGGGCACGTATTACTGTGCGGGTGGTCAAGACACGGTTCCACCTCACCACGGTATGAACGTCTGG
231	CTAAGAACCAGTTCTCCCTGAAGCTGAGCTCTGTGACTGCCGCGGACACGGCCGTGTATTACTGTGCGAGAGAGCGGGATTATGATTACGTTTGGGGGAGTTATCGTTATAGGTTCGACCCCTGG
1231	CTAAGATCCAGTTCTCCCTAAAGCTGAGCTCTGTGACTGCCGCGGACGCGACCGTGTATTACTGTGCGAGAGAGCGGGATTATGATTCCGTTTGGGGGAGTTATCGTTATAGGTTCGACCCCTGG
2231	CTGAGATCCAGTTCTCCCTAAAGCTGAGCTCTGTGACTGCTGCGGACGCGACCGTGTATTACTGTGCGAGAGAGTGGGATTGTGATTCCGCTTGGGGGAGTTATCGTTATAGGTTCGACCCCTGG
3231	ATGAGATCCAGTTCTCTCTAAAGCTGAGCTCTGTGACTGCTGCGGACGCGACCGTGTATTACTGTGCGAGCGAGTGGGATTGTGATTCCGCTTGGAGGAGTTATCGTTATAGGTCCGACCCCTGG
4231	ATGAGATCCAGTTCTCTCTAAAGCTGAGCTCTGTGACTGCTGCGGACGCGAACCTGTATTACTGTGCGAACGAGTGGGATTGTGATTCCGCTTGGAGGAGTTATCGCTATAGGTCCGAACCCTGG
5231	ATGAGATCCAGTTCTCTCTAAGGATGAGCTCTGTGAGTGCTGCGGACGCGAACCTGTATTACTGTGCGAACGAGTGGGATCGTGATTCCGCTTGGAGGAGTTATCGCTATAGGTCCAAACCCTGG
232	TCACCATCTCAAGAGACAATTCCAAGAACACGCTGTATCTGCAAATGAACAGCCTGAGAGCCGAGGACACGGCCGTATATTACTGTGCGAATCCCCCCCCCCCGAGATGGCTACAATTAATCTGG
1232	TCACCATCTCAAGAGACAATTCCAAGAACACGCTGTATCTGCAAATGAACAGCATGAGAGCCGAGGACACGGCCGTGTTTTACTGTGCGAATCCCCCTCCCCCGAGATGGCTACAATTATTCTGG
2232	TCACCATCCCAAGAGACAATTCCAGGAACACGCTGTATCTGCCAATGAACAGCATGAGAGCCGAGCACACGGCCGTGTTTTACTGTGCGAATCCCCCTCCCCTGAGATGGCTACAATTATTCTGG
3232	TCACCATCCTAAGTGAGAATTCCAGGAACACGCTGTATCTGCCAATGAACAGGATGAGAGCCGAGCACACGGCCGTGTTTTGCTGTGCGAATCCCCCTCCCCTGAGATGGCTACAATTATTCTGG
4232	TCACCATCCTAAGTGAGAATTCCAGGGACACGCTGTATCTGCCAATGAACAGGATGAGACCCAAGCACACGGCCGTGTTTTGCTGTGCGGATCGCCCTCCCCTGAGATGGCTACAATTATTCTGG
5232	TCACCATCCTAAGTGAGAATTCCAGGGACACGCTGTATCTGCCAATGAACAGGATGAGACCCAAGCACACGGCTGTGTTTTGCTGTGCGGGTCGTCCTCCCCTGAGATGGTTACAATTTTTCTGG
233	AGGGCCGATTCACCATCTCCAGAGACAATGCCAAGAACTCCTTGTATCTTCAAATGAACAGCCTGAGAGCCGAGGACATGGCTGTGTATTACTGTGCGGTGGAGTGGAGTTATAGTGGGACCTGG
1233	AGGGCCGATTCACCATCTCCAGAGACAATGTCAAGAACTCCTTGTATCTTCAAATGAACAGCCTGAGGGCCGAGGACATGGCCGTGTATTACTGTGTGGGGGAGTGGAGTTATAGTGGGACCTGG
2233	AGGGCCGATTCACCATCTCGAGAGACAATGTCGAGAACTCCTTGTACCTTCAAATGAACAGCCTGAAGGCCGAGGACATGGCCGTGTATTACTGTGTGGGGGAGTGGTGTTATAGTGGGACCTGG
3233	AGGGCCGATTCAGCATCTCGAGAGACAATGTCGAGAACTACTTGTACCTTCAAATGAACGGCCTGAAGGCCGAGGACATGGCCGTGTATTACTGTGTGGGAGAGTGGTGTTATAGTGGAACCTGG
4233	AGGGCCGATTCAGCATCTCGAGAGACATTGTCGAGAACTACTTGTACCCTCAAATGAACGGCCTGAAGGCCGAGTACATGGCCATGTATTACTGTGTGGGAGAGTGGTGTTATAGGGGAACCTGG
5233	AGGGCCGATTCAGCATCTCGAGAGACATTGTCGAGAACTACTTGTACCCGCAAACGAACGGCCTGGAGGCCGAGTACATGGCCATGTATTACTGTGTGGGAGCGAGGTGTTATAGGGGAACCTGG
234	ATCTGCAAATGAACAGCCTGAAAACCGAGGACACGGCCGTGTATTACTGTGCTAGAGGGAGGCGAGCATATTGTGGTGGTGATTGCTGGGCGGCGTACTACTACTACTACTACATGGACGTCTGG
1234	ATCTGCATATGAACAGCCTGAAAACCCAGGACACGGCCGTGTATTACTGTGCTAGAGGGAGGCGAGCATATTGTGGTGGTGGTTGCTGGGCGGCGTACTACCACTACTACTACATGGACGCCTGG
2234	ATCTGCATATGAACAGCCTGAAAACCCAGGACACGGCCGTGTATTACTGTGTTAGAGGGAGGCGAGCACATTGTGGTGGTGGTTGCTGGGCGGTGTACTACCACTACCATTACATGGACGCCTGG
3234	ATCTGCATATGAGCAGCCTGAAAACCCAGGACAGGGCCGTGTATTATTGTGTTAGAGGGAGGCGAGCACATTGTGGTGGTGGTTCCTGGGCGGTGTACTACCACCACCATTACATGGACGCCTGG
4234	ATCTGCATATGAGCAGCCTGAAATCCCAGGACAGGGCCGTGTATTATTGTGTTAGAGGGAGCCGAGCACATCATGGTGGTGGTTCCTGGGAGGTGTACTACCACCACCATTACATGGACGCCTGG
5234	ATCTGCATATGAGCAGCCTGAAGTCCCAGGACAGGGCCGTGTATTATTGTGTTAGAGGGAGCCAAGCACATCATAGTGGTGGCTCTTGGGAGGTGTACTACCACCACCATTACATGGACGCCTGG
235	TCTCCAGAGACAACGCCAAGAACACGCTGTATCTGCAAATGAACAGTCTGAGAGCCGAGGACACGGCTGTGTATTACTGTGCAAGCGTCGCGGGAGGGACTACAGCCCACTACTTTGACTACTGG
1235	TCTCCAGAGACAACGTCAAGAACCCGCTGTATCTGCAAATGAACAGTCTGAGGGCCGAGGACACGGCTGTGTATTACTGTGCAAGCGTCGCCGGAGGGACTACAGCTCACTACTTTGACTACTGG
2235	TCTCCAGAGATAACGTTAAGAACCCGCTGTACCTGCAAATGAACAGTCTGAGGGCCGAGGACACGGCTGTGTATTACTGTACAAGCGTCGCCGGAGGGACTACGGCTCACTACTTTGACTACTGG
3235	TCTCCAGAGATAACGTTAAGAACCCGCTGTACCCGCAAATGAACAGTCTGAGGGCTGAGGATACGGCTGTGTATTACTGTACAAGCGTCGCCGGACGGACTACGGCTCACGACTTTGACTACTGG
4235	CCTCCAGAGATAACGTTAAGACCCCGCTGTACCCGCAAATTAACAGTCTGAGGGCTGAGGATGCGGCTGTGTATTACTGTACAAGCGTCGCCGGACGGACAACGGCTCACGACTTTGACTACTGG
5235	CCTCCAGAGATAACGTTGAGACCCGGCTGTACCCGCAATTTAACAGTTTGAGGGCTGAGGATGCGGCTGTGTATTACTGTACAAGCGTCGCCGGACGGACAACGGCTCACGACTTGGACTACTGG
236	TCAGCACAGCCTACATGGAGCTGAGCAGGCTGAGATCTGACGACACGGCCGTGTATTACTGTGCGATCCGCCTCCCTTCGTTTGGGGGAGTTATGCTTATCCTCGCTGAATACTTCCAGCACTGG
1236	TCAGGACGGCCTACATGGAGCTGAGCAGGCTGGGATCTGACGACACGGCCGTGTATTACTGTGCGAGCCGCCTCCCTTCGTTTGGGGGAGTTTTGCTTATCCTCGCTGAATACTTCCAGCACTGG
2236	TCAGGACGGCCTACATGGAGCTGAGCAGGCTGGGAACTGACGACACGGCCGTGTATTTCTGTGCGAGCCGCCTCCCTTCGTTTGAGGGAGTTTTGCTTATCCTCGCTGAATTCTTCAAGCACTGG
3236	TCAGGACGGCCTACATGGAGCTGAGCAGGCTGGGAACTGACGACACGGCCGTGTATTTCTGTGCGAGCCGCCTCCCTTCGTCTGAGGGATATTTGCTTATCCTCGCTAAATTCTTCAATCACTGG
4236	TCAAGACGGCCTACATGGAGCTGAGCAGGCTGGAAACTGGCGACACGGCCGTGTATTTCTGTGCGAGCCGCGTCCCTTCGTCTGAGGGATATTTGCTTATCCTCGCTAAATTCTTCAATTACTGG
5236	TCAAGAAGGCCTACATGGAGCTGAGCAGGCTGGAAACTGGCGACACGGCCGTGTACTTCTGTGCGAGTCGCGTCACTTCGTCTGAGGGATATTTGCTTATCCTCGCTAAATTCTTCAATTATTGG
237	CACTGTATCTGCAAATGAACAGCCTGAGAGCCGAGGACACGGCTGTGTATTACTGTGCGAGAGGGAGTCGGAGAGACTATGTTCGGGGAGTTATTATAAGGTACACGGGGACTTTTGATATCTGG
1237	CACTGTATCTGCAAATGAACAGGCTGAGAGCCGAGGGCACGGCTGTGTATTACTGTGCGAGAGGAAGTCGGAGAGACTATGTTCGGGGGGTTATTATAAGGTACACGGGGACTTTTCATATCTGG
2237	CGCTGAATCTGCAAATGAACAGGCTGAGAGCTGAGGGCACGGGTGTGTTTTACTGTGCGAGAGGAAGTCGGAGAGACTATGTTCGGGGGGTTATTATAAGGTACACGGGGACTTTTCATATCTGG
3237	CGCTGAATCTGCAAATAAACAGGCTGAGAGCTCAGGGCACGGGTGTGTTTTACTGTGCGCGAGGAAGTCGGAGAGACTTTGTTCGGGGGGTTATTATAAGGTACGCGGGGACTTTTCATATCTGG
4237	CGCTAAGTCTGCAAATAAACAGGCTGAGAGCTCAGGGTACGGGTGTGTTTTACTGTGCGCGAGGAAGCCGGAGAGACTTTGCTCGGGGGGTTATTATAAGGTACGCGGGGACTTTTCATATCTGG
5237	CGCTAAGTCCGCAAATAAACCTGCTGAGAGCTCAGGGTACGGGTGTGTTTTATTGTGCGCGAAGAAGCCGGAGAGACTTTGCTCGGGGGGTTATTATAAGGTACGCGGGGACTTTTCATATCTGG
238	ACAATTCCAAGAACACGCTGTATCTTCAAATGGGCAGCCTGAGAGCTGAGGACATGGCTGTGTATTACTGTGCGAGTGGGGAGCGGGGTATTAGCATTTTTGGAGTGGTTATTACCGACTCCTGG
1238	ACAATTCCAAAAACACGCTGTATCTTCGAATGGGCAGCCTGAGAGCTGAGGACATGGCTGTGTATTACTGTGGGAGTGGAGAGCGGGGTATTAGCATTTTTGGAGTGGTTATTGCCGACTCCTGG
2238	ACAATTCCAAAGACACGCTGTATCTTCGAATGGAGAGCCTGAGAGCTGAGGACATGGCTGTGTATTACTGTGGGAGTGGAGAGCGGGGTATTAGCATTTTTGAATTGGTTATTGCCGACTCCTGG
3238	ACATTTCCAAAGACACGCTGTATCTTCGGATGGAGAGCCTGAGAGCTGAGGACATGGCTGTGTATTACTGTGGGAGTAGAGAGCGGTGTATTGGCATTTTTGAATTGGTTATTGCCGACTCCTGG
4238	ACATTTCCAAAGACACGCTGTTTCTTCGGATGGAGAGCCTGAGAGCTGACGACATGGCTGTATATTACTGTGGGAGTAGAGAGCGGTGTATTGGTATTTTTGAATTGGTTATTGCCGACTCTTGG
5238	ACATTTCCAAAGACAGACTGTTTCTTCGGATGGAGAGCCTGAGAACTGACGACATGGCTGTATATTACTGTGGGAGAAGAGAGCGGTGTATTGGTATTTTTGACTTGGTTATTGCCGACTCTTGG
239	ACCTGCAGTGGAGCAGCCTGAAGGCCTCGGACACCGCCATGTATTACTGTGCGAGATGTCCCTTCCCATGTATAACTGGACTCTCCCTCCCCCATTACTACTACTACTACGGTATGGACGTCTGG
1239	ACCTGCAGTGGAGCTGCCTGAAGGTCTCGGACACCGCCTTGTATTACTGTGCGAGATGTCCCTTCCCATGTATAACTGGCTTCTCCCTCCCCCATTACTACTACTACTACGGTATGGACGTCTGG
2239	ACCTGCAGTGGAGCTGCCTCAAGGTCTCGGACACCGCCTTGTATTACTGTGCGAGATGTCCCTTCTCGTGTATAACTGGCTTCTCTCTCCCCCATAACTACTACTACTACGGTATGGACGTCTGG
3239	ACCTGCAGTGGAACTGCCTCAAGGTCTCGGACACCGCCTTGTATTACTGTGCAAGATGTCCCTTCTCGTGTATAACTGGCTTCTCTCTCCACCATAACCACTACTACTACGGTATGAACGTCTGG
4239	ACCTGCAGTGGAACTGCCTCAAGGTCTCGGACACCGCCTTGCCTTACTGTGTAAGATGTCCCTTCTCGTGTATAACTGGCTTCTCTCTCCACTATAACCACTACTACTACGGTATGAACATCTGG
5239	ACCTACAGTGGAACTGCCTCAGGGTCTCGGACACCGCCTTGCCTTACTGTCTAAGATGTTCCTTCTCGTGTATAACTGGCTTCTCTCTCCACTATAACCACTACTACTACGGTCTGAACATCTGG
240	TATCAGTAGACACGTCCAAGAACCAGTTCTCCCTGAAGCTGAGCTCTGTGACCGCCGCGGACACGGCCGTGTATTACTGTGCCAGAGGTGATTATGATTACGTTTGGGGGAGTTATGCTCACTGG
1240	TATCAGTAGACACGTCCAGGAACCAGTTCTCCCTGAGGCTGAGCTCTGTGACCGCCGCGGACACGGGCGTGCATTACTGTGCCAGAGGTGATTATGATTACGTTAGGGGGAGTTATGCTCACTGG
2240	TGTCAGTAGACACGTCCAGGAACCATTTCTCCCTTAGGCTGAGCTCTGTGACCGCCGCGGACAAGGGCGTGCATTACTGTGCCAGAGGTGATCATGATTACGTTAGGGGGAGTTATGCTCACTGG
3240	TGTCAGTAGACACGTCCAGGGACCATTTCTCCCCTAGGCTGATCTCTGTGACCGCCGCGGACAAGGGCGTGCATTTCTGTGTCAGAGGTGATCATGATTACGTTAGGGGGAGTTATGCTCACTGG
4240	TGTCAGTAGACACGTCGAGGGACCATTTCTCCCCTAGACTGATCTCCGTGATCGCCGCGGACAAGGGCGTGCATTTCTGTGTCAGAGGTGATCATGATTACGTTAGGGGGTGTTATGCTCACTGG
5240	TGTCAGTAGACACGTCGAGGGACCATTTCTCCCCTAGAGTGATCTCCGTGATCGCTGCGGGCAAGGGCGTGCATTTCTGTGTCAGAGGTAATCATGGTTACGTTAGGGGGTGTTATGCTCACTGG
241	CCCTCAAGAGTCGAGTCACCATGTCAGTAGACACGTCCAAGAACCAGTTCTCCCTGAAGCTGAGCTCTGTGACCGCCGTGGACACCGGCGTGTATTACTGTGCGAGACTGGAACTAGAGCACTGG
1241	CCCTGAGGAGTCGAGTCACCATGTCAGTAGACACGTCCAAGAACCAGTTCTCCCTGAAGCTGAGCTCTGTGACCGCCGTGGACACCGGGGTGTATTACTGTGTGAGACTGGAACTAGAACACTGG
2241	CCCTGAGGAGTCGAGTCGCCATGTCAGTAGACACGTCCAAGAACCAGTTCTCCCTGAAGATGAGCTCTGTGACCGCCGTGGACACCGGGGAGTATAACTGTGTGAGACCGGAACTAGAACACTGG
3241	CCCTGAGGAGTCGAGTCGCCATGTCAGTAGACACGTTCAAGAACCAGTTCTTCCTGAAGATGAACTCTGTGACCGCCGTGGACACCGGGAAGTATAACTGTGTGAGACCGGAACTAGAACGCTGG
4241	CCCTGAGGAGTCAAGTCGCAATGTCAGTGGACACGTTCAAGAACCAGTCCTTCCTGAAGATGAACTCTGTGACCGCCGTGGACACCGGGAAGTATAACTGTGTGAGACCGGGACTAGAACGCTGG
5241	CCCTGAGGAGTCAAGTCGTAATGTCAGTGGACGCGTTCAGGAACCAGTCCTTCCTGAAGATGAACTCTGTAACCGCCGTGGACACCGGGAAGTATAACTGTGTGAGACCGGGACTAGAACGATGG
242	TGGCATATCTGCAGATCAGCAGCCTAAAGGCTGAGGACACTGCCGTGTGTTACTGTGCGGGGGATATTGTAGTAGTACCAGCTGCTATACCAGGAAAGTACTACTACTACTACATGGACGTCTGG
1242	TGGCATATCTGCAGATCAGCAGCGTAAAGGCTGAGGACACTGCCGTGTGTTACTGTGCGGGGGATATTATAGTAGTACCAACTGATATACCAGGAAAGTACCACTACTACTACATGGACGTCTGG
2242	TGGCATATCTGCAGATCAGCAGCGTAAAGGCTGAGGACACTGCCGTGTATTACTGTGCGGGGGATATTATAGTAGTACCAACTGATTTACCGGGAAAGTACCACTGTTACTACATGGACGTCTGG
3242	TGGCATATCTGCAGATCAGCAGCGTAAAGGCTGAGGTCACTGCAGTGTATTACTGTGCGGGGGATATTATAATAGTACTAACTGATTTACCGGGAAAGTACCACTGTCACTACATGGACGTCTGG
4242	TAGCATATCTGCAGATCAGCAGCGTAAAGACTGAGGTCACCGCAGTGTATTACTGTGCGTGGGATATTATAATAGTACTAACTGATTTACCGGGAAAGTACCACTGTCACTACATAGACGTCTGG
5242	TAGCATATCTGCAGATTGGCAGCGTAAAGACTGAGGTCACCGCAGTGCATTACTGTGCGTGGGATATTATAATAGTACTGACTGATTTAGCGGGAAAGTACCACTGTCACTACATAGACGTCTGG
243	TCACGATTACCGCGGACAAATCCACGAGCACAGCCTACATGGAGCTGAGCAGCCTGAGATCTGAGGACACGGCCGTGTATTACTGTGCGAGAGGATTACGATATTTTGACTGGTTTGACTACTGG
1243	TCACGATTACCGCGGACAAATCCACGAGGACAGCCAACAGGGAGCTGGGCAGCCTGAGATCTGGGGACACGGCCGTGTATTACTGTGCGAGAGGATTACGATATTTTGACTGGTTTGACTACTGG
2243	TCACGATTACCGCCGACAAATCCCAGAGGACAGCCAACAGGGAGCTGGGCAGCCTGAGATCTGGGGACACGGCCGTGTATTACTGTGCGAGCGGATTACGATGTTTTGACTGGTTTGACTACTGG
3243	TCACGGTTACCGCCGACAAATCCCAGGGGACAGCCAACAGGGAGCTGGGCAGCCTAAGATCTGGGGACACAGCCGTGTATTACTGTGCGAGCGGGTTACGATGTTTTGACTGGTTTGACTACTGG
4243	TCACGGTTACCGCCGACGAATCCCAGGGGACAGCCAACAGGGTGCTGGGCAGCCTAAGATCTGGAGACACAGTCGTGTATTACTGTGCGAGCGGGTTACGATGCTTTGACTGGTTTGACTACTGG
5243	ACACGGTTACCGCCGACGAATCCCAGGGGACAGCCAACAGGGTGCTGGGCAGCCAAGGATCTGGAGACACAGTCGTGTATTACTGTGCGAGCAAGTTACGATGCTTTGACTGGTTTGACTACTGG
244	ACCTGCAGTGGAGCAGCCTGAAGGCCTCGGACACCGCCATGTATTACTGTGCGAGAGTCAAGGGAGAGAAGAGATGGCTACAATTAGGCGGTCGCGCCTACTACTACTACGGTATGGACGTCTGG
1244	ACCTGCAGCGGAGCAGCCTGAAGGCCTCGGACACTGCCATGTATTACTGTGCGAGACTCAAGGGAGAGAAGAGATGGCTACAATTAGGCGGTCGCGCCTATTACTACTACGGTAAGGACGTCTGG
2244	ACCTGCAGCGGAGCAGCCTGAAGGCCTCGGAGACTGCCATGTACTACTGTGCGAGACTCAACGGAGAGAAGAGGTGGCTACAATTAGGCGGGCGCGCCTATTACTACTACGGTAAGGACGTCTGG
3244	ACCTGCAGCGAAGCAGCTTGAGGGCCTCGGAGACTGCCATGTACTACTGTGCGAGACTCAACGAAGAGAAGAGGTGGCTACAATTAGGCGGGCGCACCTATTACTACTACGGTAAGGACGTCTGG
4244	ACCTGCAGCGAAGCAGCTTGAGGGCCTCGGAGACTGCCATGTACTACTGTGCGAGACTCAACGAAGAGAAGAGGTGGCTCCAATTAGACGGGCAAACCTATTACTACTACGGTAAGGAAGTCTGG
5244	ACCTGCAGCGAAGCAGCTTGAGGGCCTCGGAGCCTGCCATGTACCACTGTGCGAGACTCAACGAAGAGAAGAGGTGGCTCCAATTAAACGGGCAAACCTTTTACTACTACAGTAAGGAAGTCTGG
245	CAGACACATCCAAGAACCAGTTCTCCCTGCAGCTGAACTCTGTGACTCCCGAGGACACGGCTGTGTATTACTGTGCAAGAGAGAAGGGTATTACTATGTTCGGGGAGTTACACTTTGACTACTGG
1245	CAGACACATCCAAGAACCAGTTCTCCCTGCAGCTGAACTCTGTGACTCCCAAGGACACGGGTGTGTATTACTGTGTAAGAGAGCAGGGTATTACTATGTTCGGGGAGTTATACTTTGACTACTGG
2245	CAGACACATCCAAGAACCAGTGCTCCCTGCAGCTGAACTCTGTGACTCCCAAGGATACGGGTGCGTATTACTGTGTAGGAGCGCAGGGTATTACTATGTTCGGGGAGTTATACTTTGACTACTGG
3245	CAGACACATCCAAGAACCAGTGCCCCCTGCAGCTGAATTCTGTGACTCCTAAGGATACGGGTGCGCATTACTGTGTAGGAGCGCAGGGTATTACTATGTTCGGGCAGTTATACTTTGACTACTGG
4245	CAGACACATCCAAGAACCAGTGCCCCCTGCAGCCGAATTCCGTGACTCCTAAGGATACGGGTACGCATTACTGTGTAGGAGCGCAGGGTATTACTATGTTCGGGCAGTTTTACTTTGACAACTGG
5245	CAGACACTTCCAAGAACCAGTGCCCCCTGCCGCCGAATTCCGTGACTCCTAAGGATACGGGTACGCATCACTGTCTAGGAGCGCAGGCTATTACTATGTTCGGGCAGTTTTACTTTGACAACTGG
246	ACAATTCCAAGAACACGCTGTATCTGCAAATGAACAGCCTGAGAGCTGAGGACACGGCTGTGTATTACTGTGCCCCCCCCCCCCTTACAGTAAGAAGCGGCGACTACTGGTACTTCGATCTCTGG
1246	ACAATTCCAAGAACACGCTGTATCTGCAATTGAACAGCCTGAGAGCTGAGGACACGGCTGTGGATTACTGTGCCCCCCCCCCCCTTACAGTCAGAGGCGGCGACTACTGGTACTTCAATCTCTGG
2246	ACAATTCCAAGAACACGCTGTATCTGCAATTGAACAGACCGAGAGCTGAGGACATGGCTGTGGATTACTGTGGCCCCCCCCCCCTTACAGTCAGAGGCAGCGACTACTGGTACTTCAATCTCTGG
3246	ACAATTCCAAGTACACGCTGTTTCTGCAATTGAACAGACCGAGAGCTGAGGACATGGCTGTGGATTACTGTGGGCCCCCCCCCCTTACAGTCAGAGGCAGCGACTCCTGGTACTTCAGTCTCTGG
4246	ACTATTTCAAGTACACGCTGTTTCTGCAATTGAACAGACCGAGAGCTAAGGACATGGCTGTGGATTACTGTGGGCCCCCCCCCCTTACAGTCAGAGGCAGCGACTCCTGGCACTTAAGTCTCTGG
5246	ACTATTTCAAGTACACGCTGTTTCTGCTATTGAACACACCGAGAGCTAAGGACATGGCTGGGGAGTACTGTGGGCCCCCTCCCCTTACAGTCAGAGGCAGCGACTCCTGGCACTTAAGTCTCTGG
247	TCACCATCTCCAAGGACACCTCCAAAAACCAGGTGGTCCTTACAATGACCAACATGGACCCTGTGGACACAGGCACATATTACTGTGTCCTGGATACAGCTATGGTTTATGCTTTTGATATCTGG
1247	TCACCATCTCCAAGGACCCCTCCAAAAACCAGGTGGTCCTTACATTGACCAGCATGGACTCTGTGGACAGAGGCACATATTACTGTGTCCTGGATACAGCTATGGTTTATGCTTTTGATATCTGG
2247	TCACCATCTCCAAGGACCCCTCCAAAAGCCAGGTGGTCCTTACATTGACCAGCATGGACTCTGTGGACAGAGGCACATTTTACTGTGTCCTGGATACAGTCATGGTTTATGATTTTGATATCTGG
3247	GCACCATCTCCAAGGACCCCTCCAAAAGCCAGGTGGTCCTTACATTGACCAGCCTGGACTCTGTGGACAGAGGCACATTTTACTGTGTCCTGGATACAGTCATGGTGTACGATTGTGATATCTGG
4247	GCACCATCTCCAAGGACCCCTCCAAAAGCCAGGCGGTCCTTACATTGACCAGCCTGGACTCTGTGGACAGAGGCACGTTTTACTGTGTCCTGGATGCAGTCATAGTGTACGATTGTGATATTTGG
5247	GCACCATGTCCAAGGACCCCTCCAAAAGCCAGGCGGTCCTTACATTGACCAGCCTGGATTCTGTGAACAGAGGCACGTTTTACTGTGTCCTGGATGCAGTCATAGTGTACGATTGTCATTTTTGG
248	TGAAGGGCCGATTCACCATCTCCAGAGACAATTCCAAGAACACGCTGTATCTTCAAATGAACAGCCTGAGAGCCGAGGACACGGCCGTGTATTACTGTGCGAGAGAGATACAGCTACAGCACTGG
1248	CGAAGGGCCGGTTCACCGTCTCCAGAGACAATTCCAAGAACACGCTGTATCTTCAAATGAACAGCCTGAGAGCCGAGGACACGGCCGTGTATTACTGTGCGAAAGAGATACAGCTAGAGCACTGG
2248	CGAAGGGCCGGTGCACGGGCTCCAGAGACAATTCCACGAACACGCTGTATCTTCAAATGAACAGCCTGAGAGCCGAGGACACGGCCGTGTACTACTGTGCGAAAGAGATACAGCTAGAGCACTGG
3248	CGAAGGGCCGGTGCACGGGCTCCAGAGACAATTCCACGAACACGCTGTATCTTCAAAAGAACAGCCTGAGAGTCGAGGACACGGCCCTGTACTACTGTGCGAAAGAGATTCAGCTAGAGCGCTGG
4248	CGAAGGGCCGGTGCACGGGCTCCAGAAACTATTCCACGAACACGCTGTATCTTCAAAAGAACAGCCTGAGAGTCGAGGACAAGGCCCTGTCCTACTGTGCGAAAGAGATTCAGCTAGAACGCTGG
5248	CGATGGGCCGGTGCACGGGCTCCCGAAACTATTCCACGAGCACGCTGTTTCTTCAAAAGAACAGCCTGAGAGTCGAGGACAAGGCCCTGTCCTACTGTGCGAAAGAGATTCAGCTAGAACGTTGG
249	GGGACACATCCATGAGCACAGCCTACATGGAGCTAAGCAGTCTGAGATCTGAGGACACGGCCATGTATTACTGTGTGAGCCAGCAGCAGCTGGGGAACTACTACTACTACTACATGGACGTCTGG
1249	ATGACACATCCATGAGCACAGCCTACATGGAGTTAAGCAGTCTGAGATCTGAGGACACGACCATGTATTCCTGTGTGAGCCAGCAGCAGCTGGGGAACTACTACTACTACTACATGGACGTCTGG
2249	ATGACACATCCATGAGCACAGCCTACATGGAGTTAAGCAATCTGAGGTCTGAGGCCACGACCATGTATTCCTGTGTGAGCCAGCTGCAGCTAGGGAACTACTACTACTACTACATGGACGTCTGG
3249	ATGACATATCCATCAGCACAGCCTACATGGAGTTAAGCAATCTGAGGTCTGAGGCCAAGACCATGTATTCCTGTGTGAGCCAGCTACAGCTAGGGAACTATTACTACTACTACATGGACGTCTGG
4249	ATGACATATCCATCAGCACAGCCAACATGGAGTTAGGCAATCTGAGGTCTGAGGCCAAGATCATGTACTCCTGTGTGAGCCAGCTACAGCTAGGGAACTATGACTACTACTACATGGACGTCTGG
5249	ATGACATATCCATCAGCAAATCCAACATGGCGTTAGGCTATCTGAGGTCTGTGGCCAAGATCATGTACTCCTGTGTGAGCCAGCTACAGCTAGGGAACTATGACTACTACTACATGGACGTCTGG
250	TCACCATTACCAGGGACAGGTCTATGAGCACAGCCTACATGGAGCTGAGCAGCCTGAGATCTGAGGACACAGCCATGTATTACTGTGCAAGCATTGTTTGGGGGAGTTATGCTTATACCCTCTGG
1250	TCACCATTATCAGGGACAGATCTATGAGCACAGCCTACATGGAGCTGAGCAGCCGGAGATCCGAGGACACAGCCATGTATTACTGTGCAAGCATTGTTTGGGCGAGTTATGCTTATACCCTCTGG
2250	GCACCGTTATCAGGGACAGATCTATGAGCACAGCCTACATGGAGCTGAACAGCCGGAGATCCGAGGACACAGCCATGTATTACTGTTCAAGCATTGTTTGGGCGAGTTATGCTTATACCGTCTGG
3250	GCACCGCTATCAGGGACAGATCTATGAGCTCGGCCTTCATGGAGCTGAACAGTCGGAGATCCGAGGACACAGCCATGTATTACTGTTCAAGCATTGTTTGGGCGAGTTATGCTTATACCGTCTGG
4250	GCACCGCTATCAGGGACAGATCTATGATCTCGGTCTTCATGGGGCTGAACAGTCGGAGATCCGAGGACACAGCCATTTATTACTGTTCAAGCATTGTTTGGGCGGGTTATGCTTATACCGTCTGG
5250	GCACCGCCATCAGGGACAGATCTATGATTTCGGTCTTCATGGGGCCGAACTGTCGGAGATCCGAGGACACAGCCATTTATTACTGTTCAAGCATTGTTGGGGCGGGTTATGCTTATACCGTCTGG
251	CGTCTGTGAAAGGCAGACTTACCATCTCAAGAGAGGATTCAAAGAACACGCTGTATCTGCAAATGAGCAGCCTGAAAACCGAGGACTTGGCCGTGTATTACTGTGCTAGATGCAGGGGCTCCTGG
1251	CGTCTGTGAAAGGCAAACTTACCATCTCAAGAGAGGATTCAAAGAACACGCTGTCTCTGCAAATGAGCAGTCTGAAAACGGAGGACTTGGCCGTGTATTACTGTGCTAGATGCCGGGGCTCCTGG
2251	CGTCTGTGAAAGGCAAGCTTATCATCTCAAGAGAGGATCCAAAGAACACGCTGTCTCTTCAAACGAGCAGTCTGAAAACGGAGGACTTGGCCGTGTATTACTGTGCTAGATGCCGGGGCTCCTGG
3251	CGTCTGTGAAAGGCAAGCTTATCGTCTCAAGAGAGGATCCAAAGAACACGCTGTCTCCTCAAACGAGCAGTTTGAAAACGGACGACTTGGCCGTGTATTACTGTACTAGATGCCGGGGCTCCTGG
4251	CGTCTGTGAAAGGCAAGCTTATCGTCTCAAGAGAGGACCCAGAGAATACGCTGTCTCCTCAAACGAGCAGTTTGAAAACGAACAACTTGGCCGTGTATTACTGTACTAGATGCCGGGGCTCCTGG
5251	CGTCTGTGAAAGGCAAGCTTATCGTCTCAAGAGGAGACCCAGAGAATGCATTGTCTCCTCAAACGAGCAGTTTGAAAACGAACAACTTGGCCGTGTATTACTGTACTAGATGCCGGGGCTCCTGG
252	AAGGCAGATTCACCATCTCAAGAGATGATTCAAAAAACACGCTGTATCTGCAAATGAACAGCCTGAAAACCGAGGACACAGCCGTGTATTACTGTACCACAGATAACCTCTGGTTCGACCCCTGG
1252	AAGGAAGATTCACCATCTCAGGAGATGATTCAAAAAACACGCTGAATTTGCAAATGAACAGCCTGAAAACCGAGGACACAGCCGTGTATTACTGTGCCACAGATAACCTCTGGTTCGACCCCTGG
2252	AAGGAAGATTCACCATCTCAGGAGATGATTCAGAAAACACGCTGAATTTGCAAATGAACAGCCTGAAAACCGAGGACCCAGCCGTGTTCTACTGTGCCACAGATAACCTCTGGTTCGACCCTTGG
3252	AAGGAAGATTCACCATCTCAGGAGATGATTCGGAAAACACGCTGAATTTGCAAATGAACAGCCTGAAAACCGAAGACCCAGCCGTGTTCTACTGTGCCACAGAGACACTCTGGTTCGACCCTTGG
4252	AAGGAAGATTCACCATCTCAGGAGATAATTCGGAAAACACGCCGAATTTGCAAATGAACAGCCTGAAAACCGAAGATCCAACCGTGTTCTACTGTGCGACAGAGACACTCTGGTTCGACCCTTGG
5252	AAGGAAGATTCACCATCTCAGGAGATAATTCGGAAAACGCGCCAAATTTGCAATTGAACTGCCTGCAAACCGAAGATCCAACCGTGTTCTACTGTGCGACAGAGACACTCTGGTTCGACCCTTGG
253	AGGGCCGATTCACCATCTCCAGAGACAATGCCAAGAACTCCTTGTATCTTCAAATGAACAGCCTGAGAGCCGAGGACATGGCTGTGTATTACTGTGCAGGAAGTATAACTGGAACGGGCCCCTGG
1253	AGGGCCGATTTACCGTCTCCAGAGACAATGCCAAGAACTCCTTGTATCTTCATATGAACAGCCTGGGAGCCGAAGACATGGCTGTGTATTACTGTGCAGGAAGTATAACTGGAACGGGCCCCTGG
2253	AGGGCCGATTTGCCGTCTTCAGAGACAATGCCAAGAACTCTTTGTATCTTCATATGAACAGCCTGGGAGCCGAAGACATGGTTGTGTATTACTGTGCAGGAAGTATGACTGGAACGGGCCCCTGG
3253	AGGGCCGATTTGTCGTCTTCAGAGACAATGCCAAGAACTCTTTGTATCTTCATATGAACTGCCTTGGAGCTGAAGACATGGTTGTGTATTACTGTGCAGGAAGTATGACTGGAACGGGACCCTGG
4253	GGGGCCGATATGTCGTCTTCAGAGACAATGCCAAGAACTCTTTGTATCTTCATATGAACTGCCTTGGAGCTGAAGACGTGGTTGTGTATTACTGTGCGGGAAGTATGACTGGAGCGGGACCCTGG
5253	GGGGCCCATATGTGGTCTTCAGAGACACTGCCAAGAAGTCTTTGTATCTTCATATGAACTGCCTTGAAGCTGAAGACGTGGTTGTGTATTACTGTGCGGGAAGTATGACTGGAGCGGGACCCTGG
254	TCTCCCTGAAGCTGAGCTCTGTGACCGCCGTGGACACCGGCGTGTATTACTGTGCGAGAGGGGGGAAAATTATGATTACGTTTGGGGGAGTTATGCACTACTACTACTACGGTATGGACGTCTGG
1254	TCTCCCTGAAGCTGAGCTCTGGGACCGCCGTGGACACCGGCGTATGTTGCTGTGCGAGAGGGGGGAAAATTATGATTACGTTTGGGGGAGTTATGCACTACTACTACTACGGTATGAACGTCTGG
2254	TCTCCCTGAAGCTGAGCTCTGGGACCGCCGTGGACACCGGCGTATGTTGCTGTGCGGGAGGGGTGAAAATCATGATTACGTTTGGGGGAGTTATGCACCACTACTACTATGGTATGAACGTCTGG
3254	TCTCCCTGAAGCTGAGCTCTGGGATCGCCGTGGACACCGGCGTATGTTGCTGTGCGGGAGGGGTGAAAATCCTGATTACGTTTGAGGGAGTTATGCACCACTACTACTATGGCATGAACGCCTGG
4254	TCTCCCTGAAGCTGACCTATGGGATCGACGTGGACAACGGCGTATGTTGCTGTGCGGGAGGGGTGAAAATCCTGATTACGTTTGAGGGAGTTGTGCACCACTACTACTATGGCATGAACGCCTGG
5254	TCTCCCTGAAGCTGACCTATGGGATCGACGTGGGCAACGGCGTATGTTGCTGTGCGGGAGGGGTGGAAATCCTGATTACGTTTGAGGGTGTTGTGCACCACTACTACTGTGGCCTGAACGCCTGG
255	GATTCACCATCTCAAGAGATGATTCAAAAAACACGCTGTATCTGCAAATGATCAGCCTGAAAACCGAGGACACGGCCGTGTATTACTGTACCACAGAAGGGAGTATAACTGGAAGCCAGCACTGG
1255	GATTCACCATCTCAAGAGATGATTCGAAAAACATGCTGTATCTGCAAATGATCAGCCTGAAAACCGAGGACACGGCCGTGTATTATTGTCCCACAGAAGGGAGTATAACTGGAGGCCAGCACTGG
2255	GATGCACCATCTCAAGAGATGATCCGAAAAACATGCTGTATCTGCAAATGACCGGCCTGAAAACCGAGGACACGGCCGTGTATTATTGTCCCACAGAAGAGAGTATAACTGGAGGCCAGCACTGG
3255	GATGCACCATGTCAAGAGATGATCCGAGAAACATGCTGTATCTGCAAATGACCGGCCTGAAAACCGAGGACACGGCCGTGTATTATTGTCCCACAGCAGAGAGGATAACTGGAGGCCAACACTGG
4255	GATGCACCATGTCAAGAGATGATCCGGGAAACATGCTGTATTTGCACATGACCGGCCTGATAAGCGAGGACACGGCCGTGTATTATTGTCCCACAGCAGAGAGGATAACTGGAGGCCAACACTGG
5255	TATGCACCATGTCAAGAGATGATCCGGGAAACATGCTGTATTTGCACATGACCGGCCTGATAAGCGAGGACACGGCCGTGTATTATTGTCCCACAGCTGAGAAGATAACTGGTGGCCCACACTGG
256	CGTCCAAGAACCAGTTCTCCCTGAAGCTGAGCTCTGTGACCGCTGCGGACACGGCCGTGTATTACTGTGCGAGACGAAGGGGTAGGGCAGGATATTGTACTAATGGTGTATGCGTTGACTACTGG
1256	CGTCCAAGAACCGGTTCTCCCTTAAGCTGAGCTCTGTGATCGCTGCAGACACGGCCGTGTATTACTGTGCGGGACGAAGGGGTAGGGCAGGATATTGTACTAATGGTGTATGCGTTGACTACTGG
2256	CGTCCAAGAACTGGTTCTCCTTTAAGCTGAGCTCTGTGATAGCTGCAGACACGGCCGTGTATTACTGTGCGGGACGGAGGGGTAGGGCAGGATATTGTACCAATGGTGTATGCGTTGACTACTGG
3256	CGTCCAAGAACTGGTTCTCCTTTAAGCTGAGCTCTGTGATAGCTGTAGACACGGCCGTGTATTACTGTGCGGGACGGAGGGGTAGGGCAGGAGACTGTACCAATGCTGTAAGCGTTGACTACTGG
4256	CGTCTAAGAACTGGTTCTCCTTTAAGCTGAGCTTTGTGATAGCTGTAGACACGGCCGTGTATTACTGTGCGGCACGGAGGGGTAGGGCAGGAGACTGTACCAACGCTGTAAGTGTTGACTACTGG
5256	CGTTTAAGAACTGGTTCACCTTTAAGCTGAGCTTTGTGATAGCTGTAGACACGGCCGTGTGTTACTGTGCGGCACGGAGGGGTAGGGCAGGAGACTGTACCAACGCTGTAAATGTTGTCTACTGG
257	GAGACAACAGCAAAAACTCCCTGTATCTGCAAATGAACAGTCTGAGAACTGAGGACACCGCCTTGTATTACTGTGCAAAAGATGCAACTGGAACGATTTCCCCTTCGGCCTACTTTGACTACTGG
1257	GAGACAACAGCGAAAACTCCCTGTATCTGCAAATGAACAGTCTGAGAACTGAGGACACCGCCTTGTATCACTGTGCAAAAGATGTAGCTGGAACGATTTCCCCTTCGGCCTTCTTTGACTACTGG
2257	GAGACAACGGCGAATACTCCCTGTATCTGCAAATGAACAGTCTGAGAACTGAGGACTCCGCCTTGGATCACTGTGCAAAAGATGTAGCTGGAACGATTTCCCCTTCGGTCTTCTTTGACTACTGG
3257	GAGACAACGGCGAATACTTCCTGTATCTGCAAGTGAACAGTCTGAGAACTGAGGACTCCGCCTTGGATCACTGTGCAAAAGATGTGGCTGGAACGATTTCCTCTTCGGTCTTCTTCGACTACTGG
4257	GAGACAACGGCGAATACTTCCTGTATCTGCAGGTGAACGGTCTGAGAACTGTGGACTCCTCCTTGGATCACTGTGCAAAAGGTGTGGCTGGAACGATTTCCTCTTCGGTCTTCTTCGACTACTGG
5257	GAGGCCACGGCGAATACTTCCGGTATCTACAGGTGAACGGTCTGAGAACTGTGGACTCCTCCTTGGATCACTGTGCAAAAGGTGTGGCTGGACCGATTTCCTCTTCGGTCTTCTTCGACTACTGG
258	GATTCACCATCTCAAGAGATGATTCCAAAAGCATCGCCTATCTGCAAATGAACAGCCTGAAAACCGAGGACACAGCCGTGTATTACTGTACTAGAGCTCGGGTGGGGGACTACTTTGACTACTGG
1258	GATTCACCATGTCAAGAGATGATTCCAAAAGCATCTCCTATCTGCTAATGAACAGCCTGAAAAACGAGGACGCAGCCGTGTATTACTGTACTAGAGCTCGGGTGGGGGACTACTTTGACTACTGG
2258	GATTGATAATGTCAAGAGATGATTCCAAAAGCATCTCCTATCTGCTAATGAACAGCCTGAAAAACGAGGACGCAGCCGTGTATTACTGTACTAGAGCTCGGGTGGGGGACTTTTTTGACTACTGG
3258	GATTGATAATGTCGAGAGTTGATTCCAAAAGCATCTCCTATCTGCTAATGAACAGCCTGAAAAACGAGGACGCAGCCGTGTGTTACTGTACTAGCGCTCGGGTGCGGGACTTTTTTGACTACTGG
4258	GATTGATAATGTCGGGAGTTGATTCCGAAAGCATCTCCTATCTGCTAATGAACAGCCTGATAAACGAGGACGCAGCCGTGTGTTACTGTACTAGCGCTCGGCTGCGGGATTTTTTTGACTACTGG
5258	GATTGATAATGTCGGGAGTTGATTCCGAAGGCATCTCCTATCTGCTCATGAACAGCCTGATAAACGAGAACGCAGCTGTGTGTTACTGTACTCGCGCTCGGCTGCGGGATTTTTTTGACTACTGG
259	TCACCATCACCAAGGACACCTCCAAAAACCAGGTGGTCCTTACAATGACCAACATGGACCCTGTGGACACAGCCACATATTACTGTGCACACAGGGATATTGTAGTAGTACTCCCTGACTACTGG
1259	TCACCATCACCAAGGACAGCTCCCAAAACCAGGTAGTCCTTACAATGACCAACACGGACCCTATGGACACAGCCACATATTACTGTGCACACAGGGATATTGTAGTAGTACTCCCTGACTACTGG
2259	TCACCATCACCAAGGACAGCTCCCAAAACCAGGTAGTCCTTACAATGACCAGCACGGACCCTATGGACACAGCCACGTATTACTGTGCACACAGGGATATTGTAGTAACACTCCTTGACTACTGG
3259	TCACCATCACCAAGGACAGCTCCCAAAACCAGGTAGTCCTTACAATAACCAGCACGGACCCTATGGATACAGCCACGTACTACTGTGCACACGGGGATATTGTAGTAACACTCGTTGACTACTGG
4259	TCACCATCACCAAGGGCAGCTCCCAAAACCAGGTAGTCCTTACAATAACCAGCACGGACCCTATGGATGCAGCCATGTACTACTGTACACACGGGGATATTGTAGTAACGCTCGTTGACTACTGG
5259	TCACCATCACTAAGGGCAGCTCCCGAAACCAGGTAGTCCTTACAATAACCAGCACCGACCCCATGGATGCAGCCCTGTACTACTGTACACACGGGGATATTGTAGTAACGCTCGTTGACTACTGG
260	ATGCCAAGAACTCACTGTATCTGCAAATGAACAGCCTGAGAGCCGAGGACACGGCTGTGTATTACTGTGCGAGAGCCGATATTGTACTAATGGTGTATGCTATACGGGATGCTTTTGATATCTGG
1260	ATGCCAAGAACTCACTGTATCTGCAACTGCACAGCCTGAGAGCCGAGGACACGCCTGTGTATTACTGTGCGAGAGCCGATATTGTACTAATGGTGTATGCTATACGGGATCCTTTTGATGTCTGG
2260	ATGCCAAGAACTCACTGTATCTGCAACCGCACACCCTGAGAGCTGTGGACACGCTTGTGTATTACTGTGCGAGAGCCGATATTGTACTAATGGTGTATGCTATACGGGATCCTTTTGATGTCTGG
3260	GTGCGAAGAACTCACTGTATCTGCAACCGCAAACCCTGAGAGCTGTGGGCACGCTTGTGAATTACTGTGCGAGAGCCGATATTGTACTAATGGTGTATGCTATACGGGATCCTTTTGATGTCTGG
4260	GTGCGAAGCACTCACTGTATCTGCAACCGCAACCCCTGAGAGCTGTGGGCACGCTTGTGAATTACTGTGCGAGGGCCGATATGGTACTAATGGTGTATGCTATACGGGATCCTTCTGATGTCTGG
5260	GTGGGAAGCACTCACTGTATCTGCAACCGCAACCCCTGAGAGCTGTGGGCACGCTTGTGAATTACTGTGCGAGGGCCGATATGGAACTAATAGTGCTTGCTATACGGGATCCTTCTGATGTCTGG
261	ATTCCACGAACACGCTGTTTCTGCAAATGAACAGCCTGAGAGCCGAGGACACGGCTGTGTATTACTGTGCGAGACTGTATTATGATTACGTTTGGGGGAGTTATGCTTGGAACTTTGACTACTGG
1261	ATTCCACGAACACGCTGTATCTGCAAATGAACAGCCTGAGAGCCGAGGACACGGCCGTGTATTACTGTGCGAGACTGTATTATGATTACGCTTGGGGGAGTTATGCTTGGAATTTTGTCTACTGG
2261	ATTCCACGAACGCGCTGTATATGCAAATGAACAGCCCGAGAGGCGAGGACACGGCCGTGTATTACTGTGCGAGACTGTATTATGATTACGCTTGGGGGAGTTATGCTTGGAATTTTGTTTACTGG
3261	ATTCCACGAACGCACTGTATATGCAAATGAACAGCGCGAGTGGCGAGGACCCGGCCGTGTATTACTGTGCGAGACTGTATTATGATCACGCTTGGGGGAGTTATGCTTGGAATTTTGTTTACTGG
4261	ATTCCACGAACGCACTGTATATGCAAATGAACAGCGCGAGTGGCGGGGATCCGGCCGTGTATTACTGTGCGAGACTGTATTATGATCACACTTGGGGGAGTTATGCTTGGGATTTTGTTCACTGG
5261	ATTCCACGAACGCATTGTATATGCATATGAACAGCGCGAGTGGCGGGGATCGGGCCGTGTTTTACTGTGCGAGACTGTATTGTGATCACACTTGGGGGAGTTATGCTTGGGATTTTGTTCACTGG
262	GGCTCACCATCACCAAGGACACCTCCAAAAACCAGGTGGTCCTTACAATGACCAACATGGACCCTGTGGACACAGCCACATATTACTGTGCACACAGAGTGGATACCGATGCTTTTGATATCTGG
1262	GGCTCACCAACACTAAGGACACCTCCAAAAACCAGGTGGTCCTTACAATGACCAACACGGACCCTGTGGACACAGCCACATATTACTGTGCACACCGAGTGGATACCGATGCTTTTGCTATCTGG
2262	GGCTCACCAACACTAAGGACACCTCCAAAAACCAGGTGGTCCTTACAATGACCAACACGGACCCTGTGGACGCAGCCACAAATTACTGTGCACACCAAGTGGTTACCGATGCTTTTACTATCTGG
3262	GGCTCCCAAACACTAAGGACACCTCCGAAAACCGGGTGGTCCTTACAATGACCAACACGGACCCTGTGGACGCAGCCACAAAATACTGTGCACACCAAGTGGTTACCGATGCTTTTACTATCTGG
4262	GGCTCCCAAACAATAAGGACACCTCCGAAAACCGGGTGGTCCTTACAATGACCAACACTGACCCTGTGGACGCAGCCACAAAACACTGTGCGCACCAAATGGTTACCGATGCTTTTACTATCTGG
5262	GTCTCCCAAACAATAAGGACACCTCCGAAATCCGGGTGGTCCTTACAATGACCAGCACTGGCCCTGTGGACGCAGCCACAAAACACTGTGCGCACCAAATGGTTACCGATGCTTTTACTGTCTGG
263	ACGCCAAGAACTCACTGTATCTGCAAATGAACAGCCTGAGAGCCGAGGACACGGCTGTGTATTACTGTGTGAAGGGGGGATATAGTGGCTACGATTATCCTTCCTCTGAATACTTCCAGCACTGG
1263	ACGCCAAGAACTCACTTTACCTGCAAATGAACAACCTGAGAGCCGAGGACAAGGCTGTGTATTATTGTGTGAAGGGGGGATATAGTGGCTACGATTATCCTTCCTCTGAATACTTCCAGCACTGG
2263	ACGCCAAGAACTCACTTCGCCTGCAAATGAACAACCCGAGAGCCGAGGACAAGGCTGTGTATTATTGTGTGAAGGGGAGATATAGTGGCTACGATTATCCTTCCTCTGAATACTTCCGGCACTGG
3263	ACGCCAAGAACTCGCTTCGCCTGCAAATGAACAACCCGAGAGCCGAGGACGAGGCTGTGTATTTTTGTGTGAAGGGGATATATAGTGGCTACGATTATCCTTCCTCTGAATACTTCCGGCGCTGG
4263	ACGCCAAGAACTCGCTTCGCCTGCTAATGAACAACCCGAGAGCCGAGGACGAGGCTGTGTATTTTTGTGTGAACGGGATATATAGTGGCTACGGTTATCCTTTCTCTGAGTACTTCCGGCGCTGG
5263	ACGCCAGGAACTCGCTTCGCCTACTAATGAACAACCCGAGAGCCGAGGACGAGGCTGTGTATATTTGTGTGAACGGGATATATAGTGGATACGGTTATCCTTTCTCCGAGTACTTCCGGCGCTGG
264	TTACCAGGGACAGGTCTATGAGCACAGCCTACATGGAGCTGAGCAGCCTGAGATCTGAGGACACAGCCATGTATTACTGTGCAGGAAGGGCGATATTGTACTGGTGGTGTATGCTCCACCCCTGG
1264	TTACCAGGGACAGGTCTATGAGCACAGCCTACATGGAGCTGAGCAGCCTGAGATCTGGGGACACAGCCATGTATAACTGTACACGAAGGGCGATATTGTACTGGTGGTGTATACTCCACCCCTGG
2264	TTACCAGGGACAGGTCTCTGAGCACAGCCTACATGGAGCTGATCACCCTGAGATCTGGGGACACAGCCATGTATAACTGTATACGAAGGGCGATACTGTACTGGTGGTGTATACTCCACCCCTGG
3264	TTTCCAGGGATAGGTCTCTGAGCATAGCCTACATGGAGCTGATCACCCTGAGATCTGGGGACCCAGCCATGTATAACTGTATACGAAGGGCGATACTGTATTGGTGGTGTATACTCCACCCCTGG
4264	TTTCCAGGGATAGGTCTCTGAGCATAGCCTACATGGAGCTGATCACCATGAGATCAGGGAACCCAGCCATGTATAACTGTATACGAAGGGCGGTACTGTATTGGTGGTGTATACTCCTCCCCTGG
5264	TTTCCAGGGATAGGTCTCTGGGCATAGCCTACGTGCAGCTGATCACCATAAGATCAGGGAACCCAGCCATGTATAACTGTATACGAAGGGCGGTACTGTATTGGTGGTGTATACGCCTCCCCTGG
265	ACACATCCACGAGCACAGCCTACATGGAGCTGAGGAGCCTGAGATCTGACGACACGGCCGTGTATTACTGTGCGAGAGGTGTAGTAGTACCAGCTGCTATGCGGAACAACTGGTTCGACCCCTGG
1265	ACCCTTTCACGAGCAGAGCCTACATGGAGCTGAGGAGCCTGAGATCTGACGACACGGCCGTGTATAACTGTGCGAGAGGTGTAGTAGTACCAGCTGCTATGCGGAACAACTGGTTCGACCCCTGG
2265	ACCCTTTCACGGGCAGAGCCTACATGGAGCTGAGGAGCCTGACATCTGACGACACGGCCGTGTATAACTGTGCGAGAGGTGTAGTAGCACCAGCTGCTATGCGGGACAACTGGCTCGACCCCTGG
3265	ACCCTTTCACGGGCAGAGCCTACATGGAGCTGAGGAGCCGAACATCTGACGTCACGGCCGTGTATACCTGTGCGAGAGGTGTAGTAGCACCAGCTCCTATGCGGGACAACTGGCTCGACCCCTGG
4265	ATCCTTTCACAGGCAGACCCTACATGGAGCTGAGGAGCCGAACATCTGACGTCACGGCCGTGTATACCTGTGTGAGAGGTGTAGTAGCCCCAGCTCCTATGCGGGACAACTGGCTCGACCCCTGG
5265	ATCCTTTCACAGGTAGACCCTACATGGAGCTGAGGAGCCGAACATCTGACGTCACGGTCTTGTATACCTGTGTGAGAAGTGTAGTAGCCTCAGCTCCTATGCGGGACAACTGGCTCGACCCCTGG
266	CCAGAGACAATGCCAAGAACTCCTTGTATCTTCAAATGAACAGCCTGAGAGCCGAGGACATGGCTGTGTATTACTGTGCAAGCATGGGATATAGTGGCTACGATTACAGTATGTTTGATATCTGG
1266	ACAGAGACAATGTCAAGAACTCCTTGTATCTTCAAATGAACAGCCTGAGAACCGAGGACATGGCTGTGTATTACTGTGCAAGCATGGTATATAGCGGCTACGATTACAGTATGTTTGATATCTGG
2266	ACAGAGACGATGTCAAGAACTCCTTGTGTCTTCAAATGAACAGCCTGAGAACCAAGGACATGGCTGTGGATTACTGTCCAAGCATGGTATATAGCGGCTACGATTACAGTATGTTTGATATCTGG
3266	ACAGAGACGATGTCAAGAACTCCTTGTGTCTTCAGATGAACAGCCTGAGAAGCAAGGACATGGCTGTGGATTACTGTCCAAGCATGATATATAGCCGCTACGATTACAGTATGTTTGATAGCTGG
4266	ACAGAGACGATGTCAAGAACTTCTTGTGTCTTCAGATGAGCTGCCTGAGAAGCAAGGACATGGCTGTGGATTACTGTCCAAGCATGATATATAGCCGCTACGGTTACAGTTTGTTTGATAGCTGG
5266	ACAGAGACGATGTCAAGAACGTCTGGTGTCTTCAGATGCGCTGCGTGAGTAGCAAGGACATGGCTGTGGATTACTGTCCAAGCATGATATATAGCCGCTACGGTTACAGTTTGTTTGATAGCTGG
267	GAGTCACCATATCAGTAGACAAGTCCAAGAACCAGTTCTCCCTGAAGCTGAGCTCTGTGACCGCCGCGGACACGGCCGTGTATTACTGTGGGGAAGGGGGGTTATTGTGGTGGGGGGAGCACTGG
1267	GAGTCACCATATCAGTAGACAAGTCTAAGAACCAGTTTTCCCTGAAGCTGAGCTCTGTGACCGCCGCGGACACGCCCGTGTATTACTGTGGGGGATGGGGGTTATTGTGGTGGGGGGAGCACTGG
2267	GAGTCACCATATCAGTAGACAAGTGTAAGAACCAGTTTTCCCTGAAATTGAGCTCTATGACCGCCGCGGACATGCCCGTGTATTACTGTGGGGGATGGGGGTTATTGTGGTGGGGGGAGCACTGG
3267	GAGTCACCACATTAGTAGACGAGTGTAAGAACCAGTTTTCCCTGAAATTGAGCTCTATGACCGCCGCGGACATGCCCGTGTATTACTGTGGGGGGTGGGGGTTATTGTGGTGGGGGGAGAACTGG
4267	AAGTCACTACATTAGTAGACGAGTGTAAGAACCAGTTTTCCCTGAAATTGGGCTCTATGATCGCCGCGGACATGCCCGTGTATTACTGTGGGGGGTGGGGGTTATTGTGGTGGGGGGGGAACTGG
5267	AAGTCACTACATTGGTAGACGAGTGTAAGTACCAGTTTTCCCTGGAATTGGGCTCTATGATCGACGCGGACATGCGCGTGTATTACTGTGGGGGGTGGGGGTTATTGTGGTGGGGGGGGAACTGG
268	CCAACATGGACCCTGTGGACACAGCCACGTATTACTGTGCATGGAGAAGTATTATGATTACGTTTGGGGGAGTTATCGTTATACCACTCTTCCCTCCGTACTACTACTACGGTATGGACGTCTGG
1268	CCAACGTGGACCCTGTGGACACAGCCACGTATTACTGTGCATGGAGCAGTATTATGAATACCTTTGGGGGAGATATCGTTATACCACTCTTCCCTCCGTACTACTACTACGGTATGGACGTCTGG
2268	CCAACGTGGACCCTGTGGACACAGCCACGTATTACTGTGTATGGAGCAGTATTATGAATACCTTTGGGGAAGATATCGTTATACTACTCTTCCCTCCGTGCTACTACTACGGTATGGTCGTCTGG
3268	CCAACGTGGACCCGGTGGACACAGCAACGTATTACTGTGTATGGAGCAGTATTATGAATACCTTTGAGGAAGATATCGTTATACTACTCTTCCCTCCGTGCAACTACTACGGTATGGTCTTCTGG
4268	CCAACGTGGACCCGGTGGACACAGCAACGTATCACTGTGTATGGAGCAGTATTATGGATACCTTTGAGGAAGACATCGTTATACTACTCTTCCCTCCGTGCAACTATTACGGTACGGTCTTCTGG
5268	ACAACGTTCACCCGGTAGACACAGCAACGTATCACTGTGTATGGAGCAGTATTATGGATACCTTTGAGGAAGACATTGTTATACTACTCTTCCCTCCGTGCAACTATTACGGTACGGTCTTCTGG
269	CCATATCAGTAGACAAGTCCAAGAACCAGTTCTCCCTGAAGCTGAGCTCTGTGACCGCCGCGGACACGGCCGTGTATTACTGTGCGAGAGGACAATTTCCGCTTCCCAACTGGTTCGACCCCTGG
1269	CCATATCAGTGGACAAATCCATGAACCAGTTCTCCCTGGAGCTGAGCTCTGTGACCGCCGCGGACACGGCCGTGTGTTACTGTGCGAGAGGACAATTTCCGCTTCCCAACTGGTTCGACCCCTGG
2269	CTATCTCAGTGGACAAATCCATGAACCAGTTCTCCCTGGAGCTGAGCTCTGAGACCGCCGCGGACACGGCTGTGTGTTACTGTGCGGGAGGACAATTTCCGCTTCCCAACTGGTTCGACCCCTGG
3269	CTATCTCAGTGGAGAAATCCATGACCCAGTTCTCCCTGGAGCTGAGCTCTGAGACCGCCGCGGACACGGCTGTGTGTTACTGTGCAGGCGGACAATTTCCGCTTCCCAACTGGTCCGACCCCTGG
4269	CTATCTCAGTGGAGAAATCCATGACCCAGTTCTCCCTGGAGCCGAGCTCTGAGACCGCCGGGGATTCGGCTGTGTGTTACTGTGCAGGCGGACAATTTCCGCTGCCCAACTGGTCCGACCCCTGG
5269	CTATCTCAGTGGAGAAATCCATGACCCGGTTCTCCCTGGAGCCGTGCTCTGAGACCGCCGGGGATTCGGCTGTGTGTTACTGTGCAGGCGGTCAATTTCCGCTGCTCAAGTGGTCCGACCCCTGG
270	GCACTGCCTACCTGCAGTGGAGCAGCCTGAAGGCCTCGGACACCGCCATGTATTACTGTGCGAGAGGGGAGCAGGAAACATATTGTGGTGGTGACTGGGGGACCTACTGGTACTTCGATCTCTGG
1270	GCACTGCCTACCTGCAGTGGAGCAGCCTGAAGGCCTCGAACACCGCCATGTATTACTGTGCGAGGGTGGAGCAGGAAACATATTGTGGTGGCGACCGGGGGACCTACTGGTACTTCGATCTCTGG
2270	GCACTGCCTACCTACAGTGGAGCAGACTGAAGGCCTCGAACGCCGCCATGTATTGCTGTGCGAGGGTGGAGCAGGAAACATATTGTGGTGGCGACCGGGGGACCTACTGGTACTTTGATCTCTGG
3270	GCACTGCCTACCTACAGTGGAGCAGACTGAAGGCCTCGAACGCCGCTATGTCTCGTTGTGCGAGGGTGGAGCAGGAAACATATTGTGGTGCCGACCGGGGGACCTACTGGTACTTTGATCTCTGG
4270	GCACTGCCTACCTACAGTGGCGCAGACTGAAGGTCTCGAACGCCGCTATGTCACGTTGTGCGAGGGTGGAGCAGGAAACATATTGTGGTGCCGACCGGAGGACCTACTGGTACTCTGATCTCTGG
5270	GCACTGCCTACCCACAATGGCACAGACTGAAGGTCTCGAACGCCGCTATGTCACGTTGTGCGAGGGTGGAGCAGGAAACATATTGTGGTACCGACCGGAGGACCTACTGGTACTCTGATCTGTGG
271	ACACAGCCTACATGGAGCTGAGCAGCCTGAGATCTGAGGACACGGCCGTGTATTACTGTGCAACAGATTACTATGGTTCGGGGAGTTATTATGGGTACTACTACTACTACGGTATGGACGTCTGG
1271	ACACAGCTTACATGGAGCTGAGCAGCCTGAGATCTGAGGACACAGCCGCGTATTATTGTGCAACAGATTACTATGGTTCGGGGAATTATTATGGGTACTACTACTACTACGGTATGGACGTCTGG
2271	ACACAGCTTACATGGAGCTGAGCAGCCTGAGCTCTGGGGACACAGCCGCGTATTATTGTGCAACAGATTACCATGGTTCGGGCAATTATTATGGGTACTACTACTACTACGGCATGGACGTCTGG
3271	ACACAGCTTACATGGAGCTCAGCAGCCTGCGCTATAGGGACACAGCCGCGTATTGTTGTGCAACAGATTACCATGGTTCGGGCAATTATTATGGGTACTACTACTACTACGGCATGGACGTCTGG
4271	ACACAGCTTACATGCAGCTCAGCAGCCTGCGCCATAGGGACACAGCCGCGTATTGTTGTGCAACAGATTACCATCCTTCGGGCAATTATTATGGGTACTACTACTTCTACGGCATGGACGTCTGG
5271	ACGCAGCTTACATGCAGCCCAGCAGCCTGCGCCATAGGGACACAGCCGCATATTGTTGTGCAACAGATTACCATCCTTCCGGCAATTATTATGGGTACTACAACTTCTACGGCATGGACGTCTGG
272	GTCGAGTCACCATGTCAGTAGACACGTCCAAGAACCAGTTCTCCCTGAAGCTGAGCTCTGTGACCGCCGTGGACACGGCCGTGTATTACTGTGCGAGAAGGGGGAGGTATCACTTCCAGCACTGG
1272	GTCGAGTCACCATGTCAGTAGACACGTCCAATAACCGGTTCTCCCTGAAGCTGGGCTCTGTGACCGCCGTGGACACGGCCGTGTTTTACTGTGCGAGAAGGAGGAGGTATCACTTCCAGCACTGG
2272	GTCGAGTCACCATGTCAGTAGACACGTCCGATAACCGGTTCTCCCTGAAGCTGGGCTCTGTGAACGTCGTGGTCACGGCCGTGTTTTACTGTGCGAGAGGGAGGAGGTATCACTTCCAGCACTGG
3272	GTCGAGTCACCATGTCAGTAGACACGTCCGATAACCGGTTCTCCCTGAAGCTGGGCTCTATGAACGTCGTGGTCACGGTCGTGTTTTACTGTGCGGGAGGGAGGAGGTACCACTTCCCGCACTGG
4272	GTCGAGTCACCATGCCAGTAGACACGTCCGATAACCGGTTCTCCCTAAAGCTGGGCTCTATGAACGTCGTAGTCACGGTCGTGTTTTACTGTGCGGGAGGGAGGAGGTCCCACGTCCCGCACTGG
5272	GTCGAGTCGCCATGCCAGTAGACACGTCCGATATCCGGCTCTCCCTAAAGCTGGGCTCTATGAACGTCGTAGTCACGGTCGTGTTTTACTGTGCGGGAGGGAGGAGGTCCAACGTCCCGCGCTGG
273	AGGGCAGAGTCACCATTACCAGGGACACATCCGCGAGCACAGCCTACATGGAGCTGAGCAGCCTGAGATCTGAGGACATGGCTGTGTATTACTGTGCGAGAGCCTGGGATGCTTTTGATATCTGG
1273	AGGGCAGAGTAACCATTACCAGGGACACATCCGCGAGCACAGCCTACATGGAGCTGTGCAGCCTGAGATCTGAGGACTTGGCTGTGTATTACTGTGGGAGAGCCTGGGATGCTTTCGATATCTGG
2273	AGGGCAGAGGAACCATTTCCACGGACACATCCGCGAGAACAGCCTACATGGAGCTGTGCAACCTGAGATCTGAGGACTTGGCTGTGTATTACTGTGGGAGAGCCTGGGATGCTTTCGATATCTGG
3273	AGGGCAAAGGAACCGTTTCCACGGACACATCCGCGAGAACAGCCTACATGGAGCTGTGCAACCTGCGAGCTGAGGACTCGGCTGTGTATTACTGTGGGAGAGCCTGGGATGCTTTCGATATCTGG
4273	GGGGCAAAGGAACCGTTTCCACGGACACGTCCGCCAGAACAGCCTTCATGGAGGTGTGCAACCTGCGAGCTGAGGACTCGGCTGTGTATTACTGTGGGAGAGCCTGGGATGCTTTCGATATCTGG
5273	GGGGCAAAAGAACCGTTTCCACGGACACGTCCACCAGAACAACCTTCATGGAGGTGTGCAACCTGCGAGCTGAGGACTCGTCTGTGCATTACTGTGGGAGAGCCTGGGATGCTTTCGATATCTGG
274	CAGCCGACAAGCCCATCAGCACCGCCTACCTGCAGTGGAGCAGCCTGAAGGCCTCGGACACCGCCATGTATTACTGTGCGAGACTATCTTGTAGTAGTACCAGCTGCTATACCTTTGATATCTGG
1274	CAGCCGACAAGCCCATCAGCACCGCCTACCTGCAGTGGAGCAGCCTGAAGGCCTCGGACACCGCCATGTATAACTGTGCGAAACTATCTTGTAGTATTATCAGCTGGTATACCTTTGATATCTGG
2274	CAGCCGACAGGCCCATCAGCACCGCCTACGTGCAGTGGAGCAGCCTGAAGGCCTCGGACACCGCCATGTATATCTGTGCGAAACTATCTTGTAGCATTATCAGCTGGTATACCTTTTATATCTGG
3274	CAGCCGACAGGCCCATCAGCACCGCGTACGTGCAATGGCGCAGCCTGAAGGCCTCGGACACCGCCATGTATATCTGTGCGAAACTGTCTTATAGCATTATCAGCTGGTATACCTTTTATATCTGG
4274	CAGCCGACAGGTCCATCAACACCGCGTACGTGCAATGGCGCAGCCTGAAGGCCTCAGACACCGCCATGTATATCTGTGCGAAACTGTCATATAGCATTATCAGCTGGTATATCTTTTATATCTGG
5274	CAGCCGACAGGTCCATCAACACCGCGTACGTGCAATGGCGCAGCCTGACGGTCTCAGACACCGCCATGTATATCTGTACGAAATTGTCATATAGCATTATCAGCTGGCATATCTTTTATATCTGG
275	TGAGCACAGCCTACATGGAGCTAAGCAGTCTGAGATCTGAGGACACGGCCATGTATTACTGTGTGAGAGGAAGAATAACTGGAGTGGGGGGGGGTAACTACTACTACTACTACATGGACGTCTGG
1275	TGAGCACAGCCTACATGGAGCTAGGCAGTCTGAGATCTGAGGACACGGCCATGTATTACTGTGTGAGAGGAAGAATAACCGCAGTGGGGGGGGGTAACTACTACTACTACCACATGGTCGTCTGG
2275	TGAGCACAGCCTCCATGGAGCTAGACAGTCTGAGATCTGAGGATACGGCCATGTATTACTGTGTGAGAGGAAGAATAACCGCAGTGAGGGGGGATAACTACTACTACTACCACATGGTCGTCTGG
3275	TGAGCACAGTCTCCATGGAGCTAGACAGTCTGAGATCTGCGGATACGGCCTTGTATTACTGTGTGAGAGGAAGAATAACCGCAGTGAGGGGGGATGACTACTACTACTACCACGTGGTCGTCTGG
4275	TGAGCACAGTCTCCATGGAGCTAGACAGTCCGAGATCTGCGGATACGGCGTTGTATTACTGTGTGAGAGAAAGAATAACCGCAGTGAGGGGGGACGACTACTACTACTACCACGTGGTCATCTGG
5275	TGAGCACAGTCTCCATGGAGCCAGACAGTCCGAGATCTGCGGATACGGCGTTGTATTACTGTGTCAGTGAAAGAATAACCGCGGTGAGGGGGGACGACTACCACTACTACCACGTGGTCATCTGG
276	TCTCCAGAGAAAATGCCAAGAACTCCTTGTATCTTCAAATGAACAGCCTGAGAGCCGGGGACACGGCTGTGTATTACTGTGCAAGAGGGGTTCGGGGAGTTATTATACAGGGCGGGGAGCACTGG
1276	TCTCCAGGGATAATGCCAAGAACTCCTTGCATCTTCAAATGAACAGCCTGAGAGCCGGGGACACGGCTGTGTATTACTGTGCAAGAGGGGTTCGGGGAGTTATAATACAGGGCGGAGAGCACTGG
2276	TCTCCAGGGATAATGTCAAGAACTCCTTGCATCTTCAAATGAACAGCCTGAGTGCCGGGGACACGGCTGTGTATTACTGTGCAAGGGGGGATCGGGGAGTTATAATACAGGGTGGAGAGCACTGG
3276	TCTCCAGGGATAATGTGAAGAACTCCTTACATCTTCAAGTGAACAGTCTGAGTGCCGGGGACACGGCTGCGTATTACTGTGCAAGGGGGGATCGGGGAGTTATAATACAGGGTGGAGAGCACTGG
4276	TCTCCAGGGATAATGTGAAGAACTCCTTACATCTTCAAGTGAACAGTTTGAGTGCCGCGGATACGGCTGCGTGTTACTGTGCAAGGGGGGATCGAGGAGTTATAATACAGGGTGGAGAGCACTGG
5276	TTCCCAGGGATAATGTGAAGAACTCCTTACATCTTCATGTGAACGGTTTGAGTGCCGCGGATACGGCTGCGTGTTACTGTGCAAGGGGGGATCGAGGAGTTATAATAGAGGGTGGAGAGCACTGG
277	TTACCATATCAGTAGACACGTCTAAGAACCAGTTCTCCCTGAAGCTGAGCTCTGTGACCGCGGACGCGGCCGTGTATTACTGTGCACAGGGGCGACCTCCCTACTACTACGGTATGGACGTCTGG
1277	TTACCATATCAGTAGACACGTCTGAGAACCAGTTTTCCCTGAAGCTGAGCTCCGTGACCGCGGACGCGGCCGTGTATTACTGTGCACGGGGGCGACCTCCCTATTACTACGGTATGGACGTCTGG
2277	TTACCATATCAGTAGACACGTCTGAGAACCAGTTTTCCCTGAAGCTGAGCTCCGTGACCGCGGACGCGGCCGTTTATTCCTGTGCACGGGGGCGACCTCCCTATTATTATGGTATAGACGTCTGG
3277	TTACCATATCAGCAGACACGTTTGAGAACCAGTTTTCCCTGAAGCTGATCTCCGTGACCGCGGACGCGGCCGTTAATTCTTGTGCACGGGGGCGACCTCCCTATTATTATGGTATAGACGTCTGG
4277	TTACCATATCAGCGGACACGTTTGAGAACCAGTCTTCCCTGAAGCTGATCTCCGTCATCGCGGACGCGGCCGTTAATTCTTGTGTACGGGGGCGACCTCCCTATTATTATGGTATAGACGTCTGG
5277	TTACCCTATCAGCGGACACGTTTGAGAACAAGTCTTCCCTGAAGCTGATCTCCGTCATCACGGACACGGCCGTTAATTCTTGTGTACGGGGGCGACCTTCCTATTATTATGGTATAGACGTCTGG
278	GCTCTGTGACCGCCGTGGACACGGCCGTGTATTACTGTGCGAGAAAGATGGCGGTGAGCGATATTTTGACTGGTTATTATAGCGGGGTGAGCGGTTACTACTACTACTACGGTATGGACGTCTGG
1278	GCTCTGTGACCGCCGTGGACACGGCAGTGTATTATTGTGCGAGAAAGATGGCGGTGAGCGAAATTTTGACCGGTTATTATAGCGGGGTGAGCGGTTACTACTACTGCTACGGTATGGACGTCTGG
2278	ACTCTGTGACCGCCGTGGAGACGGCAGTGTATTATTGTGCAAGAAAGATGGAGGTGAGCGAAATCTTGACCGGTTATTATAGCGGGGTGAGCGGTTACTACTACTGCTACGGTATGGACGTCTGG
3278	ACTCTGTGACCGCAGTGGAGACGGCAGTGTATTATTGTGCAAGAAAGATGGAGGTGGGCGAAATCTTGACCGGTTATTGTAGCGGGGTGAGCGGTTACCACTACTGCTACGGTATGGACGTGTGG
4278	ACTCTGTCACCGCAGTGGAGACGGCAGTGTATTATTGTGCAAGAAAGATGGAGGTGGGCGAAATCTTGACCGGTGATTGTAGCGGGGTGAACGGTTACCACTCCTGCTACGGTATGGACGCGTGG
5278	ACTCTGTCACCGCAGTGGAGACGGCAGTGTCTTATTGTGCAAGAAAGCTGGAGATGGGCGAAATCTTGACCGGTGATTGCGGCGGGGTGAACGGTTACCACTCCTGCTACGGTATGGACGCGTGG
279	AGGATTCAAAGAACACGATGTATCTGCAAATGAGCAACCTGAAAACCGAGGACTTGGCCGTGTATTACTGTGCTAGCCTCTGTATTACTATGTTCGGGGAGTTATTAGGTGCTTTTGATATCTGG
1279	AGGATTCAAAGAACACGACGTATCCGCAAATGAGCAACCTGAAAACCGTGGACTTGGGCGTGTATTACTGTGCTAGCCTCTGTATTACTATGTTCGGGGAGTTATTAGGTGCTTTTGAGATCTGG
2279	AGGATGCAAAGAAGACGACGTATCCGCAAATGAGCAACCGGAAAACCGTGGACTTGGGCGTGTATTACTGTGCTAGTCCCTGTATTACTATGTTCGGGGAGTTATTAGGTGCTTTTGAGATCTGG
3279	AGGATGCAAAGAAGACGGCGTATCCACAGATGAGCAACCGGAAAACCGTGGACTTGGGCGTGTATTACTGTGCTAGTCCCTGTAATACCATGTTCGGGGAGTTATTAGGTGCTTTTGAGATCTGG
4279	AGGGTGCTAAGAAGACGGCGTATCCACAGATGAGCAACCGGATAACCGTGGACTTGGGCGTGTATTACTGTGCTTGTCCCTGTAATACCATGTTCGGGAAGTTATTAGGTGCTTTTGAGATCTGG
5279	AGGGTGCTAAGAAGAGGGCGTATCCACAGATGGGCAACCGGATATCCGTAGACTTGGGCGTGTATTACTGTGCTTGTCCCTGTAATACCATGTTTGGGAAGTTATTAGGTGCTTTTGAGATCTGG
280	ACACCTCCAAAAGCCAGGTGGTCCTTACCATGACCAACATGGACCCTGTGGACACAGCCACATATTACTGTGCACGGATACTCGTGGTGGTGATTGCTATTCAAACCAACTGGTTCGACCCCTGG
1280	ACACCTCCAAAAGCCAGGTGGTCCTTGCCATGACCAACATGGACCCTGTGGACACAGCCACATATTACTGTGCACGGATACTCGAGGTGGTGATTGCTATTCATACGAACTGGTTCGTCCCCTGG
2280	ACACCTCCAAAAGCCAGGTCGTCCTTGTCCTAACCAACATGGACCCTGTGGACACAGCCACATATTACTGTGCACGGATACTCAAGGTGGTGATTGCTATTCATACGAACTGGTTCGTCCCCTGG
3280	ACACCTCCAATAACCCGGGCGTCCTTGTCCTAACCAACATGGACCCTGTGGACACAGCCACATATTACTGTACACGGATACTCAAGGTGGTGATTGCTATTCATACGAACTGGTTCGTCCCCTGG
4280	ACACCTCCTATAACCCGGGCGTCCTTGTCCTAACCAACATGGACCCTGTAGACACAGCCACATATTACTGTACACGGATACTCAAGGTAGTGATTGCTATTCATACGAACTGGTTCATCCCTTGG
5280	ACACCTCCTATAACCCGGGCGTCCTTGTCCTAAACAACATGGATCCTGTAGACACAGCCACATATTACTGTACACGTATACCCAAGGTAGTGATTGCTATTCATACGAACTGGTTCATCCTTTGG
281	CCATGACCAGGGACACGTCCACGAGCACAGTCTACATGGAGCTGAGCAGCCTGAGATCTGAGGACACGGCCGTGTATTACTGTGCGAGAGGGGTTGGATACAGCTATGGTTTCCGCGACTACTGG
1281	CCATGACCAGGGACACGTCCACGAGCGCAGTCTACATGGAGCTAAGCAGCCTGAGATCTGAGGTCACGGCCGTGTATTACTGTGAGACAGGGGTTGGATACAGCTATGGTTTCCGCGACTACTGG
2281	CCATGACCATGAGCACGTCCACGAGCGCAGTCTACCCGGAGCTAAGCAGCCTGAGATCTGAGGTCACGGCCGTGTATTACTGTGAGACAGGGGTTGGATACAGCTATGGTTTCCGCGACTACTGG
3281	CCAAGACCATGAGCACGTCCACGAGCGCAGTCTACCCGGAACTAAGCAGCCAGAGATCTGAGGTCACGGCCGTGTATTGCTGTGAGACAGGGGTTGGATACAGCTATGGTTTCCGGGACTACTGG
4281	CCAAGACCATGAGCACGTCCGCGAGCGCAGTCTACCCGGAACTAAGCAGCCAGAGATCTGAGGTCACCGCCGTGCATTGCTGTGAGACAGGGGTTGGATACAGCTATGGTTTCCAGAACTACTGG
5281	CCAAGACCATGAGCACGTCCGTGAGCGCAGTCTACCCGAGACTAAGCAGCCAGAGATCTGAGGTCCCCGCCGTGCATTGCTGTGAGACAGGGGTCGGATACAGCTATGGTTTCCAGAACTACTGG
282	CGTCTGTGAAAGGCAGACTTACCATCTCAAGAGAGGATTCAAAGAACACGATGTATCTGCAAATGAGCAACCTGAAAACCGAGGACTTGGCCGTGTATTACTGTGAAGGTGGTAAGGACTCCTGG
1282	CGTCTGTGCAAGGCAGACTTACCATCTCAAGAGAGGGTTCAAAGAACACGATGTATCTGCAAGTGAGCAACCTGGAAACCAAGGACTTGGCCGTGTATTACTGTGAAGGTGGTAAGGACTCCTGG
2282	CGTCTGTGCAAGGCAGACTTACCATCTCCGGAGAGGGTTCAAAGAACACGATGTATCTGCAAGTGAGCAACCTGGAAACCAGGGATTTGGCCGTGTATTACTGTGAAAGTGGTAAGGACTCCTGG
3282	CGTCTGTGCAAGGCAGTCTTACCATCTCCGGAGAGGGTTCAAAGAACACGATGTACCTGCAAGTGAGCAACATAGAAAACAGGGATTTGGCCGTGTATTACTGTGAAAGTGGTAAGGACTCCTGG
4282	CGGCTGTGCAAGGCAGTCTTACCATTTCCGGAGAGGGTTCAAAGAACACGATGTACCTGCAAGTGAGCCACATAGAAAACAGGGATTTGGCCGTGTATTACTGTGACAGGGGTAAGGACTCCTGG
5282	CGGCTGTGCAAGGCAGTCGTACCACTTCCGGAGTGGGTTCAAAGAACACGGTGTACCTGCAAGTGAGCCACATAGAAAACAGGGATTTGGCCGTGTATTACTGTGACAGGGGTAAGGGCTCCTGG
283	ATGCCAAGAACTCCTTGTATCTTCAAATGAACAGCCTGAGAGCCGAGGACATGGCTGTGTATTACTGTGCAAGAGCTCCGCGGGTACTAATGGTGTATAGGGGGGCGGATGACTTTGACTACTGG
1283	TTGCCAAGAACTCCTTGTATCTTCAAATGAACAGCCTGAGAGCCGAGGACATGGCTGTGTATTGCTGTGCAAGAGTTCCGCGGGTACTAATGGTGTATAGGGGGACAGATGACTTTGACTACTGG
2283	TTGCCAAGAACTCCTTGTATCTTCAAATGAACAGCCTGAGAGCCGAGGACATGGCTGTGTATCGCTGTGCAAAAGTTCCGCGGGTACTATTGGTGTATAGGGGGACAGATGACTTTTACCACTGG
3283	TTGCCAAGAACTCCTTGTATGTTCAAATGAACAGCCTGCGAGCCGTGGTCATGGCTGTGCATCGCTGTGCAAAAGTTCCGCGGGTACTATTGGTGTATAGGGGGACAGATGACTTTTACCACTGG
4283	TTGCTAAGAACTCCTTGTATGTTCAAATGAACAGCCTGCGAGCCGTGGTCATCACAGTGCATCGCTGTGCAAAAGTTCCGCGGGTACTATTGGTGTATAGGGGGACAGTTGACTTTTACCACTGG
5283	TTGCTAAAGACTCCCTGTATGTTCAAATGAACGGCCTGCGAGCCGTGGTCATCACAGTGCATCGCTGTGCAAAAGTTCCGCGGGTACTTTTGGTGTATAGGGGGACAGTTGACTTTTACCACTGG
284	TTGTCTTCTCCTTGGACACCTCTGTCAGCACGGCATATCTGCAGATCAGCAGCCTAAAGGCTGAGGACACTGCCGTGTATTACTGTGCGAGAGAGGACTGGGAGTACTACGGTATGGACGTCTGG
1284	TTCTTTTCTCCTTGGACACCTCTGTCAGCACGCCATATCTGCAGATCAGCAGCCTAAAGGCTGAGGATACTGCCGTGTATTACTGTGCGAGAGAGGACTGGGAGTGCTACGGTATGGACGTCTGG
2284	TTCTTTTCTCCTTGGACCCCTCTGTCAGCACGCCATATATGCAGGTCAGCAGCCTAGAGGCTGAGGATACTGCCGTGTATTACTGTGCGAGAGAGGACTGGGAGTGCCACGGTATGGACGTCTGG
3284	CTCTTTTCTCCTTGGACCCCTCTGTCAGCACGCCATATATGCGGGTCAGCAGCCCAGAGGCTGAGGTTACTGCCGTGTATTACTGTGCGAGAGAGGACTGGAAGTGCCACGGTATGGACGTCTGG
4284	CTCTTTTCTCCTTGGCCCCCTCTGTCAGCACGCCATATATGCGGGTCGGCAGCCCAGAGGCTGAGGTTAATGGCGTGTATTACTGTGCGAGAGAGGACTGGAAGTGCCATGGTATGGACGTCTGG
5284	CTCTTTTCTCCTTGGCCCCCTCTGTTAGCACGCCATATATGCGGGTAGGTAGCCCAGAGGCTGAGGTTAACGGCGTGTATTACTGTGCGAGAGAGGACTGGATGTGCCATGGTATGGACGTCTGG
285	CCAGAGACAACGCCAAGAACTCCCTGTATCTGCAAATGAACAGTCTGAGAGCTGAGGACATGGCCTTGTATTACTGTGCAAAAGATCCTGGAACTTTTCGCTCGGTCAACTGGTTCGACTCCTGG
1285	CCATAGACAACGCCAAGAACTCCCTGTACGTGCAAATGATCAGTCTGAGAGCTGAGGACATGGCCTTGTATTACTGTGCAAAAGATCCTGGAACTTTACGCTCGGTCAACTGGTTCGACTCCTGG
2285	CCATAGACAACGCCAAGAACTCCCTGTACGTGCAAATGATCAGTCTGACAGCTGAGGACATGACCTTGTATTGCTGTGCAAAAGATCCTGGAACTTTATGCTCGGTCAACTGTTTCGACTCCTGG
3285	CCATGGACAACGACAAGAACTCCCTGTGCGTGCAAATGATCAGTCAGACGGCTGAGGACATGACCTTGTATTGCTGTGCAAAAGATCCTGGAACTTTATGCTCGGTCAACTGTTTCGACTCCTGG
4285	CCATGGACAGCGACAAGAACTCCCTGTGCGTGCAAATGATCGGTCAGACGGCTGAGGACATGAACTTGTATTGCTGTCTAAAAGATCCTGGAACTTTATGCTCGGTCAACTGTTTCGACTCCTGG
5285	CCATGGACAGTGACAAGAACTCCCTGTGCGTGCAAATGATCGGTCAGACGGCTGAGGACATGAACTTGTATTGCTGTCTAAAAGATTCTGGAACTTTATGTTCGGTCAGCTGTTCCGACTCCTGG
286	ACACGTCCATCAGCACAGCCTACATGGAGCTGAGCAGGCTGAGATCTGACGACACGGTCGTGTATTACTGTGCGAGAGGAGGGCAACTGGGGGGCGCAGGCTGGTACTACTACATGGACGTCTGG
1286	ACACGTCCATCAGCACAGCCTACATGGAGCTAAGCAGGCTGAGATCTGTCGACACGGTCGTGTATTACTGTGCGAGAGGATGGCAACTGGGGGGCGCAGGCTGGTACCACTACACGGACGTCTGG
2286	ACACGTCCGTCAGCACAGCCTACATGGGGCTAAGCGGGCTGAGATCTGTCGACACGGTCGTGTATTACTGTGAGAGCGGATGGCAACTGGGGGGCGCAGGCTGGTACCACTACACGGACGTCTGG
3286	ACACGTCCGTCAGCACAGCCTACATGGGGGTAAGCGGGCTGAGATCTGTCGACACGGTCGTGTATTACTGTGAGAGCGGATGGCCACTGGGGCGCCCAGGCTCGTACCACTACACGGACGTCTGG
4286	ACACGTCCGTCAGCACAGCCTACATAGGGGTAAGCGGGGTCAGATCTGTCGACACGGTCGTGTATTACTGTAAGAGCGGATGGCCACTGGGGCGCCCAGGCTCGTACCACTACACGGAAGTCTGG
5286	ACACGTCCGTCAGCACGGTCTACATAGGGGTAAGCGGGGTCAGATCTGTCGACACAGTAGTGTATAACTGTAAGAGCGGATGGCCACTGGGGCGCCCAGGCTCGTACCACTACACGGAAGTCTGG
287	CCACCATATCAGTAGACACGTCCAAGAACCAGTTCTCCCTGAAGCTGAGCTCTGTGACCGCCGCGGACACGGCTGTGTATTACTGTGCGAGAGCCACCCACCTCGCTAACGCTTTTGATATCTGG
1287	CCACCATATCAGTAGACACGTCCAAGAACCAGTTCTCCCTGAAGCTGAGCTCTATGAACGTCGCGCACACGGCTGTGTATTCCTGTGCGAGAGCCACCCACCTCGCTAACGCTTTTGATATCTGG
2287	CCACCATATCAGTGGACACGTCCAAGAACCAGCTCTCCCTGAAGCCGAGCTCAATGAACGTCGCGCACACGGCTGTGTATCCCTGTGCGAGAGCCACCCACCTCGCTAACGCTTTTGATATCTGG
3287	CCACCATTTCAGTGGACACGTCCAAGAACCAGCTCTCCCTGCAGCCGAGCTCAATGAACGTCGCGCACACGGCTGTATATCCCTGTGCGAGAGCCACCCACCTTGCTAACGCTTTTGTTATCTGG
4287	CCACCATTTCAGGGGCCACGTCCAAGAACCGGCTCTCCCTGCAGCCGAGCTCAATGAACGTCGCCCACACGGCTGTATATCCCTGTGTGAGAGCCACCCACCTTGCTAACGCTTTTGTTATCTGG
5287	CCACCATTTCAGGGGCCACGTCCAAGAACCGGCTCTCCCTGCAGCCGTGCTCAATGAACGTCGTCCACACGGCTGTATTTCCCTGTGTGAGAGCCCCCCACCTTGCTAATGCTTTTGTTATCTGG
288	ACAACTCCAAGAACACGCTGTATCTGCAAATGAACAGCCTGAGAGCCGAGGACACGGCTGTGTATTACTGTGCGAAAGAGGGGACGATACAGCTATGGCCTCTGCCTTCTCGGTTCGACCCCTGG
1288	ACAACTTCAGCAACACGCTGTATCTGCAAATGAGCAGCCTGAGAGCCGAGGACACGGCTGTGTATTACTGTGCGGAAGAGGGGACGATACAGCTATGGCCTCTGCCTTCTCGGTTCGACCCCTGG
2288	ACAACTTCAGCAACACGCTGTATCTGCAAATGAGCAGCCTGAGGGCCGAGGACACGGCTATGTATTACTGTGCGGAAGAGGGACCGATACAGCTATGGCCTCTGCCTTCTTGGTTCGACCCCTGG
3288	ACAGCTTTAGCAACACGCTGTATCTGCAAATGAGCAGCCCGAGGGCCGAGGACACGGCTATGTATTACTGTGCGGAACAGGAACCGATACAGCTATGGCCTCTGCCTTCTTGGTTCGACCCCTGG
4288	ACAGCTTTAGCAACACGTTGTATCTGCAAATGAGCATCCCGAGGGCCGAGGACACGGCTATGTATTACTGTGCGGAGCAGAAACCGATACAGCTAAGGCCTCTGCCTTCTTGGTTCGACCCCTGG
5288	TCAGCCTTAGCACCACGTTGTATCTGCAAATGAGCATCCCGAGGGCCGAGGACACGGCTATGTTTTACTGTGCGGAGCAGAAACCGGTACAGCTAAGGCCTCTGCCTTCTTGGTTCGACCCCTGG
289	CGCTGTATCTTCAAATGAACAGCCTGAGAGCCGAGGACACGGCCGTGTATTACTGTGCGAGATGGAAGGTATTACGATTTTTGGAGTGGTTATTACTGGGGAAGAGGGATGCTTTTGATATCTGG
1289	CGCCGTATCTTCAAATGAACAGCCTGAGAGCCGAGGATACGGCCGTGTATTACTGTGCGAGATGGAAGGTATTACGATTTTTGGCGTGGTTATTACTGGGGAGGAGGGATACTTTTGATATCTGG
2289	CGCCGTATCTTCAAGTGAACAGCCTGAGAGCCGAGGATACGGCCGTCTATTACTGTGCGAGATGGAAGGTATTACAATTTTTGGCGTGGGTATTACTGGGAAGGAGGGATACTTTTGATATCTGG
3289	CGCCGTATCTTCAAGTGAACAGCCTGAGAGCCGAGGATGCGGCCGTCTATTACTGTGCGAGATGGAAAGTATTACAATTTTTGGCGTGGGTATTACTGGCAAGGAGGGATACTTTTGGCATCTGG
4289	CGCCATATCTTCAAGTGAACAGCCTGAGAGCCGAGGATGCGGCCGTCCATTACTGTGCGAGATGGAAAGAATTACAATTTTTGGCGTGGGTATTACTGACAAGGGGGGATACTTTTGGCATCTGG
5289	CGCCATACCTTCAAGTGAACAGCCTGAGAGCCGAGGATGCGGCCGTCCATCACTGTGCGAGATGGAAAGAATTACACTTTTTGGCGTGGGTCTTACTGACAAGGGGGGATACTTTTGGCATATGG
290	CCAGAGATGATTCAAAGAACACGGCGTATCTGCAAATGAACAGCCTGAAAACCGAGGACACGGCCGTGTATTACTGTACTAGTGGGTACAATGGTGTATGCTATACCTACTGGTTCGACCCCTGG
1290	CCAGAGATGATTCGAAGAACACCGCGTATCTGCAAATGAATAGTCTGAAAACCGAGGACACGGCCGCGTATTACTGTACTAGTGGGTACAATGGTGTATGCTATACCTACTGGTTCGACCCCTGG
2290	CCAGAGATGATTCGAAGAACACCGCGTATCTGCAAATGGATAGTCTGAAAATCGAGGACACTGCCGCGTATTACTGTACAAGTGGGTACAATGGGGTATGCTATACCTACTGGTTCGACCCCTGG
3290	CCAGAAATGATTCGAAGAACACCGCGTATCTGCAAATGGATAGTCTGCAAATCGAGGACGCTGCCGCGTATTACTGTACAAGTGGGTACAATGGGGTATGCTATGCCTACTGGTTCGAACCCTGG
4290	CCAGTAATGATTCGAAGAACACCGCGTATCTGCAAATGGATAGTCTGCCGATCGAGGACGCTGCCGCGTATTACTGTACAAGTGGGTACACTGGGGAATGCTATGCCTACTGGTTCGAACCCTGG
5290	CCAGTAATGATTCGAAGGACACCGCGTGTCTGGAAATGGATAGTCTGCCGATCGAGGACGCTGCCGCGTATTACTGTGCAAGTGGGTACACTGGGGAATGGTATGCCTACTGGTTCGAACCCTGG
291	AGGACACCTCCAAAAACCAGGTGGTCCTTACAATGACCAACATGGACCCTGTGGACACAGCCACGTATTACTGTGCACGGCTGGTGAGGGGGATTGTGGTGGTGATTGCTTACTTTGACTACTGG
1291	AGGACACCTCCAAAAACCAGGTGGTCCTTACAATGACCAACATGGACCCTGTGGACAAAGTCACGTATTACTGTGCACGGCTGGTGAGGTGGATTGTGGTGGTGATTGCTTACTATGACGACTGG
2291	AGGACAGCTCCAAAAACCACGTGGTCCTTACAATGACCAACATGGACCCTGTGGACAAAGTAGCGTATTACTGTGCACCGCTGGTGAGGTGGATTGTGGTGGTGATTGCTTACTATGACGACTGG
3291	AGGACAGCTCCAAAAACCGCGAGGTCCTTACAATGAACAACATGGTCCCTGTGGACAAAGTAGCGTATTACTGTGCAGCGCTGGTGAGGTGGATTGTGGTGGTGATTGCTTACTATGACGACTGG
4291	AGGACAGCTCCAAAAACCGCGAGGTCCTTACAATGAACAACCTGGTCCCTGTGGACAAAGTAGCGTATTACTGTGCAGCCCTGGTGAAGTGGATTGTGGCGGTGACTGCTTACTATGACGACTGG
5291	AGGACAGCTCCAAAAACCGCGAGCTCCTTGCAATGAACAAGCCGGTCCCTGTGGACAACGTAGCGTATTACTGTGCAGCCCTGGTGAAGTGGATTGTGGCGGTGACTGCTTACTATGACGACTGG
292	AGCTGAGCTCTGTGACCGCTGCGGACACGGCCGTGTATTACTGTGCGAGACGGAGGGAGGAGAAGGATATTGTAGTAGTACCAGCTGCTATACTCGATGCAAGAACTGAATACTTCCAGCACTGG
1292	AGCTGAGCTCTGTGACCGCGGCGGACACGACCGTGTATTACTGTGCGCGACGGAGGGAGGGGAAGGATATTGTAGTAGTACCAGCTGCTACACTCGATGCAAGAACTGAATACTTCCAGCACTGG
2292	AGCTGAGCTCTGTGACCGCGGCGGACACGACCGTGTATTACTGTGCGCGACGGAGGGAGGGGAAGGGTATTGTAGTGGTATCAGCTCCTACACTCGATGCAAGAACTGAATACTTCCAACACTGG
3292	AGCTGAGCTCTGTGACCGCGGCGGACACGACTGTGTATTACTGTGCGCGACGGAGGGAGGGGAAGGGTGTTGTAGTGGTATCGGCTCCTACACCCGATGCAAGAACTGAATACTTCCTACACTGG
4292	AGCTGAGCTCTGTGACCGCGGCGGACACGACTGTGTATTACTGTGCACGTCGGAGAGAGGGGAAGGGTGTTGTAGTGGTATCGGCTCCTACACCAGATGCAAGAAATGAATACTTCCTACACTGG
5292	AGCTGAGCTCTGTGATCGCGGCGGACACGACTGTGTATTACTGTGCACGTCGGAGAGAGGGGAAGGGTGTTGTAGTGGTATCGGCTCCTACACCAGGTGCAAGCCATGGATACTTCCTACACTGG
293	CAGTAGACACGTCTAAGAACCAGTTCTCCCTGAAGCTGAGCTCTGTGACTGCCGCGGACACGGCCGTGTATTACTGTGCGAGAACTCCCCGCAGGGCAGAGGACTACTACTACATGGACGTCTGG
1293	CAGTAGACACGTCTAAGAACCAGTTCTCCCCGATGCTGAGCTCTGTGACTGCCGCGGACACGGCCGTGTATTACTGTGCGAGGACTCCCCGCAGGACAGAGGACTACTACTACATGGACCTCTGG
2293	AAGTAGACACGTCTAAGAACCAGATCTCCCCGATGCTGAGCTCTGTGACTGCCGCGGACACGACCGTGTATTACTGTGCGAGGACTTCCCGCAGGACGGAGGACTACTACTACATGGACCTCTGG
3293	AAGTAGACACGTCTAAGAACCAGATCTCCCCGATCCTGAGCTCTGTGACCGCCGCGGACACGACCGTGAATTACTGTGCGAGGACTTCCCGCAGAACGGAGGACTACTACTACATGGATCTCTGG
4293	AAGTAGACGCGTCTAAGAACCAGATCTCCCCGATCCTGAGCTCTGCGACCGCCGCGGCCACGACGGTGAATTACTGTGCGAGGACTTCCCGCAGAACGGAGGACTACTACCACATGGATCTCTGG
5293	AAGTAGACGCGTCTAAGAACCAGATCTCCCCGATCCTGACCTCTGCGACCGCCGCGGCCACGACGGTGAATTATTGTGCGAGGACTTCCCGCGGAACGGGGGTCTACTACCACATGGATCTCTGG
294	CCATGACCAGGGACACGTCCATCAGCACAGCCTGCACGGAGCTGAGCAGCCTGAGATCTGAGGACACGGCCACGTATTACTGTGCGAGAGTGACTACGAGCTACTACTACGGTATGGACGTCTGG
1294	CCATGACCAAGGACCCGTCCATCAGCACAACCCGCACGGAGCTGAGCAGCCTGAGATCTGAGGACACGGCCACGTATTATTGTGCGAGAGTGACTACGAGCTACTACTACGGTATGGACGTCTGG
2294	CCATGACCAAGGACCCGTCCATCAGCACAACCCGCACGGAGCTGAGCAGCCTGAGATCAGAAGACACGACCACGTATTATTGTGCGAGAGTGACTACGAGCCACCACTACGGTATGGACGTCTGG
3294	CCATGACCAAGGGTCCGTCCATCAGCACAACCCGCACGGAGCTGAGCAACCTGAGATCAGAAGACACGACCACGTATTATTGTGCGAGAGTGACTGCGAGCCACCACTACGGTGTGGACGTCTGG
4294	CCATGACCAAGGGTCCGTCCATAAGCAATACCCGCACGGAGCTGAACAACCTGAGATCAGAAGACACGACCACGTATTATTGTGCGGGAGTGACTGCGAGCCACCACTACGGTGTGGACGTCTGG
5294	CCATGACCAAGGGTCCGTCAATAAGCAATACCCGCACGGACCTGGACAACCTGAGATCAGAAGACACGACTACGTATTATTGTGCGGGGGTGACTGCGAGCCACCACTACGGTGTGGACGTCTGG
295	CCGACAGCTCCAGCAGCACCGCCTACCTGCAGTGGAGCAGCCTGAAGGCCTCGGACGCCGCCATGTATTATTGTGTCGCACTACGTATAACTGGAACGGGGGACTACTACTACATGGACGTCTGG
1295	CCGAGAGCTCCAGCAGCACCGCCTACCTGCAGTGGAGCAGCCTGGAGGCCTCGGACGCCGCCACGTATCATTGTGTCGCACTACATATAACTGGAACGGGGGACTACTACTACATGGACGTCTGG
2295	CCGAGGGGTCCAGCAGCACCGCCTACCTGCAGTGGAGCAGCCTGGAGGCCTCGGACGCCGCCACGTATCATTGTGTCACACTACATATAACTGGAACGGGGAACTTCTACTACATGGACGTCTGG
3295	CCGAGGGGTCCAGCAGCACCGCCTACCTGCAATGGAGCAACCTGGAGGCCCCGGACGCCACCACGTATCATTGTGTCACACTACATATAACTGGAGCGGGGAACTTCTACTACATGGACGTCTGG
4295	CCGAGGGGTCCAGCAGCACCGCCTACCTGCAATGGAGCAACCTGGAGGCCCCGGACGCCACCGCGTATCATTGTGTCACGGTACATGTAACTGGGGCGGGGAACTTCTACTACATGGACGTCTGG
5295	CCAAGGGGTCCAGCGGGACCGCCTACCTGCGATGGAGCAACCTGGAGGCCCCGGACGCCACCGCGTATCATTGTGTCACGGTACATGTAACTGGGGCGGGGAACTTCGACTACATGGACGTCTGG
296	CCATATCCGTAGACACGTCCAAGAACCAGTTCTCCCTGAAGCTGAGCTCTGTGACCGCCGCAGACACGGCCGTGTATTACTGTGCGAGAGGGGTAGAGATGGCTACAAAAGAGTTGAGGTACTGG
1296	CCATATCCGTAGACACGTCCAAGACCCAGTTCTCCCTGAAGCTGAGCTCTGTGACCGCCGGAGACACGGCCGTGTATTACTGTGCAAGAGGGGTAGAGATGGCTACAAAAGGGTTGAGGCACTGG
2296	CTATGTCCGTAGACACGTCCAAGACCCAGTTCTCCCTGAAGCTGAGCTCTGTGACCGCCGGAGAAACGGCCGTGTATTACTGTGCAACAGGGGTAGAGATGGCTACAAAACGGTTGAGGCACTGG
3296	CTATGTCCGTAGACGCGTCCAAGACACAGTTCTCCCTGAAGCTGAGCTCTGTGACCGCTGGAGAAACGGCCGTGTATTACTGTGCATCAGGGGTAGAGATGGCTACGAAACGGTTGAGGCACTGG
4296	GTATGTCCGTAGACGCGTCCAAGACACAGTTCTCCCTGGAGCTAAGCTCTGTGACCGCTGGAGAAACGGCCCTGTATTACTGTGCATCAGGGGTAGAGATGACTACGAAACGGTTGAGGCACTGG
5296	GTATGTCCGTAGGCGCGTCCAAGTCACAGTTCTCCCTGGAGCTAAGCTCTGTGACCCCTGGAGAAACGGCCCTGTATAACTGTGCATCAGGGGTAGAGATGACTACGAAACGGTTGAAGCACTGG
297	CCAGAGACAATGCCAAGAACTCACTGTATCTGCAAATGAACAGCCTGAGAGACGAGGACACGGCTGTGTATTACTGTGCGAGAGAGGGACAAAACTGGATGGCTACAATTTGTTTTGATATCTGG
1297	CCAGAGACAATGCCAGGAACTCACTGTATCTGCAAATGAACAGCCTGAGAGACGAGGACACGGCTGTGAATTACTGTGCGAGAGAGGGACAAAACTGGATGGCTACGATGTGTTCTGATATCTGG
2297	CCAGAGACAATGCCAGGAATTCACTGTATCTGCAAATAAACAGCCTGAGAGACGAGGACACGGCTGTGAATTACTGTGCGCGAGAGGGACAAAACTTGATGGCTACGATGTGTTCTGGTATCTGG
3297	CCAGAGAGAATGCCAGGAATTCACTGTATCTGCAAATAAAAAGCCTGAGAGACGAGGACACGGCTGTAAGTTACTGTGCGCGAGAGGGACAAAACTTGATGGCTACGATGTCTTCTGGTATCTGG
4297	CCAGAGAGAATGCCAGGAATTCACTGTATCTGCAAACAAAAAGCCTGAGAGACGAGGACACGGCTGTAAGCTACTGTGCGCGACAGGGACGAAACTTGATGGCTACGATGTCTTCTGGTACCTGG
5297	TCAGAGAGAATGCTAGGAATTCACCGTATCTGCAAACAAAAAGCCTGAGAGACGAGGACACGGCTGTAAGCTACTGTGCGCGACTGGGACGAAACTTGAAGGCTACGATGTCTTCTGGTACCTGG
298	GGGACACATCCATGAGCACAGCCTACATGGAGCTAAGCAGTCTGAGATCTGAGGACACGGCCATGTATTACTGTGTGAGACGACGTATAACTGGAACGACCGTCCCTTCTCCTTTTGATATCTGG
1298	GGGATACTTCCATGTGCACAGCCTACATGGAGCTAAGCAGTCTGAGATCTGAGGACACGGCCATGTATTACTGTATGAGACGACGTATAGCTGGAACGACCGTCCCTTCTCCTTTTGATATCTGG
2298	GGGATACTTCCATGTGCACAGCCTACATGGAGCTACGCAGTCTGAGATCTGAGGACACGGCCATGTATTACTGTATGAGACGACGTAGAGCTGGAACGACCGTCCCTTTTCCTTTTGAAGTCTGG
3298	GGGATACTTCCATGTGCACAGCCTACATGGAGCTACGCAGTTTGAGATCTGAGGACACGGCCATGTATTGCTGTATGAGACGACATAGAGCTGGAATAACCGTCCCTTTTCCTTTTGAAGTCTGG
4298	GGGATACTTCCATGTGCACAGGCTATATGGAGCTACGCAGTTTGAGATCTGAGGACACGGCCATGTATTGCTGTATGAGACGACATAGTGCTGGAATAACCGTCCTTTTTACTTTTGAAGTCTGG
5298	GGGGTACTTCCATGTGCACAGGCTATATGGAGCTACGCAGTTTGAGATCTGAGGACACGGCCATGTATTGCTGTACGAGACGACATAGTGCTGGAATAACTGTTCTTCTTACTTTTGAAGTCTGG
299	CCAAGAACTCACTGTATCTGCAAATGAACAGCCTGAGAGCCGAGGACACGGCTGTGTATTACTGTGCGAAAGTATTAGCATTTTTGGAGTGGTTAAGAGGGCGGGCGTGGTACTTCGATCTCTGG
1299	CCAAGAATTCACTGTATCTGCAAATGAACAGCCCGAGCGCCGAGGACACGGCTGTGTATTACTGTGTGAAAGTATTAGCATTTTTGGAGTGGTTAAGAGGGCGGGCGTGGTACTTCAATCTCTGG
2299	CCAAGAATTCACTGTATCCGCAAATGAACAGCCCGAGCGCCGGGGACACGGCTGTGTATTACTGTGTGAAAGTATTAGCACTTTTGGAGTGGTTAAGGGGGTGGGCGTGGTACTTCAATCTCTGG
3299	CCAAGAATTCACGGTATCCGCAAATGAACAGCTCGAGCGCCGGGGACATGGCTGTGTATTACTGTGTGAAAGTCTCAGCACTTTTGGAGTGGTTAAGGGGGTGGGCGTGGTACTTCAATCTCTGG
4299	CCAAGAATTCACGGGATCCGCAAATGAACACCTCGAGCGCCGGGGCCATGGCTGTGTATTACTGTATGAAAGTCTCAGCACTTTTGGAGTGGTTAATGGGGTGGGCGTGGTACTTCAATCTCTGG
5299	CCAAGAGTTCACGGGATCCGCAAATGAATACCTCGAGCGCCGGGGCCATGGCTGTGTATTACTGTATGAAAATCTCAGCACTTTTGGAGGGGGTAATGGGGTGGGCGTGGTACTTCAATCTCTGG
300	CCATCTCCAGAGACAATTCCAAGAACACGCTGTATCTGCAAATGAACAGCCTGAGAGCTGAGGACACGGCTGTGTATTACTGTGCGAGAGGGGGGGGTAACTGGAGTGATGCTTTTGATATCTGG
1300	GCATCTCCAGAGACAATTCCAAAAACACGCTGTATCTGCAAATGAACAGCCTGAGAGCCGAGGACACGGCTGTGTATTACTGTGCGACAGGGGGGGGTAACTGGAGTGATGCTTCTGATATCTGG
2300	GCACCTCCAGAGACAATTCCAAAAACACGCTGTATCTGCAAATGAACAGCCTGACAGCCGAGGACACGGCGATGTATTACTGTGCGACAGGGGGGGGTAACTGGAGTGGTGCTTCTGATATCTGG
3300	GCACCTCCAGAGACGATTCCAAAAACACGCTGTATCTGCAAATAAACAGCCTGACAGCCGAGGACACGGCGATGTATTACTGTGCAACAGGGGGGGGTAAACGGAGTGGTGCTTCTGATATCTGG
4300	GCACCTCCAGAGACGATTTCAAAGACACGCTGTATCTGCAAATAAACAGCCTGACCGCCGAGGACATGGCGATGTATTACTGTGCAACAGGGGGGGGTAAACGGAGTGGGGCTTCTGATATCTGG
5300	GCACCTCCCGAGACGATTTCAAAGACACGCTGTATCTGCAAATAAAAAGCCTGACCGCCGAGGACATGGCGATGTATTACTGTGCAACAGGGGGGGGTAAACACAGTGGGGCCTCTGATATCTGG
301	ACACGTCTAAGAACCAGTTCTCCCTGAAGCTGAGCTCTGTGACTGCCGCGGACACGGCCGTGTATTACTGTAGGGTTAGCATTTTTGGAGTGGTTATTAGGGGGAGCAACTGGTTCGACCCCTGG
1301	ATACGTCTAAGAACCAGTTCTTCCTGAAGCTGAGCTCTGTGACTGCCGCGGACACGGTCGTGTATTACTGTAGGGTTAGGCTTTTTGGAGTGGTTATTAGGGGGAGCAACTGGTTCGACCCCTGG
2301	ATACTTTTAAGAACCAGTTCTTCCTGAAGCTGAGATCTGTGACTGCCGCGGACACGGTCGTGTATTACTGTAGAGTTAGGCTTTTTGGAGTGGTTATTAGGGGGAGCATCTGGTTCGACCCCTGG
3301	GTACTTTTAAGAGCCAGTTCTTCCTGAAGCTGAGATCTGTGACTGCCGCGGACACGGTCGTTTATTACTGTAGAGTTAGGCTTTTTAGAGTGGTTATTAGGGGGAGCATCTGGTTCGACCACTGG
4301	GTACTTTTATGAGCCAGTTCTTCCTGAAGTTGAGATCTGTGACTGCCGCGGACACGGTTGTTTATTACTGTAGAGTTGGGCTTTTTAGAGTGGTTATTAGGGGGAGCATCCGGTTCGACCACTGG
5301	GTACTTTTATGAGCCAGTTCTTCCTGAAGTTGAGATCTGTGACTGCCGCGGACACGGTTGTTTGTTACTGTAGAGTTGGGCTTTTTAGAGTGGTTTTTAGGCGGAGCGTCCGGTTCGACTACTGG
302	CAGCCGACAGCTCCAGCAGCACCGCCTACCTGCAGTGGAGCAGCCTGAAGGCCTCGGACGCCGCCATGTATTATTGTGTGAGACCAGAGAGTACCCACTACTACTACTACGGTATGGACGTCTGG
1302	CAGCCGACAGCTCCAGCAGCACCGCCTACCTGCAGTGGACCAGCCTGAAGGCCTCGGACGCCGCCATGTATTATTGTGTGAGACCGGAGAATACCCACTACTACTACTGCGGTATGGACGTTTGG
2302	CTGTCGATAGCTCCAGCAGCACCGCCTGCCTGCAGTGGACCAGCCTGAAGGCCTCGGACGCCGCCATGTATAATTGTGTGAGACCGGAGAATACCCACTACTACTACTGCGGTATGGACGTTTGG
3302	CTGTCGATAGCTCCAGCAGCACCGCCTGCCTGCAGTGGACCAGCTTGACGGCCTCGCTCGCCGCCATGTATAATTGTGTGAGACCGGAGAATACCCACTACTACTACTGCGGTATGGGCGTTTGG
4302	CTGTCGATAGCTCCAGCAGCACCCCCTGCCTGCAGTGGACCAGCTTGACGGCCTCGCTAGCCGCCATGTATAATTGTGTGAGACCGCAGAATACCTACTACTACTACTGCGGTATGAGCGTTTGG
5302	CTGTCGATAGCCCCATCTGCACCCCCTGCCTGCAGTGGACCAGCTTGACGGCCTCGCTAGCCGCCATGTGTAATTGTGTGAGACCGCAGAATACCTACTACTACTACTGCGGTTTGAGCGTTTGG
303	ACACCTCCAAAAACCAGGTGGTCCTTACAATGACCAACATGGACCCTGTGGACACAGCCACGTATTACTGTGCACGGATACAGGATATAGTGGCTACAGAAGGGAGCTACTACATGGACGTCTGG
1303	ACACCTCCAAAAACCAGGTGGTCCTTACAATGACCAACATGGACCCTATGGACACAGCCACGTATTACTGTGCACGGATACAGGATATAGTGGTTACAGAAGGGAGCTATCACGTGGACGTCTGG
2303	ACACCTCCCAAAACCAGGTGGTACTTACAATGACCAACATGGACCCCATGGACACAGCCACGTATTACTGTGGACGGATACAGGATATAGTGGTTACAGAAGGGTGCTATCACGTGGACGTCTGG
3303	ACACCTCCCAAAACCAGGTGGTACTTACAATGACCAACATGGACCCCACGGACCCAGCCACGTATTACTGTGGACGGATTCGGGATATAGTGGTTATAGAAGGGTGCTATCACGTGGACGTCTGG
4303	ACACCTCCCAAAACCAGGTGGTACTTACATTGACCAATATGGACCCCACGGACCCTGCCGCGTATTACTGTGGACGGATTCGGAATATAGTGGTTATAGAAGGGTGCTATCACGTGGACGTCTGG
5303	ACCCCTCCCAAAACCAGGTGGTACTTACATTGACCAATTTGGACCCCACGGACCCTGCCGCGTGTTACTGTGGGCGGATTCGGAATATCGTGGTTATAGAAGGGTGCTATCACGTGGACGTCTGG
304	ACACGTCCACGAGCACAGTCTACATGGAGCTGAGCAGCCTGAGATCTGAGGACACGGCCGTGTATTACTGTGCGAGGAGATATTGTAGTGGTGGTAGCGGTAGGAGGCGGGGGTTCGACTCCTGG
1304	ACACGTCCACGAGCACAGTATACATGGAGCTGAGCCGCCTGAGATCTGAGGACACGGCCGTGTATTACTGTGAGAGGAGATATTGGAGTGGTGGTAGCAGTAGGAGGCGGGGGTTCGACTCCTGG
2304	ACACGTCCACGAGCACAGTATACATGGAACTGGGCCGCCTGAGATCTGAGGACACGGCTGTGTATTACTGTGAGAGGAGGTATTGGAGTGGTGGTAGCAGTAGGAGACGGGGGTTCGACTCCTGG
3304	ACACGTCCACGAGCACAGTATACATGGAACTGGGCCGCCCGAGATCTGAGGACACGGCTGTGTATTACTGTGAGAGGAGGTATTCGAGTGTCGGTAGCAGTAGGACACGGGGGTTCGACTCCTGG
4304	ACACGTCCACGGGCAAAGTATACATGGAACTGGGCCGCCCGAGATCTGATGACACGGCTGTGTATTACTGTGAGAGGAGGTATTCGAGTGTCGGTAGGAGTAGGACACGGGGGTTCGACTCATGG
5304	ATACGTCAACGGGCAAAGTATATATGGAACAGGGCCGCCCGAGATCTGATGACACGGCTGTGAATTACTGTGAGAGGAGGTATTCGAGTGTCGGTAGGAGTAGGACACGGGGGTTCGACTCATGG
305	GAGACAACGCCAAGAACTCACTGTATCTGCAAATGAACAGCCTGAGAGCCGAGGACACGGCTGTTTATTACTGTGCGAGAGGGGAGGGGGATACAGTAACTACTCCCCACTACTTTGACTACTGG
1305	GAGACAACGCCAAGAACTCACTGTATCTGCGAGTGAACAGCCTGAGAGCCGAGGATACAGCTGTTTATTGCTGTGCGAGAGGGGAGGGGGATACAGTAACTACTCCCCACTACTTTGACTACTGG
2305	GAGCCAACGCCAAGAACTCACTGTATCTGCGAGTGAACAGCCTGAGAGCTGAGGATACAGCTGTTTATTGCTGTGCGAGAGGGGAGGGGAATACAGTAACTGCTCCCCACTACTTTGATTACTGG
3305	GAGCCAGCGCCAGGAACTCACTGTATCTGCGAGTGAACAGCCTGAGAGCTGCGGATACAGATGTTTATTGCTGTGCGAGAGGGGAGGGGAATACAGTAACTGCTCCCCTCTACTTTGATTACTGG
4305	GAGCCAGCGCCAGGAACTCACTGAATCTGCGAGTGAACAGCCTGAGAGCTGCGGATACAAAAGTTGATTGCTGTGCGAGAGGGGAGGGGAATACAGTAGCTGCTCCCCTCTACTTTGATTACTGG
5305	GAGCCAGCGCCAGGAACTCACTGAATCTGCGAGTGAACAGCCTGCGAGCTGCGGATACAAAAGTTGATTGCTGTGCGGGAGGGGAGGGGAATACAGTAGGTGCTCCCTTCTACTCTGATTACTGG
306	TGTATCTGCAAATGAACAGCCTGAAAACCGAGGACACGGCCGTGTATTACTGTGCTAGAGCCCCCCTCCGTATTATGATTACGTTTGGGGGAGTTATGCTTATACCGAGTTACTTTGACTACTGG
1306	TGTATCTGCGAATGAACAGCCTGAAAACCGAGGACACGGCCGTGTATAACTGTGCTAGAGCCCCCCTCTGTATTATGATTACGTTTGGGGGAGTTATGCTTATTCCGAGTTACTTTGGCTACTGG
2306	CGTATCTGCGAATGAACAGCCTGGGAACCGAGGACACGGCCGTGTATAACTGTGCTAGAGCCCCCCTCTGTAATATGATTACGTTTGGGGGAGTTATGCTTATTCCGATTTACTTTGGCTACTGG
3306	CGCATCTGCGGATGAACAGCCTGGGAACCGGGGACACGGCCGTGTATAACTGTGCTAGAGCCCTCCTCTGTAATATGATTACGTTTGGGGGAGTTATGTTTATTCCGATTTACTTTGGCTACTGG
4306	CGCATCTGCGGATGAACAGTCTGGGAACCGGGGACACGGCCGTGCATAACTGTGCTAGGTCCCTCCTCTGTAATATGATAACGTTTGGGGGAGTTATGTTTATTCCGATTTACTTTGGCTACTGG
5306	CGCGTCTGCGGATGAACAGTCTGGGAATCGGGAACACAGCCGTGCATAGCTGTGCTAGGTCCCTCCTCTGTAATATGATAACGTTTGGGGGAGTTATGTTTATTCCGATTTACTTTGGCTACTGG
307	TTGTCTTCTCCTTGGACACCTCTGTCAGCACGGCATATCTGCAGATCAGCAGCCTAAAGGCTGAGGACACTGCCGTGTATTACTGTGCGAGAGGGGGGACTACAGTAACTGACTTCGATCTCTGG
1307	TTGTCTTCTCCTTGGACACCTATCTTAGCACGGCATATCTGCAGATCAGCAGCCTAAAGGCTGAGGACACTGCCGTGTACTATTGTGCGAGAGGGGGGACTACAGTAACTGACTTCGATCTCTGG
2307	TTGTCTTTTCCTTGGACACCTATCTTAGCACGGCATATCTGCAGATCAGCAGCCTAAAGGCTGTGGGCACTGCCGTGTACTATTGTGCGAGAGACGGGACTACAGTAACTGACTTCGATCTCTGG
3307	TTGTCTTTTCCTTGGACACCTATCTTAGAACGGCATACCTGCGGATCAGCAGCCTAAAGGCTGTAGGCACTGTCGTGTACTATTGTGCGAGAGACGGGACTACAGTAACTGACTTCGATCTCTGG
4307	TTGACTTTTCCTTGGACGCCTATCTTAGAACGGCATACCTGCGGATCAGCAGCCTAAAGGCTATAGGTACTGTCGTGTACTATTGTGCGAGAGACGGGACTACAGCAACTGACTTCGATCTCTGG
5307	TTGACTTTTCCTTGGACGCGTATCTTAGAACGGCATACCTGCGGATCAGCGGCCTAAAGGCTATAGGTACTGTCGTGTACTATTGTGCGGGAGACGGGACTATAGCAACTGACTTCGATCACTGG
308	ACACATCCATGAGCACAGCCTACATGGAGCTAAGCAGTCTGAGATCTGAGGACACGGCCATGTATTACTGTGCCCTCCGGCCACTAGCAGCAGCTGATTGCCCTCGTCCCTGGTTCGACCCCTGG
1308	ACGAATCCATGAGCACAGCCTACATGGAGCCAAGCAGTCTGAGATCTGAGGACACGGCCATGTATTACTGTGCCCTCCGGCCACTAGCAGCAACTGATTGCCCTCGTCCCTGGTTCGGCCCCTGG
2308	ACGAATCCATGAGCACAGCATACATGGAGCCAAGCAGTCCGAGATCTGAGGACACGGCCATGTATTACTGTGCCCTCCGGCCACTAGCTGCAACTGACTGCCCTCGTCCATGGTTCGGCCCCTGG
3308	ACGAATCTATGAGCACAGCATACATGGAGCCTACCAGTCCGAGATCTGAGGACACGGCCATGTATTACTGTGCCCTCCGTCCACTAGCTGCAACTGACTGCTCTCGTCCATGGTTCGGCCCCTGG
4308	ACGAATCTATGAGCACAGCATTCATGGAGCCTACCAGTCCGAGATCTGAGGACACGACCATGTATTACTGTGCCCTCCGTCCACTAGTTGAAACTGACTGCTCTCGTCTATGGTTCGGCCCCTGG
5308	ACGAATTTATGAGTACAACATTCATGGAGCCTACCAGTCCGAGATCTGAGGACACGACCATGTATTACTGTGCCCTCCGTCCACTAGTTGAAACTGACTGCTTTCGTCTATCGTTCGGCCCCTGG
309	CGATTACCGCGGACAAATCCACGAGCACAGCCTACATGGAGCTGAGCAGCCTGAGATCTGAGGACACGGCCGTGTATTACTGTGCGAGGGCGGGATACAGCTATGGTCCCGCTTTTGATATCTGG
1309	CGATTATCGCGGACAAATCCACGAGCACAGCCTACATGGAGCTGAGTAGCCTGAGATCTGAGGACACGGCCGTGTATTGCTGTGCGAGGGCGGGATGCAGCTATGGTCCCGCGTTTGATATCTGG
2309	CGATTATCGCAAACAAATCCACGAGCATAGCCTACATGGAACTGAGTAGCCTGAGATCTGAGGACACGGCCGTGTATTGCTGTGCGAGGACGGGATGCAGCTATGGTCCCGCGTTTGATATCTGG
3309	CGATTATCGTAAACAAATCCACGAGCATAGCCTACATGGAATTGAGTAGCCTGATACCTGAGGACACGGCCGAGTATTGCTGTGCGAGGACGGGATGCAGCTATGGTCCCGCGTTTGATATCTGG
4309	CGATTATGGTAAACAAATCTACGAGCATAGCCTACATGGAATTGAGTAGCCTGATACCTGAGGACGCGGCCGAGTATTGCTGTGCGAGGACGGGATGCAGCTATGGTCCCGCGTCTGATATTTGG
5309	CGATTATGGTAAACAAATCTACGAGCATAGCCTACATGGAATTGAGTAGCCTACTACCTGAGGACGCGGACGAGCATTGCTGTGCGAGGACGGGATGCAGCTATGGTGCCGCGTCTGATATTTGG
310	GAGAGGATTCAAAGAACACGCTGTATCTGCAAATGAGCAGCCTGAAAACCGAGGACTTGGCCGTGTATTACTGTGCTAGAGTACCAGCTGCTATGCCTCACTACTACTACTACATGGACGTCTGG
1310	GAGAGGATTCAAAGAACACGCTGTATCTGCAAATGATCAGCCTGAAAACCGAGGACTTGGCCGTGTATTACTGTTCTAGAGTACCGGCTGCTATGGCTCACTACTACTACTACATGGATGTCTGG
2310	GAGAGGATTCAAAGTACACGCTGTATCTGCAAATGATCAGCCTGAAAACCGAGGACTTGGCCGTGTATTACTGTTCTAGAGTTCCGGCTAGTATGGCTCACTACTACTACTACATAGATGTCTGG
3310	GAGAGGATTCAAAGTACACGCTGGATCTGCAAATGATCAACCTGAAAACCGAGAACTTGGCCGTGTATTACTGTTCTAGAGTTCCGGCTAGTATGGTTCACTACTACTCCTACATAGATGTCTGG
4310	GAGCGGATTCAAAGTACACGCTGGATCTGCAAATGATCAACCTGAAAACCGAGAGCTTGGCCGTATATTACTGTTCTAGAATTCCGGCTAGTATGGTTCACAACTACTCCTACATAGATGTCTGG
5310	GAGCGGATTCAAAGTACACGCTGGATCTGCAAATGATCAACCTGAAAACCGAGAGATTGGCCATATATCACTGTTCTAGAATTCCGGCTAGTATGGTTCACAAATACTCCTGCATAGATGTCTGG
311	GGGACACGTCCACGAGCACAGTCTACATGGAGCTGAGCAGCCTGAGATCTGAGGACACGGCCGTGTATTACTGTGCTAGTGGGACTACGGTGGTAACTCCCCTCTCCCCCCGCTTTGACTACTGG
1311	GGGTCACGTCCACGAGCACAGTCTACATGGACTTGAGCAGCCTGAGGTCTGAGGACACGGCCGTGTATTACTGTGCTAGTGGGACTACGGTGGTTACTCCCCTCTCCCCCCGCTTTGACTACTGG
2311	GAGTCACGTCCACGAGCACAGTCTACATGGACTTGAGCAGCCTGAGGTCTGAGGACACGGCCGTGTATTACTGTGCTGGTGGGACTTCGGTGGTTACTCCCCTCTCATCCCGCTTTGACTACTGG
3311	GAGTCACGTCCACGAGCACAGTCTACATGGACTTGAGCAGCTTGAGGTCTGAGGACATGGCCGTGTATTACTGTGCTGGTGAGACTTCGGTGGTTACCCCCCTCCCATCCCGCTTTGACTACTGG
4311	AAGTCACGTCCATGAGCTCAGTCTACATGGACTTGAGCAGCTTGAGGTCTGAGGACATGGCCATGTATTATTGTGCTGGTGAGACTTCGGTGGTTACCCCCCTCCCATCCCGCTTTGACTACTGG
5311	AAGTCACGTCCATGAGCTCGGTCTACATGGACTCGAGCAGCTTGGGGTCTGAGGACATGGCCATGTATTATTGTGCTGGTGAGTCTTCGGTGGTTACCCCTCTCCCATCCCGCTTTGACTACTGG
312	TATCCGTAGACACGTCCAAGAACCACTTCTCCCTGAAGCTGAGCTCTGTGACCGCCGCAGACACGGCTGTGTATTACTGTGCGATGGATATAGTGGCTCCGGCCCGCCAATACTTCCAGCACTGG
1312	TATCCGTAGACACGTCCAAGGACCACTTCTCCCTTAAGCTGAGCTCTGCGACCGCCGCAGACACGGCTGTGTATTACTGTGCGATGGTTATAGTGGCTCCGGCCCGCCAACACTTCCAGCACTGG
2312	TCTCCGTAGACACGTCCAAGGACCACTTCTCCCCTAAGCTGAGTTCTGCGACCGCCGCAGACACGGCTATGTATTACTGTGCGATGGTTATTGTGGCTCCGGCCCGCCAACACTTCCAGCACTGG
3312	TCTCCGGAGACACGTCCAAGGACCACTACTCGCCTAAGCTAAGTTCTGCGACCGCCGCAGACACGGCTATGTATCACTGTGCGATGGTTATTGTGGCTCCGGCCCGCCAACACTTCCAGCACTGG
4312	TCTCCGGAGACACGTCCAAGGACCACTACTGGCCTAAGCTAAGTTCTGCGACCGCCGCAGACACGGCTATGTGTCACTGTGCGATGGTTATTGTCACCCCGGCCCGCCAACACTTCCAGCACTGG
5312	TCTGCGGAGACACGTCCAAGGACCACTACTGGCCTAGGCTAAGTTCTGCGACCGCCGCAGACACGGCTATGTGTCACTGTACGATGGTTATTGTCACCCCGGCCCGGCAACCCTTCCAGCACTGG
313	TAGACAGGTCCAAGAACCAGTTCTCCCTGAAGCTGAGCTCTGTGACCGCCGCGGACACGGCCGTGTATTACTGTGCCAGGGTTGGAGAGAGTTGTGGTGGTGACTGCTATAACTTTGACTACTGG
1313	TGGACAGGTCCAAGAACCAGTTCTCCCTGAAGCTGAGCTCTGTGACCGCCGTGGACACGGCCGTGTATTACTGTGTCAGGTTTGGAGAGAGTTGTGGTGGTGACTGCTACAACTTTGACTACTGG
2313	TGGACAGGTCCAAGAACCAGTTCTCCCTGAAGCTGAGCTCTGTGACCACCGTGGACAGGGCCGTGTATTACTGTGTCAGGTTTGGAGAGAGTTGCGGTGGTGACTGCTACAATTATGACTACTGG
3313	TGGACAGGTCCAAGAACCAGTTCTCCCTGAAGCTGAGCTATGTGACCACCGTGAACAGGGCCGTGTATTACTGTGTCAGGTTTGGAGAGAGTTACGGTGATGACTGCTACTATTATGACTACTGG
4313	TGGACAGGTCCAAGAACCAGTCCTCCCTGGGGCTGAGCTATGTGACCACCGTGAACAGGGCTGTGTATTACTGTGTCAGGTTTGGAGAGAGTTACGGTGATGACTGGTACTATTATGACTACTGG
5313	TGGGCAGGTCCAAGAACCAGTCCTCCCTGGGGTTGAGCTATGTGACCACCGTGAACAGGGCTCTGTATTACTGTGTCAGGTTTGGAGAAAGTTACGGTGATGACTGGTACTATTACGACTACTGG
314	ATAATTCCAAGAACACGCTGTATCTGCAAATGAACAGCCTGAGAGCCGAGGACACGGCCGTATATTACTGTGCGGGGTTACTATGGTTCGGGGAGTACGGTGAGGGGGGGTACTTCGATCTCTGG
1314	ATAATTCCAAGAACACGCTGTATCTGCAAGTGAACAGCTTGAGAGCCGAGGGCACGGCCGTATATTACTGTGCGGGGTTACTATGGTTCGGGGAGTGCGGTGAGGAGGGGTACTTCGATCTCTGG
2314	ATAATTCCAAAAACACGCTGTATCTGCAAGTGCACAGCTTGAGAGCCGAGGGCACGGCCGTATATTACTGTGCGGGGTTACTATGGTTCGGGGAGTGCGGTGGGGAGGGCGACTTCGATCTCTGG
3314	ATAATTCCAAAAACACGATGTATCTGCAAGTGCGCAGCTTGAGAGCCGGGGGCACGGCCGTATATTACTGTGCGAGGTTACTATGGGTCGGGGAGTGCGGTGGGGAGGGCGACTTCGATCTCTGG
4314	ATAATCCCAAAAACACGATGTATCTGCAAGTGCGCAGTTTGAGAACAGGGGGCACGGCCGTATATTGCTGTGCGAGGTTACTATGGGTCGGGGAGTGCGGTGGGGAGGGCGACTTCGATCTCTGG
5314	ACAAACCCAAATACACGATGTATCTGCAAGTGCGCAGTTTGAGAACAGGGGGCACGGCCGTATATTGCTGTGCGACGTTACTGTGGGTCGGGGAGTGCGGTGGGGAGGGCGACTTCGATCTCTGG
315	CCATCTCCAGAGACAATTCCAAGAACACGCTGTATCTTCAAATGAACAGCCTGAGAGCCGAGGACACGGCTGTGTATTACTGTGCGAGAGAGGGAGGAGCAGTGGCTGGAGACTTTGACTACTGG
1315	CCATCTCCAGAGACAATTCCAAGAACGCGCTGTATCTTCAAATGAACAGCCTGAGAGCCGAGGACGCGGCCGTGTATTACTGTGCGAGAGAGGAAGGAGCAGTGGCTGGAAACTTTGACTACTGG
2315	TCATCTCCAGAGACAATTCCAAGAACGCGCTGTATCTTCAAATGAACAGCATGGGAGCCGAGGACGCGGCCGTGTATTACTGTGCGAGAGAGGAAGGAGCAGTGGCAGGGAACTTTGACTACTGG
3315	TCATCTCCAAAGACAATTCCAAGAACGCGCTGTATCTTCAAATGTACAGCACGGGAGCTGAGGACGCGGCCGTGTATTACTGTGCGAGAGAGGAAGGAGCAGCGGCAGGGAACTTTGACTACTGG
4315	TCATCTCCCAAAACAATTCCAAGAAAGCGCTGTATCTTCAAATGTACAGTACGGGAGCTGAGGTCGCGGCCGTGTATTACTGTGCGAGAGAGGAAGGAGCAGCGGCAGGGAACTTTGACTACTGG
5315	TGCTCTCCCAAAACAATTCCAAGAAAGCGCTGTATCTTCAAATATACAGTACGGGAGCTCAGGTCGCGGCCGTGTATTACTGTGCGAGAGAGGAAGGAGCAGCGGCAGGGAACTTTGACCACTGG
316	CCGCGGACAAATCCACGAGCACAGCCTACATGGAGCTGAGCAGCCTGAGATCTGAGGACACGGCCGTGTATTACTGTGCGAGGTTTGGGGGAGTTATGCTTATACCCTACTACATGGACGTCTGG
1316	CCGCGGACAAATCGACGAGCACAGCCTACATGGAGCTCAGCAGTCTGAGATCTGAGGACACGGCCGTGTATTACTGTGCGAGGTTTGGGGGAGTTATGCTTATACCTTACTACATGGACGTATGG
2316	CCGCGGACAAATCGTCGAGCACAGCCTACATGGAGCTCAGCAGTCTGAGATCTGAGGACACAGCCGTGTATTACTGTGCGGAGATTGGGGGAGTTATGCTTATACCTTACTACATGGACGTATGG
3316	CCGCGGACAAATCGTCGAGCACAGCCTACATGGAGCTCAGGAGTTTGAGATCTGAGGACACAGCTGTGTATTACTGTGCGGATATTGGGGGAGTTATGCTTATACCTGACTACATGGACGTATGG
4316	CCGCGGACAAATCGTCGAGTATAGCCTGCATGGAGCTCAGGAGTTTGGGATCTGAGGACACAGCTGTGTATTACTGTGCGGATATTGGGGGAGTTATGCTTATACCTGACTACATGGATGTATGG
5316	CCGCAGACAAATCGTCGAGTATAGCCTGCATGGACCTCAGGAGTTTGGGATCTCAGGACACAGCTGTGTATTACTGTGCGGATATTGGGGGAGTTATGCTTATACCTGGCTACATGGATATATGG
317	CCATCTCCAGAGACAATTCCAAGAACACGCTGTATCTGCAAATGAGCAGCCTGAGAGCTGAGGACACGGCTGTGTATTACTGTGCGAGAGTGATACTACAAAGGGACTGGTACTTCGATCTCTGG
1317	CCATCTCCAGAGACAATTCCAAGAACACGCTGTATCTGCAAATGAGCAACCTGAGAGCTGAGGACACGACTGTGTATTACTGTGCGAGGGTGATACTACAAAGGGACTGGTACTGCGACCTCTGG
2317	CCACCTCCAGAGACAATTCCATGACCACGCTGTGTCTGCAAATGAGCAACCTGAGAGCTGAGGACACGACTGTGTATTACTGTGCGAGGGTGATACTACAAAGAGACTGGTACTGCGACCTCTGG
3317	CCTCCTCCAGAGACAATTCTATGACCACGCTGTGTCCGCAAATGAGCAACCTGGGAGCTGAGGACACGACTGTGTATTACTGTGCAAGGGTGATACTACAAAGAGACTGGTACTGCGACCTCTGG
4317	CCTCCTCCAGAGACAGTTCTATGACCACGCTGTGTCCGCAAATGAGCAACCTGGAAGCTGAGGACACGACTGTGTATTACTGTGCAAGGGTAATACTACAAATAGACTGGTACGGCGACCTCTGG
5317	CCTCCTCTAGAGACAGTTCTATGACCACGCTGTGTCCGCAAATGAGCAACCTGGAAGCTGAGGCCACGACTGTGTATTACTGTGCAAGGGTAATGGTACAAATAGATTGGTACGGCGACCTCTGG
318	CGTCCAAGAACCAGTTCTCCCTGAAGCTGAGCTCTGTGACCGCCGCAGACACGGCTGTGTATTACTGTGCTCCGTATTATGATTACGTTTGGGGGAGTTACTACTACTACGGTATGGACGTCTGG
1318	CGTCCAAGAAGCAGTTCTCCCTGAAGCTGAGCTCTGTGACAGCCGCAGACACCGCTGTGTATTACTGTACTCCGTATTATGATTACGTTTGGGGGAGTTACTACTACTACGGTATGGTCGTCTGG
2318	CGTCCAAGCAGCAGTTATCCCTGAAGCTGAGCTCTGTGACAGCCGCAGACACCGCTGTGTATTACTGTACTCCGTATTACGATTACGTTTGGGGGAGTTGCTACGACTACGGTATGGTCGTCTGG
3318	CGTGCAAGCAGCAGTTATCCCTGAAGCTGAGCTCTGTGACAGCCGGAGACACCGCTGTGTATTACTGTACTCCGTATTACGATTACGTTTGGGGGGGTTGCTACGACTCCTGTATGGTCGTCTGG
4318	CGTGGAAGCTGCAGTTATCCCTGAAGCTGCGCTCTGTGACAGCCGGAGACACCGCTGTGTATTACTGTACTCCGTATTTCGATTACGTTTGGGGGGGTTGTTACGACTCCTGTATGGTCGTCTGG
5318	CGGGGAAGCTGCAGTTATCCCTGAAGCTGCGCTCTGTGGTAGCCGGAGACACCGCTGTGTATTACTGTACTCCGTATATCGATTACGTTTGGGGGGGTTGTTACGACTCCTGTATGGTCGTTTGG
319	GTCGAGTCACCATATCAGTAGACACGTCCAAGAACCAGTTCTCCCTGAAGCTGAGCTCTGTGACCGCCGCGGACACGGCTGTGTATTACTGTGCGAGAAGCGGGGAGTTATTACCCTCCATCTGG
1319	ATCGAGTCACCATATCAGTAGACACGTCCAAGAACCAGTGCTCCCTGAAGTTGAGCTCTGTGACCGCTGCGGACACGGCTGTGTATTACTGTGCGAGAAGCGGGGAGTTATTACCCTCCTTCTGG
2319	ATCGAGTCACCATATCAGTAGACACGTCCTCGGAACAGTGCTCCCTGAAGTTGAGCTCTGTGACCGCTGCGGACGCGGCTGTGTATTACTGTGCGAGAAGCGGGGAGTTATTACCCTCCTTCTGG
3319	ATCGAGTCACCATATCAGTAGACACGTCCTCGGAACAGTGCTCCCTGAAGTTGAGCTCTGTGACCGCTGTGGACGCGGCCGTGTATTACTGTGCGAGACGCGGGGAGTTACTACCCCCCTTCTGG
4319	ATCGAGTCACCATATCAGTAGACACATCCTCGGAACAGTGCTCCCTGAAGTTGAGCTCTGTAACCGCTGTGGACGCGGCCGTGTATTACTGTGCGACACGCGGGGAGTTACTCCTCCCCTTCTGG
5319	ATCGAGTCACCATATCAGAAGACACATCCTCGGAACAGTGCCCCCTGAAGTTGAGCTCTCTAACCGCTGTGGACGCGGCCGTGCATTACTGTGCGACACGCGGGGAGTTACTCCTCCCCTCCTGG
320	TCAGCATGGCATATCTGCAGATCAGCAGCCTAAAGGCTGAGGACACTGCCGTGTGTTACTGTGCGAGAGGAGCATTTTTGGAGTGGTTATTATCCCACTACTACTACTACGGTATGGACGTCTGG
1320	TCAGCATGGCATATATGCAGATCAGCAGTCTAAAGGCTGAGGACATTGCCGTGTGTTACTGTGCGAGTGGAGCATTTTTGGAGTGGTTATTATCCCACTGCTACTACTACGGTATGGACGTCTGG
2320	TCAGCATGGAATATATGCAGATCAGCAGTCTGAAGGCTGAGGACATTGCCGTGTGTTACTGTGCGAGTGGAGCATTTTTCGAGCGGTTATTATCCCACTGCTATTACTACGGTATGGACGTCTGG
3320	TCAGCATGGAATATATGCAGATCAGCAGTCTGATGGCTGGGGACATTGCCGTGTGTTACTGTGCGAGTGGAGCATTCTTCGAGCGGTTATTATCCCACCGCTATTACTACGGTGTGGACGTCTGG
4320	TCAGCATGGAATATATGCAAATCAGCAGTTTGGTGGCTGGGGACATTGCCGTGTGTTACTGTGCGAGTGGAGCATTCATCGAGCGGTTATTATCCCACCGCTGTTACTACGGTGTGGACGTCTGG
5320	TCAGCATGGAACATATGCAAATCAGCAGTTTGGTGGCCGGGGACATTGCCGCGCGTTACTGTGCGAGTGGAGCATTCATCGAACGGTTATTATCCCACCGCTGTTACTACGGTGTGGACGTCTGG
321	AGAACTCACTGTATCTGCAAATGAACAGCCTGAGAGCCGAGGACACGGCTGTGTATTACTGTGCGAGAGCCGATTTTTGGAGTGGTTATTATTCCGCCCCATTCCACAACTGGTTCGACTCCTGG
1321	AGAACTCACTGTATCTGCAAATGAACAGCCTGAGAGCCGAGGACTCGGCTGTGTATTCCTGTGAGAGAGCCGATCTTTGGAGTGGTTATTATTCCGCCCCGTTCCACAACTGGTTCGACTCCTGG
2321	AGAACTCACTGTATCTGGGAATGAATTGCCTGAGAGCCGAGGACTCGGCTGTGTATTCCTGTGAGAGAGCCGATCTTTGGAGTGGTTATCATTCCGCCCCGTTCCACAACTGGTTCGACTCCTGG
3321	AGAACTCACTGTATCTGGGAATGAATTACCTGAGAGCCGAGGACTCGGCTGTGTGTTCCTGTGAGAGAGCCGATCTTTGGAGTGGTTATCATTCTGTCCCGTTCCACGACTGGTTCGACTCCTGG
4321	AGAACTCACTCTATCTGGGAATGAATTACCTGAGAGCCGAGGACTCGGCTGTGTGTTCCTGTGAGCGAGCCAATCTTTGGAGTGGTTATCATTCTGTCCCGTCCCACGGCTGGTTCGACTCCTGG
5321	AGAACTCACCCTATCTGGGAATGAATTACCTGAGAGCCGAGGACTCGGCTGTGTGTTCCTGTGAGCGAGCCAATCTTTGGAGTGGTTATCATTCTGTTCCGTCCCACGGTTGGTTCGATCCCTGG
322	TCTCAAGAGATGATTCCAAAAGCATCGCCTATCTGCAAATGAACAGCCTGAAAACCGAGGACACAGCCGTGTATTACTGTACTAGAGCTTGCCGCAGCGGCTACGTCCCCTGGTTCGACCCCTGG
1322	TCTCAAGAGATCATTCCAAAAGCATCGCCTATCTGCAAATGAACAGCCTGAAAACCGAGGACACTGCCGTGCATTACTGTACTAGAGCTTGCCGCAACGGCTCCGTCCCCTGGTTCGACCCCTGG
2322	TCTCAAGAGATCATTCCAAAAGCATCGCCTATCTGCGAATGAGGAGCCTGAAAACCGAGGACACTGCCGTGCATTACTGTACTAGAGCTTGCCGGAACGGCTCCGTCCCCTGGTTCGACCACTGG
3322	TCTCAAGAGATCATTCCAAAAGCATCGCCTATCTGCGAATGAGGAACCTGAAAACCGAGGATACTGCCGTGCATTATTGTGCTAGAGCTTGCCGGAATGGCTCCGTCCCCTGGTTCGACCACTGG
4322	TCTCAAGAGATCATTCCAAAAGCATCGCCTGTCCGCGAATGAGGGAACTGAAAACCGAGGATACTGCCGTGCATTATTGTGCTAGAGCTTGCCGGAATGGCTCTGTCCCCTGGTTCGACCACTGG
5322	TCTCAAGAGGTCATTCCAAAAGCATCGCCTGTCCGCGAATGAGGGAACTGAAAACCGAGGATACTGCCGTGCATTGTTGTGCTAGAGCTTGCTGGAATGGCTCTGTTCCTTGGTTCGACCACTGG
323	ACAAGTCCAAGAACCAGTTCTCCCTGAAGCTGAGCTCTGTGACCGCCGCGGACACGGCCGTGTATTACTGTGCGAGAGGGACAACTGGAACGACGTACTACTACTACTACTACATGGACGTCTGG
1323	ACGAGTCCAAGAACCTGTTCTCCCTGAAGCTGAGCTCTGTGACCGCCGCGGACACGGCCGTGTATTACTGTGCGAGAGGGACAATTGGAACGACGTACTGCTACTACCACTACATGGACGTCTGG
2323	ACGAGTTCAAGAACCTGTTCTCCCTGAAGCTGAGCTCTGTGACCGCCGCGGACACGGCCGTGTATTACTGTGCGAGAGGGACAATTGGAACGATGTACTGCTACTGCCACTATATAGACGTCTGG
3323	ACGAGTTCAAGAACCTGTTCTCCCTGAAGCTGTGCTGTGTGACCGCCGCGGACACGGCCGTGTATTACTGTGCAAGAGGGATCATTGGAACGATGTACTGCTACTGCCACTATATAGACGTCTGG
4323	ACGAGTTCAAGAACCTGTTCTCCCTGAAGCTATGCTGTATGACTGCCGCGGACGCGGCCGTGTATTACTGTGCAAGAGGGATCATTGGAACGATGTACCGCTACTGCCACTATATAGACGTCTGG
5323	ACGAGTTCAAGAACCTATTCTCCCTGAAGCTATGCTGTACGACTGCCGCGGACGCAGCCGAGTATTACTGTACAAGAGGGATCATTGGAACGATGTACCGCTACTGCCACTATATAGACGTCTGG
324	TCTCCAGAGACAATTCCAAGAACACGCTGTATCTGCAAATGAACAGCCTGAGAGCTGAGGACACGGCTGTGTATTACTGTGCGAGCGTAGAGATGGCTACAATTACCTCATACTTCCAGCACTGG
1324	TCTCCAGAGACAATTCCAAGAACACACTGTATCTGCAAATGAACAGCCTGAGAGCTGCGGACACGGCTGTGTATCACTGTGCGAGCGTAGAGATGGCTACAACTACCTCATACTTGCAGCACTGG
2324	TCTCCAGCGACAATTCCAAGAACACACTGTATCTGCAGATGAACAGCCTAGGAGCTGCGGACACGGCTGTGTATCACTGTGCGAGCGTAGAGATGGCTACAACTTCCTCATACTTGCAGCACTGG
3324	TCTCCAGCGACAATTCCAAGCACACACTGGATCTGCGGATGAACAGCCTAGGAGCTGCGGACAAGGCTGTGTATCACTGTGCGAGCGTAGAGCTGGCTACAACTTCCTCATACTTGCAGCACTGG
4324	TCTCCAGCGAGAATTCCAAGCACACACTGGATCTGAGGATGAACAGCCTAGGAGCTGCGGACAAGGTTGTGTATCACTGTGCGAGCGTAGAGCTGGCTACAACTTCATCCTACTTGCAGCACTGG
5324	TCTCCAGCGAGAATTCCAAGCACACACTGGATCTGAGGATGAACAGCTTAGGAGCTGCCGACAAGGTTGTGTATCACTGTGCGGGCGGAGAGCTGGCTACAACTTCATCCTACTTGCAGCATTGG
325	CCATCTCCAGGGACAACGCCAAGAACTCACTGTATCTGCAAATGAACAGCCTGAGAGCCGAGGACACGGCCGTGTATTACTGTGCGAGGGGTTACTATGGTTCGGGGAGTTATTTCCTTGACTGG
1325	TCGTCTCCAGGGACAACGCCAAGAACTCACTGTATCTGCAAATGAACAGCCTGAGAGCCGAGGACACGGCCGTGTCTTACTGTGCGAGGGGATACTATGGTTCGGGGAGTTATTTCCTTGGCTGG
2325	TCGTCTCCAGGGGCGACGCCAAGAACTCACTGTATCTGCAAATGAACAGCCTGAGAGCCGAGGACACGGCTGTGTCTTACTGTGCGAAGGGATACTATGGTTCGGGGCGTTATTTCCTTGGCTGG
3325	TCGTCTCGAGGCGCGACGCCAAGAACTCGCTGTATCTGCAAATGAACAGCCTGAGAGCCGAGGACGCGGCTGTGTCTTACTGTGCGAAGGGATACTATGGTTCGGGGCGTTATTTCCTTGGATGG
4325	TCGTCTCGGGGCGCGACGCCAAGAACTCGCTGTATCTGCAAATGAATAGCCTGAGGGCCGAGGACGCGGCTGTGTCTTACTGTTCGAAGGGATACTATGGCTCGGGGCGTTATTTCCTTGGATGG
5325	TCGTCTCGGGGCGCGACGCCAAGAACTCGCTGTATCTGCAAATAAATAGCCTGAGGGCCGAGGACGCGGCTGTGCCTTACTGTTCTAAGGGATACTATGACTCGGGGCGTCATTTCCTTGGATGG
326	CCATCTCCAGAGACAACGCCAAGAACACGCTGTATCTGCAAATGAACAGTCTGAGAGCCGAGGACACGGCTGTGTATTACTGTGCAAGGGAAACAACTGGAACGCATGATGCTTTTGATATCTGG
1326	CCATGTCCAGAGACAACGTCAAGAACGCGCTGTATCTGCAAATGAACAGTCTGAGAGCCGAGGACACGGCTGTGTGTTACTGTGCAAGGGAAACAACTGGAACGCATGATGCTTTTGATATTTGG
2326	CCATGTCCCGAGACAACGTCAAGAACGCGCTGTATCTGCAAACGAACAGTCTGAGAGCCGAGGACGCGGCTGTGTGTTACTGTGCAAGGGAAACAACTGGAATGCATGATGCTATTGATATTTGG
3326	CCATGTCCCGAGACAACGTCAAGAACGCACTGTATCTGCAAACGACCAGTCTGAGAGCCGAGGACGCGGCTGTGTGTTACTGTGCAAGGGGAACAATTGAAATGCATGATGCTATTGATATTTGG
4326	CCATGTCCCGAGACAACGTCAAGAACGCACTGTATCTGCAAGCGACCAGTCTGAGAGCCGAGGCAGCGGCTATGTGTTACTGTGCAAGGGGAACAATTGAAATGCATGGTGCTATTGATATTTGG
5326	CCATGTCCCGAGGCAACGTCAGGAACGCACTGTATCTGCAAGCGACCAGTCTGAGAGTCGAGGCAGCGGCTATGTGTTACTGTGCGCGGGGAACAATTGAAATGCATGGTGCTATTGATATTTGG
327	CCAAGAACTCCCTGTATCTGCAAATGAACAGTCTGAGAGCTGAGGACACGGCCTTGTATTACTGTGCAAAAGAGGTACGATTTTTGGAGTGGTTATTATACTCCCCCATCCGTTTTGACTACTGG
1327	CCAAGAACTCCCTGTATCTGCAAATGAACAGTCTGAGAGCTGAGGACACGGCCTTGTATTACTGTGCAAAAGAGCTCCGATTTTGGGAGTGGTTATTATACTCACCCATCCGTTTTGTCTACTGG
2327	CCAAAAACTACCCGTATCTGCAAATGAACAGTCTGAGAGCTGAGGACACGGCATTGTATTACTGTGCAAAAGAGCTCCGATTTTGGGAGTGGTTATTATACTCACCCTTCCGTTTTGTCTACTGG
3327	ACAAAAATTACCCGTATCTGCAAATGAACAGTCTGAGAGCTGAGGACACGGCATTGTATTACTGTGCAAAAGATCTCCGATTTTGGGAGTGGTTATTATACTCACCCTTCCGTTTTATCTGCTGG
4327	ACAAACCTTACCCGTATCTGCAGATGAACAGCCTGAGAGCTGAGGACACGGCATTGTATTACTGTGCAAAAGATCTCCGATTTTGGGAGTGGATATTATACTCACCCTTCCGTTTTATCTGCTGG
5327	ACAAACCTTACTCGCATCTGCAGATGAACAGCCCGAGAGCTGAGGACACGGCATTGTATTACTGTGCAAAAGATCTCCGATTTTGGGAGTGGATATTATACTCACCCTTCCGTTCTATATGCTGG
328	TCAAGAGTCGAGTCACCATATCAATAGACAAGTCCAAGAACCAATTCTCCCTGAAGCTGAGCTCTGTGACCGCCGCGGACACGGCCGTGTATTACTGTGCGGGATTCCCTGCTTTTGATATCTGG
1328	TCAAGAGTCGAGTCACCATATCAATAGACAAGTCCAAGAACCAATTCTCCCTGAAGCTGAGCTTTGTGACCGCTGCGGACACAGCCGTGTATTACTGTGCGGGATTCCATGCTTTTGATTTCTGG
2328	TCAAGAGTCGAGTCACGATATCAATAGACAAGTCCAAGAACCAATTCTCCCTGAAGCGGAACTTTGTGACCGCTGCGGACACAGCCGTGTACTACTGTGCGGGATTTCATGCTTTTGATTTCTGG
3328	TCAAGAGTCGAGTCACGATATCAATAGACAAGTCCAAGAACCAATTCTCCCTGAAGCGGAACTTTGTGACCGCTGCGGTCACAGCTATGTACTACTGTGCGAGATTTCATGCTTTTGATTTTTGG
4328	TCAAGAGTCGAGTCACGATATCAATAGACAAGTTTAACAACCAATTTTCCCTGAAGCGGAACTTTGTGACCGCTGCAGTCACAGCTATGTACTACTGTGCGAGATTTCATGCTTTTGATTTTTGG
5328	TCAAGAGTCGAGTCGCGATATCAATTGACAAGTTTTACAACCAATTTTCCCTGAAGCGGAACTTTGTGACCGCTGCAGTCACAGCTATGTACTTCTGTGCGAGATTTAATGCTTTTGATTTTTGG
329	TCATCATCTCCAGAGACAATTCCAGGAACTCCCTGTATCTGCAAAAGAACAGACGGAGAGCCGAGGACATGGCTGTGTATTACTGTGTGAGAAGGATACAGCTATGGTGCTTCCCAGCCTACTGG
1329	TCATCATCTCCGGAGACAATTCCAGGAACTCCCTGTATCTGCAAAAAAACAGACGGAGAGCCGAGGACATGGCTGTGTACTACTGTGTGAGAAGGGTACAGCTATGGTGCTTCCCGGCCTACTGG
2329	TCATCATCTCCGGAGACAATTCCAGGAACTCCTTGTATCTGCAGAAAAACAGACGGAGAGCTGAGGACATGGCTGTGTACTGCTGTGTGAGAAGGGTACAGCTATGGTGCTTCCGGGCCTACTGG
3329	GCATCATCTCCGGAGACAATTCCAGGAACTCCTTGTATCTGCAGAAAAACAGACGGAGAGCTAAGGACATGGCTGTCTACTGCTGTGTGAGAAGGGTACAGCTACGGTGCTTCCGGGCCTGCTGG
4329	GCATCATCTCCGGAGACAATTCCAGGAACTCCTTGTATCTGCAGAAAACCAGACGGAGACCTAAGGACGTGGCTGTCTACTGCTGTGTGAGAAGGGTACAGCTACGGTGCCTCCGGGCCCGCTGG
5329	GCATCATCTCTGGAGACAATTCCAAGAACTCCTTGTATCTGCAGAAAACCAGACGGAGACCTAAGGGCGTGGCTGTCTACTGCTGTCTGAGAAAGGTACAGCTACGGTGCCTCCGGGCCCGCTGG
330	GGAAGGGCAGATTCACCATCTCCAGAGACAATTCCAAGAACACGCTGTATCTTCAAATGAACAACCTGAGAGCTGAGGGCACGGCCGCGTATTACTGTGCCAGATCCTGGATACAGCTAACCTGG
1330	GGAAGGGCAGATTCGCCATCTCCAGAGACAATTCCAGGAACACGTTGTATCTTCAGATGAACAACCTGAGAGCTGAGGGCACGGCCGCGTATTGCTGTGCCAGATCCTGGATACAGCTAACCTGG
2330	GGAAGGGCGGATTCGCCATCTCCAGAGACAATTTCAGGAACAGGTTGTATCTTCAGATGAACAACCTGAGAGCTGAGGGCACGGCCGCGTACTGCTGTGCCAGATTCTGGATACAGCTAACCTGG
3330	GGAAGGGCGGATTCGCCATCTCCAGAGACAATTTCAGGAACAGGTTACATCTTCAGATGAACAACCTGAGAGCTGAGGACACGGCCGCGTACTGCTGTGCCAGATTCTGGATAGAGCTAACTTGG
4330	GGAAGGGCGGATTCGCCATCTCCAGGGATAATTTCAGGAACAGGTTACATCTTCAGGTGAACAACCTAAGAGCTGAGGACACGGCCGCGTACTGCTGTGCCAGATTCTGGATAGAGCTACCTTGG
5330	GAAAGGGGGGATTCGCCATCTCCAGGCATAATTTCAGGAACAGGTTACATCTTCAGGTGAACAACCTAAGAGCTGAGGACATGGCCGCGTACTGCTGTGCCAGATTCTGGATAGAGTTACCTTGG
331	TCACCATCTCCAGAGACAATTCCAAGAACACGCTGTATCTTCAAATGAACAGCCTGAGAGCCGAGGACACGGCTGTGTATTACTGTGCGAGCCTTCTCGGCGGAAGAGAATACTTCCAGCACTGG
1331	TCGCGATCTCCCGAGACAATTCCAAGAACACGCTGTATCTTCAAATGAACAGCCCGAGAGCCGAGGACACGGCTGTGTATTATTGTGCGAGCCTTCTCGGCGGAAGAGAATACTTCCAGCACTGG
2331	TCGCGATCTCCCGAGACAATTACAAGAACACGCTGTATCCTCAAATGAACAGCCCGAGAGACAAGGACACGGCTGTGTATTATTGTGCGAGCATTCTCGGCGGAAGAGAATACTTCCAGCACTGG
3331	TCGCGATCTCCCGAAACAATTACAAGATCACGCTGTATCCTCAAATCAACAGCCCGAGAGACAAGGACACGGCTGTGTATTATTGTGCGAGCATTCTCAGCGGAAGAGAATACTTCCAGCATTGG
4331	TCGCGATCTCCCGAAACAATCACCAGATCACGCTGTATCCTCAAATCAACAGCCCGAGAGACAAGGACACAGCTGTGTATTATTGTGCGAGCATTCTCAGCGGAATAGAATGCTTCCAGCATTGG
5331	TCGCGATCTCCCGAAACACTCACCAGATCAGGCTGTATCCTCGAATCAACAGCCCGAGAGACAAGGACACAGCTGTGTATTATTGTGCGAGTATTCTCAGCGGAATGGAATGCTTCCAGCATTGG
332	CCATCTCAAGAGATGATTCAAAAAACACGCTGTATCTGCAAATGAACAGCCTGAAAACCGAGGACACAGCCGTGTATTACTGTACCTGGAGCGGTAGAGATGGCTACAATCCCTTCGATCTCTGG
1332	CCATCTCAAGAGATGATTCAAAAAACACGCTGTATCTGCAAGTGAAAAACCTGAAACCCGAGGACACAGCCGTGTATTACTGTACCTGGAGCGGTAGAGATGGCTACAATCCCGTCGATCTCTGG
2332	CCATCTCAAGAGATGATTCAAAAATCACGCTGTATCTGCAAGCGAAAAACCTGAAACCCGAGGACACAGCCATGTATTACTGTACCTGGAGCGGTGGAGATGGCTACAATCCCGTCGCTCTCTGG
3332	CCATCTCAAGAGATCATTCAAAAATCACGCTGTATCTGCAAGCGAAAAACCTGAAACCCGAGGATATAACCATGTATTACTGTACCTGGAGCGGTGGAGCTGGCTACAATCCCGTCGCTCTCTGG
4332	CCATCTCAAGAGATCATTCAAAAATCACGTTGTCTCTGCAAGCGAAAAACCTGAAACTCGAGGATATAACAATGTATTACTGTACCTGGCGCGGTGGAGCTGGCTACAATCCCGTCGCTCTCTGG
5332	CCATCTCAAGAGATCATTCAAAAATCACGTTGTCTCTGCAAGCGAAAAACCTGAACCTCGACGATGTAACAATGTATTACTGTACCTGGCGCGGTGGAGCTGGCTGCAATCGCGTCGCTCTCTGG
333	AGAACTCACTGTATCTGCAAATGAACAGCCTGAGAGCCGAGGACACGGCCGTGTATTACTGTGCGAGAGGAGATGGATACAGCTATGGTTCTCCTTACTACTACTACTACTACATGGACGTCTGG
1333	AGAAGTCACTGTATCTGCAAATGAACAGCCTGGGAGCCGAGGACACGGCCGTATATTACTGTGCGAGAGGAGATAGATACGGCTATGGTTCTCCTTACTACTACTACTACTACATGGACGTCTGG
2333	AGAAGTCGCTGTATCTGCAAATGACCAGCCTGGGAGCCGAGGACACTGCCGTATATTACTGTGCAAGAGGAGATAGGTACGGCTATGGTTCTCCTTACTACTACTACTACTACATGGACGTCTGG
3333	AGAAGTCGCTGTATCTGCAAATGACCAGACTGGGAGCGGAGGACACTGCCGTATATTACTGTGTAAGAGGAGATAGGTACGGCTATGGTTCTCCTTACTACTACTGCTACTACATGGATGTCTGG
4333	AGAAGTCGCTGTGTCTGCACATGACCAGACTGGGAGCGGAGGACACTGCCGTATATTACTGTGTAAGGGGAGATAGGTACGGCTATGGTTCTCTTTACTACTATTGCTACTACATGGATGTCTGG
5333	AGAAGCTGTTGTGTCTGCACATGACCAGACTGGGAGCGGAGGACACTGCCATATATTACTGTGTAAAGGGAGATAGGTACGGCTATGGTTCTCTTTACTACTATTGCTACTACATGGATGTCTGG
334	CCATCTCCAGAGACAATTCCACGAACACGCTGTTTCTGCAAATGAACAGCCTGAGAGCCGAGGACACGGCTGTGTATTACTGTGCGAGAGGGGGGGGCTGGGTAGTGGGAGCTACTACTATCTGG
[truncated: 4,001 more rows]

## Sheet: Sim_Human_True
SeqNum	GroupNum	FormattedSeq	CDR3_AminoAcid	CDR3_Length	CDR3_Start	CDR3_End	Seq	RefSeq	Classifier	TemplateCount	TreeChildCount	Functional	V_GeneName	V_MapNum	V_Deletion5	V_Deletion3	V_Alignment	D_GeneName	D_MapNum	D_Deletion5	D_Deletion3	D_Alignment	J_GeneName	J_MapNum	J_Deletion5	J_Deletion3	J_Alignment	Length_V	Length_Nvd	Length_D	Length_Ndj	Length_J	SHM_V	SHM_Nvd	SHM_D	SHM_Ndj	SHM_J	SeqName	TrimmedEdges	Nvd_DDins	Ndj_DDins
1	1	GAGATGATTCAAAAAACACGCTGTATCTGCAAATGAACAGCCTGAAAACCGAGGACACAGCCGTGTATTACTGTACCACAG gtggggggagag ATTGTACTGGTGGTGTATGCTATA tc ATCTGG	CTTGGGRDCTGGVCYIIW	18	72	125	GAGATGATTCAAAAAACACGCTGTATCTGCAAATGAACAGCCTGAAAACCGAGGACACAGCCGTGTATTACTGTACCACAGGTGGGGGGAGAGATTGTACTGGTGGTGTATGCTATATCATCTGG	GAGATGATTCAAAAAACACGCTGTATCTGCAAATGAACAGCCTGAAAACCGAGGACACAGCCGTGTATTACTGTACCACAGGTGGGGGGAGAGATTGTACTGGTGGTGTATGCTATATCATCTGG	VVVVVVVVVVVVVVVVVVVVVVVVVVVVVVVVVVVVVVVVVVVVVVVVVVVVVVVVVVVVVVVVVVVVVVVVVVVVVVVVVMMMMMMMMMMMMDDDDDDDDDDDDDDDDDDDDDDDDNNJJJJJJ			Y	IGHV03-15*06	84		1	---------------------------------------------------------------------------------|a	IGHD02-8*02	27	5	2	aggat|------------------------|cc	IGHJ03*02	3	13		tgatgcttttgat|------	81	12	24	2	6	0	0	0	0	0	1
1001	1	GAGcTGATTCAAAAAACACGCTGTATCTGCAAATGAACAGCCTGAAAACCGAGGACACAGCCGTGTATTACTGTACCACAG gtggggggaacg ATTGTACTGGcGGTGTATGCTATA tc ATaTGG	CTTGGGNDCTGGVCYIIW	18	72	125	GAGCTGATTCAAAAAACACGCTGTATCTGCAAATGAACAGCCTGAAAACCGAGGACACAGCCGTGTATTACTGTACCACAGGTGGGGGGAACGATTGTACTGGCGGTGTATGCTATATCATATGG	GAGATGATTCAAAAAACACGCTGTATCTGCAAATGAACAGCCTGAAAACCGAGGACACAGCCGTGTATTACTGTACCACAGGTGGGGGGAGAGATTGTACTGGTGGTGTATGCTATATCATCTGG	VVVvVVVVVVVVVVVVVVVVVVVVVVVVVVVVVVVVVVVVVVVVVVVVVVVVVVVVVVVVVVVVVVVVVVVVVVVVVVVVVMMMMMMMMMmmMDDDDDDDDDDdDDDDDDDDDDDDDNNJJjJJJ			Y	IGHV03-15*06	84		1	---A-----------------------------------------------------------------------------|a	IGHD02-8*02	27	5	2	aggat|----------T-------------|cc	IGHJ03*02	3	13		tgatgcttttgat|--C---	81	12	24	2	6	1	2	1	0	1	1001
2001	1	aAGcTGATTCAAAAcACACGCTGTATCTGCAAATGAACAGCCTGAAAACCGAGGACACAGCCGTGTATTACTGTACCACAG gtgggaggaaca ATTGTACTGGcGGTGTATGCTATA gc ATaTGG	CTTGGRNNCTGGVCYSIW	18	72	125	AAGCTGATTCAAAACACACGCTGTATCTGCAAATGAACAGCCTGAAAACCGAGGACACAGCCGTGTATTACTGTACCACAGGTGGGAGGAACAATTGTACTGGCGGTGTATGCTATAGCATATGG	GAGCTGATTCAAAAAACACGCTGTATCTGCAAATGAACAGCCTGAAAACCGAGGACACAGCCGTGTATTACTGTACCACAGGTGGGGGGAACGATTGTACTGGCGGTGTATGCTATATCATATGG	vVVvVVVVVVVVVVvVVVVVVVVVVVVVVVVVVVVVVVVVVVVVVVVVVVVVVVVVVVVVVVVVVVVVVVVVVVVVVVVVVMMMMMmMMMmmmDDDDDDDDDDdDDDDDDDDDDDDDnNJJjJJJ			Y	IGHV03-15*06	84		1	G--A----------A------------------------------------------------------------------|a	IGHD02-8*02	27	5	2	aggat|----------T-------------|cc	IGHJ03*02	3	13		tgatgcttttgat|--C---	81	12	24	2	6	3	4	1	1	1	2001
3001	1	aAGcTGATTCAAAAcACACGCTGTATCTGgAAATGtACAGCCTGAAAACCGAGGtCACAGtCGTGTATTACTGTACCACAG gtgtgaggaaca ATTGTACTGGcGGTGTATGCTATA gc ATaTGG	CTTGVRNNCTGGVCYSIW	18	72	125	AAGCTGATTCAAAACACACGCTGTATCTGGAAATGTACAGCCTGAAAACCGAGGTCACAGTCGTGTATTACTGTACCACAGGTGTGAGGAACAATTGTACTGGCGGTGTATGCTATAGCATATGG	AAGCTGATTCAAAACACACGCTGTATCTGCAAATGAACAGCCTGAAAACCGAGGACACAGCCGTGTATTACTGTACCACAGGTGGGAGGAACAATTGTACTGGCGGTGTATGCTATAGCATATGG	vVVvVVVVVVVVVVvVVVVVVVVVVVVVVvVVVVVvVVVVVVVVVVVVVVVVVVvVVVVVvVVVVVVVVVVVVVVVVVVVVMMMmMmMMMmmmDDDDDDDDDDdDDDDDDDDDDDDDnNJJjJJJ			Y	IGHV03-15*06	84		1	G--A----------A--------------C-----A------------------A-----C--------------------|a	IGHD02-8*02	27	5	2	aggat|----------T-------------|cc	IGHJ03*02	3	13		tgatgcttttgat|--C---	81	12	24	2	6	7	5	1	1	1	3001
4001	1	aAGcTGATTCAAAAcACACGCTGTATCTGgAgATGtACAGCCTGAAcACCGAGGtCAtAGtCGTGTATTACTGTAtCACAG gtgtgaggaaca ATcGTACTGGcGGTGTATGCTATA gc ATaTGG	CITGVRNNRTGGVCYSIW	18	72	125	AAGCTGATTCAAAACACACGCTGTATCTGGAGATGTACAGCCTGAACACCGAGGTCATAGTCGTGTATTACTGTATCACAGGTGTGAGGAACAATCGTACTGGCGGTGTATGCTATAGCATATGG	AAGCTGATTCAAAACACACGCTGTATCTGGAAATGTACAGCCTGAAAACCGAGGTCACAGTCGTGTATTACTGTACCACAGGTGTGAGGAACAATTGTACTGGCGGTGTATGCTATAGCATATGG	vVVvVVVVVVVVVVvVVVVVVVVVVVVVVvVvVVVvVVVVVVVVVVvVVVVVVVvVVvVVvVVVVVVVVVVVVVVvVVVVVMMMmMmMMMmmmDDdDDDDDDDdDDDDDDDDDDDDDnNJJjJJJ			Y	IGHV03-15*06	84		1	G--A----------A--------------C-A---A----------A-------A--C--C--------------C-----|a	IGHD02-8*02	27	5	2	aggat|--T-------T-------------|cc	IGHJ03*02	3	13		tgatgcttttgat|--C---	81	12	24	2	6	11	5	2	1	1	4001
5001	1	aAGcTGATTCAAAAcACACGCTaTATCTGgAgcTGtACAGCgTGAAcACCGAGGtCAtAGtCGTGTATTACTGTAtCACAG gtgtgaggaaca ATcGTACTcGcGGTGTATGCTATA gt ATaTGG	CITGVRNNRTRGVCYSIW	18	72	125	AAGCTGATTCAAAACACACGCTATATCTGGAGCTGTACAGCGTGAACACCGAGGTCATAGTCGTGTATTACTGTATCACAGGTGTGAGGAACAATCGTACTCGCGGTGTATGCTATAGTATATGG	AAGCTGATTCAAAACACACGCTGTATCTGGAGATGTACAGCCTGAACACCGAGGTCATAGTCGTGTATTACTGTATCACAGGTGTGAGGAACAATCGTACTGGCGGTGTATGCTATAGCATATGG	vVVvVVVVVVVVVVvVVVVVVVvVVVVVVvVvvVVvVVVVVvVVVVvVVVVVVVvVVvVVvVVVVVVVVVVVVVVvVVVVVMMMmMmMMMmmmDDdDDDDDdDdDDDDDDDDDDDDDnnJJjJJJ			Y	IGHV03-15*06	84		1	G--A----------A-------G------C-AA--A-----C----A-------A--C--C--------------C-----|a	IGHD02-8*02	27	5	2	aggat|--T-----G-T-------------|cc	IGHJ03*02	3	13		tgatgcttttgat|--C---	81	12	24	2	6	14	5	3	2	1	5001
2	2	AAAACCAGGTGGTCCTTACAATGACCAACATGGACCCTGTGGACACAGCCACGTATTACTGTGCACGGATAC ggggcgtgaac TATGTTCGGGGAGTTATTATA c ACAACTGGTTCGACCCCTGG	CARIRGVNYVRGVIIHNWFDPW	22	60	125	AAAACCAGGTGGTCCTTACAATGACCAACATGGACCCTGTGGACACAGCCACGTATTACTGTGCACGGATACGGGGCGTGAACTATGTTCGGGGAGTTATTATACACAACTGGTTCGACCCCTGG	AAAACCAGGTGGTCCTTACAATGACCAACATGGACCCTGTGGACACAGCCACGTATTACTGTGCACGGATACGGGGCGTGAACTATGTTCGGGGAGTTATTATACACAACTGGTTCGACCCCTGG	VVVVVVVVVVVVVVVVVVVVVVVVVVVVVVVVVVVVVVVVVVVVVVVVVVVVVVVVVVVVVVVVVVVVVVVVBMMMMMMMMMMDDDDDDDDDDDDDDDDDDDDDNJJJJJJJJJJJJJJJJJJJJ			Y	IGHV02-70D*04	66		0	------------------------------------------------------------------------|	IGHD03-10*02	35	7	2	gtattac|---------------------|ac	IGHJ05*02	8	0		|--------------------	72	11	21	1	20	0	0	0	0	0	2
1002	2	AAAACCAGGTGGTCCTTACAATaACCAACATGGgCCCTGTGGACACAGtCACGTATTACTGTGCACGGATAC ggggcgtgagc TATGTTCGGGGAGTTtTTATA c ACAACTGGTTCGACCCCTGG	CARIRGVSYVRGVFIHNWFDPW	22	60	125	AAAACCAGGTGGTCCTTACAATAACCAACATGGGCCCTGTGGACACAGTCACGTATTACTGTGCACGGATACGGGGCGTGAGCTATGTTCGGGGAGTTTTTATACACAACTGGTTCGACCCCTGG	AAAACCAGGTGGTCCTTACAATGACCAACATGGACCCTGTGGACACAGCCACGTATTACTGTGCACGGATACGGGGCGTGAACTATGTTCGGGGAGTTATTATACACAACTGGTTCGACCCCTGG	VVVVVVVVVVVVVVVVVVVVVVvVVVVVVVVVVvVVVVVVVVVVVVVVvVVVVVVVVVVVVVVVVVVVVVVVBMMMMMMMMmMDDDDDDDDDDDDDDDdDDDDDNJJJJJJJJJJJJJJJJJJJJ			Y	IGHV02-70D*04	66		0	----------------------G----------A--------------C-----------------------|	IGHD03-10*02	35	7	2	gtattac|---------------A-----|ac	IGHJ05*02	8	0		|--------------------	72	11	21	1	20	3	1	1	0	0	1002
2002	2	AgAACCAGGTGGTCCTTACAATaACCAACtTGGgCCCTGTGGcCACAGtCACGTATTACTGTGCACGGATAC ggggcgtgagc TATGTcCGGGGAGTTtTTATA c ACAACTGGTTCGtCCCCTGG	CARIRGVSYVRGVFIHNWFVPW	22	60	125	AGAACCAGGTGGTCCTTACAATAACCAACTTGGGCCCTGTGGCCACAGTCACGTATTACTGTGCACGGATACGGGGCGTGAGCTATGTCCGGGGAGTTTTTATACACAACTGGTTCGTCCCCTGG	AAAACCAGGTGGTCCTTACAATAACCAACATGGGCCCTGTGGACACAGTCACGTATTACTGTGCACGGATACGGGGCGTGAGCTATGTTCGGGGAGTTTTTATACACAACTGGTTCGACCCCTGG	VvVVVVVVVVVVVVVVVVVVVVvVVVVVVvVVVvVVVVVVVVvVVVVVvVVVVVVVVVVVVVVVVVVVVVVVBMMMMMMMMmMDDDDDdDDDDDDDDDdDDDDDNJJJJJJJJJJJJjJJJJJJJ			Y	IGHV02-70D*04	66		0	-A--------------------G------A---A--------A-----C-----------------------|	IGHD03-10*02	35	7	2	gtattac|-----T---------A-----|ac	IGHJ05*02	8	0		|------------A-------	72	11	21	1	20	6	1	2	0	1	2002
3002	2	AgAACCAGaTGGTCCTTAtAATaACCAtCtTGGgCCCTGTGGcCACAGtCACGcATTACTGTGCACtGATAC ggggcgtgagc TATGTcCGGGGAGTTtTTATA c ACAACTGGTTCGtCCCCTGG	CALIRGVSYVRGVFIHNWFVPW	22	60	125	AGAACCAGATGGTCCTTATAATAACCATCTTGGGCCCTGTGGCCACAGTCACGCATTACTGTGCACTGATACGGGGCGTGAGCTATGTCCGGGGAGTTTTTATACACAACTGGTTCGTCCCCTGG	AGAACCAGGTGGTCCTTACAATAACCAACTTGGGCCCTGTGGCCACAGTCACGTATTACTGTGCACGGATACGGGGCGTGAGCTATGTCCGGGGAGTTTTTATACACAACTGGTTCGTCCCCTGG	VvVVVVVVvVVVVVVVVVvVVVvVVVVvVvVVVvVVVVVVVVvVVVVVvVVVVvVVVVVVVVVVVVvVVVVVBMMMMMMMMmMDDDDDdDDDDDDDDDdDDDDDNJJJJJJJJJJJJjJJJJJJJ			Y	IGHV02-70D*04	66		0	-A------G---------C---G----A-A---A--------A-----C----T------------G-----|	IGHD03-10*02	35	7	2	gtattac|-----T---------A-----|ac	IGHJ05*02	8	0		|------------A-------	72	11	21	1	20	11	1	2	0	1	3002
4002	2	AgAACCAGaTGGTCCTTAtAATagCCAtCtTGGgCaCTGTGGcCACAGtCACGcATTACTGTGCACtGATAt ggggcgtgagc TATGTcCGGGGAGTTtaTATA c ACAACTGGcTCGtCCCCTGG	CALIWGVSYVRGVYIHNWLVPW	22	60	125	AGAACCAGATGGTCCTTATAATAGCCATCTTGGGCACTGTGGCCACAGTCACGCATTACTGTGCACTGATATGGGGCGTGAGCTATGTCCGGGGAGTTTATATACACAACTGGCTCGTCCCCTGG	AGAACCAGATGGTCCTTATAATAACCATCTTGGGCCCTGTGGCCACAGTCACGCATTACTGTGCACTGATACGGGGCGTGAGCTATGTCCGGGGAGTTTTTATACACAACTGGTTCGTCCCCTGG	VvVVVVVVvVVVVVVVVVvVVVvvVVVvVvVVVvVvVVVVVVvVVVVVvVVVVvVVVVVVVVVVVVvVVVVvBMMMMMMMMmMDDDDDdDDDDDDDDDddDDDDNJJJJJJJJjJJJjJJJJJJJ			Y	IGHV02-70D*04	66		0	-A------G---------C---GA---A-A---A-C------A-----C----T------------G----C|	IGHD03-10*02	35	7	2	gtattac|-----T---------AT----|ac	IGHJ05*02	8	0		|--------T---A-------	72	11	21	1	20	14	1	3	0	2	4002
5002	2	AgAACCAGaTGGTCCTTAtAATagCCAtttTGGgCaCTGTGGcCACAGtCACGcATTACTGTGtAttcATAt ggggcgtgagc TATGTcCGGGGAGTTtaTATA t ACAACTGGcTCGtCCCCTGG	CVFIWGVSYVRGVYIYNWLVPW	22	60	125	AGAACCAGATGGTCCTTATAATAGCCATTTTGGGCACTGTGGCCACAGTCACGCATTACTGTGTATTCATATGGGGCGTGAGCTATGTCCGGGGAGTTTATATATACAACTGGCTCGTCCCCTGG	AGAACCAGATGGTCCTTATAATAGCCATCTTGGGCACTGTGGCCACAGTCACGCATTACTGTGCACTGATATGGGGCGTGAGCTATGTCCGGGGAGTTTATATACACAACTGGCTCGTCCCCTGG	VvVVVVVVvVVVVVVVVVvVVVvvVVVvvvVVVvVvVVVVVVvVVVVVvVVVVvVVVVVVVVVvVvvvVVVvBMMMMMMMMmMDDDDDdDDDDDDDDDddDDDDnJJJJJJJJjJJJjJJJJJJJ			Y	IGHV02-70D*04	66		0	-A------G---------C---GA---ACA---A-C------A-----C----T---------C-CGG---C|	IGHD03-10*02	35	7	2	gtattac|-----T---------AT----|ac	IGHJ05*02	8	0		|--------T---A-------	72	11	21	1	20	18	1	3	1	2	5002
3	3	TATCAGTAGACACGTCCAAGAACCACTTCTCCCTGAAGCTGAGCTCTGTGACCGCTGCGGACACGGCCGTGTATTACTGTGCGAGA TACGATTTTTGGAGTGGTTATTATA tcc TTGACTACTGG	CARYDFWSGYYILDYW	16	78	125	TATCAGTAGACACGTCCAAGAACCACTTCTCCCTGAAGCTGAGCTCTGTGACCGCTGCGGACACGGCCGTGTATTACTGTGCGAGATACGATTTTTGGAGTGGTTATTATATCCTTGACTACTGG	TATCAGTAGACACGTCCAAGAACCACTTCTCCCTGAAGCTGAGCTCTGTGACCGCTGCGGACACGGCCGTGTATTACTGTGCGAGATACGATTTTTGGAGTGGTTATTATATCCTTGACTACTGG	VVVVVVVVVVVVVVVVVVVVVVVVVVVVVVVVVVVVVVVVVVVVVVVVVVVVVVVVVVVVVVVVVVVVVVVVVVVVVVVVVVVVVVDDDDDDDDDDDDDDDDDDDDDDDDDNNNJJJJJJJJJJJ			Y	IGHV04-61*03	278		2	--------------------------------------------------------------------------------------|ga	IGHD03-3*01	43	4	2	gtat|-------------------------|cc	IGHJ04*01	4	6		actact|-----------	86	0	25	3	11	0	0	0	0	0	3
1003	3	TtTCAGTAGACACGTCCAAGAACCACTTCTCCCTGAAGCTGAGCTCTGTGACCGCTGCGaACACGGCCGTGTATTACTGTGCGAGA cACGATTcTTGGAGTGGTTATTATt tcc TTGACTACTGG	CARHDSWSGYYFLDYW	16	78	125	TTTCAGTAGACACGTCCAAGAACCACTTCTCCCTGAAGCTGAGCTCTGTGACCGCTGCGAACACGGCCGTGTATTACTGTGCGAGACACGATTCTTGGAGTGGTTATTATTTCCTTGACTACTGG	TATCAGTAGACACGTCCAAGAACCACTTCTCCCTGAAGCTGAGCTCTGTGACCGCTGCGGACACGGCCGTGTATTACTGTGCGAGATACGATTTTTGGAGTGGTTATTATATCCTTGACTACTGG	VvVVVVVVVVVVVVVVVVVVVVVVVVVVVVVVVVVVVVVVVVVVVVVVVVVVVVVVVVVvVVVVVVVVVVVVVVVVVVVVVVVVVVdDDDDDDdDDDDDDDDDDDDDDDDdNNNJJJJJJJJJJJ			Y	IGHV04-61*03	278		2	-A---------------------------------------------------------G--------------------------|ga	IGHD03-3*01	43	4	2	gtat|T------T----------------A|cc	IGHJ04*01	4	6		actact|-----------	86	0	25	3	11	2	0	3	0	0	1003
2003	3	TtTCAGTAGACACGTCCAAGAAtCACcTCTCCCTGAAGCTGAGCTCTGTGACCGCTGCGaACACGGCCGTGTATTAtTGTGCGAGA cACGATTccTGGAGcGGTTATTATt tcc TTGACTACTGG	CARHDSWSGYYFLDYW	16	78	125	TTTCAGTAGACACGTCCAAGAATCACCTCTCCCTGAAGCTGAGCTCTGTGACCGCTGCGAACACGGCCGTGTATTATTGTGCGAGACACGATTCCTGGAGCGGTTATTATTTCCTTGACTACTGG	TTTCAGTAGACACGTCCAAGAACCACTTCTCCCTGAAGCTGAGCTCTGTGACCGCTGCGAACACGGCCGTGTATTACTGTGCGAGACACGATTCTTGGAGTGGTTATTATTTCCTTGACTACTGG	VvVVVVVVVVVVVVVVVVVVVVvVVVvVVVVVVVVVVVVVVVVVVVVVVVVVVVVVVVVvVVVVVVVVVVVVVVVVvVVVVVVVVVdDDDDDDddDDDDDdDDDDDDDDDdNNNJJJJJJJJJJJ			Y	IGHV04-61*03	278		2	-A--------------------C---T--------------------------------G----------------C---------|ga	IGHD03-3*01	43	4	2	gtat|T------TT-----T---------A|cc	IGHJ04*01	4	6		actact|-----------	86	0	25	3	11	5	0	5	0	0	2003
3003	3	TtTCAGTAGAgACGTCCAAGAAtCACcTCTCCCTGAAGCTGAGCTCTGcGACCGCTGCGaACACGGCCGTcTAcTAtTGTGCGAGA cACGATTccTGGAGcGGTTATTATt tcc TaGACTACTGG	CARHDSWSGYYFLDYW	16	78	125	TTTCAGTAGAGACGTCCAAGAATCACCTCTCCCTGAAGCTGAGCTCTGCGACCGCTGCGAACACGGCCGTCTACTATTGTGCGAGACACGATTCCTGGAGCGGTTATTATTTCCTAGACTACTGG	TTTCAGTAGACACGTCCAAGAATCACCTCTCCCTGAAGCTGAGCTCTGTGACCGCTGCGAACACGGCCGTGTATTATTGTGCGAGACACGATTCCTGGAGCGGTTATTATTTCCTTGACTACTGG	VvVVVVVVVVvVVVVVVVVVVVvVVVvVVVVVVVVVVVVVVVVVVVVVvVVVVVVVVVVvVVVVVVVVVVvVVvVVvVVVVVVVVVdDDDDDDddDDDDDdDDDDDDDDDdNNNJjJJJJJJJJJ			Y	IGHV04-61*03	278		2	-A--------C-----------C---T---------------------T----------G----------G--T--C---------|ga	IGHD03-3*01	43	4	2	gtat|T------TT-----T---------A|cc	IGHJ04*01	4	6		actact|-T---------	86	0	25	3	11	9	0	5	0	1	3003
4003	3	TtTCAGTAGAgACGTCCAAGAAtaACcTCTttCTGAAGCTGAGCTCTGcGACCGCTGCGaACACGGCCGTcTAcTAtTGTGaGAGA cACGATTccTGGAGcGGcTATTATt tcc TaGACTACTGG	CERHDSWSGYYFLDYW	16	78	125	TTTCAGTAGAGACGTCCAAGAATAACCTCTTTCTGAAGCTGAGCTCTGCGACCGCTGCGAACACGGCCGTCTACTATTGTGAGAGACACGATTCCTGGAGCGGCTATTATTTCCTAGACTACTGG	TTTCAGTAGAGACGTCCAAGAATCACCTCTCCCTGAAGCTGAGCTCTGCGACCGCTGCGAACACGGCCGTCTACTATTGTGCGAGACACGATTCCTGGAGCGGTTATTATTTCCTAGACTACTGG	VvVVVVVVVVvVVVVVVVVVVVvvVVvVVVvvVVVVVVVVVVVVVVVVvVVVVVVVVVVvVVVVVVVVVVvVVvVVvVVVVvVVVVdDDDDDDddDDDDDdDDdDDDDDDdNNNJjJJJJJJJJJ			Y	IGHV04-61*03	278		2	-A--------C-----------CC--T---CC----------------T----------G----------G--T--C----C----|ga	IGHD03-3*01	43	4	2	gtat|T------TT-----T--T------A|cc	IGHJ04*01	4	6		actact|-T---------	86	0	25	3	11	13	0	6	0	1	4003
5003	3	TtTCAGTAGAgACGTCCAAGAAtaACcTCTttCTGAAGgTGAGCTCTGcGACCGCTGCGaACAtGGCCGTcTAcTgtTGTGaGAGA cACGATTccTGGAGcGGcTATTgTt tcg TaGACTACTGG	CERHDSWSGYCFVDYW	16	78	125	TTTCAGTAGAGACGTCCAAGAATAACCTCTTTCTGAAGGTGAGCTCTGCGACCGCTGCGAACATGGCCGTCTACTGTTGTGAGAGACACGATTCCTGGAGCGGCTATTGTTTCGTAGACTACTGG	TTTCAGTAGAGACGTCCAAGAATAACCTCTTTCTGAAGCTGAGCTCTGCGACCGCTGCGAACACGGCCGTCTACTATTGTGAGAGACACGATTCCTGGAGCGGCTATTATTTCCTAGACTACTGG	VvVVVVVVVVvVVVVVVVVVVVvvVVvVVVvvVVVVVVvVVVVVVVVVvVVVVVVVVVVvVVVvVVVVVVvVVvVvvVVVVvVVVVdDDDDDDddDDDDDdDDdDDDDdDdNNnJjJJJJJJJJJ			Y	IGHV04-61*03	278		2	-A--------C-----------CC--T---CC------C---------T----------G---C------G--T-AC----C----|ga	IGHD03-3*01	43	4	2	gtat|T------TT-----T--T----A-A|cc	IGHJ04*01	4	6		actact|-T---------	86	0	25	3	11	16	0	7	1	1	5003
4	4	TCAGCACAGCCTACATGGAGCTGAGCAGCCTGAGATCTGAGGACACGGCCACGTATTACTGTGCGAG ATTACTATGTTCGGGGAGTTATT cccc TTACTACTACTACTACTACATGGACGTCTGG	CARLLCSGSYSPYYYYYYMDVW	22	60	125	TCAGCACAGCCTACATGGAGCTGAGCAGCCTGAGATCTGAGGACACGGCCACGTATTACTGTGCGAGATTACTATGTTCGGGGAGTTATTCCCCTTACTACTACTACTACTACATGGACGTCTGG	TCAGCACAGCCTACATGGAGCTGAGCAGCCTGAGATCTGAGGACACGGCCACGTATTACTGTGCGAGATTACTATGTTCGGGGAGTTATTCCCCTTACTACTACTACTACTACATGGACGTCTGG	VVVVVVVVVVVVVVVVVVVVVVVVVVVVVVVVVVVVVVVVVVVVVVVVVVVVVVVVVVVVVVVVVVVDDDDDDDDDDDDDDDDDDDDDDDNNNNJJJJJJJJJJJJJJJJJJJJJJJJJJJJJJJ			Y	IGHV01/OR15-1*04	39		3	-------------------------------------------------------------------|aga	IGHD03-10*02	35	2	5	gt|-----------------------|ataac	IGHJ06*03	10	1		a|-------------------------------	67	0	23	4	31	0	0	0	0	0	4
1004	4	TCAGCAgAGCCTACATGGAGCTGAGCAGCCcGAGATCTGAGGACACGGCCACGTATTACTGTGCGAG ATTACTATtcTCGGGGAGTTATT cccc TTACTACTACTACTACTtCATGGACGTCTGG	CARLLFSGSYSPYYYYYFMDVW	22	60	125	TCAGCAGAGCCTACATGGAGCTGAGCAGCCCGAGATCTGAGGACACGGCCACGTATTACTGTGCGAGATTACTATTCTCGGGGAGTTATTCCCCTTACTACTACTACTACTTCATGGACGTCTGG	TCAGCACAGCCTACATGGAGCTGAGCAGCCTGAGATCTGAGGACACGGCCACGTATTACTGTGCGAGATTACTATGTTCGGGGAGTTATTCCCCTTACTACTACTACTACTACATGGACGTCTGG	VVVVVVvVVVVVVVVVVVVVVVVVVVVVVVvVVVVVVVVVVVVVVVVVVVVVVVVVVVVVVVVVVVVDDDDDDDDddDDDDDDDDDDDDDNNNNJJJJJJJJJJJJJJJJJjJJJJJJJJJJJJJ			Y	IGHV01/OR15-1*04	39		3	------C-----------------------T------------------------------------|aga	IGHD03-10*02	35	2	5	gt|--------GT-------------|ataac	IGHJ06*03	10	1		a|-----------------A-------------	67	0	23	4	31	2	0	2	0	1	1004
2004	4	TCAGCAgAaCCTACgTGGAGCTGAGCAGCCcGAGgTCTGAaGACACGGCCACGTATTACTGTGCGAG ATTACTATtcTCGGGGAGTTATT tccc TTACTACTACTACTACTtCATGGACGTCTGG	CARLLFSGSYFPYYYYYFMDVW	22	60	125	TCAGCAGAACCTACGTGGAGCTGAGCAGCCCGAGGTCTGAAGACACGGCCACGTATTACTGTGCGAGATTACTATTCTCGGGGAGTTATTTCCCTTACTACTACTACTACTTCATGGACGTCTGG	TCAGCAGAGCCTACATGGAGCTGAGCAGCCCGAGATCTGAGGACACGGCCACGTATTACTGTGCGAGATTACTATTCTCGGGGAGTTATTCCCCTTACTACTACTACTACTTCATGGACGTCTGG	VVVVVVvVvVVVVVvVVVVVVVVVVVVVVVvVVVvVVVVVvVVVVVVVVVVVVVVVVVVVVVVVVVVDDDDDDDDddDDDDDDDDDDDDDnNNNJJJJJJJJJJJJJJJJJjJJJJJJJJJJJJJ			Y	IGHV01/OR15-1*04	39		3	------C-G-----A---------------T---A-----G--------------------------|aga	IGHD03-10*02	35	2	5	gt|--------GT-------------|ataac	IGHJ06*03	10	1		a|-----------------A-------------	67	0	23	4	31	6	0	2	1	1	2004
3004	4	TCAGCAgcaCCTAtgTGGAGCTGAGCAGCCcGAGgTCTctaGACACGGCCACGTtTTACTGTGCGAG ATTACTATtcTCGGGGAGTTATT tccc TTACTACTACTACTACTtCATGGACGTCTGG	CARLLFSGSYFPYYYYYFMDVW	22	60	125	TCAGCAGCACCTATGTGGAGCTGAGCAGCCCGAGGTCTCTAGACACGGCCACGTTTTACTGTGCGAGATTACTATTCTCGGGGAGTTATTTCCCTTACTACTACTACTACTTCATGGACGTCTGG	TCAGCAGAACCTACGTGGAGCTGAGCAGCCCGAGGTCTGAAGACACGGCCACGTATTACTGTGCGAGATTACTATTCTCGGGGAGTTATTTCCCTTACTACTACTACTACTTCATGGACGTCTGG	VVVVVVvvvVVVVvvVVVVVVVVVVVVVVVvVVVvVVVvvvVVVVVVVVVVVVVvVVVVVVVVVVVVDDDDDDDDddDDDDDDDDDDDDDnNNNJJJJJJJJJJJJJJJJJjJJJJJJJJJJJJJ			Y	IGHV01/OR15-1*04	39		3	------CAG----CA---------------T---A---GAG-------------A------------|aga	IGHD03-10*02	35	2	5	gt|--------GT-------------|ataac	IGHJ06*03	10	1		a|-----------------A-------------	67	0	23	4	31	11	0	2	1	1	3004
4004	4	TCAGtAgcaCCTAtgTGGAGCTGAGCAGCCcGAGgTCTctaGACACGGCCACGatTTACTGTGCGAG tTTACTATtcTCaGGGAGTTATT tccc TaACTACTACTACTACTtCATGGACGTCTGG	CASLLFSGSYFPNYYYYFMDVW	22	60	125	TCAGTAGCACCTATGTGGAGCTGAGCAGCCCGAGGTCTCTAGACACGGCCACGATTTACTGTGCGAGTTTACTATTCTCAGGGAGTTATTTCCCTAACTACTACTACTACTTCATGGACGTCTGG	TCAGCAGCACCTATGTGGAGCTGAGCAGCCCGAGGTCTCTAGACACGGCCACGTTTTACTGTGCGAGATTACTATTCTCGGGGAGTTATTTCCCTTACTACTACTACTACTTCATGGACGTCTGG	VVVVvVvvvVVVVvvVVVVVVVVVVVVVVVvVVVvVVVvvvVVVVVVVVVVVVvvVVVVVVVVVVVVdDDDDDDDddDDdDDDDDDDDDDnNNNJjJJJJJJJJJJJJJJJjJJJJJJJJJJJJJ			Y	IGHV01/OR15-1*04	39		3	----C-CAG----CA---------------T---A---GAG------------TA------------|aga	IGHD03-10*02	35	2	5	gt|A-------GT--G----------|ataac	IGHJ06*03	10	1		a|-T---------------A-------------	67	0	23	4	31	13	0	4	1	2	4004
5004	4	TCAGtAgcaCCTAtgTtGAGCTaAGCAGCCcGAGgTCTctaGACACGGCCACGatTTACTGTGCGAG tTTACTATtcTCaGcGgGTTATT tccc TaACTACTACTACTACTtCATtGACGTCTGG	CASLLFSAGYFPNYYYYFIDVW	22	60	125	TCAGTAGCACCTATGTTGAGCTAAGCAGCCCGAGGTCTCTAGACACGGCCACGATTTACTGTGCGAGTTTACTATTCTCAGCGGGTTATTTCCCTAACTACTACTACTACTTCATTGACGTCTGG	TCAGTAGCACCTATGTGGAGCTGAGCAGCCCGAGGTCTCTAGACACGGCCACGATTTACTGTGCGAGTTTACTATTCTCAGGGAGTTATTTCCCTAACTACTACTACTACTTCATGGACGTCTGG	VVVVvVvvvVVVVvvVvVVVVVvVVVVVVVvVVVvVVVvvvVVVVVVVVVVVVvvVVVVVVVVVVVVdDDDDDDDddDDdDdDdDDDDDDnNNNJjJJJJJJJJJJJJJJJjJJJjJJJJJJJJJ			Y	IGHV01/OR15-1*04	39		3	----C-CAG----CA-G-----G-------T---A---GAG------------TA------------|aga	IGHD03-10*02	35	2	5	gt|A-------GT--G-G-A------|ataac	IGHJ06*03	10	1		a|-T---------------A---G---------	67	0	23	4	31	15	0	6	1	3	5004
5	5	AGAACTCCCTGTATCTGCAAATGAACAGTCTGAGAGCTGAGGACATGGCCTTGTATTACTGTGCAAAAGATA ggggggggcgtac AGGATATTGTAGTGGTGGTAGCTGCTAC agggg CCCCTGG	CAKDRGGRTGYCSGGSCYRGPW	22	60	125	AGAACTCCCTGTATCTGCAAATGAACAGTCTGAGAGCTGAGGACATGGCCTTGTATTACTGTGCAAAAGATAGGGGGGGGCGTACAGGATATTGTAGTGGTGGTAGCTGCTACAGGGGCCCCTGG	AGAACTCCCTGTATCTGCAAATGAACAGTCTGAGAGCTGAGGACATGGCCTTGTATTACTGTGCAAAAGATAGGGGGGGGCGTACAGGATATTGTAGTGGTGGTAGCTGCTACAGGGGCCCCTGG	VVVVVVVVVVVVVVVVVVVVVVVVVVVVVVVVVVVVVVVVVVVVVVVVVVVVVVVVVVVVVVVVVVVVVVVVMMMMMMMMMMMMMDDDDDDDDDDDDDDDDDDDDDDDDDDDDNNNNNJJJJJJJ			Y	IGHV03-9*03	196		0	------------------------------------------------------------------------|	IGHD02-15*01	13	0	3	|----------------------------|tcc	IGHJ05*02	8	13		acaactggttcga|-------	72	13	28	5	7	0	0	0	0	0	5
1005	5	AGAACTCCCTGTATCTGCAAATGAAtAGTCTGAGtGCTGAGGACATGGCCTTGTATTACTGTGCAgAAGATA ggggggggcgtac AGGATATTGTAGgGGTGGTgGCTGCTAC agggg CCCCTGG	CAEDRGGRTGYCRGGGCYRGPW	22	60	125	AGAACTCCCTGTATCTGCAAATGAATAGTCTGAGTGCTGAGGACATGGCCTTGTATTACTGTGCAGAAGATAGGGGGGGGCGTACAGGATATTGTAGGGGTGGTGGCTGCTACAGGGGCCCCTGG	AGAACTCCCTGTATCTGCAAATGAACAGTCTGAGAGCTGAGGACATGGCCTTGTATTACTGTGCAAAAGATAGGGGGGGGCGTACAGGATATTGTAGTGGTGGTAGCTGCTACAGGGGCCCCTGG	VVVVVVVVVVVVVVVVVVVVVVVVVvVVVVVVVVvVVVVVVVVVVVVVVVVVVVVVVVVVVVVVVvVVVVVVMMMMMMMMMMMMMDDDDDDDDDDDDdDDDDDDdDDDDDDDDNNNNNJJJJJJJ			Y	IGHV03-9*03	196		0	-------------------------C--------A------------------------------A------|	IGHD02-15*01	13	0	3	|------------T------A--------|tcc	IGHJ05*02	8	13		acaactggttcga|-------	72	13	28	5	7	3	0	2	0	0	1005
2005	5	AGAACTCCCTGTATCTGCAAATGAAtAGTCTGAGtGCTGtGGAaATGGCCTTGTATTACTGTGCAgAAGAgA ggggggggcgtac cGGATATTGTAGgGGgGGTgGCTGCTAC agggg CCCCTGG	CAEERGGRTGYCRGGGCYRGPW	22	60	125	AGAACTCCCTGTATCTGCAAATGAATAGTCTGAGTGCTGTGGAAATGGCCTTGTATTACTGTGCAGAAGAGAGGGGGGGGCGTACCGGATATTGTAGGGGGGGTGGCTGCTACAGGGGCCCCTGG	AGAACTCCCTGTATCTGCAAATGAATAGTCTGAGTGCTGAGGACATGGCCTTGTATTACTGTGCAGAAGATAGGGGGGGGCGTACAGGATATTGTAGGGGTGGTGGCTGCTACAGGGGCCCCTGG	VVVVVVVVVVVVVVVVVVVVVVVVVvVVVVVVVVvVVVVvVVVvVVVVVVVVVVVVVVVVVVVVVvVVVVvVMMMMMMMMMMMMMdDDDDDDDDDDDdDDdDDDdDDDDDDDDNNNNNJJJJJJJ			Y	IGHV03-9*03	196		0	-------------------------C--------A----A---C---------------------A----T-|	IGHD02-15*01	13	0	3	|A-----------T--T---A--------|tcc	IGHJ05*02	8	13		acaactggttcga|-------	72	13	28	5	7	6	0	4	0	0	2005
3005	5	AGAACTCCCTGTATCTGCAAATGAAtAGTCTGAGtGCTGtGGAaATGaCtTTGTATTACTGTGCAgAgGAgA ggggggggcgtac cGGATATTGTAGgGGgGGTgGCTGCTAC aggcg tCCCTGG	CAEERGGRTGYCRGGGCYRRPW	22	60	125	AGAACTCCCTGTATCTGCAAATGAATAGTCTGAGTGCTGTGGAAATGACTTTGTATTACTGTGCAGAGGAGAGGGGGGGGCGTACCGGATATTGTAGGGGGGGTGGCTGCTACAGGCGTCCCTGG	AGAACTCCCTGTATCTGCAAATGAATAGTCTGAGTGCTGTGGAAATGGCCTTGTATTACTGTGCAGAAGAGAGGGGGGGGCGTACCGGATATTGTAGGGGGGGTGGCTGCTACAGGGGCCCCTGG	VVVVVVVVVVVVVVVVVVVVVVVVVvVVVVVVVVvVVVVvVVVvVVVvVvVVVVVVVVVVVVVVVvVvVVvVMMMMMMMMMMMMMdDDDDDDDDDDDdDDdDDDdDDDDDDDDNNNnNjJJJJJJ			Y	IGHV03-9*03	196		0	-------------------------C--------A----A---C---G-C---------------A-A--T-|	IGHD02-15*01	13	0	3	|A-----------T--T---A--------|tcc	IGHJ05*02	8	13		acaactggttcga|C------	72	13	28	5	7	9	0	4	1	1	3005
4005	5	AGAACTCCCTGTATCTGCAAATGtAtAGTCgGAGtGCTGtGGAaATGaCtTTGTgTTACTGTGCAgAgGAgA ggggggggcgcac cGGATATTGTAGgGGgGGTgGCTGCTAC agccg tCCCTGG	CAEERGGRTGYCRGGGCYSRPW	22	60	125	AGAACTCCCTGTATCTGCAAATGTATAGTCGGAGTGCTGTGGAAATGACTTTGTGTTACTGTGCAGAGGAGAGGGGGGGGCGCACCGGATATTGTAGGGGGGGTGGCTGCTACAGCCGTCCCTGG	AGAACTCCCTGTATCTGCAAATGAATAGTCTGAGTGCTGTGGAAATGACTTTGTATTACTGTGCAGAGGAGAGGGGGGGGCGTACCGGATATTGTAGGGGGGGTGGCTGCTACAGGCGTCCCTGG	VVVVVVVVVVVVVVVVVVVVVVVvVvVVVVvVVVvVVVVvVVVvVVVvVvVVVVvVVVVVVVVVVvVvVVvVMMMMMMMMMMmMMdDDDDDDDDDDDdDDdDDDdDDDDDDDDNNnnNjJJJJJJ			Y	IGHV03-9*03	196		0	-----------------------A-C----T---A----A---C---G-C----A----------A-A--T-|	IGHD02-15*01	13	0	3	|A-----------T--T---A--------|tcc	IGHJ05*02	8	13		acaactggttcga|C------	72	13	28	5	7	12	1	4	2	1	4005
5005	5	AGAACTCCCTGTATCTGCAAATGtAtAGgCgaAGtGCcGtGGAaATGaCtTTGTgTTgCTGTGCAgAgGAgA ggggggggcgcac cGGATATTGTAGgGGgGGTgGCTGCTAC agccg tCCtTGG	CAEERGGRTGYCRGGGCYSRPW	22	60	125	AGAACTCCCTGTATCTGCAAATGTATAGGCGAAGTGCCGTGGAAATGACTTTGTGTTGCTGTGCAGAGGAGAGGGGGGGGCGCACCGGATATTGTAGGGGGGGTGGCTGCTACAGCCGTCCTTGG	AGAACTCCCTGTATCTGCAAATGTATAGTCGGAGTGCTGTGGAAATGACTTTGTGTTACTGTGCAGAGGAGAGGGGGGGGCGCACCGGATATTGTAGGGGGGGTGGCTGCTACAGCCGTCCCTGG	VVVVVVVVVVVVVVVVVVVVVVVvVvVVvVvvVVvVVvVvVVVvVVVvVvVVVVvVVvVVVVVVVvVvVVvVMMMMMMMMMMmMMdDDDDDDDDDDDdDDdDDDdDDDDDDDDNNnnNjJJjJJJ			Y	IGHV03-9*03	196		0	-----------------------A-C--T-TG--A--T-A---C---G-C----A--A-------A-A--T-|	IGHD02-15*01	13	0	3	|A-----------T--T---A--------|tcc	IGHJ05*02	8	13		acaactggttcga|C--C---	72	13	28	5	7	16	1	4	2	2	5005
6	6	ACAATTCCAAGAACACGCTGTATCTTCAAATGAACAACCTGAGAGCTGAGGGCACGGCCGTGTATTACTGTGCCAGATAT gggaggtgta TAACTGGGGA agcacag AACTGGTTCGACCCCTGG	CARYGRCITGEAQNWFDPW	19	69	125	ACAATTCCAAGAACACGCTGTATCTTCAAATGAACAACCTGAGAGCTGAGGGCACGGCCGTGTATTACTGTGCCAGATATGGGAGGTGTATAACTGGGGAAGCACAGAACTGGTTCGACCCCTGG	ACAATTCCAAGAACACGCTGTATCTTCAAATGAACAACCTGAGAGCTGAGGGCACGGCCGTGTATTACTGTGCCAGATATGGGAGGTGTATAACTGGGGAAGCACAGAACTGGTTCGACCCCTGG	VVVVVVVVVVVVVVVVVVVVVVVVVVVVVVVVVVVVVVVVVVVVVVVVVVVVVVVVVVVVVVVVVVVVVVVVVVVVVVVVMMMMMMMMMMDDDDDDDDDDNNNNNNNJJJJJJJJJJJJJJJJJJ			Y	IGHV03-38*02	140		1	--------------------------------------------------------------------------------|a	IGHD07-27*01	85	1	0	c|----------|	IGHJ05*02	8	2		ac|------------------	80	10	10	7	18	0	0	0	0	0	6
1006	6	ACAATTCCAAGAACACGCTGTATCTTCAAATGAACAACCcGAGgGCTGAGGGCACGGCCGTGTATTACTGTGCCAGATgT gggaggtgta TAAtTGGGGA agcacag AACTGGTTCGgCCCCTGG	CARCGRCIIGEAQNWFGPW	19	69	125	ACAATTCCAAGAACACGCTGTATCTTCAAATGAACAACCCGAGGGCTGAGGGCACGGCCGTGTATTACTGTGCCAGATGTGGGAGGTGTATAATTGGGGAAGCACAGAACTGGTTCGGCCCCTGG	ACAATTCCAAGAACACGCTGTATCTTCAAATGAACAACCTGAGAGCTGAGGGCACGGCCGTGTATTACTGTGCCAGATATGGGAGGTGTATAACTGGGGAAGCACAGAACTGGTTCGACCCCTGG	VVVVVVVVVVVVVVVVVVVVVVVVVVVVVVVVVVVVVVVvVVVvVVVVVVVVVVVVVVVVVVVVVVVVVVVVVVVVVVvVMMMMMMMMMMDDDdDDDDDDNNNNNNNJJJJJJJJJJjJJJJJJJ			Y	IGHV03-38*02	140		1	---------------------------------------T---A----------------------------------A-|a	IGHD07-27*01	85	1	0	c|---C------|	IGHJ05*02	8	2		ac|----------A-------	80	10	10	7	18	3	0	1	0	1	1006
2006	6	ACAATTCCAAGAAtACGCTGTATCTTCAAATGAACAACCcGAGgGCTGAGGGCACGGCCGTGTATTACTGTGCCAaATgT gggaggtgta TAAtTaGaGA agcacag AACcGGTTCGgCCCCTGG	CAKCGRCIIREAQNRFGPW	19	69	125	ACAATTCCAAGAATACGCTGTATCTTCAAATGAACAACCCGAGGGCTGAGGGCACGGCCGTGTATTACTGTGCCAAATGTGGGAGGTGTATAATTAGAGAAGCACAGAACCGGTTCGGCCCCTGG	ACAATTCCAAGAACACGCTGTATCTTCAAATGAACAACCCGAGGGCTGAGGGCACGGCCGTGTATTACTGTGCCAGATGTGGGAGGTGTATAATTGGGGAAGCACAGAACTGGTTCGGCCCCTGG	VVVVVVVVVVVVVvVVVVVVVVVVVVVVVVVVVVVVVVVvVVVvVVVVVVVVVVVVVVVVVVVVVVVVVVVVVVVvVVvVMMMMMMMMMMDDDdDdDdDDNNNNNNNJJJjJJJJJJjJJJJJJJ			Y	IGHV03-38*02	140		1	-------------C-------------------------T---A-------------------------------G--A-|a	IGHD07-27*01	85	1	0	c|---C-G-G--|	IGHJ05*02	8	2		ac|---T------A-------	80	10	10	7	18	5	0	3	0	2	2006
3006	6	ACAATTCCAAGAAtcCGCTGTATgTTCAAATGAACAACCcGAGgGCTGAGGGCAtGGCCGTGTATTACTGTGCCAaATgT gggaggttta cAAtTaGaGA agcacag AACcGGTTCGgCCCCTGG	CAKCGRFTIREAQNRFGPW	19	69	125	ACAATTCCAAGAATCCGCTGTATGTTCAAATGAACAACCCGAGGGCTGAGGGCATGGCCGTGTATTACTGTGCCAAATGTGGGAGGTTTACAATTAGAGAAGCACAGAACCGGTTCGGCCCCTGG	ACAATTCCAAGAATACGCTGTATCTTCAAATGAACAACCCGAGGGCTGAGGGCACGGCCGTGTATTACTGTGCCAAATGTGGGAGGTGTATAATTAGAGAAGCACAGAACCGGTTCGGCCCCTGG	VVVVVVVVVVVVVvvVVVVVVVVvVVVVVVVVVVVVVVVvVVVvVVVVVVVVVVvVVVVVVVVVVVVVVVVVVVVvVVvVMMMMMMMmMMdDDdDdDdDDNNNNNNNJJJjJJJJJJjJJJJJJJ			Y	IGHV03-38*02	140		1	-------------CA--------C---------------T---A----------C--------------------G--A-|a	IGHD07-27*01	85	1	0	c|T--C-G-G--|	IGHJ05*02	8	2		ac|---T------A-------	80	10	10	7	18	8	1	4	0	2	3006
4006	6	ACAATTCCAAGAAtcCGCTGTATgTTCAAATGAACAACCcGAGgGCTGAGGGCAtGGCCGTGcATTACTGTGCCAaATgT cggaggttta cAAtTaGaGA agctaag AACcGaTTCGgCCCCTGG	CAKCRRFTIREAKNRFGPW	19	69	125	ACAATTCCAAGAATCCGCTGTATGTTCAAATGAACAACCCGAGGGCTGAGGGCATGGCCGTGCATTACTGTGCCAAATGTCGGAGGTTTACAATTAGAGAAGCTAAGAACCGATTCGGCCCCTGG	ACAATTCCAAGAATCCGCTGTATGTTCAAATGAACAACCCGAGGGCTGAGGGCATGGCCGTGTATTACTGTGCCAAATGTGGGAGGTTTACAATTAGAGAAGCACAGAACCGGTTCGGCCCCTGG	VVVVVVVVVVVVVvvVVVVVVVVvVVVVVVVVVVVVVVVvVVVvVVVVVVVVVVvVVVVVVVvVVVVVVVVVVVVvVVvVmMMMMMMmMMdDDdDdDdDDNNNnnNNJJJjJjJJJJjJJJJJJJ			Y	IGHV03-38*02	140		1	-------------CA--------C---------------T---A----------C-------T------------G--A-|a	IGHD07-27*01	85	1	0	c|T--C-G-G--|	IGHJ05*02	8	2		ac|---T-G----A-------	80	10	10	7	18	9	2	4	2	3	4006
5006	6	ACAATTCCAAaAAtcCGgTGTATggTCAAATGAACAACCcGAGgGCTGAGGGgAtGGCCGTGcATTACTGTGCCAaATgT cggaggttta cAAtTaGaGg agctaag AACcGaTTCGgCCCCTGG	CAKCRRFTIRGAKNRFGPW	19	69	125	ACAATTCCAAAAATCCGGTGTATGGTCAAATGAACAACCCGAGGGCTGAGGGGATGGCCGTGCATTACTGTGCCAAATGTCGGAGGTTTACAATTAGAGGAGCTAAGAACCGATTCGGCCCCTGG	ACAATTCCAAGAATCCGCTGTATGTTCAAATGAACAACCCGAGGGCTGAGGGCATGGCCGTGCATTACTGTGCCAAATGTCGGAGGTTTACAATTAGAGAAGCTAAGAACCGATTCGGCCCCTGG	VVVVVVVVVVvVVvvVVvVVVVVvvVVVVVVVVVVVVVVvVVVvVVVVVVVVvVvVVVVVVVvVVVVVVVVVVVVvVVvVmMMMMMMmMMdDDdDdDdDdNNNnnNNJJJjJjJJJJjJJJJJJJ			Y	IGHV03-38*02	140		1	----------G--CA--C-----CT--------------T---A--------C-C-------T------------G--A-|a	IGHD07-27*01	85	1	0	c|T--C-G-G-A|	IGHJ05*02	8	2		ac|---T-G----A-------	80	10	10	7	18	13	2	5	2	3	5006
7	7	CCATGACCAGGGACACGTCCATCAGCACAGCCTACATGGAGCTGAGCAGCCTGAGATCTGAGGACACGGCCACGTATTACTGTG gcggaaggggtag GACTA cgc CTGAATACTTCCAGCACTGG	CGGRGRTTPEYFQHW	15	81	125	CCATGACCAGGGACACGTCCATCAGCACAGCCTACATGGAGCTGAGCAGCCTGAGATCTGAGGACACGGCCACGTATTACTGTGGCGGAAGGGGTAGGACTACGCCTGAATACTTCCAGCACTGG	CCATGACCAGGGACACGTCCATCAGCACAGCCTACATGGAGCTGAGCAGCCTGAGATCTGAGGACACGGCCACGTATTACTGTGGCGGAAGGGGTAGGACTACGCCTGAATACTTCCAGCACTGG	VVVVVVVVVVVVVVVVVVVVVVVVVVVVVVVVVVVVVVVVVVVVVVVVVVVVVVVVVVVVVVVVVVVVVVVVVVVVVVVVVVVVMMMMMMMMMMMMMDDDDDNNNJJJJJJJJJJJJJJJJJJJJ			Y	IGHV01/OR15-1*04	39		7	------------------------------------------------------------------------------------|cgagaga	IGHD04-4*01	59	1	10	t|-----|cagtaactac	IGHJ01*01	1	1		g|--------------------	84	13	5	3	20	0	0	0	0	0	7
1007	7	CCATGACCAGGGACAtGTCCATtcGCACAGCCTACATGGAGCTGAGCAGCCTGAGATCTGAGaACACGGCCACGTATTACTGTG gcggaaagggtag GACTA cgc CTGAATACTTCCAGCACTGG	CGGKGRTTPEYFQHW	15	81	125	CCATGACCAGGGACATGTCCATTCGCACAGCCTACATGGAGCTGAGCAGCCTGAGATCTGAGAACACGGCCACGTATTACTGTGGCGGAAAGGGTAGGACTACGCCTGAATACTTCCAGCACTGG	CCATGACCAGGGACACGTCCATCAGCACAGCCTACATGGAGCTGAGCAGCCTGAGATCTGAGGACACGGCCACGTATTACTGTGGCGGAAGGGGTAGGACTACGCCTGAATACTTCCAGCACTGG	VVVVVVVVVVVVVVVvVVVVVVvvVVVVVVVVVVVVVVVVVVVVVVVVVVVVVVVVVVVVVVvVVVVVVVVVVVVVVVVVVVVVMMMMMMmMMMMMMDDDDDNNNJJJJJJJJJJJJJJJJJJJJ			Y	IGHV01/OR15-1*04	39		7	---------------C------CA--------------------------------------G---------------------|cgagaga	IGHD04-4*01	59	1	10	t|-----|cagtaactac	IGHJ01*01	1	1		g|--------------------	84	13	5	3	20	4	1	0	0	0	1007
2007	7	CCATGACCAGGaACAtGTCCATtcaCACAaCCTACATGGAGCTGAGCAGCCTGAGATCTGAGaACACGGCCACGTATTACTGTG gcggaaagggtag GACTA cgc CTGAATACcTCgAGCACTGG	CGGKGRTTPEYLEHW	15	81	125	CCATGACCAGGAACATGTCCATTCACACAACCTACATGGAGCTGAGCAGCCTGAGATCTGAGAACACGGCCACGTATTACTGTGGCGGAAAGGGTAGGACTACGCCTGAATACCTCGAGCACTGG	CCATGACCAGGGACATGTCCATTCGCACAGCCTACATGGAGCTGAGCAGCCTGAGATCTGAGAACACGGCCACGTATTACTGTGGCGGAAAGGGTAGGACTACGCCTGAATACTTCCAGCACTGG	VVVVVVVVVVVvVVVvVVVVVVvvvVVVVvVVVVVVVVVVVVVVVVVVVVVVVVVVVVVVVVvVVVVVVVVVVVVVVVVVVVVVMMMMMMmMMMMMMDDDDDNNNJJJJJJJJjJJjJJJJJJJJ			Y	IGHV01/OR15-1*04	39		7	-----------G---C------CAG----G--------------------------------G---------------------|cgagaga	IGHD04-4*01	59	1	10	t|-----|cagtaactac	IGHJ01*01	1	1		g|--------T--C--------	84	13	5	3	20	7	1	0	0	2	2007
3007	7	CCATGACCAGGacCAtGTCCATtcaCACAaCCTACATGGAGCTGAGCAGCCTGgGATCcGAGaACAtGGCCACGTATTACTGTG gcggaaagggtag GACTA cgc CTGAATAtcTCgAGCACTGG	CGGKGRTTPEYLEHW	15	81	125	CCATGACCAGGACCATGTCCATTCACACAACCTACATGGAGCTGAGCAGCCTGGGATCCGAGAACATGGCCACGTATTACTGTGGCGGAAAGGGTAGGACTACGCCTGAATATCTCGAGCACTGG	CCATGACCAGGAACATGTCCATTCACACAACCTACATGGAGCTGAGCAGCCTGAGATCTGAGAACACGGCCACGTATTACTGTGGCGGAAAGGGTAGGACTACGCCTGAATACCTCGAGCACTGG	VVVVVVVVVVVvvVVvVVVVVVvvvVVVVvVVVVVVVVVVVVVVVVVVVVVVVvVVVVvVVVvVVVvVVVVVVVVVVVVVVVVVMMMMMMmMMMMMMDDDDDNNNJJJJJJJjjJJjJJJJJJJJ			Y	IGHV01/OR15-1*04	39		7	-----------GA--C------CAG----G-----------------------A----T---G---C-----------------|cgagaga	IGHD04-4*01	59	1	10	t|-----|cagtaactac	IGHJ01*01	1	1		g|-------CT--C--------	84	13	5	3	20	11	1	0	0	3	3007
4007	7	CCATGACCAGGacCAtGTCCATtcaCACAaCCTACAcGaAGCTGAaCcGCCTGgGATCcGAGaACAtGGCCACGTATTACTGTG gcggaaagggtag GACTA cgc CTGAATAtcTCggGCACTGG	CGGKGRTTPEYLGHW	15	81	125	CCATGACCAGGACCATGTCCATTCACACAACCTACACGAAGCTGAACCGCCTGGGATCCGAGAACATGGCCACGTATTACTGTGGCGGAAAGGGTAGGACTACGCCTGAATATCTCGGGCACTGG	CCATGACCAGGACCATGTCCATTCACACAACCTACATGGAGCTGAGCAGCCTGGGATCCGAGAACATGGCCACGTATTACTGTGGCGGAAAGGGTAGGACTACGCCTGAATATCTCGAGCACTGG	VVVVVVVVVVVvvVVvVVVVVVvvvVVVVvVVVVVVvVvVVVVVVvVvVVVVVvVVVVvVVVvVVVvVVVVVVVVVVVVVVVVVMMMMMMmMMMMMMDDDDDNNNJJJJJJJjjJJjjJJJJJJJ			Y	IGHV01/OR15-1*04	39		7	-----------GA--C------CAG----G------T-G------G-A-----A----T---G---C-----------------|cgagaga	IGHD04-4*01	59	1	10	t|-----|cagtaactac	IGHJ01*01	1	1		g|-------CT--CA-------	84	13	5	3	20	15	1	0	0	4	4007
5007	7	CCATGACCAGGacCAtGTCCATtcaCACAaCCTACAcGaAGgTGAaCcGCCTagaATCcGAGatCAtGGCCACGTATTACTGTG gcggaaagggtag GACTA cgc CTaAATAtcTCggGCACTGG	CGGKGRTTPKYLGHW	15	81	125	CCATGACCAGGACCATGTCCATTCACACAACCTACACGAAGGTGAACCGCCTAGAATCCGAGATCATGGCCACGTATTACTGTGGCGGAAAGGGTAGGACTACGCCTAAATATCTCGGGCACTGG	CCATGACCAGGACCATGTCCATTCACACAACCTACACGAAGCTGAACCGCCTGGGATCCGAGAACATGGCCACGTATTACTGTGGCGGAAAGGGTAGGACTACGCCTGAATATCTCGGGCACTGG	VVVVVVVVVVVvvVVvVVVVVVvvvVVVVvVVVVVVvVvVVvVVVvVvVVVVvvvVVVvVVVvvVVvVVVVVVVVVVVVVVVVVMMMMMMmMMMMMMDDDDDNNNJJjJJJJjjJJjjJJJJJJJ			Y	IGHV01/OR15-1*04	39		7	-----------GA--C------CAG----G------T-G--C---G-A----GAG---T---GA--C-----------------|cgagaga	IGHD04-4*01	59	1	10	t|-----|cagtaactac	IGHJ01*01	1	1		g|--G----CT--CA-------	84	13	5	3	20	19	1	0	0	5	5007
8	8	CCAGAGACAATTCCAAGAACACGCTGTATCTGCAAATGAACAGCCTGAGAGCTGAGGACACGGCTGTGTATTACTGT ggacgcagggagg CAGTAACTAC a TACTACTACTACATGGACGTCTGG	CGRREAVTTYYYYMDVW	17	75	125	CCAGAGACAATTCCAAGAACACGCTGTATCTGCAAATGAACAGCCTGAGAGCTGAGGACACGGCTGTGTATTACTGTGGACGCAGGGAGGCAGTAACTACATACTACTACTACATGGACGTCTGG	CCAGAGACAATTCCAAGAACACGCTGTATCTGCAAATGAACAGCCTGAGAGCTGAGGACACGGCTGTGTATTACTGTGGACGCAGGGAGGCAGTAACTACATACTACTACTACATGGACGTCTGG	VVVVVVVVVVVVVVVVVVVVVVVVVVVVVVVVVVVVVVVVVVVVVVVVVVVVVVVVVVVVVVVVVVVVVVVVVVVVVMMMMMMMMMMMMMDDDDDDDDDDNJJJJJJJJJJJJJJJJJJJJJJJJ			Y	IGHV03-30*18	126		8	-----------------------------------------------------------------------------|gcgaaaga	IGHD04-11*01	53	6	0	tgacta|----------|	IGHJ06*03	10	8		attactac|------------------------	77	13	10	1	24	0	0	0	0	0	8
1008	8	CCAGAGACAATTCCAAGAACACGCTGTAcCTGCAgATGAACAGCCTGAGAGCTGAGGgCACGGCTGTGTATTACTGT ggacgcagggagg CAGTAACTAC a TAtTACTACTACAgGGACGTCTGG	CGRREAVTTYYYYRDVW	17	75	125	CCAGAGACAATTCCAAGAACACGCTGTACCTGCAGATGAACAGCCTGAGAGCTGAGGGCACGGCTGTGTATTACTGTGGACGCAGGGAGGCAGTAACTACATATTACTACTACAGGGACGTCTGG	CCAGAGACAATTCCAAGAACACGCTGTATCTGCAAATGAACAGCCTGAGAGCTGAGGACACGGCTGTGTATTACTGTGGACGCAGGGAGGCAGTAACTACATACTACTACTACATGGACGTCTGG	VVVVVVVVVVVVVVVVVVVVVVVVVVVVvVVVVVvVVVVVVVVVVVVVVVVVVVVVVvVVVVVVVVVVVVVVVVVVVMMMMMMMMMMMMMDDDDDDDDDDNJJjJJJJJJJJJJjJJJJJJJJJJ			Y	IGHV03-30*18	126		8	----------------------------T-----A----------------------A-------------------|gcgaaaga	IGHD04-11*01	53	6	0	tgacta|----------|	IGHJ06*03	10	8		attactac|--C----------T----------	77	13	10	1	24	3	0	0	0	2	1008
2008	8	CCAGAGACAATTCCAAGAACACGCTGTAcCaGCAgATaAACAGCCcGAGAGCTGAGGgCgCGGCTGTGTATTACTGT ggacgcagggagg CAGcAACTAC a TAtTACTACTACAgGGACGTCTGG	CGRREAATTYYYYRDVW	17	75	125	CCAGAGACAATTCCAAGAACACGCTGTACCAGCAGATAAACAGCCCGAGAGCTGAGGGCGCGGCTGTGTATTACTGTGGACGCAGGGAGGCAGCAACTACATATTACTACTACAGGGACGTCTGG	CCAGAGACAATTCCAAGAACACGCTGTACCTGCAGATGAACAGCCTGAGAGCTGAGGGCACGGCTGTGTATTACTGTGGACGCAGGGAGGCAGTAACTACATATTACTACTACAGGGACGTCTGG	VVVVVVVVVVVVVVVVVVVVVVVVVVVVvVvVVVvVVvVVVVVVVvVVVVVVVVVVVvVvVVVVVVVVVVVVVVVVVMMMMMMMMMMMMMDDDdDDDDDDNJJjJJJJJJJJJJjJJJJJJJJJJ			Y	IGHV03-30*18	126		8	----------------------------T-T---A--G-------T-----------A-A-----------------|gcgaaaga	IGHD04-11*01	53	6	0	tgacta|---T------|	IGHJ06*03	10	8		attactac|--C----------T----------	77	13	10	1	24	7	0	1	0	2	2008
3008	8	CCAGAGACAATTCCAAGAACcCGCTGTAcCaGCAgATaAACAGCCcGAGAGCTGAGGgCgCGGCTGTGTATTACTGT ggacgccgggagg CAGcAACTAC a cAtTACTACTgCAgGGACcTCTGG	CGRREAATTHYYCRDLW	17	75	125	CCAGAGACAATTCCAAGAACCCGCTGTACCAGCAGATAAACAGCCCGAGAGCTGAGGGCGCGGCTGTGTATTACTGTGGACGCCGGGAGGCAGCAACTACACATTACTACTGCAGGGACCTCTGG	CCAGAGACAATTCCAAGAACACGCTGTACCAGCAGATAAACAGCCCGAGAGCTGAGGGCGCGGCTGTGTATTACTGTGGACGCAGGGAGGCAGCAACTACATATTACTACTACAGGGACGTCTGG	VVVVVVVVVVVVVVVVVVVVvVVVVVVVvVvVVVvVVvVVVVVVVvVVVVVVVVVVVvVvVVVVVVVVVVVVVVVVVMMMMMMmMMMMMMDDDdDDDDDDNjJjJJJJJJJjJJjJJJJjJJJJJ			Y	IGHV03-30*18	126		8	--------------------A-------T-T---A--G-------T-----------A-A-----------------|gcgaaaga	IGHD04-11*01	53	6	0	tgacta|---T------|	IGHJ06*03	10	8		attactac|T-C-------A--T----G-----	77	13	10	1	24	8	1	1	0	5	3008
4008	8	CCAGAGACgATTCCAAGAACcCGCTaTAcCaGCAgATaAACAGCCcGAGAGCTGAGGgCgCaGCTGTGaATTACTGT ggacgccgcgagg CAGcAACTAC a cAtTACTACTgCAgGGACcTCTGG	CGRREAATTHYYCRDLW	17	75	125	CCAGAGACGATTCCAAGAACCCGCTATACCAGCAGATAAACAGCCCGAGAGCTGAGGGCGCAGCTGTGAATTACTGTGGACGCCGCGAGGCAGCAACTACACATTACTACTGCAGGGACCTCTGG	CCAGAGACAATTCCAAGAACCCGCTGTACCAGCAGATAAACAGCCCGAGAGCTGAGGGCGCGGCTGTGTATTACTGTGGACGCCGGGAGGCAGCAACTACACATTACTACTGCAGGGACCTCTGG	VVVVVVVVvVVVVVVVVVVVvVVVVvVVvVvVVVvVVvVVVVVVVvVVVVVVVVVVVvVvVvVVVVVVvVVVVVVVVMMMMMMmMmMMMMDDDdDDDDDDNjJjJJJJJJJjJJjJJJJjJJJJJ			Y	IGHV03-30*18	126		8	--------A-----------A----G--T-T---A--G-------T-----------A-A-G------T--------|gcgaaaga	IGHD04-11*01	53	6	0	tgacta|---T------|	IGHJ06*03	10	8		attactac|T-C-------A--T----G-----	77	13	10	1	24	12	2	1	0	5	4008
5008	8	CCAtAGACgATTCCAAGAACcCGCTaTAcCaGCAgAcaAACAGCCcGAGAGCTGAGGgCgtatCTGTGaATTACTGT ggacgccgcgagg CAGcAACaAC a cAtTACTACTgCAgGGACcTCTGG	CGRREAATTHYYCRDLW	17	75	125	CCATAGACGATTCCAAGAACCCGCTATACCAGCAGACAAACAGCCCGAGAGCTGAGGGCGTATCTGTGAATTACTGTGGACGCCGCGAGGCAGCAACAACACATTACTACTGCAGGGACCTCTGG	CCAGAGACGATTCCAAGAACCCGCTATACCAGCAGATAAACAGCCCGAGAGCTGAGGGCGCAGCTGTGAATTACTGTGGACGCCGCGAGGCAGCAACTACACATTACTACTGCAGGGACCTCTGG	VVVvVVVVvVVVVVVVVVVVvVVVVvVVvVvVVVvVvvVVVVVVVvVVVVVVVVVVVvVvvvvVVVVVvVVVVVVVVMMMMMMmMmMMMMDDDdDDDdDDNjJjJJJJJJJjJJjJJJJjJJJJJ			Y	IGHV03-30*18	126		8	---G----A-----------A----G--T-T---A-TG-------T-----------A-ACGG-----T--------|gcgaaaga	IGHD04-11*01	53	6	0	tgacta|---T---T--|	IGHJ06*03	10	8		attactac|T-C-------A--T----G-----	77	13	10	1	24	16	2	2	0	5	5008
9	9	GCACAGCCTACATGGAGCTGAGCAGGCTGAGATCTGACGACACGGCCGTGTATTACTGTGCGAGAGA a TATTATGATTACGTTTGGGGGAGTTATGCTT ACTACTACTACTACATGGACGTCTGG	CAREYYDYVWGSYAYYYYYMDVW	23	57	125	GCACAGCCTACATGGAGCTGAGCAGGCTGAGATCTGACGACACGGCCGTGTATTACTGTGCGAGAGAATATTATGATTACGTTTGGGGGAGTTATGCTTACTACTACTACTACATGGACGTCTGG	GCACAGCCTACATGGAGCTGAGCAGGCTGAGATCTGACGACACGGCCGTGTATTACTGTGCGAGAGAATATTATGATTACGTTTGGGGGAGTTATGCTTACTACTACTACTACATGGACGTCTGG	VVVVVVVVVVVVVVVVVVVVVVVVVVVVVVVVVVVVVVVVVVVVVVVVVVVVVVVVVVVVVVVVVVVMDDDDDDDDDDDDDDDDDDDDDDDDDDDDDDDJJJJJJJJJJJJJJJJJJJJJJJJJJ			Y	IGHV01-2*04	7		0	-------------------------------------------------------------------|	IGHD03-16*01	37	1	5	g|-------------------------------|atacc	IGHJ06*03	10	6		attact|--------------------------	67	1	31	0	26	0	0	0	0	0	9
1009	9	GCACAGCCTACATGGAGCTGAGCAGGCTGAGATCTGACGACACGGCCGTGTATTAtTGTGCGAcAGA a cATTATGATTACGTTTGGGGGAGTTAcGCTT ACTACTACTACTACATGGgCGTCTGG	CATEHYDYVWGSYAYYYYYMGVW	23	57	125	GCACAGCCTACATGGAGCTGAGCAGGCTGAGATCTGACGACACGGCCGTGTATTATTGTGCGACAGAACATTATGATTACGTTTGGGGGAGTTACGCTTACTACTACTACTACATGGGCGTCTGG	GCACAGCCTACATGGAGCTGAGCAGGCTGAGATCTGACGACACGGCCGTGTATTACTGTGCGAGAGAATATTATGATTACGTTTGGGGGAGTTATGCTTACTACTACTACTACATGGACGTCTGG	VVVVVVVVVVVVVVVVVVVVVVVVVVVVVVVVVVVVVVVVVVVVVVVVVVVVVVVvVVVVVVVvVVVMdDDDDDDDDDDDDDDDDDDDDDDDDDdDDDDJJJJJJJJJJJJJJJJJJjJJJJJJJ			Y	IGHV01-2*04	7		0	-------------------------------------------------------C-------G---|	IGHD03-16*01	37	1	5	g|T-------------------------T----|atacc	IGHJ06*03	10	6		attact|------------------A-------	67	1	31	0	26	2	0	2	0	1	1009
2009	9	GCgCAGCCTACATGGgGCTGAGCAGGCTGAGATCTGACGACACGGCCGTGTAcTAtTGTGCGAcAGA a cATTATGccTACGTTTGGGGGAGTTAcGCTT ACTACTACTACTACATGGgCGTCTGG	CATEHYAYVWGSYAYYYYYMGVW	23	57	125	GCGCAGCCTACATGGGGCTGAGCAGGCTGAGATCTGACGACACGGCCGTGTACTATTGTGCGACAGAACATTATGCCTACGTTTGGGGGAGTTACGCTTACTACTACTACTACATGGGCGTCTGG	GCACAGCCTACATGGAGCTGAGCAGGCTGAGATCTGACGACACGGCCGTGTATTATTGTGCGACAGAACATTATGATTACGTTTGGGGGAGTTACGCTTACTACTACTACTACATGGGCGTCTGG	VVvVVVVVVVVVVVVvVVVVVVVVVVVVVVVVVVVVVVVVVVVVVVVVVVVVvVVvVVVVVVVvVVVMdDDDDDDddDDDDDDDDDDDDDDDDDdDDDDJJJJJJJJJJJJJJJJJJjJJJJJJJ			Y	IGHV01-2*04	7		0	--A------------A------------------------------------T--C-------G---|	IGHD03-16*01	37	1	5	g|T------AT-----------------T----|atacc	IGHJ06*03	10	6		attact|------------------A-------	67	1	31	0	26	5	0	4	0	1	2009
3009	9	GagCAGCCTACgTGGgGCTGAGCAGGCTGAGATCTGAtGACACGGCCGTGTAcTAtTGTGtGAcAGA a cATTATGccTACGcTTGGGGGAGTTAcGCTT ACTACTACTACTACATGGgCGTCTGG	CVTEHYAYAWGSYAYYYYYMGVW	23	57	125	GAGCAGCCTACGTGGGGCTGAGCAGGCTGAGATCTGATGACACGGCCGTGTACTATTGTGTGACAGAACATTATGCCTACGCTTGGGGGAGTTACGCTTACTACTACTACTACATGGGCGTCTGG	GCGCAGCCTACATGGGGCTGAGCAGGCTGAGATCTGACGACACGGCCGTGTACTATTGTGCGACAGAACATTATGCCTACGTTTGGGGGAGTTACGCTTACTACTACTACTACATGGGCGTCTGG	VvvVVVVVVVVvVVVvVVVVVVVVVVVVVVVVVVVVVvVVVVVVVVVVVVVVvVVvVVVVvVVvVVVMdDDDDDDddDDDDdDDDDDDDDDDDDdDDDDJJJJJJJJJJJJJJJJJJjJJJJJJJ			Y	IGHV01-2*04	7		0	-CA--------A---A---------------------C--------------T--C----C--G---|	IGHD03-16*01	37	1	5	g|T------AT----T------------T----|atacc	IGHJ06*03	10	6		attact|------------------A-------	67	1	31	0	26	9	0	5	0	1	3009
4009	9	GagCAGCCTACgTGGgGCTGAGCAGGCTGgGATCTGAtGACACGGCCGTGTgcTAtTGTatGgcAGA a cATTATGccTACGccTGGGGGAGTTAcGCTT ACTACTACTACTACATGGgCGTCTGG	CMAEHYAYAWGSYAYYYYYMGVW	23	57	125	GAGCAGCCTACGTGGGGCTGAGCAGGCTGGGATCTGATGACACGGCCGTGTGCTATTGTATGGCAGAACATTATGCCTACGCCTGGGGGAGTTACGCTTACTACTACTACTACATGGGCGTCTGG	GAGCAGCCTACGTGGGGCTGAGCAGGCTGAGATCTGATGACACGGCCGTGTACTATTGTGTGACAGAACATTATGCCTACGCTTGGGGGAGTTACGCTTACTACTACTACTACATGGGCGTCTGG	VvvVVVVVVVVvVVVvVVVVVVVVVVVVVvVVVVVVVvVVVVVVVVVVVVVvvVVvVVVvvVvvVVVMdDDDDDDddDDDDddDDDDDDDDDDDdDDDDJJJJJJJJJJJJJJJJJJjJJJJJJJ			Y	IGHV01-2*04	7		0	-CA--------A---A-------------A-------C-------------AT--C---GC-AG---|	IGHD03-16*01	37	1	5	g|T------AT----TT-----------T----|atacc	IGHJ06*03	10	6		attact|------------------A-------	67	1	31	0	26	13	0	6	0	1	4009
5009	9	GagCcGCCTACgTGGgGCTGAGCAGGCTGgGATCTGAtGgCACGGCCGTGTgcTAtTGTatGgcAGA a cATTATGccTcCGccTGGGGGAGTTAcGCaT ACTACTACTACTACATGcgCGTCTGG	CMAEHYASAWGSYAYYYYYMRVW	23	57	125	GAGCCGCCTACGTGGGGCTGAGCAGGCTGGGATCTGATGGCACGGCCGTGTGCTATTGTATGGCAGAACATTATGCCTCCGCCTGGGGGAGTTACGCATACTACTACTACTACATGCGCGTCTGG	GAGCAGCCTACGTGGGGCTGAGCAGGCTGGGATCTGATGACACGGCCGTGTGCTATTGTATGGCAGAACATTATGCCTACGCCTGGGGGAGTTACGCTTACTACTACTACTACATGGGCGTCTGG	VvvVvVVVVVVvVVVvVVVVVVVVVVVVVvVVVVVVVvVvVVVVVVVVVVVvvVVvVVVvvVvvVVVMdDDDDDDddDdDDddDDDDDDDDDDDdDDdDJJJJJJJJJJJJJJJJJjjJJJJJJJ			Y	IGHV01-2*04	7		0	-CA-A------A---A-------------A-------C-A-----------AT--C---GC-AG---|	IGHD03-16*01	37	1	5	g|T------AT-A--TT-----------T--T-|atacc	IGHJ06*03	10	6		attact|-----------------GA-------	67	1	31	0	26	15	0	8	0	2	5009
10	10	CATCTCTGAAGACCAGGCTCACCATCTCCAAGGACACCTCCAAAAACCAGGTGGTCCTTACAATGACCAACATGGACCCTGTGGACACAGCCACGTATTATTGTGCACG g ATAAC c GATATCTGG	CARITDIW	8	102	125	CATCTCTGAAGACCAGGCTCACCATCTCCAAGGACACCTCCAAAAACCAGGTGGTCCTTACAATGACCAACATGGACCCTGTGGACACAGCCACGTATTATTGTGCACGGATAACCGATATCTGG	CATCTCTGAAGACCAGGCTCACCATCTCCAAGGACACCTCCAAAAACCAGGTGGTCCTTACAATGACCAACATGGACCCTGTGGACACAGCCACGTATTATTGTGCACGGATAACCGATATCTGG	VVVVVVVVVVVVVVVVVVVVVVVVVVVVVVVVVVVVVVVVVVVVVVVVVVVVVVVVVVVVVVVVVVVVVVVVVVVVVVVVVVVVVVVVVVVVVVVVVVVVVVVVVVVVVMDDDDDNJJJJJJJJJ			Y	IGHV02-70*13	65		5	-------------------------------------------------------------------------------------------------------------|gatac	IGHD01-7*01	7	3	9	ggt|-----|tggaactac	IGHJ03*02	3	10		tgatgctttt|---------	109	1	5	1	9	0	0	0	0	0	10
1010	10	CATCTCTGgAGACCAGGCTCACCATCTCCAAGGACACCTCCAAAAACCAGGTGtTtCTTtCAATGACCAACATGGACCCTGTGGACACAGCCACGTATTATTGTGCACG g ATgAC c GATATCTGG	CARMTDIW	8	102	125	CATCTCTGGAGACCAGGCTCACCATCTCCAAGGACACCTCCAAAAACCAGGTGTTTCTTTCAATGACCAACATGGACCCTGTGGACACAGCCACGTATTATTGTGCACGGATGACCGATATCTGG	CATCTCTGAAGACCAGGCTCACCATCTCCAAGGACACCTCCAAAAACCAGGTGGTCCTTACAATGACCAACATGGACCCTGTGGACACAGCCACGTATTATTGTGCACGGATAACCGATATCTGG	VVVVVVVVvVVVVVVVVVVVVVVVVVVVVVVVVVVVVVVVVVVVVVVVVVVVVvVvVVVvVVVVVVVVVVVVVVVVVVVVVVVVVVVVVVVVVVVVVVVVVVVVVVVVVMDDdDDNJJJJJJJJJ			Y	IGHV02-70*13	65		5	--------A--------------------------------------------G-C---A-------------------------------------------------|gatac	IGHD01-7*01	7	3	9	ggt|--A--|tggaactac	IGHJ03*02	3	10		tgatgctttt|---------	109	1	5	1	9	4	0	1	0	0	1010
2010	10	CATCTCTGgAGACCAaGCTCACCATCTCCgAGGACACCTCCAAAAACCAGGTGtTtCTTtCAATGACCAACATaGACCCTGTGGACACAGCCACGTtTTATTGTGCgCG g ATgAC c GATATCTGG	CARMTDIW	8	102	125	CATCTCTGGAGACCAAGCTCACCATCTCCGAGGACACCTCCAAAAACCAGGTGTTTCTTTCAATGACCAACATAGACCCTGTGGACACAGCCACGTTTTATTGTGCGCGGATGACCGATATCTGG	CATCTCTGGAGACCAGGCTCACCATCTCCAAGGACACCTCCAAAAACCAGGTGTTTCTTTCAATGACCAACATGGACCCTGTGGACACAGCCACGTATTATTGTGCACGGATGACCGATATCTGG	VVVVVVVVvVVVVVVvVVVVVVVVVVVVVvVVVVVVVVVVVVVVVVVVVVVVVvVvVVVvVVVVVVVVVVVVVvVVVVVVVVVVVVVVVVVVVVVVvVVVVVVVVVvVVMDDdDDNJJJJJJJJJ			Y	IGHV02-70*13	65		5	--------A------G-------------A-----------------------G-C---A-------------G----------------------A---------A--|gatac	IGHD01-7*01	7	3	9	ggt|--A--|tggaactac	IGHJ03*02	3	10		tgatgctttt|---------	109	1	5	1	9	9	0	1	0	0	2010
3010	10	CATCTCTGgAGgCCAaGCTCACCAaCTCCgAGGACACCTCCAAAAACCAGGTGtTtCcTtCAATGACCAACATaGACCCTGTGGACACAGCaACGctTTATTGTGCgCG g ATgAC c GATATCTGG	CARMTDIW	8	102	125	CATCTCTGGAGGCCAAGCTCACCAACTCCGAGGACACCTCCAAAAACCAGGTGTTTCCTTCAATGACCAACATAGACCCTGTGGACACAGCAACGCTTTATTGTGCGCGGATGACCGATATCTGG	CATCTCTGGAGACCAAGCTCACCATCTCCGAGGACACCTCCAAAAACCAGGTGTTTCTTTCAATGACCAACATAGACCCTGTGGACACAGCCACGTTTTATTGTGCGCGGATGACCGATATCTGG	VVVVVVVVvVVvVVVvVVVVVVVVvVVVVvVVVVVVVVVVVVVVVVVVVVVVVvVvVvVvVVVVVVVVVVVVVvVVVVVVVVVVVVVVVVVvVVVvvVVVVVVVVVvVVMDDdDDNJJJJJJJJJ			Y	IGHV02-70*13	65		5	--------A--A---G--------T----A-----------------------G-C-T-A-------------G-----------------C---TA---------A--|gatac	IGHD01-7*01	7	3	9	ggt|--A--|tggaactac	IGHJ03*02	3	10		tgatgctttt|---------	109	1	5	1	9	14	0	1	0	0	3010
4010	10	CATCTCTGgAagCCAaGCTCACaAaCTCCgAGGACACCTCCAAAAACCAGGTGtTtCcTtCAATGACCAACATaGACgCTGTGGACACAGCaACGctTTATTGTGCgtG g ATgAC c cATATCTGG	CAWMTHIW	8	102	125	CATCTCTGGAAGCCAAGCTCACAAACTCCGAGGACACCTCCAAAAACCAGGTGTTTCCTTCAATGACCAACATAGACGCTGTGGACACAGCAACGCTTTATTGTGCGTGGATGACCCATATCTGG	CATCTCTGGAGGCCAAGCTCACCAACTCCGAGGACACCTCCAAAAACCAGGTGTTTCCTTCAATGACCAACATAGACCCTGTGGACACAGCAACGCTTTATTGTGCGCGGATGACCGATATCTGG	VVVVVVVVvVvvVVVvVVVVVVvVvVVVVvVVVVVVVVVVVVVVVVVVVVVVVvVvVvVvVVVVVVVVVVVVVvVVVvVVVVVVVVVVVVVvVVVvvVVVVVVVVVvvVMDDdDDNjJJJJJJJJ			Y	IGHV02-70*13	65		5	--------A-GA---G------C-T----A-----------------------G-C-T-A-------------G---C-------------C---TA---------AC-|gatac	IGHD01-7*01	7	3	9	ggt|--A--|tggaactac	IGHJ03*02	3	10		tgatgctttt|G--------	109	1	5	1	9	18	0	1	0	1	4010
5010	10	CATtTCTGgAagCCAaGCTCACacaCTCCgAGtACACCTCCAtAAACCAGGTGtTtCcTtCAATGACCAACcTaGACgCTGTGGACACAGCaACGctTTATTGTGCgtG g ATgAC c cATATCTGG	CAWMTHIW	8	102	125	CATTTCTGGAAGCCAAGCTCACACACTCCGAGTACACCTCCATAAACCAGGTGTTTCCTTCAATGACCAACCTAGACGCTGTGGACACAGCAACGCTTTATTGTGCGTGGATGACCCATATCTGG	CATCTCTGGAAGCCAAGCTCACAAACTCCGAGGACACCTCCAAAAACCAGGTGTTTCCTTCAATGACCAACATAGACGCTGTGGACACAGCAACGCTTTATTGTGCGTGGATGACCCATATCTGG	VVVvVVVVvVvvVVVvVVVVVVvvvVVVVvVVvVVVVVVVVVvVVVVVVVVVVvVvVvVvVVVVVVVVVVVvVvVVVvVVVVVVVVVVVVVvVVVvvVVVVVVVVVvvVMDDdDDNjJJJJJJJJ			Y	IGHV02-70*13	65		5	---C----A-GA---G------CAT----A--G---------A----------G-C-T-A-----------A-G---C-------------C---TA---------AC-|gatac	IGHD01-7*01	7	3	9	ggt|--A--|tggaactac	IGHJ03*02	3	10		tgatgctttt|G--------	109	1	5	1	9	23	0	1	0	1	5010
11	11	ACAATTCCAAGAACACGCTGTATCTTCAAATGAGCAGTCTGAGAGCTGAGGACACGGCTGTGTATTACTGTGTGAAA g GTATTACTATGTTCGGGGAGTTATTAT cacc ATACTTCCAGCACTGG	CVKGITMFGELLSPYFQHW	19	69	125	ACAATTCCAAGAACACGCTGTATCTTCAAATGAGCAGTCTGAGAGCTGAGGACACGGCTGTGTATTACTGTGTGAAAGGTATTACTATGTTCGGGGAGTTATTATCACCATACTTCCAGCACTGG	ACAATTCCAAGAACACGCTGTATCTTCAAATGAGCAGTCTGAGAGCTGAGGACACGGCTGTGTATTACTGTGTGAAAGGTATTACTATGTTCGGGGAGTTATTATCACCATACTTCCAGCACTGG	VVVVVVVVVVVVVVVVVVVVVVVVVVVVVVVVVVVVVVVVVVVVVVVVVVVVVVVVVVVVVVVVVVVVVVVVVVVVVMDDDDDDDDDDDDDDDDDDDDDDDDDDDNNNNJJJJJJJJJJJJJJJJ			Y	IGHV03-64D*06	175		2	-----------------------------------------------------------------------------|ga	IGHD03-10*02	35	0	3	|---------------------------|aac	IGHJ01*01	1	5		gctga|----------------	77	1	27	4	16	0	0	0	0	0	11
1011	11	ACAATTCCAAaAACACGCTGTgTaTTCAAATGAGCAGTCTGAGAGCTGAGGACACGGCTGTGTATTACTGTGTGAAA g GTATTACTATGTTCGGGGAGTTATTAT cacc ATACTcCCAGCgCTGG	CVKGITMFGELLSPYSQRW	19	69	125	ACAATTCCAAAAACACGCTGTGTATTCAAATGAGCAGTCTGAGAGCTGAGGACACGGCTGTGTATTACTGTGTGAAAGGTATTACTATGTTCGGGGAGTTATTATCACCATACTCCCAGCGCTGG	ACAATTCCAAGAACACGCTGTATCTTCAAATGAGCAGTCTGAGAGCTGAGGACACGGCTGTGTATTACTGTGTGAAAGGTATTACTATGTTCGGGGAGTTATTATCACCATACTTCCAGCACTGG	VVVVVVVVVVvVVVVVVVVVVvVvVVVVVVVVVVVVVVVVVVVVVVVVVVVVVVVVVVVVVVVVVVVVVVVVVVVVVMDDDDDDDDDDDDDDDDDDDDDDDDDDDNNNNJJJJJjJJJJJjJJJJ			Y	IGHV03-64D*06	175		2	----------G----------A-C-----------------------------------------------------|ga	IGHD03-10*02	35	0	3	|---------------------------|aac	IGHJ01*01	1	5		gctga|-----T-----A----	77	1	27	4	16	3	0	0	0	2	1011
2011	11	ACAATTCCAAaAAtACGCTGTgTaTcCAAATGAGCAGTCTGAGAGCTGAGGACACGtCTGTGTATTACTGTGTGAAA g GTtTTACTATGTTCGGcGAGTTATTAT cacc ATACTcCCAGCgCTGG	CVKGFTMFGELLSPYSQRW	19	69	125	ACAATTCCAAAAATACGCTGTGTATCCAAATGAGCAGTCTGAGAGCTGAGGACACGTCTGTGTATTACTGTGTGAAAGGTTTTACTATGTTCGGCGAGTTATTATCACCATACTCCCAGCGCTGG	ACAATTCCAAAAACACGCTGTGTATTCAAATGAGCAGTCTGAGAGCTGAGGACACGGCTGTGTATTACTGTGTGAAAGGTATTACTATGTTCGGGGAGTTATTATCACCATACTCCCAGCGCTGG	VVVVVVVVVVvVVvVVVVVVVvVvVvVVVVVVVVVVVVVVVVVVVVVVVVVVVVVVvVVVVVVVVVVVVVVVVVVVVMDDdDDDDDDDDDDDDDdDDDDDDDDDDNNNNJJJJJjJJJJJjJJJJ			Y	IGHV03-64D*06	175		2	----------G--C-------A-C-T------------------------------G--------------------|ga	IGHD03-10*02	35	0	3	|--A-------------G----------|aac	IGHJ01*01	1	5		gctga|-----T-----A----	77	1	27	4	16	6	0	2	0	2	2011
3011	11	ACcATTCCAAaAAtACGCTGTgTaTcCAAATGAGCgGTCTGAGAGCTGAGGACACGttTGTGTATTACTGTGTaAAA g GTtTTACTATGTTCGGcGAGTTATTAT cacc gTACTcCCAGCgCTGG	CVKGFTMFGELLSPYSQRW	19	69	125	ACCATTCCAAAAATACGCTGTGTATCCAAATGAGCGGTCTGAGAGCTGAGGACACGTTTGTGTATTACTGTGTAAAAGGTTTTACTATGTTCGGCGAGTTATTATCACCGTACTCCCAGCGCTGG	ACAATTCCAAAAATACGCTGTGTATCCAAATGAGCAGTCTGAGAGCTGAGGACACGTCTGTGTATTACTGTGTGAAAGGTTTTACTATGTTCGGCGAGTTATTATCACCATACTCCCAGCGCTGG	VVvVVVVVVVvVVvVVVVVVVvVvVvVVVVVVVVVvVVVVVVVVVVVVVVVVVVVVvvVVVVVVVVVVVVVVVvVVVMDDdDDDDDDDDDDDDDdDDDDDDDDDDNNNNjJJJJjJJJJJjJJJJ			Y	IGHV03-64D*06	175		2	--A-------G--C-------A-C-T---------A--------------------GC---------------G---|ga	IGHD03-10*02	35	0	3	|--A-------------G----------|aac	IGHJ01*01	1	5		gctga|A----T-----A----	77	1	27	4	16	10	0	2	0	3	3011
4011	11	ACcATTCCAAaAAtACGCTGTgTaTcCAAATGAGggcTCTGAGAGCTGAGGACACGttTGTcTATTACTGTGTaAAA g GTtTTACTATGTTCGGcGAGTTATTAc cacc gTACTcgCAGCgCTGG	CVKGFTMFGELLPPYSQRW	19	69	125	ACCATTCCAAAAATACGCTGTGTATCCAAATGAGGGCTCTGAGAGCTGAGGACACGTTTGTCTATTACTGTGTAAAAGGTTTTACTATGTTCGGCGAGTTATTACCACCGTACTCGCAGCGCTGG	ACCATTCCAAAAATACGCTGTGTATCCAAATGAGCGGTCTGAGAGCTGAGGACACGTTTGTGTATTACTGTGTAAAAGGTTTTACTATGTTCGGCGAGTTATTATCACCGTACTCCCAGCGCTGG	VVvVVVVVVVvVVvVVVVVVVvVvVvVVVVVVVVvvvVVVVVVVVVVVVVVVVVVVvvVVVvVVVVVVVVVVVvVVVMDDdDDDDDDDDDDDDDdDDDDDDDDDdNNNNjJJJJjjJJJJjJJJJ			Y	IGHV03-64D*06	175		2	--A-------G--C-------A-C-T--------CAG-------------------GC---G-----------G---|ga	IGHD03-10*02	35	0	3	|--A-------------G---------T|aac	IGHJ01*01	1	5		gctga|A----TC----A----	77	1	27	4	16	13	0	3	0	4	4011
5011	11	AtcATTCCAAaAAtgCaCTGTgTaTcCAAATcAGggcTCTGAGAGCTGAGGACACGttTGTcTATTACTGTGTaAAA g GTtTTACTATGTTCGGcGAGTcATTAc cacc gTACTcgCAGCgCTGG	CVKGFTMFGESLPPYSQRW	19	69	125	ATCATTCCAAAAATGCACTGTGTATCCAAATCAGGGCTCTGAGAGCTGAGGACACGTTTGTCTATTACTGTGTAAAAGGTTTTACTATGTTCGGCGAGTCATTACCACCGTACTCGCAGCGCTGG	ACCATTCCAAAAATACGCTGTGTATCCAAATGAGGGCTCTGAGAGCTGAGGACACGTTTGTCTATTACTGTGTAAAAGGTTTTACTATGTTCGGCGAGTTATTACCACCGTACTCGCAGCGCTGG	VvvVVVVVVVvVVvvVvVVVVvVvVvVVVVVvVVvvvVVVVVVVVVVVVVVVVVVVvvVVVvVVVVVVVVVVVvVVVMDDdDDDDDDDDDDDDDdDDDDdDDDDdNNNNjJJJJjjJJJJjJJJJ			Y	IGHV03-64D*06	175		2	-CA-------G--CA-G----A-C-T-----G--CAG-------------------GC---G-----------G---|ga	IGHD03-10*02	35	0	3	|--A-------------G----T----T|aac	IGHJ01*01	1	5		gctga|A----TC----A----	77	1	27	4	16	17	0	4	0	4	5011
12	12	GATTCACCATCTCCAGAGACAACGCCAAGAACTCACTGTATCTGCAAATGAACAGCCTGAGAGCCGAGGACACGGCCGTGTATTACTGTGCG ggggtaa AGAGA tg TGATGCTTTTGATATCTGG	CAGVKRCDAFDIW	13	87	125	GATTCACCATCTCCAGAGACAACGCCAAGAACTCACTGTATCTGCAAATGAACAGCCTGAGAGCCGAGGACACGGCCGTGTATTACTGTGCGGGGGTAAAGAGATGTGATGCTTTTGATATCTGG	GATTCACCATCTCCAGAGACAACGCCAAGAACTCACTGTATCTGCAAATGAACAGCCTGAGAGCCGAGGACACGGCCGTGTATTACTGTGCGGGGGTAAAGAGATGTGATGCTTTTGATATCTGG	VVVVVVVVVVVVVVVVVVVVVVVVVVVVVVVVVVVVVVVVVVVVVVVVVVVVVVVVVVVVVVVVVVVVVVVVVVVVVVVVVVVVVVVVVVVVMMMMMMMDDDDDNNJJJJJJJJJJJJJJJJJJJ			Y	IGHV03-11*03	70		3	--------------------------------------------------------------------------------------------|aga	IGHD05-24*01	69	2	13	gt|-----|tggctacaattac	IGHJ03*02	3	0		|-------------------	92	7	5	2	19	0	0	0	0	0	12
1012	12	GATTCACCATCTgCAGAGAtAACGCCAAGAACTCACaGTATCTGCAAATGAACAGCCTGAtAGCCGAGGACACGGCCGTGTATTACTGTGCG ggggtaa AGAGA tg TGATGCTTTTaATATCTGG	CAGVKRCDAFNIW	13	87	125	GATTCACCATCTGCAGAGATAACGCCAAGAACTCACAGTATCTGCAAATGAACAGCCTGATAGCCGAGGACACGGCCGTGTATTACTGTGCGGGGGTAAAGAGATGTGATGCTTTTAATATCTGG	GATTCACCATCTCCAGAGACAACGCCAAGAACTCACTGTATCTGCAAATGAACAGCCTGAGAGCCGAGGACACGGCCGTGTATTACTGTGCGGGGGTAAAGAGATGTGATGCTTTTGATATCTGG	VVVVVVVVVVVVvVVVVVVvVVVVVVVVVVVVVVVVvVVVVVVVVVVVVVVVVVVVVVVVvVVVVVVVVVVVVVVVVVVVVVVVVVVVVVVVMMMMMMMDDDDDNNJJJJJJJJJJjJJJJJJJJ			Y	IGHV03-11*03	70		3	------------C------C----------------T-----------------------G-------------------------------|aga	IGHD05-24*01	69	2	13	gt|-----|tggctacaattac	IGHJ03*02	3	0		|----------G--------	92	7	5	2	19	4	0	0	0	1	1012
2012	12	GATTCAtCATCTgCgGAGAtAACGCCAAGAACTCACaGTATCTGCAAATGAACAGCCTGAtAGCCGAGGACAtGGCtGTGTATTACTGTGCG ggggtag AGAGA tg TGATGCTTTTaATATCTGG	CAGVERCDAFNIW	13	87	125	GATTCATCATCTGCGGAGATAACGCCAAGAACTCACAGTATCTGCAAATGAACAGCCTGATAGCCGAGGACATGGCTGTGTATTACTGTGCGGGGGTAGAGAGATGTGATGCTTTTAATATCTGG	GATTCACCATCTGCAGAGATAACGCCAAGAACTCACAGTATCTGCAAATGAACAGCCTGATAGCCGAGGACACGGCCGTGTATTACTGTGCGGGGGTAAAGAGATGTGATGCTTTTAATATCTGG	VVVVVVvVVVVVvVvVVVVvVVVVVVVVVVVVVVVVvVVVVVVVVVVVVVVVVVVVVVVVvVVVVVVVVVVVvVVVvVVVVVVVVVVVVVVVMMMMMMmDDDDDNNJJJJJJJJJJjJJJJJJJJ			Y	IGHV03-11*03	70		3	------C-----C-A----C----------------T-----------------------G-----------C---C---------------|aga	IGHD05-24*01	69	2	13	gt|-----|tggctacaattac	IGHJ03*02	3	0		|----------G--------	92	7	5	2	19	8	1	0	0	1	2012
3012	12	GATTCAtCcTCTgCgGAGAtAACGCCAAGAACTCACaGTATCTGCAAATGAACgGtCTGAtAGCgGAGGAgAtGGCtGTGTATTACTGTGCG ggggtag AGAGA tg TGATGCTTTTaATATCTGG	CAGVERCDAFNIW	13	87	125	GATTCATCCTCTGCGGAGATAACGCCAAGAACTCACAGTATCTGCAAATGAACGGTCTGATAGCGGAGGAGATGGCTGTGTATTACTGTGCGGGGGTAGAGAGATGTGATGCTTTTAATATCTGG	GATTCATCATCTGCGGAGATAACGCCAAGAACTCACAGTATCTGCAAATGAACAGCCTGATAGCCGAGGACATGGCTGTGTATTACTGTGCGGGGGTAGAGAGATGTGATGCTTTTAATATCTGG	VVVVVVvVvVVVvVvVVVVvVVVVVVVVVVVVVVVVvVVVVVVVVVVVVVVVVvVvVVVVvVVVvVVVVVvVvVVVvVVVVVVVVVVVVVVVMMMMMMmDDDDDNNJJJJJJJJJJjJJJJJJJJ			Y	IGHV03-11*03	70		3	------C-A---C-A----C----------------T----------------A-C----G---C-----C-C---C---------------|aga	IGHD05-24*01	69	2	13	gt|-----|tggctacaattac	IGHJ03*02	3	0		|----------G--------	92	7	5	2	19	13	1	0	0	1	3012
4012	12	GATTCAtCcTCTgCgGAGAtAACGgCAAGAACTCACaGTATCTGCAgATGAACgGtCTGAtAGCgGAGGAgAtGGCtGTGTATTACTGTGCG ggggtag gGAGA tg TtATGtTTTTaATATCTGG	CAGVGRCYVFNIW	13	87	125	GATTCATCCTCTGCGGAGATAACGGCAAGAACTCACAGTATCTGCAGATGAACGGTCTGATAGCGGAGGAGATGGCTGTGTATTACTGTGCGGGGGTAGGGAGATGTTATGTTTTTAATATCTGG	GATTCATCCTCTGCGGAGATAACGCCAAGAACTCACAGTATCTGCAAATGAACGGTCTGATAGCGGAGGAGATGGCTGTGTATTACTGTGCGGGGGTAGAGAGATGTGATGCTTTTAATATCTGG	VVVVVVvVvVVVvVvVVVVvVVVVvVVVVVVVVVVVvVVVVVVVVVvVVVVVVvVvVVVVvVVVvVVVVVvVvVVVvVVVVVVVVVVVVVVVMMMMMMmdDDDDNNJjJJJjJJJJjJJJJJJJJ			Y	IGHV03-11*03	70		3	------C-A---C-A----C----C-----------T---------A------A-C----G---C-----C-C---C---------------|aga	IGHD05-24*01	69	2	13	gt|A----|tggctacaattac	IGHJ03*02	3	0		|-G---C----G--------	92	7	5	2	19	15	1	1	0	3	4012
5012	12	GATTCAtCcTCTgCgtAGAtAtCGgCAAGAACTCACaGTATCTGCAgATGAACgGtCTGAtAGCgGAGGAgAtGGCtGTaTATgACTGTGCG ggggtag gGgGA tg TtATGtTTTTaATATCTGG	CAGVGGCYVFNIW	13	87	125	GATTCATCCTCTGCGTAGATATCGGCAAGAACTCACAGTATCTGCAGATGAACGGTCTGATAGCGGAGGAGATGGCTGTATATGACTGTGCGGGGGTAGGGGGATGTTATGTTTTTAATATCTGG	GATTCATCCTCTGCGGAGATAACGGCAAGAACTCACAGTATCTGCAGATGAACGGTCTGATAGCGGAGGAGATGGCTGTGTATTACTGTGCGGGGGTAGGGAGATGTTATGTTTTTAATATCTGG	VVVVVVvVvVVVvVvvVVVvVvVVvVVVVVVVVVVVvVVVVVVVVVvVVVVVVvVvVVVVvVVVvVVVVVvVvVVVvVVvVVVvVVVVVVVVMMMMMMmdDdDDNNJjJJJjJJJJjJJJJJJJJ			Y	IGHV03-11*03	70		3	------C-A---C-AG---C-A--C-----------T---------A------A-C----G---C-----C-C---C--G---T--------|aga	IGHD05-24*01	69	2	13	gt|A-A--|tggctacaattac	IGHJ03*02	3	0		|-G---C----G--------	92	7	5	2	19	19	1	2	0	3	5012
13	13	TAGACACGTCCAAGAACCACTTCTCCCTGAAGCTGAGCTCTGTGACCGCCGCAGACACGGCTGTGTATTACTGTGCGAGA gacacgg GGATACAGCTATGGTTA cccgcccccttac AGCACTGG	CARDTGIQLWLPAPLQHW	18	72	125	TAGACACGTCCAAGAACCACTTCTCCCTGAAGCTGAGCTCTGTGACCGCCGCAGACACGGCTGTGTATTACTGTGCGAGAGACACGGGGATACAGCTATGGTTACCCGCCCCCTTACAGCACTGG	TAGACACGTCCAAGAACCACTTCTCCCTGAAGCTGAGCTCTGTGACCGCCGCAGACACGGCTGTGTATTACTGTGCGAGAGACACGGGGATACAGCTATGGTTACCCGCCCCCTTACAGCACTGG	VVVVVVVVVVVVVVVVVVVVVVVVVVVVVVVVVVVVVVVVVVVVVVVVVVVVVVVVVVVVVVVVVVVVVVVVVVVVVVVVMMMMMMMDDDDDDDDDDDDDDDDDNNNNNNNNNNNNNJJJJJJJJ			Y	IGHV04-39*02	252		2	--------------------------------------------------------------------------------|ga	IGHD05-18*01	67	2	1	gt|-----------------|c	IGHJ01*01	1	13		gctgaatacttcc|--------	80	7	17	13	8	0	0	0	0	0	13
1013	13	TAGACACaTCCAAGAAtCACTTCTCCCTGAAGCTGAGCTCTGTGACCGCCGCAGACACGGCTGTGTATTgCTGTGCGAGA gacacgg GGATACAGCTATGGcTA cccgccaccttac AGCACTGG	CARDTGIQLWLPATLQHW	18	72	125	TAGACACATCCAAGAATCACTTCTCCCTGAAGCTGAGCTCTGTGACCGCCGCAGACACGGCTGTGTATTGCTGTGCGAGAGACACGGGGATACAGCTATGGCTACCCGCCACCTTACAGCACTGG	TAGACACGTCCAAGAACCACTTCTCCCTGAAGCTGAGCTCTGTGACCGCCGCAGACACGGCTGTGTATTACTGTGCGAGAGACACGGGGATACAGCTATGGTTACCCGCCCCCTTACAGCACTGG	VVVVVVVvVVVVVVVVvVVVVVVVVVVVVVVVVVVVVVVVVVVVVVVVVVVVVVVVVVVVVVVVVVVVVvVVVVVVVVVVMMMMMMMDDDDDDDDDDDDDDdDDNNNNNNnNNNNNNJJJJJJJJ			Y	IGHV04-39*02	252		2	-------G--------C----------------------------------------------------A----------|ga	IGHD05-18*01	67	2	1	gt|--------------T--|c	IGHJ01*01	1	13		gctgaatacttcc|--------	80	7	17	13	8	3	0	1	1	0	1013
2013	13	TAGACACaTCCAAaAttCACTTCTCCCTGAAGCTGAGCTCTaTGACCGCCGCAGgCgCGGCTGTGTATTgCTGTGCGAGA gacacgg GGATACAGCTATGGcTA cccgccaccttac AGCACTGG	CARDTGIQLWLPATLQHW	18	72	125	TAGACACATCCAAAATTCACTTCTCCCTGAAGCTGAGCTCTATGACCGCCGCAGGCGCGGCTGTGTATTGCTGTGCGAGAGACACGGGGATACAGCTATGGCTACCCGCCACCTTACAGCACTGG	TAGACACATCCAAGAATCACTTCTCCCTGAAGCTGAGCTCTGTGACCGCCGCAGACACGGCTGTGTATTGCTGTGCGAGAGACACGGGGATACAGCTATGGCTACCCGCCACCTTACAGCACTGG	VVVVVVVvVVVVVvVvvVVVVVVVVVVVVVVVVVVVVVVVVvVVVVVVVVVVVVvVvVVVVVVVVVVVVvVVVVVVVVVVMMMMMMMDDDDDDDDDDDDDDdDDNNNNNNnNNNNNNJJJJJJJJ			Y	IGHV04-39*02	252		2	-------G-----G-AC------------------------G------------A-A------------A----------|ga	IGHD05-18*01	67	2	1	gt|--------------T--|c	IGHJ01*01	1	13		gctgaatacttcc|--------	80	7	17	13	8	8	0	1	1	0	2013
3013	13	TAGACACaTCCAAaAttCACTTCTCCCTGAAGCTGAGCTCTaTGcCCGCCGCAGgagCGGCcGTGTATTgCTGTGCGAGA gacacgt GGATACAGCTATGGcTA cccgccaccttac AcCACTGG	CARDTWIQLWLPATLHHW	18	72	125	TAGACACATCCAAAATTCACTTCTCCCTGAAGCTGAGCTCTATGCCCGCCGCAGGAGCGGCCGTGTATTGCTGTGCGAGAGACACGTGGATACAGCTATGGCTACCCGCCACCTTACACCACTGG	TAGACACATCCAAAATTCACTTCTCCCTGAAGCTGAGCTCTATGACCGCCGCAGGCGCGGCTGTGTATTGCTGTGCGAGAGACACGGGGATACAGCTATGGCTACCCGCCACCTTACAGCACTGG	VVVVVVVvVVVVVvVvvVVVVVVVVVVVVVVVVVVVVVVVVvVVvVVVVVVVVVvvvVVVVvVVVVVVVvVVVVVVVVVVMMMMMMmDDDDDDDDDDDDDDdDDNNNNNNnNNNNNNJjJJJJJJ			Y	IGHV04-39*02	252		2	-------G-----G-AC------------------------G--A---------ACA----T-------A----------|ga	IGHD05-18*01	67	2	1	gt|--------------T--|c	IGHJ01*01	1	13		gctgaatacttcc|-G------	80	7	17	13	8	11	1	1	1	1	3013
4013	13	TAGACACaTCCAAagttCACTTCTCCCTGAAGCTGAGCTCTaTGcCCGCCGCAGgaggGGCcGTGTATTgCTGTGCGAGg gacacgt GGATACAGCTATGGcTA cttgccaccttac AcCACTGG	CARDTWIQLWLLATLHHW	18	72	125	TAGACACATCCAAAGTTCACTTCTCCCTGAAGCTGAGCTCTATGCCCGCCGCAGGAGGGGCCGTGTATTGCTGTGCGAGGGACACGTGGATACAGCTATGGCTACTTGCCACCTTACACCACTGG	TAGACACATCCAAAATTCACTTCTCCCTGAAGCTGAGCTCTATGCCCGCCGCAGGAGCGGCCGTGTATTGCTGTGCGAGAGACACGTGGATACAGCTATGGCTACCCGCCACCTTACACCACTGG	VVVVVVVvVVVVVvvvvVVVVVVVVVVVVVVVVVVVVVVVVvVVvVVVVVVVVVvvvvVVVvVVVVVVVvVVVVVVVVVvMMMMMMmDDDDDDDDDDDDDDdDDNnnNNNnNNNNNNJjJJJJJJ			Y	IGHV04-39*02	252		2	-------G-----GAAC------------------------G--A---------ACAC---T-------A---------A|ga	IGHD05-18*01	67	2	1	gt|--------------T--|c	IGHJ01*01	1	13		gctgaatacttcc|-G------	80	7	17	13	8	14	1	1	3	1	4013
5013	13	TAGACgCaTCCAgagttCACTTCTCCCTGAAGCaGAGCTCTaTacCCGCCGCAGgaggGGacGTGTATTgCTGTGCGAGg gacacgt GGATACAGCTATGGcTA cttgccaccttac AcCACTGG	CARDTWIQLWLLATLHHW	18	72	125	TAGACGCATCCAGAGTTCACTTCTCCCTGAAGCAGAGCTCTATACCCGCCGCAGGAGGGGACGTGTATTGCTGTGCGAGGGACACGTGGATACAGCTATGGCTACTTGCCACCTTACACCACTGG	TAGACACATCCAAAGTTCACTTCTCCCTGAAGCTGAGCTCTATGCCCGCCGCAGGAGGGGCCGTGTATTGCTGTGCGAGGGACACGTGGATACAGCTATGGCTACTTGCCACCTTACACCACTGG	VVVVVvVvVVVVvvvvvVVVVVVVVVVVVVVVVvVVVVVVVvVvvVVVVVVVVVvvvvVVvvVVVVVVVvVVVVVVVVVvMMMMMMmDDDDDDDDDDDDDDdDDNnnNNNnNNNNNNJjJJJJJJ			Y	IGHV04-39*02	252		2	-----A-G----AGAAC----------------T-------G-GA---------ACAC--CT-------A---------A|ga	IGHD05-18*01	67	2	1	gt|--------------T--|c	IGHJ01*01	1	13		gctgaatacttcc|-G------	80	7	17	13	8	19	1	1	3	1	5013
14	14	GCAGATTCACCATCTCCAGAGACAATTCCAAGAACACGCTGTATCTTCAAATGAACAACCTGAGAGCTGAGGGCACGGCCGTGTATTACTGTGCCAGATAT gggg AGTATAGCAGCT g CCCCTGG	CARYGEYSSCPW	12	90	125	GCAGATTCACCATCTCCAGAGACAATTCCAAGAACACGCTGTATCTTCAAATGAACAACCTGAGAGCTGAGGGCACGGCCGTGTATTACTGTGCCAGATATGGGGAGTATAGCAGCTGCCCCTGG	GCAGATTCACCATCTCCAGAGACAATTCCAAGAACACGCTGTATCTTCAAATGAACAACCTGAGAGCTGAGGGCACGGCCGTGTATTACTGTGCCAGATATGGGGAGTATAGCAGCTGCCCCTGG	VVVVVVVVVVVVVVVVVVVVVVVVVVVVVVVVVVVVVVVVVVVVVVVVVVVVVVVVVVVVVVVVVVVVVVVVVVVVVVVVVVVVVVVVVVVVVVVVVVVVVMMMMDDDDDDDDDDDDNJJJJJJJ			Y	IGHV03-38*03	141		1	-----------------------------------------------------------------------------------------------------|a	IGHD06-6*01	83	1	5	g|------------|cgtcc	IGHJ05*02	8	13		acaactggttcga|-------	101	4	12	1	7	0	0	0	0	0	14
1014	14	GCgGATTCACCATCTCCAGAGACAATTCCAAGAACAtGCTGTATCTTCAAATGAACAAtCTGAGAGCTGAGcGCACGGCCGTGTATTACTGTGCCAGgTAT gggg AGTATAGCAGCT g CCCCTGG	CARYGEYSSCPW	12	90	125	GCGGATTCACCATCTCCAGAGACAATTCCAAGAACATGCTGTATCTTCAAATGAACAATCTGAGAGCTGAGCGCACGGCCGTGTATTACTGTGCCAGGTATGGGGAGTATAGCAGCTGCCCCTGG	GCAGATTCACCATCTCCAGAGACAATTCCAAGAACACGCTGTATCTTCAAATGAACAACCTGAGAGCTGAGGGCACGGCCGTGTATTACTGTGCCAGATATGGGGAGTATAGCAGCTGCCCCTGG	VVvVVVVVVVVVVVVVVVVVVVVVVVVVVVVVVVVVvVVVVVVVVVVVVVVVVVVVVVvVVVVVVVVVVVVvVVVVVVVVVVVVVVVVVVVVVVVVVvVVVMMMMDDDDDDDDDDDDNJJJJJJJ			Y	IGHV03-38*03	141		1	--A---------------------------------C---------------------C------------G-------------------------A---|a	IGHD06-6*01	83	1	5	g|------------|cgtcc	IGHJ05*02	8	13		acaactggttcga|-------	101	4	12	1	7	5	0	0	0	0	1014
2014	14	GCgtgTTCACCATCTCCAGAGACAATTCCAAGAACAtGCTGTATCTTCAAATGAACAAtCTGAGAGCTGAacGCACGGCCGTGTATTgCTGTGCCAGgTAT gggg AGTATAGtAGCT g CCCCTGG	CARYGEYSSCPW	12	90	125	GCGTGTTCACCATCTCCAGAGACAATTCCAAGAACATGCTGTATCTTCAAATGAACAATCTGAGAGCTGAACGCACGGCCGTGTATTGCTGTGCCAGGTATGGGGAGTATAGTAGCTGCCCCTGG	GCGGATTCACCATCTCCAGAGACAATTCCAAGAACATGCTGTATCTTCAAATGAACAATCTGAGAGCTGAGCGCACGGCCGTGTATTACTGTGCCAGGTATGGGGAGTATAGCAGCTGCCCCTGG	VVvvvVVVVVVVVVVVVVVVVVVVVVVVVVVVVVVVvVVVVVVVVVVVVVVVVVVVVVvVVVVVVVVVVVvvVVVVVVVVVVVVVVVvVVVVVVVVVvVVVMMMMDDDDDDDdDDDDNJJJJJJJ			Y	IGHV03-38*03	141		1	--AGA-------------------------------C---------------------C-----------GG---------------A---------A---|a	IGHD06-6*01	83	1	5	g|-------C----|cgtcc	IGHJ05*02	8	13		acaactggttcga|-------	101	4	12	1	7	9	0	1	0	0	2014
3014	14	GCgtgTTCACCATCTCCAGAGACAATTCCAAGAACAtGCTGTATCTTCAAATGAACAAtgTGAGAGCTGAacGCACGGCCGTGTgTTgCTGTGCCAGgTAT gggg AGTATAGtAGta g CtCCTGG	CARYGEYSSSSW	12	90	125	GCGTGTTCACCATCTCCAGAGACAATTCCAAGAACATGCTGTATCTTCAAATGAACAATGTGAGAGCTGAACGCACGGCCGTGTGTTGCTGTGCCAGGTATGGGGAGTATAGTAGTAGCTCCTGG	GCGTGTTCACCATCTCCAGAGACAATTCCAAGAACATGCTGTATCTTCAAATGAACAATCTGAGAGCTGAACGCACGGCCGTGTATTGCTGTGCCAGGTATGGGGAGTATAGTAGCTGCCCCTGG	VVvvvVVVVVVVVVVVVVVVVVVVVVVVVVVVVVVVvVVVVVVVVVVVVVVVVVVVVVvvVVVVVVVVVVvvVVVVVVVVVVVVvVVvVVVVVVVVVvVVVMMMMDDDDDDDdDDddNJjJJJJJ			Y	IGHV03-38*03	141		1	--AGA-------------------------------C---------------------CC----------GG------------A--A---------A---|a	IGHD06-6*01	83	1	5	g|-------C--CT|cgtcc	IGHJ05*02	8	13		acaactggttcga|-C-----	101	4	12	1	7	11	0	3	0	1	3014
4014	14	GCgtgTaCACCATCTCCAGAGAtAATTCCgAGAACAtGCTGTATCTTCAAATGAACAAtgTGAGAGCaGAacGCACGGCCGTGTgTTgCTGTGCCAGgTAT gggg AGTATAGtAata g CtCCTGG	CARYGEYSNSSW	12	90	125	GCGTGTACACCATCTCCAGAGATAATTCCGAGAACATGCTGTATCTTCAAATGAACAATGTGAGAGCAGAACGCACGGCCGTGTGTTGCTGTGCCAGGTATGGGGAGTATAGTAATAGCTCCTGG	GCGTGTTCACCATCTCCAGAGACAATTCCAAGAACATGCTGTATCTTCAAATGAACAATGTGAGAGCTGAACGCACGGCCGTGTGTTGCTGTGCCAGGTATGGGGAGTATAGTAGTAGCTCCTGG	VVvvvVvVVVVVVVVVVVVVVVvVVVVVVvVVVVVVvVVVVVVVVVVVVVVVVVVVVVvvVVVVVVVvVVvvVVVVVVVVVVVVvVVvVVVVVVVVVvVVVMMMMDDDDDDDdDdddNJjJJJJJ			Y	IGHV03-38*03	141		1	--AGA-T---------------C------A------C---------------------CC-------T--GG------------A--A---------A---|a	IGHD06-6*01	83	1	5	g|-------C-GCT|cgtcc	IGHJ05*02	8	13		acaactggttcga|-C-----	101	4	12	1	7	15	0	4	0	1	4014
5014	14	GCgtgTaCACCATCTCCAGAGAtAATTCCgAGAACAtGCTGTATCTTCgAATGAAaAAtgTcAGAGCaGAaccCACGGCCGTGTgTTgCTGTGCCAGgTAT gggg AGTATAatAata g CtCCTGG	CARYGEYNNSSW	12	90	125	GCGTGTACACCATCTCCAGAGATAATTCCGAGAACATGCTGTATCTTCGAATGAAAAATGTCAGAGCAGAACCCACGGCCGTGTGTTGCTGTGCCAGGTATGGGGAGTATAATAATAGCTCCTGG	GCGTGTACACCATCTCCAGAGATAATTCCGAGAACATGCTGTATCTTCAAATGAACAATGTGAGAGCAGAACGCACGGCCGTGTGTTGCTGTGCCAGGTATGGGGAGTATAGTAATAGCTCCTGG	VVvvvVvVVVVVVVVVVVVVVVvVVVVVVvVVVVVVvVVVVVVVVVVVvVVVVVVvVVvvVvVVVVVvVVvvvVVVVVVVVVVVvVVvVVVVVVVVVvVVVMMMMDDDDDDddDdddNJjJJJJJ			Y	IGHV03-38*03	141		1	--AGA-T---------------C------A------C-----------A------C--CC-G-----T--GGG-----------A--A---------A---|a	IGHD06-6*01	83	1	5	g|------GC-GCT|cgtcc	IGHJ05*02	8	13		acaactggttcga|-C-----	101	4	12	1	7	19	0	5	0	1	5014
15	15	ACAACGCCAAGAACTCACTGTATCTGCAAATGAACAGCCTGAGAGCCGAGGACACGGCTGTGTATTACTGTGCGAGAGA g TACGATTTTTGGAGTGGTTATTATAC gggaggggaaagg TACTGG	CAREYDFWSGYYTGGERYW	19	69	125	ACAACGCCAAGAACTCACTGTATCTGCAAATGAACAGCCTGAGAGCCGAGGACACGGCTGTGTATTACTGTGCGAGAGAGTACGATTTTTGGAGTGGTTATTATACGGGAGGGGAAAGGTACTGG	ACAACGCCAAGAACTCACTGTATCTGCAAATGAACAGCCTGAGAGCCGAGGACACGGCTGTGTATTACTGTGCGAGAGAGTACGATTTTTGGAGTGGTTATTATACGGGAGGGGAAAGGTACTGG	VVVVVVVVVVVVVVVVVVVVVVVVVVVVVVVVVVVVVVVVVVVVVVVVVVVVVVVVVVVVVVVVVVVVVVVVVVVVVVVMDDDDDDDDDDDDDDDDDDDDDDDDDDNNNNNNNNNNNNNJJJJJJ			Y	IGHV03-11*06	73		0	-------------------------------------------------------------------------------|	IGHD03-3*01	43	4	1	gtat|--------------------------|c	IGHJ04*02	5	11		actactttgac|------	79	1	26	13	6	0	0	0	0	0	15
1015	15	ACAACGCCAAGAACTCACTGTATCTGCAAATGAACAGCCccAGAGCCGAGGACAtGGCTGTGTATTACTGTGCGAGAGA g TACGcTTTTTGGAGTGGTTATTATAC gggaggggtaagg TACTGG	CAREYAFWSGYYTGGVRYW	19	69	125	ACAACGCCAAGAACTCACTGTATCTGCAAATGAACAGCCCCAGAGCCGAGGACATGGCTGTGTATTACTGTGCGAGAGAGTACGCTTTTTGGAGTGGTTATTATACGGGAGGGGTAAGGTACTGG	ACAACGCCAAGAACTCACTGTATCTGCAAATGAACAGCCTGAGAGCCGAGGACACGGCTGTGTATTACTGTGCGAGAGAGTACGATTTTTGGAGTGGTTATTATACGGGAGGGGAAAGGTACTGG	VVVVVVVVVVVVVVVVVVVVVVVVVVVVVVVVVVVVVVVvvVVVVVVVVVVVVVvVVVVVVVVVVVVVVVVVVVVVVVVMDDDDdDDDDDDDDDDDDDDDDDDDDDNNNNNNNNnNNNNJJJJJJ			Y	IGHV03-11*06	73		0	---------------------------------------TG-------------C------------------------|	IGHD03-3*01	43	4	1	gtat|----A---------------------|c	IGHJ04*02	5	11		actactttgac|------	79	1	26	13	6	3	0	1	1	0	1015
2015	15	ACAACGCCAAGAACTCACTGTATCTGCAAATGAACAaCCccAGAGCCGAGGACAtGGCTGTGTATTACTGTGCGAatGA g TACGcTcTTTGGAGaGGTTATTATAC gggaggggtaagg TACTGG	CANEYALWRGYYTGGVRYW	19	69	125	ACAACGCCAAGAACTCACTGTATCTGCAAATGAACAACCCCAGAGCCGAGGACATGGCTGTGTATTACTGTGCGAATGAGTACGCTCTTTGGAGAGGTTATTATACGGGAGGGGTAAGGTACTGG	ACAACGCCAAGAACTCACTGTATCTGCAAATGAACAGCCCCAGAGCCGAGGACATGGCTGTGTATTACTGTGCGAGAGAGTACGCTTTTTGGAGTGGTTATTATACGGGAGGGGTAAGGTACTGG	VVVVVVVVVVVVVVVVVVVVVVVVVVVVVVVVVVVVvVVvvVVVVVVVVVVVVVvVVVVVVVVVVVVVVVVVVVVvvVVMDDDDdDdDDDDDDDdDDDDDDDDDDDNNNNNNNNnNNNNJJJJJJ			Y	IGHV03-11*06	73		0	------------------------------------G--TG-------------C--------------------GA--|	IGHD03-3*01	43	4	1	gtat|----A-T-------T-----------|c	IGHJ04*02	5	11		actactttgac|------	79	1	26	13	6	6	0	3	1	0	2015
3015	15	ACAAtGgCAAGAAaTtACTGTATCTGCAAATGAACAaCCccAGAGCtGAGGACAtGGCTGTGTATTACTGTGCGAatGA g TACGcTcTTTGGAGaGGTTATTATAC gggaggggtaagg TACTGG	CANEYALWRGYYTGGVRYW	19	69	125	ACAATGGCAAGAAATTACTGTATCTGCAAATGAACAACCCCAGAGCTGAGGACATGGCTGTGTATTACTGTGCGAATGAGTACGCTCTTTGGAGAGGTTATTATACGGGAGGGGTAAGGTACTGG	ACAACGCCAAGAACTCACTGTATCTGCAAATGAACAACCCCAGAGCCGAGGACATGGCTGTGTATTACTGTGCGAATGAGTACGCTCTTTGGAGAGGTTATTATACGGGAGGGGTAAGGTACTGG	VVVVvVvVVVVVVvVvVVVVVVVVVVVVVVVVVVVVvVVvvVVVVVvVVVVVVVvVVVVVVVVVVVVVVVVVVVVvvVVMDDDDdDdDDDDDDDdDDDDDDDDDDDNNNNNNNNnNNNNJJJJJJ			Y	IGHV03-11*06	73		0	----C-C------C-C--------------------G--TG-----C-------C--------------------GA--|	IGHD03-3*01	43	4	1	gtat|----A-T-------T-----------|c	IGHJ04*02	5	11		actactttgac|------	79	1	26	13	6	11	0	3	1	0	3015
4015	15	ACAAtGgCAgGAAaTtACTGTATCTGCAAATGAACAaCCccAGAGCtGAGGACAtGGCTtTGTATTACTGTGCGAatGg g TgCGcTcTTTGGAGaGGTTATTATAC gggaggggtaggg TACTGG	CANGCALWRGYYTGGVGYW	19	69	125	ACAATGGCAGGAAATTACTGTATCTGCAAATGAACAACCCCAGAGCTGAGGACATGGCTTTGTATTACTGTGCGAATGGGTGCGCTCTTTGGAGAGGTTATTATACGGGAGGGGTAGGGTACTGG	ACAATGGCAAGAAATTACTGTATCTGCAAATGAACAACCCCAGAGCTGAGGACATGGCTGTGTATTACTGTGCGAATGAGTACGCTCTTTGGAGAGGTTATTATACGGGAGGGGTAAGGTACTGG	VVVVvVvVVvVVVvVvVVVVVVVVVVVVVVVVVVVVvVVvvVVVVVvVVVVVVVvVVVVvVVVVVVVVVVVVVVVvvVvMDdDDdDdDDDDDDDdDDDDDDDDDDDNNNNNNNNnNnNNJJJJJJ			Y	IGHV03-11*06	73		0	----C-C--A---C-C--------------------G--TG-----C-------C----G---------------GA-A|	IGHD03-3*01	43	4	1	gtat|-A--A-T-------T-----------|c	IGHJ04*02	5	11		actactttgac|------	79	1	26	13	6	14	0	4	2	0	4015
5015	15	ACAAtGgCAgGAAaTtcCTGTATCgGCAAATGAACAaCCccAGAGCtGgGGACAtGGgTtTGTATTACTGTGCGAatGg g TgCGcTcTTTGGAGaaGTTATTATAC gggaggggtaggg TACTGG	CANGCALWRSYYTGGVGYW	19	69	125	ACAATGGCAGGAAATTCCTGTATCGGCAAATGAACAACCCCAGAGCTGGGGACATGGGTTTGTATTACTGTGCGAATGGGTGCGCTCTTTGGAGAAGTTATTATACGGGAGGGGTAGGGTACTGG	ACAATGGCAGGAAATTACTGTATCTGCAAATGAACAACCCCAGAGCTGAGGACATGGCTTTGTATTACTGTGCGAATGGGTGCGCTCTTTGGAGAGGTTATTATACGGGAGGGGTAGGGTACTGG	VVVVvVvVVvVVVvVvvVVVVVVVvVVVVVVVVVVVvVVvvVVVVVvVvVVVVVvVVvVvVVVVVVVVVVVVVVVvvVvMDdDDdDdDDDDDDDddDDDDDDDDDDNNNNNNNNnNnNNJJJJJJ			Y	IGHV03-11*06	73		0	----C-C--A---C-CA-------T-----------G--TG-----C-A-----C--C-G---------------GA-A|	IGHD03-3*01	43	4	1	gtat|-A--A-T-------TG----------|c	IGHJ04*02	5	11		actactttgac|------	79	1	26	13	6	18	0	5	2	0	5015
16	16	TCACCATAACCAGGGACACATCCATGAGCACAGCCTACATGGAGCTAAGCAGTCTGAGATCTGAGGACACGGCCATGTATTACTGTGTGAGAGA agg TAGCAGCAGCTGGT gg TTCGACCCCTGG	CVREGSSSWWFDPW	14	84	125	TCACCATAACCAGGGACACATCCATGAGCACAGCCTACATGGAGCTAAGCAGTCTGAGATCTGAGGACACGGCCATGTATTACTGTGTGAGAGAAGGTAGCAGCAGCTGGTGGTTCGACCCCTGG	TCACCATAACCAGGGACACATCCATGAGCACAGCCTACATGGAGCTAAGCAGTCTGAGATCTGAGGACACGGCCATGTATTACTGTGTGAGAGAAGGTAGCAGCAGCTGGTGGTTCGACCCCTGG	VVVVVVVVVVVVVVVVVVVVVVVVVVVVVVVVVVVVVVVVVVVVVVVVVVVVVVVVVVVVVVVVVVVVVVVVVVVVVVVVVVVVVVVVVVVVVVMMMDDDDDDDDDDDDDDNNJJJJJJJJJJJJ			M	IGHV01/OR21-1*01	50		0	----------------------------------------------------------------------------------------------|	IGHD06-13*01	77	5	2	gggta|--------------|ac	IGHJ05*02	8	8		acaactgg|------------	94	3	14	2	12	0	0	0	0	0	16
1016	16	TCACCATAACCAGGGACACATCCAgGAGCACAGCCTACATGGAGCTAAGCAGTCTGAGATCTGAGGAtACGGCCATGTATTACTGTGTGAGAGA agg TAGaAaCtGCTGGT gg TTCGACCCCTGG	CVREGRNCWWFDPW	14	84	125	TCACCATAACCAGGGACACATCCAGGAGCACAGCCTACATGGAGCTAAGCAGTCTGAGATCTGAGGATACGGCCATGTATTACTGTGTGAGAGAAGGTAGAAACTGCTGGTGGTTCGACCCCTGG	TCACCATAACCAGGGACACATCCATGAGCACAGCCTACATGGAGCTAAGCAGTCTGAGATCTGAGGACACGGCCATGTATTACTGTGTGAGAGAAGGTAGCAGCAGCTGGTGGTTCGACCCCTGG	VVVVVVVVVVVVVVVVVVVVVVVVvVVVVVVVVVVVVVVVVVVVVVVVVVVVVVVVVVVVVVVVVVVvVVVVVVVVVVVVVVVVVVVVVVVVVVMMMDDDdDdDdDDDDDDNNJJJJJJJJJJJJ			M	IGHV01/OR21-1*01	50		0	------------------------T------------------------------------------C--------------------------|	IGHD06-13*01	77	5	2	gggta|---C-G-A------|ac	IGHJ05*02	8	8		acaactgg|------------	94	3	14	2	12	2	0	3	0	0	1016
2016	16	TtAatATAACCAGGGACcCATCCAgGAGCACAGCCTACATGGAGCTAAGCAGTCTGAGATCTGAGGAtACGGCCATGTATTACTGTGTGAGcGA agg TAGaAaCtGCTGGT gg TTCGACCCCTGG	CVSEGRNCWWFDPW	14	84	125	TTAATATAACCAGGGACCCATCCAGGAGCACAGCCTACATGGAGCTAAGCAGTCTGAGATCTGAGGATACGGCCATGTATTACTGTGTGAGCGAAGGTAGAAACTGCTGGTGGTTCGACCCCTGG	TCACCATAACCAGGGACACATCCAGGAGCACAGCCTACATGGAGCTAAGCAGTCTGAGATCTGAGGATACGGCCATGTATTACTGTGTGAGAGAAGGTAGAAACTGCTGGTGGTTCGACCCCTGG	VvVvvVVVVVVVVVVVVvVVVVVVvVVVVVVVVVVVVVVVVVVVVVVVVVVVVVVVVVVVVVVVVVVvVVVVVVVVVVVVVVVVVVVVVVVvVVMMMDDDdDdDdDDDDDDNNJJJJJJJJJJJJ			M	IGHV01/OR21-1*01	50		0	-C-CC------------A------T------------------------------------------C-----------------------A--|	IGHD06-13*01	77	5	2	gggta|---C-G-A------|ac	IGHJ05*02	8	8		acaactgg|------------	94	3	14	2	12	7	0	3	0	0	2016
3016	16	TtAatATgACCAGGGACcCATCCcgGAaCACAGCCTACATGGAGCTAAGCAGTCTGAGATCTGAGGttcCGGCCATGTATTACTGTGTGAGcGA agg TAGaAaCtGCTGGT gg TTCGACCCCTGG	CVSEGRNCWWFDPW	14	84	125	TTAATATGACCAGGGACCCATCCCGGAACACAGCCTACATGGAGCTAAGCAGTCTGAGATCTGAGGTTCCGGCCATGTATTACTGTGTGAGCGAAGGTAGAAACTGCTGGTGGTTCGACCCCTGG	TTAATATAACCAGGGACCCATCCAGGAGCACAGCCTACATGGAGCTAAGCAGTCTGAGATCTGAGGATACGGCCATGTATTACTGTGTGAGCGAAGGTAGAAACTGCTGGTGGTTCGACCCCTGG	VvVvvVVvVVVVVVVVVvVVVVVvvVVvVVVVVVVVVVVVVVVVVVVVVVVVVVVVVVVVVVVVVVvvvVVVVVVVVVVVVVVVVVVVVVVvVVMMMDDDdDdDdDDDDDDNNJJJJJJJJJJJJ			M	IGHV01/OR21-1*01	50		0	-C-CC--A---------A-----AT--G--------------------------------------ACA----------------------A--|	IGHD06-13*01	77	5	2	gggta|---C-G-A------|ac	IGHJ05*02	8	8		acaactgg|------------	94	3	14	2	12	12	0	3	0	0	3016
4016	16	TtAatAcgACCAGGGACcCATCCcgGAattCAGCCTACATGGAGCTAAGCAGTCTGAGATaTGAGGttcCGGCCATGTATTACTGTGTGAGcGA agg TAGaAaCtGCTGGT gg TTCaACCCCTGG	CVSEGRNCWWFNPW	14	84	125	TTAATACGACCAGGGACCCATCCCGGAATTCAGCCTACATGGAGCTAAGCAGTCTGAGATATGAGGTTCCGGCCATGTATTACTGTGTGAGCGAAGGTAGAAACTGCTGGTGGTTCAACCCCTGG	TTAATATGACCAGGGACCCATCCCGGAACACAGCCTACATGGAGCTAAGCAGTCTGAGATCTGAGGTTCCGGCCATGTATTACTGTGTGAGCGAAGGTAGAAACTGCTGGTGGTTCGACCCCTGG	VvVvvVvvVVVVVVVVVvVVVVVvvVVvvvVVVVVVVVVVVVVVVVVVVVVVVVVVVVVVvVVVVVvvvVVVVVVVVVVVVVVVVVVVVVVvVVMMMDDDdDdDdDDDDDDNNJJJjJJJJJJJJ			M	IGHV01/OR21-1*01	50		0	-C-CC-TA---------A-----AT--GCA------------------------------C-----ACA----------------------A--|	IGHD06-13*01	77	5	2	gggta|---C-G-A------|ac	IGHJ05*02	8	8		acaactgg|---G--------	94	3	14	2	12	16	0	3	0	1	4016
5016	16	TtAattcgACCAGGGACcCATCCcgaAattCAGCCTACATGGAGCTAAGCAaTCTGAGATaTGAGGttcCGtCCATGTATTACTGTGTGAGcGA agg TAGaAaCtGCTGGT gg TTCaAtCCCTGG	CVSEGRNCWWFNPW	14	84	125	TTAATTCGACCAGGGACCCATCCCGAAATTCAGCCTACATGGAGCTAAGCAATCTGAGATATGAGGTTCCGTCCATGTATTACTGTGTGAGCGAAGGTAGAAACTGCTGGTGGTTCAATCCCTGG	TTAATACGACCAGGGACCCATCCCGGAATTCAGCCTACATGGAGCTAAGCAGTCTGAGATATGAGGTTCCGGCCATGTATTACTGTGTGAGCGAAGGTAGAAACTGCTGGTGGTTCAACCCCTGG	VvVvvvvvVVVVVVVVVvVVVVVvvvVvvvVVVVVVVVVVVVVVVVVVVVVvVVVVVVVVvVVVVVvvvVVvVVVVVVVVVVVVVVVVVVVvVVMMMDDDdDdDdDDDDDDNNJJJjJjJJJJJJ			M	IGHV01/OR21-1*01	50		0	-C-CCATA---------A-----ATG-GCA---------------------G--------C-----ACA--G-------------------A--|	IGHD06-13*01	77	5	2	gggta|---C-G-A------|ac	IGHJ05*02	8	8		acaactgg|---G-C------	94	3	14	2	12	20	0	3	0	2	5016
17	17	ACACATCCAAGAACCAGTTCTCCCTGCAGCTGAACTCTGTGACTCCCGAGGACACGGCTGTGTATTACTGTGCAAGAG gggc TACTATGATAGTAGTGGTTATT gggag TGCTTTTGATATCTGG	CARGATMIVVVIGSAFDIW	19	69	125	ACACATCCAAGAACCAGTTCTCCCTGCAGCTGAACTCTGTGACTCCCGAGGACACGGCTGTGTATTACTGTGCAAGAGGGGCTACTATGATAGTAGTGGTTATTGGGAGTGCTTTTGATATCTGG	ACACATCCAAGAACCAGTTCTCCCTGCAGCTGAACTCTGTGACTCCCGAGGACACGGCTGTGTATTACTGTGCAAGAGGGGCTACTATGATAGTAGTGGTTATTGGGAGTGCTTTTGATATCTGG	VVVVVVVVVVVVVVVVVVVVVVVVVVVVVVVVVVVVVVVVVVVVVVVVVVVVVVVVVVVVVVVVVVVVVVVVVVVVVVMMMMDDDDDDDDDDDDDDDDDDDDDDNNNNNJJJJJJJJJJJJJJJJ			Y	IGHV06-1*01	295		1	------------------------------------------------------------------------------|a	IGHD03-22*01	41	4	5	gtat|----------------------|actac	IGHJ03*02	3	3		tga|----------------	78	4	22	5	16	0	0	0	0	0	17
1017	17	ACACATCCAAGAACCAGTTCcCCCTGCAGCTGAAgTCTGTaACTCCCGAGGAtACGGCTGTaTATTACTGTGCAAGAG gggc TACTATGATAGTAGTGGTTATT gggag TGCTTTTGATATCTGG	CARGATMIVVVIGSAFDIW	19	69	125	ACACATCCAAGAACCAGTTCCCCCTGCAGCTGAAGTCTGTAACTCCCGAGGATACGGCTGTATATTACTGTGCAAGAGGGGCTACTATGATAGTAGTGGTTATTGGGAGTGCTTTTGATATCTGG	ACACATCCAAGAACCAGTTCTCCCTGCAGCTGAACTCTGTGACTCCCGAGGACACGGCTGTGTATTACTGTGCAAGAGGGGCTACTATGATAGTAGTGGTTATTGGGAGTGCTTTTGATATCTGG	VVVVVVVVVVVVVVVVVVVVvVVVVVVVVVVVVVvVVVVVvVVVVVVVVVVVvVVVVVVVVvVVVVVVVVVVVVVVVVMMMMDDDDDDDDDDDDDDDDDDDDDDNNNNNJJJJJJJJJJJJJJJJ			Y	IGHV06-1*01	295		1	--------------------T-------------C-----G-----------C--------G----------------|a	IGHD03-22*01	41	4	5	gtat|----------------------|actac	IGHJ03*02	3	3		tga|----------------	78	4	22	5	16	5	0	0	0	0	1017
2017	17	gCACccCCAAGAACCAGcTCcCCCTGCAGCTGAAgTCTGTaACTCCCGAGGgtACGGCTGTaTATTACTGTGCAAGAG gggc TACTATGATAGTAGTGGTTATT gggag TGCTTTTGATATCTGG	CARGATMIVVVIGSAFDIW	19	69	125	GCACCCCCAAGAACCAGCTCCCCCTGCAGCTGAAGTCTGTAACTCCCGAGGGTACGGCTGTATATTACTGTGCAAGAGGGGCTACTATGATAGTAGTGGTTATTGGGAGTGCTTTTGATATCTGG	ACACATCCAAGAACCAGTTCCCCCTGCAGCTGAAGTCTGTAACTCCCGAGGATACGGCTGTATATTACTGTGCAAGAGGGGCTACTATGATAGTAGTGGTTATTGGGAGTGCTTTTGATATCTGG	vVVVvvVVVVVVVVVVVvVVvVVVVVVVVVVVVVvVVVVVvVVVVVVVVVVvvVVVVVVVVvVVVVVVVVVVVVVVVVMMMMDDDDDDDDDDDDDDDDDDDDDDNNNNNJJJJJJJJJJJJJJJJ			Y	IGHV06-1*01	295		1	A---AT-----------T--T-------------C-----G----------AC--------G----------------|a	IGHD03-22*01	41	4	5	gtat|----------------------|actac	IGHJ03*02	3	3		tga|----------------	78	4	22	5	16	10	0	0	0	0	2017
3017	17	gCACccCCAAGAACCAGcTCcCCCTGCAGCTGAAgTCTGTagCTCCCGAGGgtACGGCTGTaTATTgCTGTGCAAGAG gggc TACTATGATAcTAGTGGTTgTT gggag TGCTTTTGAgATCTGG	CARGATMILVVVGSAFEIW	19	69	125	GCACCCCCAAGAACCAGCTCCCCCTGCAGCTGAAGTCTGTAGCTCCCGAGGGTACGGCTGTATATTGCTGTGCAAGAGGGGCTACTATGATACTAGTGGTTGTTGGGAGTGCTTTTGAGATCTGG	GCACCCCCAAGAACCAGCTCCCCCTGCAGCTGAAGTCTGTAACTCCCGAGGGTACGGCTGTATATTACTGTGCAAGAGGGGCTACTATGATAGTAGTGGTTATTGGGAGTGCTTTTGATATCTGG	vVVVvvVVVVVVVVVVVvVVvVVVVVVVVVVVVVvVVVVVvvVVVVVVVVVvvVVVVVVVVvVVVVvVVVVVVVVVVVMMMMDDDDDDDDDDdDDDDDDDDdDDNNNNNJJJJJJJJJjJJJJJJ			Y	IGHV06-1*01	295		1	A---AT-----------T--T-------------C-----GA---------AC--------G----A-----------|a	IGHD03-22*01	41	4	5	gtat|----------G--------A--|actac	IGHJ03*02	3	3		tga|---------T------	78	4	22	5	16	12	0	2	0	1	3017
4017	17	gCACccCCAAGAACCAGcTCcCCCTGCAaCTGAAgTgTGTagCTCCCGAGGgtACGGCTGTagATTgCTGTGCAAGAG gggc TAtTATGATAcTAGTGGTTgTT gggag TGCcTTTGAgATCTGG	CARGAIMILVVVGSAFEIW	19	69	125	GCACCCCCAAGAACCAGCTCCCCCTGCAACTGAAGTGTGTAGCTCCCGAGGGTACGGCTGTAGATTGCTGTGCAAGAGGGGCTATTATGATACTAGTGGTTGTTGGGAGTGCCTTTGAGATCTGG	GCACCCCCAAGAACCAGCTCCCCCTGCAGCTGAAGTCTGTAGCTCCCGAGGGTACGGCTGTATATTGCTGTGCAAGAGGGGCTACTATGATACTAGTGGTTGTTGGGAGTGCTTTTGAGATCTGG	vVVVvvVVVVVVVVVVVvVVvVVVVVVVvVVVVVvVvVVVvvVVVVVVVVVvvVVVVVVVVvvVVVvVVVVVVVVVVVMMMMDDdDDDDDDDdDDDDDDDDdDDNNNNNJJJjJJJJJjJJJJJJ			Y	IGHV06-1*01	295		1	A---AT-----------T--T-------G-----C-C---GA---------AC--------GT---A-----------|a	IGHD03-22*01	41	4	5	gtat|--C-------G--------A--|actac	IGHJ03*02	3	3		tga|---T-----T------	78	4	22	5	16	15	0	3	0	2	4017
5017	17	gCACcctCAAGAAaCAGcTCcCCCTGCAaCTGAAgTgTGTagCTCCCGAGGgtACGGCTGTagATTgCTGTGCAAGAG gggc cAtaATGATAccAGTGGTTgTT gggag TGCcTTTGAgATCTGG	CARGAIMIPVVVGSAFEIW	19	69	125	GCACCCTCAAGAAACAGCTCCCCCTGCAACTGAAGTGTGTAGCTCCCGAGGGTACGGCTGTAGATTGCTGTGCAAGAGGGGCCATAATGATACCAGTGGTTGTTGGGAGTGCCTTTGAGATCTGG	GCACCCCCAAGAACCAGCTCCCCCTGCAACTGAAGTGTGTAGCTCCCGAGGGTACGGCTGTAGATTGCTGTGCAAGAGGGGCTATTATGATACTAGTGGTTGTTGGGAGTGCCTTTGAGATCTGG	vVVVvvvVVVVVVvVVVvVVvVVVVVVVvVVVVVvVvVVVvvVVVVVVVVVvvVVVVVVVVvvVVVvVVVVVVVVVVVMMMMdDddDDDDDDddDDDDDDDdDDNNNNNJJJjJJJJJjJJJJJJ			Y	IGHV06-1*01	295		1	A---ATC------C---T--T-------G-----C-C---GA---------AC--------GT---A-----------|a	IGHD03-22*01	41	4	5	gtat|T-CT------GT-------A--|actac	IGHJ03*02	3	3		tga|---T-----T------	78	4	22	5	16	17	0	6	0	2	5017
18	18	GCAGAGTCACCATGACCACAGACACATCCACGAGCACAGCCTACATGGAGCTGAGGAGCCTGAGATCTGACGACATGGCCGTGTATTACTGTGCGAG tagagag TGGATACAGCTATGGTT CTGG	CASREWIQLWFW	12	90	125	GCAGAGTCACCATGACCACAGACACATCCACGAGCACAGCCTACATGGAGCTGAGGAGCCTGAGATCTGACGACATGGCCGTGTATTACTGTGCGAGTAGAGAGTGGATACAGCTATGGTTCTGG	GCAGAGTCACCATGACCACAGACACATCCACGAGCACAGCCTACATGGAGCTGAGGAGCCTGAGATCTGACGACATGGCCGTGTATTACTGTGCGAGTAGAGAGTGGATACAGCTATGGTTCTGG	VVVVVVVVVVVVVVVVVVVVVVVVVVVVVVVVVVVVVVVVVVVVVVVVVVVVVVVVVVVVVVVVVVVVVVVVVVVVVVVVVVVVVVVVVVVVVVVVVMMMMMMMDDDDDDDDDDDDDDDDDJJJJ			Y	IGHV01-18*03	2		3	-------------------------------------------------------------------------------------------------|aga	IGHD05-5*01	71	1	2	g|-----------------|ac	IGHJ04*02	5	13		actactttgacta|----	97	7	17	0	4	0	0	0	0	0	18
1018	18	GCAGgGTCACCATGACCACAGACACATCCACGAGCACAGCCTACATGGAGCTGAGGAGCCaGAGATCcGACGACATGGCCaTGTATTACTGTGCGAG tagagag TGGATACAaCTATGGTT CTGG	CASREWIQLWFW	12	90	125	GCAGGGTCACCATGACCACAGACACATCCACGAGCACAGCCTACATGGAGCTGAGGAGCCAGAGATCCGACGACATGGCCATGTATTACTGTGCGAGTAGAGAGTGGATACAACTATGGTTCTGG	GCAGAGTCACCATGACCACAGACACATCCACGAGCACAGCCTACATGGAGCTGAGGAGCCTGAGATCTGACGACATGGCCGTGTATTACTGTGCGAGTAGAGAGTGGATACAGCTATGGTTCTGG	VVVVvVVVVVVVVVVVVVVVVVVVVVVVVVVVVVVVVVVVVVVVVVVVVVVVVVVVVVVVvVVVVVVvVVVVVVVVVVVVvVVVVVVVVVVVVVVVVMMMMMMMDDDDDDDDdDDDDDDDDJJJJ			Y	IGHV01-18*03	2		3	----A-------------------------------------------------------T------T------------G----------------|aga	IGHD05-5*01	71	1	2	g|--------G--------|ac	IGHJ04*02	5	13		actactttgacta|----	97	7	17	0	4	4	0	1	0	0	1018
2018	18	GCAagGTCACCATGACCACAGAtACATCCACGAGCACtGCCTACATaGAGCTGAGGAGCCaGAGATCcGACGACATGGCCaTGTATTACTGTGCGAc tagagag TGGATACAaCTATGGTT CTGG	CATREWIQLWFW	12	90	125	GCAAGGTCACCATGACCACAGATACATCCACGAGCACTGCCTACATAGAGCTGAGGAGCCAGAGATCCGACGACATGGCCATGTATTACTGTGCGACTAGAGAGTGGATACAACTATGGTTCTGG	GCAGGGTCACCATGACCACAGACACATCCACGAGCACAGCCTACATGGAGCTGAGGAGCCAGAGATCCGACGACATGGCCATGTATTACTGTGCGAGTAGAGAGTGGATACAACTATGGTTCTGG	VVVvvVVVVVVVVVVVVVVVVVvVVVVVVVVVVVVVVvVVVVVVVVvVVVVVVVVVVVVVvVVVVVVvVVVVVVVVVVVVvVVVVVVVVVVVVVVVvMMMMMMMDDDDDDDDdDDDDDDDDJJJJ			Y	IGHV01-18*03	2		3	---GA-----------------C--------------A--------G-------------T------T------------G---------------G|aga	IGHD05-5*01	71	1	2	g|--------G--------|ac	IGHJ04*02	5	13		actactttgacta|----	97	7	17	0	4	9	0	1	0	0	2018
3018	18	GCAagGTCACCATGACCgCAGAtAtATCCACGAGCACtGaCTACATaGAGCTGAGGAGCCaGAGATCcaACGACATGGCCaTGTATTACTGTGCGAc tagggag TGGATACAaCTATGGTT CTGG	CATREWIQLWFW	12	90	125	GCAAGGTCACCATGACCGCAGATATATCCACGAGCACTGACTACATAGAGCTGAGGAGCCAGAGATCCAACGACATGGCCATGTATTACTGTGCGACTAGGGAGTGGATACAACTATGGTTCTGG	GCAAGGTCACCATGACCACAGATACATCCACGAGCACTGCCTACATAGAGCTGAGGAGCCAGAGATCCGACGACATGGCCATGTATTACTGTGCGACTAGAGAGTGGATACAACTATGGTTCTGG	VVVvvVVVVVVVVVVVVvVVVVvVvVVVVVVVVVVVVvVvVVVVVVvVVVVVVVVVVVVVvVVVVVVvvVVVVVVVVVVVvVVVVVVVVVVVVVVVvMMMmMMMDDDDDDDDdDDDDDDDDJJJJ			Y	IGHV01-18*03	2		3	---GA------------A----C-C------------A-C------G-------------T------TG-----------G---------------G|aga	IGHD05-5*01	71	1	2	g|--------G--------|ac	IGHJ04*02	5	13		actactttgacta|----	97	7	17	0	4	13	1	1	0	0	3018
4018	18	GCAagGTCACCAgGACCgCAGAtAtATtCACGAtCACtGaCTACATaGAGCTGAGGAGCCaGAGATCcaACGACATGGCCaTGTATTACTGTGCGAc tggggtg TGGATACAaCTATGGTT CTGG	CATGVWIQLWFW	12	90	125	GCAAGGTCACCAGGACCGCAGATATATTCACGATCACTGACTACATAGAGCTGAGGAGCCAGAGATCCAACGACATGGCCATGTATTACTGTGCGACTGGGGTGTGGATACAACTATGGTTCTGG	GCAAGGTCACCATGACCGCAGATATATCCACGAGCACTGACTACATAGAGCTGAGGAGCCAGAGATCCAACGACATGGCCATGTATTACTGTGCGACTAGGGAGTGGATACAACTATGGTTCTGG	VVVvvVVVVVVVvVVVVvVVVVvVvVVvVVVVVvVVVvVvVVVVVVvVVVVVVVVVVVVVvVVVVVVvvVVVVVVVVVVVvVVVVVVVVVVVVVVVvMmMmMmMDDDDDDDDdDDDDDDDDJJJJ			Y	IGHV01-18*03	2		3	---GA-------T----A----C-C--C-----G---A-C------G-------------T------TG-----------G---------------G|aga	IGHD05-5*01	71	1	2	g|--------G--------|ac	IGHJ04*02	5	13		actactttgacta|----	97	7	17	0	4	16	3	1	0	0	4018
5018	18	GCAagGTCACCAgGACggCAGAtAtATtCAgGAtCACtGaCTtCATaGAGCTGAGGAGCCaGAGATCcaACGACATGGCCaTGTATaACTGTGCGAc tggggtg aGGATACAaCTATGGTT CTGG	CATGVRIQLWFW	12	90	125	GCAAGGTCACCAGGACGGCAGATATATTCAGGATCACTGACTTCATAGAGCTGAGGAGCCAGAGATCCAACGACATGGCCATGTATAACTGTGCGACTGGGGTGAGGATACAACTATGGTTCTGG	GCAAGGTCACCAGGACCGCAGATATATTCACGATCACTGACTACATAGAGCTGAGGAGCCAGAGATCCAACGACATGGCCATGTATTACTGTGCGACTGGGGTGTGGATACAACTATGGTTCTGG	VVVvvVVVVVVVvVVVvvVVVVvVvVVvVVvVVvVVVvVvVVvVVVvVVVVVVVVVVVVVvVVVVVVvvVVVVVVVVVVVvVVVVVvVVVVVVVVVvMmMmMmMdDDDDDDDdDDDDDDDDJJJJ			Y	IGHV01-18*03	2		3	---GA-------T---CA----C-C--C--C--G---A-C--A---G-------------T------TG-----------G-----T---------G|aga	IGHD05-5*01	71	1	2	g|T-------G--------|ac	IGHJ04*02	5	13		actactttgacta|----	97	7	17	0	4	20	3	2	0	0	5018
19	19	CCAAGGACACCTCCAAAAACCAGGTGGTCCTTACAATGACCAACATGGACCCTGTGGACACAGCCACATATTACTGTGCACACAG agacgaggcgcga ATAGTGGGAGC a TGGTTCGACTCCTGG	CAHRDEARIVGAWFDSW	17	75	125	CCAAGGACACCTCCAAAAACCAGGTGGTCCTTACAATGACCAACATGGACCCTGTGGACACAGCCACATATTACTGTGCACACAGAGACGAGGCGCGAATAGTGGGAGCATGGTTCGACTCCTGG	CCAAGGACACCTCCAAAAACCAGGTGGTCCTTACAATGACCAACATGGACCCTGTGGACACAGCCACATATTACTGTGCACACAGAGACGAGGCGCGAATAGTGGGAGCATGGTTCGACTCCTGG	VVVVVVVVVVVVVVVVVVVVVVVVVVVVVVVVVVVVVVVVVVVVVVVVVVVVVVVVVVVVVVVVVVVVVVVVVVVVVVVVVVVVVMMMMMMMMMMMMMDDDDDDDDDDDNJJJJJJJJJJJJJJJ			Y	IGHV02-5*06	57		1	-------------------------------------------------------------------------------------|a	IGHD01-26*01	5	3	6	ggt|-----------|tactac	IGHJ05*01	7	5		acaac|---------------	85	13	11	1	15	0	0	0	0	0	19
1019	19	CCAAGGACACCgCCAAAAACCAGGTGGTCCTTACAAcGACCAACATGGACCCTGTGGAgACAGCCACATATTACTGTGCACACAG agacgaggcgcga ATAGTGGGtGC a TGGTTCGACTaCTGG	CAHRDEARIVGAWFDYW	17	75	125	CCAAGGACACCGCCAAAAACCAGGTGGTCCTTACAACGACCAACATGGACCCTGTGGAGACAGCCACATATTACTGTGCACACAGAGACGAGGCGCGAATAGTGGGTGCATGGTTCGACTACTGG	CCAAGGACACCTCCAAAAACCAGGTGGTCCTTACAATGACCAACATGGACCCTGTGGACACAGCCACATATTACTGTGCACACAGAGACGAGGCGCGAATAGTGGGAGCATGGTTCGACTCCTGG	VVVVVVVVVVVvVVVVVVVVVVVVVVVVVVVVVVVVvVVVVVVVVVVVVVVVVVVVVVvVVVVVVVVVVVVVVVVVVVVVVVVVVMMMMMMMMMMMMMDDDDDDDDdDDNJJJJJJJJJJjJJJJ			Y	IGHV02-5*06	57		1	-----------T------------------------T---------------------C--------------------------|a	IGHD01-26*01	5	3	6	ggt|--------A--|tactac	IGHJ05*01	7	5		acaac|----------C----	85	13	11	1	15	3	0	1	0	1	1019
2019	19	CCAAGGACACtgtCAAAAcCCAGGTGGTCCTTACAAcGACCAACtTGGACCCTGTGGAgACAGCCACATATTACTGTGCACtCAG agacgaggcgcga ATAGTGGGtGC a TGGTTCGACTaCTGG	CALRDEARIVGAWFDYW	17	75	125	CCAAGGACACTGTCAAAACCCAGGTGGTCCTTACAACGACCAACTTGGACCCTGTGGAGACAGCCACATATTACTGTGCACTCAGAGACGAGGCGCGAATAGTGGGTGCATGGTTCGACTACTGG	CCAAGGACACCGCCAAAAACCAGGTGGTCCTTACAACGACCAACATGGACCCTGTGGAGACAGCCACATATTACTGTGCACACAGAGACGAGGCGCGAATAGTGGGTGCATGGTTCGACTACTGG	VVVVVVVVVVvvvVVVVVvVVVVVVVVVVVVVVVVVvVVVVVVVvVVVVVVVVVVVVVvVVVVVVVVVVVVVVVVVVVVVVvVVVMMMMMMMMMMMMMDDDDDDDDdDDNJJJJJJJJJJjJJJJ			Y	IGHV02-5*06	57		1	----------CTC-----A-----------------T-------A-------------C----------------------A---|a	IGHD01-26*01	5	3	6	ggt|--------A--|tactac	IGHJ05*01	7	5		acaac|----------C----	85	13	11	1	15	8	0	1	0	1	2019
3019	19	CCAAGGACACtgtCAAAAcCCAGGTGGTCCTTACAAcGACCAACtTGGAtCCTGTGGAgACAGCCACtTATTACTGTGCACttAG agacgaggcgcga ATAGTGGGtGC a TcGcTCGACTaCTGG	CALRDEARIVGASLDYW	17	75	125	CCAAGGACACTGTCAAAACCCAGGTGGTCCTTACAACGACCAACTTGGATCCTGTGGAGACAGCCACTTATTACTGTGCACTTAGAGACGAGGCGCGAATAGTGGGTGCATCGCTCGACTACTGG	CCAAGGACACTGTCAAAACCCAGGTGGTCCTTACAACGACCAACTTGGACCCTGTGGAGACAGCCACATATTACTGTGCACTCAGAGACGAGGCGCGAATAGTGGGTGCATGGTTCGACTACTGG	VVVVVVVVVVvvvVVVVVvVVVVVVVVVVVVVVVVVvVVVVVVVvVVVVvVVVVVVVVvVVVVVVVVvVVVVVVVVVVVVVvvVVMMMMMMMMMMMMMDDDDDDDDdDDNJjJjJJJJJJjJJJJ			Y	IGHV02-5*06	57		1	----------CTC-----A-----------------T-------A----C--------C--------A-------------AC--|a	IGHD01-26*01	5	3	6	ggt|--------A--|tactac	IGHJ05*01	7	5		acaac|-G-T------C----	85	13	11	1	15	11	0	1	0	3	3019
4019	19	CCAAGGACtCtgtCAAAAcCCAGGTGGTCCTTACAAcGtCCAACtTGGAtCCTGTGGAgACAGCCACtTgTTACTGTGCACttAG agacaaggcgcga ATAcTGGGtGC a TcGcTCGACTaCTGG	CALRDKARILGASLDYW	17	75	125	CCAAGGACTCTGTCAAAACCCAGGTGGTCCTTACAACGTCCAACTTGGATCCTGTGGAGACAGCCACTTGTTACTGTGCACTTAGAGACAAGGCGCGAATACTGGGTGCATCGCTCGACTACTGG	CCAAGGACACTGTCAAAACCCAGGTGGTCCTTACAACGACCAACTTGGATCCTGTGGAGACAGCCACTTATTACTGTGCACTTAGAGACGAGGCGCGAATAGTGGGTGCATCGCTCGACTACTGG	VVVVVVVVvVvvvVVVVVvVVVVVVVVVVVVVVVVVvVvVVVVVvVVVVvVVVVVVVVvVVVVVVVVvVvVVVVVVVVVVVvvVVMMMMmMMMMMMMMDDDdDDDDdDDNJjJjJJJJJJjJJJJ			Y	IGHV02-5*06	57		1	--------A-CTC-----A-----------------T-A-----A----C--------C--------A-A-----------AC--|a	IGHD01-26*01	5	3	6	ggt|---G----A--|tactac	IGHJ05*01	7	5		acaac|-G-T------C----	85	13	11	1	15	14	1	2	0	3	4019
5019	19	CCAAGGACtCtgtaAAAAcCCAGGTGGTCCTTACAAcGtCCAACtTGGAtCCTcTGGAgACAGCCACtTgTTACTGTGCACttAG agataaagcgcga ATAcTGGGtGC a TcGccCGACTaCTGG	CALRDKARILGASPDYW	17	75	125	CCAAGGACTCTGTAAAAACCCAGGTGGTCCTTACAACGTCCAACTTGGATCCTCTGGAGACAGCCACTTGTTACTGTGCACTTAGAGATAAAGCGCGAATACTGGGTGCATCGCCCGACTACTGG	CCAAGGACTCTGTCAAAACCCAGGTGGTCCTTACAACGTCCAACTTGGATCCTGTGGAGACAGCCACTTGTTACTGTGCACTTAGAGACAAGGCGCGAATACTGGGTGCATCGCTCGACTACTGG	VVVVVVVVvVvvvvVVVVvVVVVVVVVVVVVVVVVVvVvVVVVVvVVVVvVVVvVVVVvVVVVVVVVvVvVVVVVVVVVVVvvVVMMMmmMmMMMMMMDDDdDDDDdDDNJjJjjJJJJJjJJJJ			Y	IGHV02-5*06	57		1	--------A-CTCC----A-----------------T-A-----A----C---G----C--------A-A-----------AC--|a	IGHD01-26*01	5	3	6	ggt|---G----A--|tactac	IGHJ05*01	7	5		acaac|-G-TT-----C----	85	13	11	1	15	16	3	2	0	4	5019
20	20	CCATCTCAAGAGAGGATTCAAAGAACACGCTGTATCTGCAAATGAGCAACCTGAAAACCGAGGACTTGGCCGTGTATTACTGTGCTAGAGA TGGATACAGCTATGGTT a CTGGTTCGACCCCTGG	CARDGYSYGYWFDPW	15	81	125	CCATCTCAAGAGAGGATTCAAAGAACACGCTGTATCTGCAAATGAGCAACCTGAAAACCGAGGACTTGGCCGTGTATTACTGTGCTAGAGATGGATACAGCTATGGTTACTGGTTCGACCCCTGG	CCATCTCAAGAGAGGATTCAAAGAACACGCTGTATCTGCAAATGAGCAACCTGAAAACCGAGGACTTGGCCGTGTATTACTGTGCTAGAGATGGATACAGCTATGGTTACTGGTTCGACCCCTGG	VVVVVVVVVVVVVVVVVVVVVVVVVVVVVVVVVVVVVVVVVVVVVVVVVVVVVVVVVVVVVVVVVVVVVVVVVVVVVVVVVVVVVVVVVVVDDDDDDDDDDDDDDDDDNJJJJJJJJJJJJJJJJ			Y	IGHV03/OR15-7*05	201		0	-------------------------------------------------------------------------------------------|	IGHD05-18*01	67	1	2	g|-----------------|ac	IGHJ05*02	8	4		acaa|----------------	91	0	17	1	16	0	0	0	0	0	20
1020	20	CCATCTCAAGAGAGGATTCAAAGAACAgGCTGTATCTGCAAATGAGCAACCTGAAAACCGAGGgCTTGGCCGTGTATTACTGTGCTAGAaA TGGATACcGCTATGaTT a CTGGTTCGACCCCTGG	CARNGYRYDYWFDPW	15	81	125	CCATCTCAAGAGAGGATTCAAAGAACAGGCTGTATCTGCAAATGAGCAACCTGAAAACCGAGGGCTTGGCCGTGTATTACTGTGCTAGAAATGGATACCGCTATGATTACTGGTTCGACCCCTGG	CCATCTCAAGAGAGGATTCAAAGAACACGCTGTATCTGCAAATGAGCAACCTGAAAACCGAGGACTTGGCCGTGTATTACTGTGCTAGAGATGGATACAGCTATGGTTACTGGTTCGACCCCTGG	VVVVVVVVVVVVVVVVVVVVVVVVVVVvVVVVVVVVVVVVVVVVVVVVVVVVVVVVVVVVVVVvVVVVVVVVVVVVVVVVVVVVVVVVVvVDDDDDDDdDDDDDDdDDNJJJJJJJJJJJJJJJJ			Y	IGHV03/OR15-7*05	201		0	---------------------------C-----------------------------------A-------------------------G-|	IGHD05-18*01	67	1	2	g|-------A------G--|ac	IGHJ05*02	8	4		acaa|----------------	91	0	17	1	16	3	0	2	0	0	1020
2020	20	CCATCTCAAGgGAGGATTCAAAGAACAgGCTGTATCTGCAAATGAGCgACCTGAAAACCGAGGgCTTGGCCGTGTATTACTGTGtTgGAaA TGtATACcGCTATGaTT a CTGGTTCGACCCCTGG	CVGNVYRYDYWFDPW	15	81	125	CCATCTCAAGGGAGGATTCAAAGAACAGGCTGTATCTGCAAATGAGCGACCTGAAAACCGAGGGCTTGGCCGTGTATTACTGTGTTGGAAATGTATACCGCTATGATTACTGGTTCGACCCCTGG	CCATCTCAAGAGAGGATTCAAAGAACAGGCTGTATCTGCAAATGAGCAACCTGAAAACCGAGGGCTTGGCCGTGTATTACTGTGCTAGAAATGGATACCGCTATGATTACTGGTTCGACCCCTGG	VVVVVVVVVVvVVVVVVVVVVVVVVVVvVVVVVVVVVVVVVVVVVVVvVVVVVVVVVVVVVVVvVVVVVVVVVVVVVVVVVVVVvVvVVvVDDdDDDDdDDDDDDdDDNJJJJJJJJJJJJJJJJ			Y	IGHV03/OR15-7*05	201		0	----------A----------------C-------------------A---------------A--------------------C-A--G-|	IGHD05-18*01	67	1	2	g|--G----A------G--|ac	IGHJ05*02	8	4		acaa|----------------	91	0	17	1	16	7	0	3	0	0	2020
3020	20	CCATCTCgAGgGAGGATTCAAAGAACAgGCTGTATCTGCAAATGAGCgACCTGAAAAgCGAGGgCTTGGCCGTGTATTACTGTatTgGAaA TGtATAtcGCTATtaTT a CTGGTTCGACCCCTGG	CIGNVYRYYYWFDPW	15	81	125	CCATCTCGAGGGAGGATTCAAAGAACAGGCTGTATCTGCAAATGAGCGACCTGAAAAGCGAGGGCTTGGCCGTGTATTACTGTATTGGAAATGTATATCGCTATTATTACTGGTTCGACCCCTGG	CCATCTCAAGGGAGGATTCAAAGAACAGGCTGTATCTGCAAATGAGCGACCTGAAAACCGAGGGCTTGGCCGTGTATTACTGTGTTGGAAATGTATACCGCTATGATTACTGGTTCGACCCCTGG	VVVVVVVvVVvVVVVVVVVVVVVVVVVvVVVVVVVVVVVVVVVVVVVvVVVVVVVVVvVVVVVvVVVVVVVVVVVVVVVVVVVvvVvVVvVDDdDDDddDDDDDddDDNJJJJJJJJJJJJJJJJ			Y	IGHV03/OR15-7*05	201		0	-------A--A----------------C-------------------A---------C-----A-------------------GC-A--G-|	IGHD05-18*01	67	1	2	g|--G---CA-----GG--|ac	IGHJ05*02	8	4		acaa|----------------	91	0	17	1	16	10	0	5	0	0	3020
4020	20	CCATCTCgAGgGAGGATTCAAAGgACAgGCTGTATCTGCAAATGAGCgACCTGAAAAgCGAGGgCTTGGCCGTGgATTAtTGTatTgGAaA TGtATAtcGCTATtaTT a CTGGcTCGACtCCTGG	CIGNVYRYYYWLDSW	15	81	125	CCATCTCGAGGGAGGATTCAAAGGACAGGCTGTATCTGCAAATGAGCGACCTGAAAAGCGAGGGCTTGGCCGTGGATTATTGTATTGGAAATGTATATCGCTATTATTACTGGCTCGACTCCTGG	CCATCTCGAGGGAGGATTCAAAGAACAGGCTGTATCTGCAAATGAGCGACCTGAAAAGCGAGGGCTTGGCCGTGTATTACTGTATTGGAAATGTATATCGCTATTATTACTGGTTCGACCCCTGG	VVVVVVVvVVvVVVVVVVVVVVVvVVVvVVVVVVVVVVVVVVVVVVVvVVVVVVVVVvVVVVVvVVVVVVVVVVvVVVVvVVVvvVvVVvVDDdDDDddDDDDDddDDNJJJJjJJJJJjJJJJJ			Y	IGHV03/OR15-7*05	201		0	-------A--A------------A---C-------------------A---------C-----A----------T----C---GC-A--G-|	IGHD05-18*01	67	1	2	g|--G---CA-----GG--|ac	IGHJ05*02	8	4		acaa|----T-----C-----	91	0	17	1	16	13	0	5	0	2	4020
5020	20	CCATCTCgAGgGAGGATTCAAAGgACAgGCTGTATCTGCAAATGAGCgACCaGAAAAgCGAGGgCTTGGCCGTGgATTAtTGTatTgGAaA TGtATctcGCTgTtaTT a CcGGcTCGAatCCTGG	CIGNVSRCYYRLESW	15	81	125	CCATCTCGAGGGAGGATTCAAAGGACAGGCTGTATCTGCAAATGAGCGACCAGAAAAGCGAGGGCTTGGCCGTGGATTATTGTATTGGAAATGTATCTCGCTGTTATTACCGGCTCGAATCCTGG	CCATCTCGAGGGAGGATTCAAAGGACAGGCTGTATCTGCAAATGAGCGACCTGAAAAGCGAGGGCTTGGCCGTGGATTATTGTATTGGAAATGTATATCGCTATTATTACTGGCTCGACTCCTGG	VVVVVVVvVVvVVVVVVVVVVVVvVVVvVVVVVVVVVVVVVVVVVVVvVVVvVVVVVvVVVVVvVVVVVVVVVVvVVVVvVVVvvVvVVvVDDdDDdddDDDdDddDDNJjJJjJJJJjjJJJJJ			Y	IGHV03/OR15-7*05	201		0	-------A--A------------A---C-------------------A---T-----C-----A----------T----C---GC-A--G-|	IGHD05-18*01	67	1	2	g|--G--ACA---A-GG--|ac	IGHJ05*02	8	4		acaa|-T--T----CC-----	91	0	17	1	16	14	0	7	0	4	5020
21	21	GGGACACGTCCATCAGCACAGCCTACATGGAGCTGAGCAGGCTGAGATCTGACGACACGGCCGTGTATTACTGTGCGAGAG GTATAGCAGCAGCTGGT aggggaggggg CTACTTTGACTACTGG	CARGIAAAGRGGGYFDYW	18	72	125	GGGACACGTCCATCAGCACAGCCTACATGGAGCTGAGCAGGCTGAGATCTGACGACACGGCCGTGTATTACTGTGCGAGAGGTATAGCAGCAGCTGGTAGGGGAGGGGGCTACTTTGACTACTGG	GGGACACGTCCATCAGCACAGCCTACATGGAGCTGAGCAGGCTGAGATCTGACGACACGGCCGTGTATTACTGTGCGAGAGGTATAGCAGCAGCTGGTAGGGGAGGGGGCTACTTTGACTACTGG	VVVVVVVVVVVVVVVVVVVVVVVVVVVVVVVVVVVVVVVVVVVVVVVVVVVVVVVVVVVVVVVVVVVVVVVVVVVVVVVVVDDDDDDDDDDDDDDDDDNNNNNNNNNNNJJJJJJJJJJJJJJJJ			Y	IGHV01-2*03	6		1	---------------------------------------------------------------------------------|a	IGHD06-13*01	77	2	2	gg|-----------------|ac	IGHJ04*02	5	1		a|----------------	81	0	17	11	16	0	0	0	0	0	21
1021	21	GcGACACGTCCATCAGCACAGCCTACATtGAGCTGAGCAGGgTGAGATCTGACGACACGGCCcTGaATTACTGTGCGAGAG GTATAGCAGCAGCTGGT aggggaggggg CTACTTTGACTACTGG	CARGIAAAGRGGGYFDYW	18	72	125	GCGACACGTCCATCAGCACAGCCTACATTGAGCTGAGCAGGGTGAGATCTGACGACACGGCCCTGAATTACTGTGCGAGAGGTATAGCAGCAGCTGGTAGGGGAGGGGGCTACTTTGACTACTGG	GGGACACGTCCATCAGCACAGCCTACATGGAGCTGAGCAGGCTGAGATCTGACGACACGGCCGTGTATTACTGTGCGAGAGGTATAGCAGCAGCTGGTAGGGGAGGGGGCTACTTTGACTACTGG	VvVVVVVVVVVVVVVVVVVVVVVVVVVVvVVVVVVVVVVVVvVVVVVVVVVVVVVVVVVVVVvVVvVVVVVVVVVVVVVVVDDDDDDDDDDDDDDDDDNNNNNNNNNNNJJJJJJJJJJJJJJJJ			Y	IGHV01-2*03	6		1	-G--------------------------G------------C--------------------G--T---------------|a	IGHD06-13*01	77	2	2	gg|-----------------|ac	IGHJ04*02	5	1		a|----------------	81	0	17	11	16	5	0	0	0	0	1021
2021	21	GcGACACGTCCATCAGCACAGCCTACATtGAGCTGAGCAGGgTGAGATtTGACGACACGGCCcTaaATTACTGTGtGAGAG GTATAGCAGCAGCTGGT agaggaggggg tTACTTTGACTACTGG	CVRGIAAAGRGGGYFDYW	18	72	125	GCGACACGTCCATCAGCACAGCCTACATTGAGCTGAGCAGGGTGAGATTTGACGACACGGCCCTAAATTACTGTGTGAGAGGTATAGCAGCAGCTGGTAGAGGAGGGGGTTACTTTGACTACTGG	GCGACACGTCCATCAGCACAGCCTACATTGAGCTGAGCAGGGTGAGATCTGACGACACGGCCCTGAATTACTGTGCGAGAGGTATAGCAGCAGCTGGTAGGGGAGGGGGCTACTTTGACTACTGG	VvVVVVVVVVVVVVVVVVVVVVVVVVVVvVVVVVVVVVVVVvVVVVVVvVVVVVVVVVVVVVvVvvVVVVVVVVVvVVVVVDDDDDDDDDDDDDDDDDNNnNNNNNNNNjJJJJJJJJJJJJJJJ			Y	IGHV01-2*03	6		1	-G--------------------------G------------C------C-------------G-GT---------C-----|a	IGHD06-13*01	77	2	2	gg|-----------------|ac	IGHJ04*02	5	1		a|C---------------	81	0	17	11	16	8	0	0	1	1	2021
3021	21	GcGACACGTCCATCAGCACAGCCTACATtGAGCTGcGCAGGgaGAGATtTaACGACACGGCCcTaaATTACTGTGtGAGgG GTATAGCAGCAGCTGGT agaggaggggg tTACTTTGACTcCTGG	CVRGIAAAGRGGGYFDSW	18	72	125	GCGACACGTCCATCAGCACAGCCTACATTGAGCTGCGCAGGGAGAGATTTAACGACACGGCCCTAAATTACTGTGTGAGGGGTATAGCAGCAGCTGGTAGAGGAGGGGGTTACTTTGACTCCTGG	GCGACACGTCCATCAGCACAGCCTACATTGAGCTGAGCAGGGTGAGATTTGACGACACGGCCCTAAATTACTGTGTGAGAGGTATAGCAGCAGCTGGTAGAGGAGGGGGTTACTTTGACTACTGG	VvVVVVVVVVVVVVVVVVVVVVVVVVVVvVVVVVVvVVVVVvvVVVVVvVvVVVVVVVVVVVvVvvVVVVVVVVVvVVVvVDDDDDDDDDDDDDDDDDNNnNNNNNNNNjJJJJJJJJJJjJJJJ			Y	IGHV01-2*03	6		1	-G--------------------------G------A-----CT-----C-G-----------G-GT---------C---A-|a	IGHD06-13*01	77	2	2	gg|-----------------|ac	IGHJ04*02	5	1		a|C----------A----	81	0	17	11	16	12	0	0	1	2	3021
4021	21	acGACACGTCCATCAGCACAGCCTACATtGAGCTGcGCAGGgaGAGATtTaAtGACACGGCCcTaaATTACTGTGtGAGgG GTATAGCAGCAGCTaGT agaagaggagg tTACTTTGACTcCTGG	CVRGIAAASRRGGYFDSW	18	72	125	ACGACACGTCCATCAGCACAGCCTACATTGAGCTGCGCAGGGAGAGATTTAATGACACGGCCCTAAATTACTGTGTGAGGGGTATAGCAGCAGCTAGTAGAAGAGGAGGTTACTTTGACTCCTGG	GCGACACGTCCATCAGCACAGCCTACATTGAGCTGCGCAGGGAGAGATTTAACGACACGGCCCTAAATTACTGTGTGAGGGGTATAGCAGCAGCTGGTAGAGGAGGGGGTTACTTTGACTCCTGG	vvVVVVVVVVVVVVVVVVVVVVVVVVVVvVVVVVVvVVVVVvvVVVVVvVvVvVVVVVVVVVvVvvVVVVVVVVVvVVVvVDDDDDDDDDDDDDDdDDNNnnNNNNnNNjJJJJJJJJJJjJJJJ			Y	IGHV01-2*03	6		1	GG--------------------------G------A-----CT-----C-G-C---------G-GT---------C---A-|a	IGHD06-13*01	77	2	2	gg|--------------G--|ac	IGHJ04*02	5	1		a|C----------A----	81	0	17	11	16	14	0	1	3	2	4021
5021	21	acGACACGTCCATCAGCACAGCCTACATtGAcCTGcGCAGGgaGAGATtTaAtGACACcGCCcTaaATTACTGTttGAGgG GTATAGCAGttGCTaGT agaagaggagg tTACTTTGACTcCTGG	CLRGIAVASRRGGYFDSW	18	72	125	ACGACACGTCCATCAGCACAGCCTACATTGACCTGCGCAGGGAGAGATTTAATGACACCGCCCTAAATTACTGTTTGAGGGGTATAGCAGTTGCTAGTAGAAGAGGAGGTTACTTTGACTCCTGG	ACGACACGTCCATCAGCACAGCCTACATTGAGCTGCGCAGGGAGAGATTTAATGACACGGCCCTAAATTACTGTGTGAGGGGTATAGCAGCAGCTAGTAGAAGAGGAGGTTACTTTGACTCCTGG	vvVVVVVVVVVVVVVVVVVVVVVVVVVVvVVvVVVvVVVVVvvVVVVVvVvVvVVVVVvVVVvVvvVVVVVVVVvvVVVvVDDDDDDDDDddDDDdDDNNnnNNNNnNNjJJJJJJJJJJjJJJJ			Y	IGHV01-2*03	6		1	GG--------------------------G--G---A-----CT-----C-G-C-----G---G-GT--------GC---A-|a	IGHD06-13*01	77	2	2	gg|---------CA---G--|ac	IGHJ04*02	5	1		a|C----------A----	81	0	17	11	16	17	0	3	3	2	5021
22	22	TGTATCTGCAAATGAACAGCCTGAAAACCGAGGACACAGCCGTGTATTACTGTACCACAG ggcagcggaagag GTATTACTATGATAGTAGTGGTT cttg CTACTACTACGGTATGGACGTCTGG	CTTGQRKRYYYDSSGSCYYYGMDVW	25	51	125	TGTATCTGCAAATGAACAGCCTGAAAACCGAGGACACAGCCGTGTATTACTGTACCACAGGGCAGCGGAAGAGGTATTACTATGATAGTAGTGGTTCTTGCTACTACTACGGTATGGACGTCTGG	TGTATCTGCAAATGAACAGCCTGAAAACCGAGGACACAGCCGTGTATTACTGTACCACAGGGCAGCGGAAGAGGTATTACTATGATAGTAGTGGTTCTTGCTACTACTACGGTATGGACGTCTGG	VVVVVVVVVVVVVVVVVVVVVVVVVVVVVVVVVVVVVVVVVVVVVVVVVVVVVVVVVVVVMMMMMMMMMMMMMDDDDDDDDDDDDDDDDDDDDDDDNNNNJJJJJJJJJJJJJJJJJJJJJJJJJ			Y	IGHV03-15*02	80		1	------------------------------------------------------------|a	IGHD03-22*01	41	0	8	|-----------------------|attactac	IGHJ06*02	9	7		attacta|-------------------------	60	13	23	4	25	0	0	0	0	0	22
1022	22	TGTATCTGCAAATGAACAGCCTGAAAACCGAGGACACAGCCGTGTATgACTGTACCACAa gacagcggaagag GTATTACTATGATAGTAGTGGTT cttg CTACTACTACGGTATGGACaTaTGG	CTTRQRKRYYYDSSGSCYYYGMDIW	25	51	125	TGTATCTGCAAATGAACAGCCTGAAAACCGAGGACACAGCCGTGTATGACTGTACCACAAGACAGCGGAAGAGGTATTACTATGATAGTAGTGGTTCTTGCTACTACTACGGTATGGACATATGG	TGTATCTGCAAATGAACAGCCTGAAAACCGAGGACACAGCCGTGTATTACTGTACCACAGGGCAGCGGAAGAGGTATTACTATGATAGTAGTGGTTCTTGCTACTACTACGGTATGGACGTCTGG	VVVVVVVVVVVVVVVVVVVVVVVVVVVVVVVVVVVVVVVVVVVVVVVvVVVVVVVVVVVvMmMMMMMMMMMMMDDDDDDDDDDDDDDDDDDDDDDDNNNNJJJJJJJJJJJJJJJJJJJjJjJJJ			Y	IGHV03-15*02	80		1	-----------------------------------------------T-----------G|a	IGHD03-22*01	41	0	8	|-----------------------|attactac	IGHJ06*02	9	7		attacta|-------------------G-C---	60	13	23	4	25	2	1	0	0	2	1022
2022	22	TGTATCTGCAAATGAACAcCCTGAAAACCGAGGACAtAGCCGTGTATgACTGTAgCACAa gacaggggaagag GTATTACTATGATAGTAGTGGTT cttg CTACTACTACGGTATGGAtaTaTGG	CSTRQGKRYYYDSSGSCYYYGMDIW	25	51	125	TGTATCTGCAAATGAACACCCTGAAAACCGAGGACATAGCCGTGTATGACTGTAGCACAAGACAGGGGAAGAGGTATTACTATGATAGTAGTGGTTCTTGCTACTACTACGGTATGGATATATGG	TGTATCTGCAAATGAACAGCCTGAAAACCGAGGACACAGCCGTGTATGACTGTACCACAAGACAGCGGAAGAGGTATTACTATGATAGTAGTGGTTCTTGCTACTACTACGGTATGGACATATGG	VVVVVVVVVVVVVVVVVVvVVVVVVVVVVVVVVVVVvVVVVVVVVVVvVVVVVVvVVVVvMmMMMmMMMMMMMDDDDDDDDDDDDDDDDDDDDDDDNNNNJJJJJJJJJJJJJJJJJJjjJjJJJ			Y	IGHV03-15*02	80		1	------------------G-----------------C----------T------C----G|a	IGHD03-22*01	41	0	8	|-----------------------|attactac	IGHJ06*02	9	7		attacta|------------------CG-C---	60	13	23	4	25	5	2	0	0	3	2022
3022	22	TGTATCTGCAAATGAACtcCCTGgAAACCGAGGACAtAGCCGTGTATgACTGTAgCACAa gacaggggaagag GTATTACTATGAcAGTAGTGccT cttg CTACTACTACGGTATGGAtaTaTGG	CSTRQGKRYYYDSSASCYYYGMDIW	25	51	125	TGTATCTGCAAATGAACTCCCTGGAAACCGAGGACATAGCCGTGTATGACTGTAGCACAAGACAGGGGAAGAGGTATTACTATGACAGTAGTGCCTCTTGCTACTACTACGGTATGGATATATGG	TGTATCTGCAAATGAACACCCTGAAAACCGAGGACATAGCCGTGTATGACTGTAGCACAAGACAGGGGAAGAGGTATTACTATGATAGTAGTGGTTCTTGCTACTACTACGGTATGGATATATGG	VVVVVVVVVVVVVVVVVvvVVVVvVVVVVVVVVVVVvVVVVVVVVVVvVVVVVVvVVVVvMmMMMmMMMMMMMDDDDDDDDDDDDdDDDDDDDddDNNNNJJJJJJJJJJJJJJJJJJjjJjJJJ			Y	IGHV03-15*02	80		1	-----------------AG----A------------C----------T------C----G|a	IGHD03-22*01	41	0	8	|------------T-------GT-|attactac	IGHJ06*02	9	7		attacta|------------------CG-C---	60	13	23	4	25	7	2	3	0	3	3022
4022	22	TGTATCcGCAAgTGAACtcCCTGgAAACCGAGGACAtAGCCGTGTATgACTGTAgCACAa gacacgggaagag GgATTACTATGAcAGTAGTGccT cttg CTACTACTACGaTATGGAtaTaTGG	CSTRHGKRDYYDSSASCYYYDMDIW	25	51	125	TGTATCCGCAAGTGAACTCCCTGGAAACCGAGGACATAGCCGTGTATGACTGTAGCACAAGACACGGGAAGAGGGATTACTATGACAGTAGTGCCTCTTGCTACTACTACGATATGGATATATGG	TGTATCTGCAAATGAACTCCCTGGAAACCGAGGACATAGCCGTGTATGACTGTAGCACAAGACAGGGGAAGAGGTATTACTATGACAGTAGTGCCTCTTGCTACTACTACGGTATGGATATATGG	VVVVVVvVVVVvVVVVVvvVVVVvVVVVVVVVVVVVvVVVVVVVVVVvVVVVVVvVVVVvMmMMmmMMMMMMMDdDDDDDDDDDDdDDDDDDDddDNNNNJJJJJJJJJJJjJJJJJJjjJjJJJ			Y	IGHV03-15*02	80		1	------T----A-----AG----A------------C----------T------C----G|a	IGHD03-22*01	41	0	8	|-T----------T-------GT-|attactac	IGHJ06*02	9	7		attacta|-----------G------CG-C---	60	13	23	4	25	9	3	4	0	4	4022
5022	22	cGTATCcGCAAgTcAACtcCCTGgAAACCGAGGACAtAGCCGTGTATgACTGTAgCACAa gacacgggaagag GgATTcCTATGAcAGTAGTGcca tttg CTACTACTACGaTATGGAtaTaTGG	CSTRHGKRDSYDSSAICYYYDMDIW	25	51	125	CGTATCCGCAAGTCAACTCCCTGGAAACCGAGGACATAGCCGTGTATGACTGTAGCACAAGACACGGGAAGAGGGATTCCTATGACAGTAGTGCCATTTGCTACTACTACGATATGGATATATGG	TGTATCCGCAAGTGAACTCCCTGGAAACCGAGGACATAGCCGTGTATGACTGTAGCACAAGACACGGGAAGAGGGATTACTATGACAGTAGTGCCTCTTGCTACTACTACGATATGGATATATGG	vVVVVVvVVVVvVvVVVvvVVVVvVVVVVVVVVVVVvVVVVVVVVVVvVVVVVVvVVVVvMmMMmmMMMMMMMDdDDDdDDDDDDdDDDDDDDdddnNNNJJJJJJJJJJJjJJJJJJjjJjJJJ			Y	IGHV03-15*02	80		1	T-----T----A-G---AG----A------------C----------T------C----G|a	IGHD03-22*01	41	0	8	|-T---A------T-------GTT|attactac	IGHJ06*02	9	7		attacta|-----------G------CG-C---	60	13	23	4	25	11	3	6	1	4	5022
23	23	TCAAGAGTCGAGTCACCATATCCGTAGACACGTCCAAGAACCAGTTCTCCCTGAAGCTGAGCTCTGTGACCGCCGCAGACACGGCTGTGTATTACTGTG ccccac ACTGGAAC tg TGATATCTGG	CAPHWNCDIW	10	96	125	TCAAGAGTCGAGTCACCATATCCGTAGACACGTCCAAGAACCAGTTCTCCCTGAAGCTGAGCTCTGTGACCGCCGCAGACACGGCTGTGTATTACTGTGCCCCACACTGGAACTGTGATATCTGG	TCAAGAGTCGAGTCACCATATCCGTAGACACGTCCAAGAACCAGTTCTCCCTGAAGCTGAGCTCTGTGACCGCCGCAGACACGGCTGTGTATTACTGTGCCCCACACTGGAACTGTGATATCTGG	VVVVVVVVVVVVVVVVVVVVVVVVVVVVVVVVVVVVVVVVVVVVVVVVVVVVVVVVVVVVVVVVVVVVVVVVVVVVVVVVVVVVVVVVVVVVVVVVVVVMMMMMMDDDDDDDDNNJJJJJJJJJJ			Y	IGHV04-59*05	270		2	---------------------------------------------------------------------------------------------------|cg	IGHD01-7*01	7	6	3	ggtata|--------|tac	IGHJ03*02	3	9		tgatgcttt|----------	99	6	8	2	10	0	0	0	0	0	23
1023	23	TCAAGAGTCGAGTtgCCATATCCGTAGACACGTCCAAGAACCAGTTCTCCCTGAAGCTGgGCTCTGTGACCGCCcCAGAaACGGCTGTGTATTACTGTG ccccac ACTGGAAC tg TGATATCTGG	CAPHWNCDIW	10	96	125	TCAAGAGTCGAGTTGCCATATCCGTAGACACGTCCAAGAACCAGTTCTCCCTGAAGCTGGGCTCTGTGACCGCCCCAGAAACGGCTGTGTATTACTGTGCCCCACACTGGAACTGTGATATCTGG	TCAAGAGTCGAGTCACCATATCCGTAGACACGTCCAAGAACCAGTTCTCCCTGAAGCTGAGCTCTGTGACCGCCGCAGACACGGCTGTGTATTACTGTGCCCCACACTGGAACTGTGATATCTGG	VVVVVVVVVVVVVvvVVVVVVVVVVVVVVVVVVVVVVVVVVVVVVVVVVVVVVVVVVVVvVVVVVVVVVVVVVVvVVVVvVVVVVVVVVVVVVVVVVVVMMMMMMDDDDDDDDNNJJJJJJJJJJ			Y	IGHV04-59*05	270		2	-------------CA--------------------------------------------A--------------G----C-------------------|cg	IGHD01-7*01	7	6	3	ggtata|--------|tac	IGHJ03*02	3	9		tgatgcttt|----------	99	6	8	2	10	5	0	0	0	0	1023
2023	23	TCAAGAGTCGAGTtgCCAcATCCGTAGACACGTCCAAGAACCAGTTCTCCCTGAAGCTGgGCTCTGTGACCGCCcCAGAaACGGCTGaGTtTTtCTGTG ccccac ACTGGAAC tg TGATATtTGG	CAPHWNCDIW	10	96	125	TCAAGAGTCGAGTTGCCACATCCGTAGACACGTCCAAGAACCAGTTCTCCCTGAAGCTGGGCTCTGTGACCGCCCCAGAAACGGCTGAGTTTTTCTGTGCCCCACACTGGAACTGTGATATTTGG	TCAAGAGTCGAGTTGCCATATCCGTAGACACGTCCAAGAACCAGTTCTCCCTGAAGCTGGGCTCTGTGACCGCCCCAGAAACGGCTGTGTATTACTGTGCCCCACACTGGAACTGTGATATCTGG	VVVVVVVVVVVVVvvVVVvVVVVVVVVVVVVVVVVVVVVVVVVVVVVVVVVVVVVVVVVvVVVVVVVVVVVVVVvVVVVvVVVVVVVvVVvVVvVVVVVMMMMMMDDDDDDDDNNJJJJJJjJJJ			Y	IGHV04-59*05	270		2	-------------CA---T----------------------------------------A--------------G----C-------T--A--A-----|cg	IGHD01-7*01	7	6	3	ggtata|--------|tac	IGHJ03*02	3	9		tgatgcttt|------C---	99	6	8	2	10	9	0	0	0	1	2023
3023	23	TCAAGAGTCGAGTtgCCAcATCCGTAGACACGTCCAAGAACCAcTTCTCCCTGAAcCTGgGCTCTGTGACCGCCcCAGAaACGGCTGaaTtTTtCTGTG cccaac ACTGtAAC tg TGATATtTGG	CAQHCNCDIW	10	96	125	TCAAGAGTCGAGTTGCCACATCCGTAGACACGTCCAAGAACCACTTCTCCCTGAACCTGGGCTCTGTGACCGCCCCAGAAACGGCTGAATTTTTCTGTGCCCAACACTGTAACTGTGATATTTGG	TCAAGAGTCGAGTTGCCACATCCGTAGACACGTCCAAGAACCAGTTCTCCCTGAAGCTGGGCTCTGTGACCGCCCCAGAAACGGCTGAGTTTTTCTGTGCCCCACACTGGAACTGTGATATTTGG	VVVVVVVVVVVVVvvVVVvVVVVVVVVVVVVVVVVVVVVVVVVvVVVVVVVVVVVvVVVvVVVVVVVVVVVVVVvVVVVvVVVVVVVvvVvVVvVVVVVMMMmMMDDDDdDDDNNJJJJJJjJJJ			Y	IGHV04-59*05	270		2	-------------CA---T------------------------G-----------G---A--------------G----C-------TG-A--A-----|cg	IGHD01-7*01	7	6	3	ggtata|----G---|tac	IGHJ03*02	3	9		tgatgcttt|------C---	99	6	8	2	10	12	1	1	0	1	3023
4023	23	TCAAGAGTCGAGTtgCCAcATCCGTAaACACGTCCAAGAgCCAcTTCTCCgTGAAcCTGgGCTCTGTGACCGCCcCAGAaACGaCcGaaTtTTtCTGTG cccaac ACTGtAAC tg TGATATtTGG	CAQHCNCDIW	10	96	125	TCAAGAGTCGAGTTGCCACATCCGTAAACACGTCCAAGAGCCACTTCTCCGTGAACCTGGGCTCTGTGACCGCCCCAGAAACGACCGAATTTTTCTGTGCCCAACACTGTAACTGTGATATTTGG	TCAAGAGTCGAGTTGCCACATCCGTAGACACGTCCAAGAACCACTTCTCCCTGAACCTGGGCTCTGTGACCGCCCCAGAAACGGCTGAATTTTTCTGTGCCCAACACTGTAACTGTGATATTTGG	VVVVVVVVVVVVVvvVVVvVVVVVVVvVVVVVVVVVVVVvVVVvVVVVVVvVVVVvVVVvVVVVVVVVVVVVVVvVVVVvVVVvVvVvvVvVVvVVVVVMMMmMMDDDDdDDDNNJJJJJJjJJJ			Y	IGHV04-59*05	270		2	-------------CA---T-------G------------A---G------C----G---A--------------G----C---G-T-TG-A--A-----|cg	IGHD01-7*01	7	6	3	ggtata|----G---|tac	IGHJ03*02	3	9		tgatgcttt|------C---	99	6	8	2	10	17	1	1	0	1	4023
5023	23	TCAAGAGTCGAGTtgCCAcATCCGTAaACACGTCCAAGAgCCAcTTtTCCgTGAAcCTGgaCTCTGTGACCGCCctAGAaACGaCcGaaTtcTtCTGTG cccaac ACTGtAAC ta TGATATtTGG	CAQHCNYDIW	10	96	125	TCAAGAGTCGAGTTGCCACATCCGTAAACACGTCCAAGAGCCACTTTTCCGTGAACCTGGACTCTGTGACCGCCCTAGAAACGACCGAATTCTTCTGTGCCCAACACTGTAACTATGATATTTGG	TCAAGAGTCGAGTTGCCACATCCGTAAACACGTCCAAGAGCCACTTCTCCGTGAACCTGGGCTCTGTGACCGCCCCAGAAACGACCGAATTTTTCTGTGCCCAACACTGTAACTGTGATATTTGG	VVVVVVVVVVVVVvvVVVvVVVVVVVvVVVVVVVVVVVVvVVVvVVvVVVvVVVVvVVVvvVVVVVVVVVVVVVvvVVVvVVVvVvVvvVvvVvVVVVVMMMmMMDDDDdDDDNnJJJJJJjJJJ			Y	IGHV04-59*05	270		2	-------------CA---T-------G------------A---G--C---C----G---AG-------------GC---C---G-T-TG-AT-A-----|cg	IGHD01-7*01	7	6	3	ggtata|----G---|tac	IGHJ03*02	3	9		tgatgcttt|------C---	99	6	8	2	10	21	1	1	1	1	5023
24	24	TATCAGTAGACAAGTCCAAGAACCAGTTCTCCCTGAAGCTGAGCTCTGTGACCGCCGCGGACACGGCCGTGTATTACTGTGCG ggtggagagggg CTAACTGGG gc CTACGGTATGGACGTCTGG	CAGGEGLTGAYGMDVW	16	78	125	TATCAGTAGACAAGTCCAAGAACCAGTTCTCCCTGAAGCTGAGCTCTGTGACCGCCGCGGACACGGCCGTGTATTACTGTGCGGGTGGAGAGGGGCTAACTGGGGCCTACGGTATGGACGTCTGG	TATCAGTAGACAAGTCCAAGAACCAGTTCTCCCTGAAGCTGAGCTCTGTGACCGCCGCGGACACGGCCGTGTATTACTGTGCGGGTGGAGAGGGGCTAACTGGGGCCTACGGTATGGACGTCTGG	VVVVVVVVVVVVVVVVVVVVVVVVVVVVVVVVVVVVVVVVVVVVVVVVVVVVVVVVVVVVVVVVVVVVVVVVVVVVVVVVVVVMMMMMMMMMMMBDDDDDDDDDNNJJJJJJJJJJJJJJJJJJJ			Y	IGHV04-4*02	258		5	-----------------------------------------------------------------------------------|agaga	IGHD07-27*01	85	0	2	|---------|ga	IGHJ06*02	9	13		attactactacta|-------------------	83	12	9	2	19	0	0	0	0	0	24
1024	24	TATCAGTAGACAAGTCCgAGAACCAaTTCTCCCTGAAGCTGAGCTCTGTGACCGaCGCGGACACtGCCGTaTATTACTGTGCG ggtggagagggg CTAACTGGG gc CTACGGTATGGACGTCTGG	CAGGEGLTGAYGMDVW	16	78	125	TATCAGTAGACAAGTCCGAGAACCAATTCTCCCTGAAGCTGAGCTCTGTGACCGACGCGGACACTGCCGTATATTACTGTGCGGGTGGAGAGGGGCTAACTGGGGCCTACGGTATGGACGTCTGG	TATCAGTAGACAAGTCCAAGAACCAGTTCTCCCTGAAGCTGAGCTCTGTGACCGCCGCGGACACGGCCGTGTATTACTGTGCGGGTGGAGAGGGGCTAACTGGGGCCTACGGTATGGACGTCTGG	VVVVVVVVVVVVVVVVVvVVVVVVVvVVVVVVVVVVVVVVVVVVVVVVVVVVVVvVVVVVVVVVvVVVVVvVVVVVVVVVVVVMMMMMMMMMMMBDDDDDDDDDNNJJJJJJJJJJJJJJJJJJJ			Y	IGHV04-4*02	258		5	-----------------A-------G----------------------------C---------G-----G------------|agaga	IGHD07-27*01	85	0	2	|---------|ga	IGHJ06*02	9	13		attactactacta|-------------------	83	12	9	2	19	5	0	0	0	0	1024
2024	24	TATCAGTAGACAAGTCCgAGAACCAaTTCTCCCTGgAGCTGAGCTCTGTcACCGaCGCGGACACtGCCGTaTATTACTGTGCG ggtggagagggg CTAACTGaG gc CTACGaTATGGACGTtTGG	CAGGEGLTEAYDMDVW	16	78	125	TATCAGTAGACAAGTCCGAGAACCAATTCTCCCTGGAGCTGAGCTCTGTCACCGACGCGGACACTGCCGTATATTACTGTGCGGGTGGAGAGGGGCTAACTGAGGCCTACGATATGGACGTTTGG	TATCAGTAGACAAGTCCGAGAACCAATTCTCCCTGAAGCTGAGCTCTGTGACCGACGCGGACACTGCCGTATATTACTGTGCGGGTGGAGAGGGGCTAACTGGGGCCTACGGTATGGACGTCTGG	VVVVVVVVVVVVVVVVVvVVVVVVVvVVVVVVVVVvVVVVVVVVVVVVVvVVVVvVVVVVVVVVvVVVVVvVVVVVVVVVVVVMMMMMMMMMMMBDDDDDDDdDNNJJJJJjJJJJJJJJJjJJJ			Y	IGHV04-4*02	258		5	-----------------A-------G---------A-------------G----C---------G-----G------------|agaga	IGHD07-27*01	85	0	2	|-------G-|ga	IGHJ06*02	9	13		attactactacta|-----G---------C---	83	12	9	2	19	7	0	1	0	2	2024
3024	24	TATCAGTAGACAAGTCCgAGAACCAaTTaTCCCTGgAGCTGAGCTgcGTcACCGaCGCGGACACtGCCGTaTATTACTGTaCG gatggagagggg CTAACTGaG gc CTACGaTATGGACGTtTGG	CTDGEGLTEAYDMDVW	16	78	125	TATCAGTAGACAAGTCCGAGAACCAATTATCCCTGGAGCTGAGCTGCGTCACCGACGCGGACACTGCCGTATATTACTGTACGGATGGAGAGGGGCTAACTGAGGCCTACGATATGGACGTTTGG	TATCAGTAGACAAGTCCGAGAACCAATTCTCCCTGGAGCTGAGCTCTGTCACCGACGCGGACACTGCCGTATATTACTGTGCGGGTGGAGAGGGGCTAACTGAGGCCTACGATATGGACGTTTGG	VVVVVVVVVVVVVVVVVvVVVVVVVvVVvVVVVVVvVVVVVVVVVvvVVvVVVVvVVVVVVVVVvVVVVVvVVVVVVVVVvVVMmMMMMMMMMMBDDDDDDDdDNNJJJJJjJJJJJJJJJjJJJ			Y	IGHV04-4*02	258		5	-----------------A-------G--C------A---------CT--G----C---------G-----G---------G--|agaga	IGHD07-27*01	85	0	2	|-------G-|ga	IGHJ06*02	9	13		attactactacta|-----G---------C---	83	12	9	2	19	11	1	1	0	2	3024
4024	24	TATCAGTAGACAAGTCCgAGAACCAaTTaTCCCTGgAGCTGAGCTgctTcACCGaCGCGGACACtGCCGTaTATTgtTGTaCG gatggagtgggg CTAtCTGaG gc CTACGaTATGGACGTtTGG	CTDGVGLSEAYDMDVW	16	78	125	TATCAGTAGACAAGTCCGAGAACCAATTATCCCTGGAGCTGAGCTGCTTCACCGACGCGGACACTGCCGTATATTGTTGTACGGATGGAGTGGGGCTATCTGAGGCCTACGATATGGACGTTTGG	TATCAGTAGACAAGTCCGAGAACCAATTATCCCTGGAGCTGAGCTGCGTCACCGACGCGGACACTGCCGTATATTACTGTACGGATGGAGAGGGGCTAACTGAGGCCTACGATATGGACGTTTGG	VVVVVVVVVVVVVVVVVvVVVVVVVvVVvVVVVVVvVVVVVVVVVvvvVvVVVVvVVVVVVVVVvVVVVVvVVVVvvVVVvVVMmMMMMMmMMMBDDDdDDDdDNNJJJJJjJJJJJJJJJjJJJ			Y	IGHV04-4*02	258		5	-----------------A-------G--C------A---------CTG-G----C---------G-----G----AC---G--|agaga	IGHD07-27*01	85	0	2	|---A---G-|ga	IGHJ06*02	9	13		attactactacta|-----G---------C---	83	12	9	2	19	14	2	2	0	2	4024
5024	24	TATCAGcAGACAAGTCCgAGgACCAaTTaTCCCTGgAGCcGAGCTgctTcACgGaCGCGGACACtGCCGTaTATTgtTGTaCG gatggagtgggg CTAtCTGaG gc tTACGaTATGGACGTtTGG	CTDGVGLSEAYDMDVW	16	78	125	TATCAGCAGACAAGTCCGAGGACCAATTATCCCTGGAGCCGAGCTGCTTCACGGACGCGGACACTGCCGTATATTGTTGTACGGATGGAGTGGGGCTATCTGAGGCTTACGATATGGACGTTTGG	TATCAGTAGACAAGTCCGAGAACCAATTATCCCTGGAGCTGAGCTGCTTCACCGACGCGGACACTGCCGTATATTGTTGTACGGATGGAGTGGGGCTATCTGAGGCCTACGATATGGACGTTTGG	VVVVVVvVVVVVVVVVVvVVvVVVVvVVvVVVVVVvVVVvVVVVVvvvVvVVvVvVVVVVVVVVvVVVVVvVVVVvvVVVvVVMmMMMMMmMMMBDDDdDDDdDNNjJJJJjJJJJJJJJJjJJJ			Y	IGHV04-4*02	258		5	------T----------A--A----G--C------A---T-----CTG-G--C-C---------G-----G----AC---G--|agaga	IGHD07-27*01	85	0	2	|---A---G-|ga	IGHJ06*02	9	13		attactactacta|C----G---------C---	83	12	9	2	19	18	2	2	0	3	5024
25	25	CCAGAGACAACGCCAAGAACTCACTGTATCTGCAAATGAACAGCCTGAGAGCCGAGGACACGGCCGTGTATTACTGTGCGAG gagtgggagag TGGTGGTAGCTGCTAC tttgctc GACTACTGG	CARSGRVVVAATLLDYW	17	75	125	CCAGAGACAACGCCAAGAACTCACTGTATCTGCAAATGAACAGCCTGAGAGCCGAGGACACGGCCGTGTATTACTGTGCGAGGAGTGGGAGAGTGGTGGTAGCTGCTACTTTGCTCGACTACTGG	CCAGAGACAACGCCAAGAACTCACTGTATCTGCAAATGAACAGCCTGAGAGCCGAGGACACGGCCGTGTATTACTGTGCGAGGAGTGGGAGAGTGGTGGTAGCTGCTACTTTGCTCGACTACTGG	VVVVVVVVVVVVVVVVVVVVVVVVVVVVVVVVVVVVVVVVVVVVVVVVVVVVVVVVVVVVVVVVVVVVVVVVVVVVVVVVVVMMMMMMMMMMMDDDDDDDDDDDDDDDDNNNNNNNJJJJJJJJJ			M	IGHV03-7*03	184		3	----------------------------------------------------------------------------------|aga	IGHD02-15*01	13	12	3	aggatattgtag|----------------|tcc	IGHJ04*03	6	8		gctacttt|---------	82	11	16	7	9	0	0	0	0	0	25
1025	25	CCAGAGACAACGCCAAGAcCTCACTGTATCTGCAAATGAACAGCCTGAGAGCCGtGGgCACGGCCGTGTATTACTGTGgGAG gagtggaagag TGGTGGTAGCTGCTAC tttgctc GACTACTGG	CGRSGRVVVAATLLDYW	17	75	125	CCAGAGACAACGCCAAGACCTCACTGTATCTGCAAATGAACAGCCTGAGAGCCGTGGGCACGGCCGTGTATTACTGTGGGAGGAGTGGAAGAGTGGTGGTAGCTGCTACTTTGCTCGACTACTGG	CCAGAGACAACGCCAAGAACTCACTGTATCTGCAAATGAACAGCCTGAGAGCCGAGGACACGGCCGTGTATTACTGTGCGAGGAGTGGGAGAGTGGTGGTAGCTGCTACTTTGCTCGACTACTGG	VVVVVVVVVVVVVVVVVVvVVVVVVVVVVVVVVVVVVVVVVVVVVVVVVVVVVVvVVvVVVVVVVVVVVVVVVVVVVVvVVVMMMMMMmMMMMDDDDDDDDDDDDDDDDNNNNNNNJJJJJJJJJ			M	IGHV03-7*03	184		3	------------------A-----------------------------------A--A--------------------C---|aga	IGHD02-15*01	13	12	3	aggatattgtag|----------------|tcc	IGHJ04*03	6	8		gctacttt|---------	82	11	16	7	9	4	1	0	0	0	1025
2025	25	CCAGAGACtACGCCAAGActTCACcGTATCTGCAAATcAACAGCCTGAGAGCCGtGGgCACGGCCGTGTATTACTGTGgGAG gagtggaagag TGGTGGTAGCTGCTAC ttcgctc GACTACTGG	CGRSGRVVVAATSLDYW	17	75	125	CCAGAGACTACGCCAAGACTTCACCGTATCTGCAAATCAACAGCCTGAGAGCCGTGGGCACGGCCGTGTATTACTGTGGGAGGAGTGGAAGAGTGGTGGTAGCTGCTACTTCGCTCGACTACTGG	CCAGAGACAACGCCAAGACCTCACTGTATCTGCAAATGAACAGCCTGAGAGCCGTGGGCACGGCCGTGTATTACTGTGGGAGGAGTGGAAGAGTGGTGGTAGCTGCTACTTTGCTCGACTACTGG	VVVVVVVVvVVVVVVVVVvvVVVVvVVVVVVVVVVVVvVVVVVVVVVVVVVVVVvVVvVVVVVVVVVVVVVVVVVVVVvVVVMMMMMMmMMMMDDDDDDDDDDDDDDDDNNnNNNNJJJJJJJJJ			M	IGHV03-7*03	184		3	--------A---------AC----T------------G----------------A--A--------------------C---|aga	IGHD02-15*01	13	12	3	aggatattgtag|----------------|tcc	IGHJ04*03	6	8		gctacttt|---------	82	11	16	7	9	8	1	0	1	0	2025
3025	25	CCAGAGACtACGCCAAGActTCACcGTATCTGCAAATcAACAGCaTGAGAGCCGtGGgCACGGCCGTGTATTACTGTGgGAG aagtggaatac TGGTGGTAGtTGCTAC ttcgctc GACTACTGG	CGRSGILVVVATSLDYW	17	75	125	CCAGAGACTACGCCAAGACTTCACCGTATCTGCAAATCAACAGCATGAGAGCCGTGGGCACGGCCGTGTATTACTGTGGGAGAAGTGGAATACTGGTGGTAGTTGCTACTTCGCTCGACTACTGG	CCAGAGACTACGCCAAGACTTCACCGTATCTGCAAATCAACAGCCTGAGAGCCGTGGGCACGGCCGTGTATTACTGTGGGAGGAGTGGAAGAGTGGTGGTAGCTGCTACTTCGCTCGACTACTGG	VVVVVVVVvVVVVVVVVVvvVVVVvVVVVVVVVVVVVvVVVVVVvVVVVVVVVVvVVvVVVVVVVVVVVVVVVVVVVVvVVVmMMMMMmMmMmDDDDDDDDDdDDDDDDNNnNNNNJJJJJJJJJ			M	IGHV03-7*03	184		3	--------A---------AC----T------------G------C---------A--A--------------------C---|aga	IGHD02-15*01	13	12	3	aggatattgtag|---------C------|tcc	IGHJ04*03	6	8		gctacttt|---------	82	11	16	7	9	9	4	1	1	0	3025
4025	25	CCAGAGACtAtGCCAAGActcCACcGTAcCTGCAAATcAACAGCaTGAGAGCCGtGGgCACGGCCGTGTATTACTGTGgGAG aagtggaatac TGGTGGTAGtTGCTAC ttcgttc GACTgCTGG	CGRSGILVVVATSFDCW	17	75	125	CCAGAGACTATGCCAAGACTCCACCGTACCTGCAAATCAACAGCATGAGAGCCGTGGGCACGGCCGTGTATTACTGTGGGAGAAGTGGAATACTGGTGGTAGTTGCTACTTCGTTCGACTGCTGG	CCAGAGACTACGCCAAGACTTCACCGTATCTGCAAATCAACAGCATGAGAGCCGTGGGCACGGCCGTGTATTACTGTGGGAGAAGTGGAATACTGGTGGTAGTTGCTACTTCGCTCGACTACTGG	VVVVVVVVvVvVVVVVVVvvvVVVvVVVvVVVVVVVVvVVVVVVvVVVVVVVVVvVVvVVVVVVVVVVVVVVVVVVVVvVVVmMMMMMmMmMmDDDDDDDDDdDDDDDDNNnNnNNJJJJjJJJJ			M	IGHV03-7*03	184		3	--------A-C-------ACT---T---T--------G------C---------A--A--------------------C---|aga	IGHD02-15*01	13	12	3	aggatattgtag|---------C------|tcc	IGHJ04*03	6	8		gctacttt|----A----	82	11	16	7	9	12	4	1	2	1	4025
5025	25	CCAGAGACtAtGCCAAGActcCACcGTAcCcGCAAATcAACAGCaTGAGAGCCGtGGgCAtGGCCGcGTATTACTGTGgGAG aagtggaatac gGGTGGTAGtTGCTAC ttcgttc GcCTgCTGG	CGRSGIRVVVATSFACW	17	75	125	CCAGAGACTATGCCAAGACTCCACCGTACCCGCAAATCAACAGCATGAGAGCCGTGGGCATGGCCGCGTATTACTGTGGGAGAAGTGGAATACGGGTGGTAGTTGCTACTTCGTTCGCCTGCTGG	CCAGAGACTATGCCAAGACTCCACCGTACCTGCAAATCAACAGCATGAGAGCCGTGGGCACGGCCGTGTATTACTGTGGGAGAAGTGGAATACTGGTGGTAGTTGCTACTTCGTTCGACTGCTGG	VVVVVVVVvVvVVVVVVVvvvVVVvVVVvVvVVVVVVvVVVVVVvVVVVVVVVVvVVvVVvVVVVVvVVVVVVVVVVVvVVVmMMMMMmMmMmdDDDDDDDDdDDDDDDNNnNnNNJjJJjJJJJ			M	IGHV03-7*03	184		3	--------A-C-------ACT---T---T-T------G------C---------A--A--C-----T-----------C---|aga	IGHD02-15*01	13	12	3	aggatattgtag|T--------C------|tcc	IGHJ04*03	6	8		gctacttt|-A--A----	82	11	16	7	9	15	4	2	2	2	5025
26	26	CCATCTCCAAGGACACCTCCAAAAACCAGGTGGTCCTTACAATGACCAACATGGACCCTGTGGACACAGCCACATATTACTGTGCACACAGA ag TGGCTACAATTA cc ATGCTTTTGATATCTGG	CAHRSGYNYHAFDIW	15	81	125	CCATCTCCAAGGACACCTCCAAAAACCAGGTGGTCCTTACAATGACCAACATGGACCCTGTGGACACAGCCACATATTACTGTGCACACAGAAGTGGCTACAATTACCATGCTTTTGATATCTGG	CCATCTCCAAGGACACCTCCAAAAACCAGGTGGTCCTTACAATGACCAACATGGACCCTGTGGACACAGCCACATATTACTGTGCACACAGAAGTGGCTACAATTACCATGCTTTTGATATCTGG	VVVVVVVVVVVVVVVVVVVVVVVVVVVVVVVVVVVVVVVVVVVVVVVVVVVVVVVVVVVVVVVVVVVVVVVVVVVVVVVVVVVVVVVVVVVVMMDDDDDDDDDDDDNNJJJJJJJJJJJJJJJJJ			Y	IGHV02-70*12	64		1	--------------------------------------------------------------------------------------------|c	IGHD05-24*01	69	7	1	gtagaga|------------|c	IGHJ03*02	3	2		tg|-----------------	92	2	12	2	17	0	0	0	0	0	26
1026	26	CCATCTCCAAGGAaACCTCCAcAAgCCAGGTGGTCCTTACAATGACCAACATGGACCCTGTGGACACAGCCACtTATTACTGTGCACACAGA ag TGGCTACAATTA cc ATGCTTcTGATATCTGG	CAHRSGYNYHASDIW	15	81	125	CCATCTCCAAGGAAACCTCCACAAGCCAGGTGGTCCTTACAATGACCAACATGGACCCTGTGGACACAGCCACTTATTACTGTGCACACAGAAGTGGCTACAATTACCATGCTTCTGATATCTGG	CCATCTCCAAGGACACCTCCAAAAACCAGGTGGTCCTTACAATGACCAACATGGACCCTGTGGACACAGCCACATATTACTGTGCACACAGAAGTGGCTACAATTACCATGCTTTTGATATCTGG	VVVVVVVVVVVVVvVVVVVVVvVVvVVVVVVVVVVVVVVVVVVVVVVVVVVVVVVVVVVVVVVVVVVVVVVVVvVVVVVVVVVVVVVVVVVVMMDDDDDDDDDDDDNNJJJJJJjJJJJJJJJJJ			Y	IGHV02-70*12	64		1	-------------C-------A--A------------------------------------------------A------------------|c	IGHD05-24*01	69	7	1	gtagaga|------------|c	IGHJ03*02	3	2		tg|------T----------	92	2	12	2	17	4	0	0	0	1	1026
2026	26	CCATCTCCAAGGAaACCTCCAcAAgCCAGGTGGTCCTcACAATGACCAACATGGAtCCTGaGGACACAGCCACtTATTACTGTGCACACgGA ag TGtCTACAATTA cc ATGCTTcTGATATCTGG	CAHGSVYNYHASDIW	15	81	125	CCATCTCCAAGGAAACCTCCACAAGCCAGGTGGTCCTCACAATGACCAACATGGATCCTGAGGACACAGCCACTTATTACTGTGCACACGGAAGTGTCTACAATTACCATGCTTCTGATATCTGG	CCATCTCCAAGGAAACCTCCACAAGCCAGGTGGTCCTTACAATGACCAACATGGACCCTGTGGACACAGCCACTTATTACTGTGCACACAGAAGTGGCTACAATTACCATGCTTCTGATATCTGG	VVVVVVVVVVVVVvVVVVVVVvVVvVVVVVVVVVVVVvVVVVVVVVVVVVVVVVVvVVVVvVVVVVVVVVVVVvVVVVVVVVVVVVVVVvVVMMDDdDDDDDDDDDNNJJJJJJjJJJJJJJJJJ			Y	IGHV02-70*12	64		1	-------------C-------A--A------------T-----------------C----T------------A---------------A--|c	IGHD05-24*01	69	7	1	gtagaga|--G---------|c	IGHJ03*02	3	2		tg|------T----------	92	2	12	2	17	8	0	1	0	1	2026
3026	26	CCATCTCCAAGGAaAaCTCCAcAcgCCAGGcGGTCCTcACAATGACCAACATGGAtCCTGaGGACACAGCCACtTATTACTGTGCACACgGA ag TGtCTACAATTA cc ATGCTTcTGATAcaTGG	CAHGSVYNYHASDTW	15	81	125	CCATCTCCAAGGAAAACTCCACACGCCAGGCGGTCCTCACAATGACCAACATGGATCCTGAGGACACAGCCACTTATTACTGTGCACACGGAAGTGTCTACAATTACCATGCTTCTGATACATGG	CCATCTCCAAGGAAACCTCCACAAGCCAGGTGGTCCTCACAATGACCAACATGGATCCTGAGGACACAGCCACTTATTACTGTGCACACGGAAGTGTCTACAATTACCATGCTTCTGATATCTGG	VVVVVVVVVVVVVvVvVVVVVvVvvVVVVVvVVVVVVvVVVVVVVVVVVVVVVVVvVVVVvVVVVVVVVVVVVvVVVVVVVVVVVVVVVvVVMMDDdDDDDDDDDDNNJJJJJJjJJJJJjjJJJ			Y	IGHV02-70*12	64		1	-------------C-C-----A-AA-----T------T-----------------C----T------------A---------------A--|c	IGHD05-24*01	69	7	1	gtagaga|--G---------|c	IGHJ03*02	3	2		tg|------T-----TC---	92	2	12	2	17	11	0	1	0	3	3026
4026	26	CCATCTCCAgcGAagaCTCCAcAcgCCAGGcGGTCCTcACAATGACCAACATGGAtCCTGaGGACACAGCCACtTATTACTGTGCACtCgGA ag TGtCTACAATTA cc ATGCgTcTGATAcaTGG	CALGSVYNYHASDTW	15	81	125	CCATCTCCAGCGAAGACTCCACACGCCAGGCGGTCCTCACAATGACCAACATGGATCCTGAGGACACAGCCACTTATTACTGTGCACTCGGAAGTGTCTACAATTACCATGCGTCTGATACATGG	CCATCTCCAAGGAAAACTCCACACGCCAGGCGGTCCTCACAATGACCAACATGGATCCTGAGGACACAGCCACTTATTACTGTGCACACGGAAGTGTCTACAATTACCATGCTTCTGATACATGG	VVVVVVVVVvvVVvvvVVVVVvVvvVVVVVvVVVVVVvVVVVVVVVVVVVVVVVVvVVVVvVVVVVVVVVVVVvVVVVVVVVVVVVVvVvVVMMDDdDDDDDDDDDNNJJJJjJjJJJJJjjJJJ			Y	IGHV02-70*12	64		1	---------AG--CAC-----A-AA-----T------T-----------------C----T------------A-------------A-A--|c	IGHD05-24*01	69	7	1	gtagaga|--G---------|c	IGHJ03*02	3	2		tg|----T-T-----TC---	92	2	12	2	17	15	0	1	0	4	4026
5026	26	CtATCTCCAgcGAagaCTCCAcAcgCCtGGcGGTCCTcAtAATGACCAACATGGAtCCTGaGGACACAGCCcCtTATTACTGTGCAttCgGA ag TGtCTACAATTA cc ATGCgTcTGATAcaTGG	CAFGSVYNYHASDTW	15	81	125	CTATCTCCAGCGAAGACTCCACACGCCTGGCGGTCCTCATAATGACCAACATGGATCCTGAGGACACAGCCCCTTATTACTGTGCATTCGGAAGTGTCTACAATTACCATGCGTCTGATACATGG	CCATCTCCAGCGAAGACTCCACACGCCAGGCGGTCCTCACAATGACCAACATGGATCCTGAGGACACAGCCACTTATTACTGTGCACTCGGAAGTGTCTACAATTACCATGCGTCTGATACATGG	VvVVVVVVVvvVVvvvVVVVVvVvvVVvVVvVVVVVVvVvVVVVVVVVVVVVVVVvVVVVvVVVVVVVVVVvVvVVVVVVVVVVVVvvVvVVMMDDdDDDDDDDDDNNJJJJjJjJJJJJjjJJJ			Y	IGHV02-70*12	64		1	-C-------AG--CAC-----A-AA--A--T------T-C---------------C----T----------A-A------------CA-A--|c	IGHD05-24*01	69	7	1	gtagaga|--G---------|c	IGHJ03*02	3	2		tg|----T-T-----TC---	92	2	12	2	17	20	0	1	0	4	5026
27	27	TGACCAGGGACACGTCCATCAGCACAGCCTACATGGAGCTGAGCAGGCTGAGATCTGACGACACGGTCGTGTATTACTGTGCGAGA tcgcccacgac TGGG ctctt CTACGGTATGGACGTCTGG	CARSPTTGLFYGMDVW	16	78	125	TGACCAGGGACACGTCCATCAGCACAGCCTACATGGAGCTGAGCAGGCTGAGATCTGACGACACGGTCGTGTATTACTGTGCGAGATCGCCCACGACTGGGCTCTTCTACGGTATGGACGTCTGG	TGACCAGGGACACGTCCATCAGCACAGCCTACATGGAGCTGAGCAGGCTGAGATCTGACGACACGGTCGTGTATTACTGTGCGAGATCGCCCACGACTGGGCTCTTCTACGGTATGGACGTCTGG	VVVVVVVVVVVVVVVVVVVVVVVVVVVVVVVVVVVVVVVVVVVVVVVVVVVVVVVVVVVVVVVVVVVVVVVVVVVVVVVVVVVVVVMMMMMMMMMMMDDDDNNNNNJJJJJJJJJJJJJJJJJJJ			Y	IGHV01-2*05	8		2	--------------------------------------------------------------------------------------|ga	IGHD07-27*01	85	5	2	ctaac|----|ga	IGHJ06*02	9	13		attactactacta|-------------------	86	11	4	5	19	0	0	0	0	0	27
1027	27	TGACCAGGGtCACGTCCATCAGCACAGCCTACATGGAGCTGAGgAGGCTGAGATCTGACGACACGGTCGTGTATTACTGTGCGAGA gcgcccacgac atGG ctctt CTACGGTATGGACGTCTGG	CARAPTTWLFYGMDVW	16	78	125	TGACCAGGGTCACGTCCATCAGCACAGCCTACATGGAGCTGAGGAGGCTGAGATCTGACGACACGGTCGTGTATTACTGTGCGAGAGCGCCCACGACATGGCTCTTCTACGGTATGGACGTCTGG	TGACCAGGGACACGTCCATCAGCACAGCCTACATGGAGCTGAGCAGGCTGAGATCTGACGACACGGTCGTGTATTACTGTGCGAGATCGCCCACGACTGGGCTCTTCTACGGTATGGACGTCTGG	VVVVVVVVVvVVVVVVVVVVVVVVVVVVVVVVVVVVVVVVVVVvVVVVVVVVVVVVVVVVVVVVVVVVVVVVVVVVVVVVVVVVVVmMMMMMMMMMMddDDNNNNNJJJJJJJJJJJJJJJJJJJ			Y	IGHV01-2*05	8		2	---------A---------------------------------C------------------------------------------|ga	IGHD07-27*01	85	5	2	ctaac|TG--|ga	IGHJ06*02	9	13		attactactacta|-------------------	86	11	4	5	19	2	1	2	0	0	1027
2027	27	TGACCtGGGtCACGTCCATCAGCACAGCCTACATGGAGCTGAGgAGGCTGAGATCTGACGACACGGTCGTGTATTAtTGTGCGAGA gcgcccatgac atGG ctctt tTACGGTAcGGACGTCTGG	CARAPMTWLFYGTDVW	16	78	125	TGACCTGGGTCACGTCCATCAGCACAGCCTACATGGAGCTGAGGAGGCTGAGATCTGACGACACGGTCGTGTATTATTGTGCGAGAGCGCCCATGACATGGCTCTTTTACGGTACGGACGTCTGG	TGACCAGGGTCACGTCCATCAGCACAGCCTACATGGAGCTGAGGAGGCTGAGATCTGACGACACGGTCGTGTATTACTGTGCGAGAGCGCCCACGACATGGCTCTTCTACGGTATGGACGTCTGG	VVVVVvVVVvVVVVVVVVVVVVVVVVVVVVVVVVVVVVVVVVVvVVVVVVVVVVVVVVVVVVVVVVVVVVVVVVVVvVVVVVVVVVmMMMMMMmMMMddDDNNNNNjJJJJJJJjJJJJJJJJJJ			Y	IGHV01-2*05	8		2	-----A---A---------------------------------C--------------------------------C---------|ga	IGHD07-27*01	85	5	2	ctaac|TG--|ga	IGHJ06*02	9	13		attactactacta|C-------T----------	86	11	4	5	19	4	2	2	0	2	2027
3027	27	TGACCtGGGtCACaTCCATCAGtACAGCCTACATGGAGCTGAGgAGGCTGAGtTCTGACGACACGGTCGTGTATTAtTGTGCGAGA gtgcccatgac atGG ctctt tTACGGTtcGGACGTCTGG	CARVPMTWLFYGSDVW	16	78	125	TGACCTGGGTCACATCCATCAGTACAGCCTACATGGAGCTGAGGAGGCTGAGTTCTGACGACACGGTCGTGTATTATTGTGCGAGAGTGCCCATGACATGGCTCTTTTACGGTTCGGACGTCTGG	TGACCTGGGTCACGTCCATCAGCACAGCCTACATGGAGCTGAGGAGGCTGAGATCTGACGACACGGTCGTGTATTATTGTGCGAGAGCGCCCATGACATGGCTCTTTTACGGTACGGACGTCTGG	VVVVVvVVVvVVVvVVVVVVVVvVVVVVVVVVVVVVVVVVVVVvVVVVVVVVvVVVVVVVVVVVVVVVVVVVVVVVvVVVVVVVVVmmMMMMMmMMMddDDNNNNNjJJJJJJjjJJJJJJJJJJ			Y	IGHV01-2*05	8		2	-----A---A---G--------C--------------------C--------A-----------------------C---------|ga	IGHD07-27*01	85	5	2	ctaac|TG--|ga	IGHJ06*02	9	13		attactactacta|C------AT----------	86	11	4	5	19	7	3	2	0	3	3027
4027	27	TGACCtGGGtCACaTCCATCAGtACAGCCTACATGGAGCTGAGgAGcCTGAGtTCTGACGACACGGTCGTGTATTAtTGTGtGAGA gtgcacatgac atGc ctttt tTACGGTtcGGACGTCTGG	CVRVHMTCLFYGSDVW	16	78	125	TGACCTGGGTCACATCCATCAGTACAGCCTACATGGAGCTGAGGAGCCTGAGTTCTGACGACACGGTCGTGTATTATTGTGTGAGAGTGCACATGACATGCCTTTTTTACGGTTCGGACGTCTGG	TGACCTGGGTCACATCCATCAGTACAGCCTACATGGAGCTGAGGAGGCTGAGTTCTGACGACACGGTCGTGTATTATTGTGCGAGAGTGCCCATGACATGGCTCTTTTACGGTTCGGACGTCTGG	VVVVVvVVVvVVVvVVVVVVVVvVVVVVVVVVVVVVVVVVVVVvVVvVVVVVvVVVVVVVVVVVVVVVVVVVVVVVvVVVVvVVVVmmMMmMMmMMMddDdNNnNNjJJJJJJjjJJJJJJJJJJ			Y	IGHV01-2*05	8		2	-----A---A---G--------C--------------------C--G-----A-----------------------C----C----|ga	IGHD07-27*01	85	5	2	ctaac|TG-G|ga	IGHJ06*02	9	13		attactactacta|C------AT----------	86	11	4	5	19	9	4	3	1	3	4027
5027	27	TGACCtGGGtaAtaTCCATCAGtACAGCCTACATGGAGCTGAGgAGcCTGAGtTCTGACGACAaGGTCGTGTATgAtTGTGtGAGA gtgcatatgac atGc ctttt tTACGGTtcGGACGTCTGG	CVRVHMTCLFYGSDVW	16	78	125	TGACCTGGGTAATATCCATCAGTACAGCCTACATGGAGCTGAGGAGCCTGAGTTCTGACGACAAGGTCGTGTATGATTGTGTGAGAGTGCATATGACATGCCTTTTTTACGGTTCGGACGTCTGG	TGACCTGGGTCACATCCATCAGTACAGCCTACATGGAGCTGAGGAGCCTGAGTTCTGACGACACGGTCGTGTATTATTGTGTGAGAGTGCACATGACATGCCTTTTTTACGGTTCGGACGTCTGG	VVVVVvVVVvvVvvVVVVVVVVvVVVVVVVVVVVVVVVVVVVVvVVvVVVVVvVVVVVVVVVVvVVVVVVVVVVvVvVVVVvVVVVmmMMmmMmMMMddDdNNnNNjJJJJJJjjJJJJJJJJJJ			Y	IGHV01-2*05	8		2	-----A---AC-CG--------C--------------------C--G-----A----------C----------T-C----C----|ga	IGHD07-27*01	85	5	2	ctaac|TG-G|ga	IGHJ06*02	9	13		attactactacta|C------AT----------	86	11	4	5	19	13	5	3	1	3	5027
28	28	AAAACCAGGTGGTCCTTACAATGACCAACATGGACCCTGTGGACACAGCCACGTATTACTGTGCACGGATAC gtccag TAACTGGAACGA gggga TACTACTACTACTACGGTATGGACGTCTGG	CARIRPVTGTRGYYYYYGMDVW	22	60	125	AAAACCAGGTGGTCCTTACAATGACCAACATGGACCCTGTGGACACAGCCACGTATTACTGTGCACGGATACGTCCAGTAACTGGAACGAGGGGATACTACTACTACTACGGTATGGACGTCTGG	AAAACCAGGTGGTCCTTACAATGACCAACATGGACCCTGTGGACACAGCCACGTATTACTGTGCACGGATACGTCCAGTAACTGGAACGAGGGGATACTACTACTACTACGGTATGGACGTCTGG	VVVVVVVVVVVVVVVVVVVVVVVVVVVVVVVVVVVVVVVVVVVVVVVVVVVVVVVVVVVVVVVVVVVVVVVVBBMMMMDDDDDDDDDDDDNNNNNJJJJJJJJJJJJJJJJJJJJJJJJJJJJJJ			Y	IGHV02-70D*04	66		0	------------------------------------------------------------------------|	IGHD01-20*01	3	4	1	ggta|------------|c	IGHJ06*02	9	2		at|------------------------------	72	6	12	5	30	0	0	0	0	0	28
1028	28	AAAACCAGGaGGcCCTTACgATGACCAACATGGACCCTGTGGACACAGCCACGTATcACTGTGCACGGATAC gtccag TAACTGGAACGA gggga TACTACTACTACTACGGTATGGACaTCTGG	CARIRPVTGTRGYYYYYGMDIW	22	60	125	AAAACCAGGAGGCCCTTACGATGACCAACATGGACCCTGTGGACACAGCCACGTATCACTGTGCACGGATACGTCCAGTAACTGGAACGAGGGGATACTACTACTACTACGGTATGGACATCTGG	AAAACCAGGTGGTCCTTACAATGACCAACATGGACCCTGTGGACACAGCCACGTATTACTGTGCACGGATACGTCCAGTAACTGGAACGAGGGGATACTACTACTACTACGGTATGGACGTCTGG	VVVVVVVVVvVVvVVVVVVvVVVVVVVVVVVVVVVVVVVVVVVVVVVVVVVVVVVVvVVVVVVVVVVVVVVVBBMMMMDDDDDDDDDDDDNNNNNJJJJJJJJJJJJJJJJJJJJJJJJjJJJJJ			Y	IGHV02-70D*04	66		0	---------T--T------A------------------------------------T---------------|	IGHD01-20*01	3	4	1	ggta|------------|c	IGHJ06*02	9	2		at|------------------------G-----	72	6	12	5	30	4	0	0	0	1	1028
2028	28	AAAACCAGGaGGcCCTTACgATGACCAACATGGACCCTGTGGACACAGCCACGTgTcgCTGTGCACGGATAC gcccag TAACTGGAACGA gggga cACTACTACTACTACGGTATGGACacCTGG	CARIRPVTGTRGHYYYYGMDTW	22	60	125	AAAACCAGGAGGCCCTTACGATGACCAACATGGACCCTGTGGACACAGCCACGTGTCGCTGTGCACGGATACGCCCAGTAACTGGAACGAGGGGACACTACTACTACTACGGTATGGACACCTGG	AAAACCAGGAGGCCCTTACGATGACCAACATGGACCCTGTGGACACAGCCACGTATCACTGTGCACGGATACGTCCAGTAACTGGAACGAGGGGATACTACTACTACTACGGTATGGACATCTGG	VVVVVVVVVvVVvVVVVVVvVVVVVVVVVVVVVVVVVVVVVVVVVVVVVVVVVVvVvvVVVVVVVVVVVVVVBbMMMMDDDDDDDDDDDDNNNNNjJJJJJJJJJJJJJJJJJJJJJJJjjJJJJ			Y	IGHV02-70D*04	66		0	---------T--T------A----------------------------------A-TA--------------|	IGHD01-20*01	3	4	1	ggta|------------|c	IGHJ06*02	9	2		at|T-----------------------GT----	72	6	12	5	30	6	1	0	0	3	2028
3028	28	AAAACCAGGaGGcCCTgACgATGACCAACATGGACCCTGTGGACACAGCCcCGTgTcgCTGTGCACGGATAC gcccag TAAtTGGAACGA gggga cACTACTtCTACTgCGGTATGGACacCTGG	CARIRPVIGTRGHYFYCGMDTW	22	60	125	AAAACCAGGAGGCCCTGACGATGACCAACATGGACCCTGTGGACACAGCCCCGTGTCGCTGTGCACGGATACGCCCAGTAATTGGAACGAGGGGACACTACTTCTACTGCGGTATGGACACCTGG	AAAACCAGGAGGCCCTTACGATGACCAACATGGACCCTGTGGACACAGCCACGTGTCGCTGTGCACGGATACGCCCAGTAACTGGAACGAGGGGACACTACTACTACTACGGTATGGACACCTGG	VVVVVVVVVvVVvVVVvVVvVVVVVVVVVVVVVVVVVVVVVVVVVVVVVVvVVVvVvvVVVVVVVVVVVVVVBbMMMMDDDdDDDDDDDDNNNNNjJJJJJJjJJJJJjJJJJJJJJJJjjJJJJ			Y	IGHV02-70D*04	66		0	---------T--T---T--A------------------------------A---A-TA--------------|	IGHD01-20*01	3	4	1	ggta|---C--------|c	IGHJ06*02	9	2		at|T------A-----A----------GT----	72	6	12	5	30	8	1	1	0	5	3028
4028	28	AAAACCcGGaGGcCCTgACgATGACgAAtATGGACCgTGTGGACACAGCCcCGTgTcgCTGTGCACGaATAC gcccag TAAtTGGAACGA gggga cACTACTtCTACTgCGGTATGGACacCTGG	CARIRPVIGTRGHYFYCGMDTW	22	60	125	AAAACCCGGAGGCCCTGACGATGACGAATATGGACCGTGTGGACACAGCCCCGTGTCGCTGTGCACGAATACGCCCAGTAATTGGAACGAGGGGACACTACTTCTACTGCGGTATGGACACCTGG	AAAACCAGGAGGCCCTGACGATGACCAACATGGACCCTGTGGACACAGCCCCGTGTCGCTGTGCACGGATACGCCCAGTAATTGGAACGAGGGGACACTACTTCTACTGCGGTATGGACACCTGG	VVVVVVvVVvVVvVVVvVVvVVVVVvVVvVVVVVVVvVVVVVVVVVVVVVvVVVvVvvVVVVVVVVVvVVVVBbMMMMDDDdDDDDDDDDNNNNNjJJJJJJjJJJJJjJJJJJJJJJJjjJJJJ			Y	IGHV02-70D*04	66		0	------A--T--T---T--A-----C--C-------C-------------A---A-TA---------G----|	IGHD01-20*01	3	4	1	ggta|---C--------|c	IGHJ06*02	9	2		at|T------A-----A----------GT----	72	6	12	5	30	13	1	1	0	5	4028
5028	28	AtAACCcGGaGGcCCTgACgATGACgAAtcTGGACCgTGgGGACACAGCCcCGTgTcgCTGTGCACGaATAC gccctg TgAtTGGAACGA gggga cACTACTtCTACTgCGGTATGGACacCTGG	CARIRPVIGTRGHYFYCGMDTW	22	60	125	ATAACCCGGAGGCCCTGACGATGACGAATCTGGACCGTGGGGACACAGCCCCGTGTCGCTGTGCACGAATACGCCCTGTGATTGGAACGAGGGGACACTACTTCTACTGCGGTATGGACACCTGG	AAAACCCGGAGGCCCTGACGATGACGAATATGGACCGTGTGGACACAGCCCCGTGTCGCTGTGCACGAATACGCCCAGTAATTGGAACGAGGGGACACTACTTCTACTGCGGTATGGACACCTGG	VvVVVVvVVvVVvVVVvVVvVVVVVvVVvvVVVVVVvVVvVVVVVVVVVVvVVVvVvvVVVVVVVVVvVVVVBbMMmMDdDdDDDDDDDDNNNNNjJJJJJJjJJJJJjJJJJJJJJJJjjJJJJ			Y	IGHV02-70D*04	66		0	-A----A--T--T---T--A-----C--CA------C--T----------A---A-TA---------G----|	IGHD01-20*01	3	4	1	ggta|-A-C--------|c	IGHJ06*02	9	2		at|T------A-----A----------GT----	72	6	12	5	30	16	2	2	0	5	5028
29	29	TGAAGGGCCGATTCACCATCTCCAGAGACAATTCCAAGAACACGCTGTATCTGCAAATGAACAGCCTGAGAGCTGAGGACACGGCTGTGTATTACTGTGCGAAAG gt ACAGTAACTA ctcc CTGG	CAKGTVTTPW	10	96	125	TGAAGGGCCGATTCACCATCTCCAGAGACAATTCCAAGAACACGCTGTATCTGCAAATGAACAGCCTGAGAGCTGAGGACACGGCTGTGTATTACTGTGCGAAAGGTACAGTAACTACTCCCTGG	TGAAGGGCCGATTCACCATCTCCAGAGACAATTCCAAGAACACGCTGTATCTGCAAATGAACAGCCTGAGAGCTGAGGACACGGCTGTGTATTACTGTGCGAAAGGTACAGTAACTACTCCCTGG	VVVVVVVVVVVVVVVVVVVVVVVVVVVVVVVVVVVVVVVVVVVVVVVVVVVVVVVVVVVVVVVVVVVVVVVVVVVVVVVVVVVVVVVVVVVVVVVVVVVVVVVVVMMDDDDDDDDDDNNNNJJJJ			Y	IGHV03-30*18	126		1	---------------------------------------------------------------------------------------------------------|a	IGHD04-11*01	53	5	1	tgact|----------|c	IGHJ04*02	5	13		actactttgacta|----	105	2	10	4	4	0	0	0	0	0	29
1029	29	TGAAGGGCCGATTCACCtTCTCCAGAGACAATTCCAAGAACACGCcGcATCTGCAAAcGAACAGCCTGAGAGCTGAGGACACGGCTGTGaATTACTGTGCGAAAG gt ACAGTAACTA ctcc CTGG	CAKGTVTTPW	10	96	125	TGAAGGGCCGATTCACCTTCTCCAGAGACAATTCCAAGAACACGCCGCATCTGCAAACGAACAGCCTGAGAGCTGAGGACACGGCTGTGAATTACTGTGCGAAAGGTACAGTAACTACTCCCTGG	TGAAGGGCCGATTCACCATCTCCAGAGACAATTCCAAGAACACGCTGTATCTGCAAATGAACAGCCTGAGAGCTGAGGACACGGCTGTGTATTACTGTGCGAAAGGTACAGTAACTACTCCCTGG	VVVVVVVVVVVVVVVVVvVVVVVVVVVVVVVVVVVVVVVVVVVVVvVvVVVVVVVVVvVVVVVVVVVVVVVVVVVVVVVVVVVVVVVVVvVVVVVVVVVVVVVVVMMDDDDDDDDDDNNNNJJJJ			Y	IGHV03-30*18	126		1	-----------------A---------------------------T-T---------T-------------------------------T---------------|a	IGHD04-11*01	53	5	1	tgact|----------|c	IGHJ04*02	5	13		actactttgacta|----	105	2	10	4	4	5	0	0	0	0	1029
2029	29	TGAAGGGCaGATTCACCtTCTCCAGAGACAATTCCAAGAACACGCcGcATCTGCAAAcGAACAGCCTGAGAGgTGAGGACACGGCTGTcaAcgACTGTGCGAAAG gt ACAGTAACTA ctcc CTGG	CAKGTVTTPW	10	96	125	TGAAGGGCAGATTCACCTTCTCCAGAGACAATTCCAAGAACACGCCGCATCTGCAAACGAACAGCCTGAGAGGTGAGGACACGGCTGTCAACGACTGTGCGAAAGGTACAGTAACTACTCCCTGG	TGAAGGGCCGATTCACCTTCTCCAGAGACAATTCCAAGAACACGCCGCATCTGCAAACGAACAGCCTGAGAGCTGAGGACACGGCTGTGAATTACTGTGCGAAAGGTACAGTAACTACTCCCTGG	VVVVVVVVvVVVVVVVVvVVVVVVVVVVVVVVVVVVVVVVVVVVVvVvVVVVVVVVVvVVVVVVVVVVVVVVvVVVVVVVVVVVVVVVvvVvvVVVVVVVVVVVVMMDDDDDDDDDDNNNNJJJJ			Y	IGHV03-30*18	126		1	--------C--------A---------------------------T-T---------T--------------C---------------GT-TT------------|a	IGHD04-11*01	53	5	1	tgact|----------|c	IGHJ04*02	5	13		actactttgacta|----	105	2	10	4	4	10	0	0	0	0	2029
3029	29	TGAgGGGCaGATTCACCtTtTCCAGAGACAATTCCAAGAACACGCcGcATtTGCAAAcGgACAGCCTGAGAGgTGAGGACACGGCTGTcaAcgACTGTGCGAAAG gt ACAGTAACTg ctcc CTGG	CAKGTVTAPW	10	96	125	TGAGGGGCAGATTCACCTTTTCCAGAGACAATTCCAAGAACACGCCGCATTTGCAAACGGACAGCCTGAGAGGTGAGGACACGGCTGTCAACGACTGTGCGAAAGGTACAGTAACTGCTCCCTGG	TGAAGGGCAGATTCACCTTCTCCAGAGACAATTCCAAGAACACGCCGCATCTGCAAACGAACAGCCTGAGAGGTGAGGACACGGCTGTCAACGACTGTGCGAAAGGTACAGTAACTACTCCCTGG	VVVvVVVVvVVVVVVVVvVvVVVVVVVVVVVVVVVVVVVVVVVVVvVvVVvVVVVVVvVvVVVVVVVVVVVVvVVVVVVVVVVVVVVVvvVvvVVVVVVVVVVVVMMDDDDDDDDDdNNNNJJJJ			Y	IGHV03-30*18	126		1	---A----C--------A-C-------------------------T-T--C------T-A------------C---------------GT-TT------------|a	IGHD04-11*01	53	5	1	tgact|---------A|c	IGHJ04*02	5	13		actactttgacta|----	105	2	10	4	4	14	0	1	0	0	3029
4029	29	TGAgGGGCaGATTCACCtctaCCAGAGACtgTTCCgAGAACACGCcGcATtTGCAAAcGgACAGCCTGAGAGgTGAGGACACGGCTGTcaAcgACTGTGCGAAAG gt ACAGTAACTg ctcc CTGG	CAKGTVTAPW	10	96	125	TGAGGGGCAGATTCACCTCTACCAGAGACTGTTCCGAGAACACGCCGCATTTGCAAACGGACAGCCTGAGAGGTGAGGACACGGCTGTCAACGACTGTGCGAAAGGTACAGTAACTGCTCCCTGG	TGAGGGGCAGATTCACCTTTTCCAGAGACAATTCCAAGAACACGCCGCATTTGCAAACGGACAGCCTGAGAGGTGAGGACACGGCTGTCAACGACTGTGCGAAAGGTACAGTAACTGCTCCCTGG	VVVvVVVVvVVVVVVVVvvvvVVVVVVVVvvVVVVvVVVVVVVVVvVvVVvVVVVVVvVvVVVVVVVVVVVVvVVVVVVVVVVVVVVVvvVvvVVVVVVVVVVVVMMDDDDDDDDDdNNNNJJJJ			Y	IGHV03-30*18	126		1	---A----C--------ATCT--------AA----A---------T-T--C------T-A------------C---------------GT-TT------------|a	IGHD04-11*01	53	5	1	tgact|---------A|c	IGHJ04*02	5	13		actactttgacta|----	105	2	10	4	4	19	0	1	0	0	4029
5029	29	TGAgGGaCaGATTCACCtctaCCAGAGAttgTTCCgAGAACACGCcGcATtTGCAAtcGgACAaCCTGAGAGgTGAGGACACGGCTGTcaAcgACTGTGCGAgAG gt ACAGTAACTg ctcc CTGG	CARGTVTAPW	10	96	125	TGAGGGACAGATTCACCTCTACCAGAGATTGTTCCGAGAACACGCCGCATTTGCAATCGGACAACCTGAGAGGTGAGGACACGGCTGTCAACGACTGTGCGAGAGGTACAGTAACTGCTCCCTGG	TGAGGGGCAGATTCACCTCTACCAGAGACTGTTCCGAGAACACGCCGCATTTGCAAACGGACAGCCTGAGAGGTGAGGACACGGCTGTCAACGACTGTGCGAAAGGTACAGTAACTGCTCCCTGG	VVVvVVvVvVVVVVVVVvvvvVVVVVVVvvvVVVVvVVVVVVVVVvVvVVvVVVVVvvVvVVVvVVVVVVVVvVVVVVVVVVVVVVVVvvVvvVVVVVVVVVvVVMMDDDDDDDDDdNNNNJJJJ			Y	IGHV03-30*18	126		1	---A--G-C--------ATCT-------CAA----A---------T-T--C-----AT-A---G--------C---------------GT-TT---------A--|a	IGHD04-11*01	53	5	1	tgact|---------A|c	IGHJ04*02	5	13		actactttgacta|----	105	2	10	4	4	24	0	1	0	0	5029
[truncated: 5,826 more rows]

## Sheet: BRILIA
SeqNum	GroupNum	FormattedSeq	CDR3_AminoAcid	CDR3_Length	CDR3_Start	CDR3_End	Seq	RefSeq	Classifier	TemplateCount	TreeChildCount	Functional	V_GeneName	V_MapNum	V_Deletion5	V_Deletion3	V_Alignment	D_GeneName	D_MapNum	D_Deletion5	D_Deletion3	D_Alignment	J_GeneName	J_MapNum	J_Deletion5	J_Deletion3	J_Alignment	Length_V	Length_Nvd	Length_D	Length_Ndj	Length_J	SHM_V	SHM_Nvd	SHM_D	SHM_Ndj	SHM_J	SeqName	TrimmedEdges	Nvd_DDins	Ndj_DDins	Misc
[truncated: 6,000 more rows]

## Sheet: VQUEST_JA
SeqNum	GroupNum	FormattedSeq	CDR3_AminoAcid	CDR3_Length	CDR3_Start	CDR3_End	Seq	RefSeq	Classifier	TemplateCount	TreeChildCount	Functional	V_GeneName	V_MapNum	V_Deletion5	V_Deletion3	V_Alignment	D_GeneName	D_MapNum	D_Deletion5	D_Deletion3	D_Alignment	J_GeneName	J_MapNum	J_Deletion5	J_Deletion3	J_Alignment	Length_V	Length_Nvd	Length_D	Length_Ndj	Length_J	SHM_V	SHM_Nvd	SHM_D	SHM_Ndj	SHM_J	SeqName	TrimmedEdges	Nvd_DDins	Ndj_DDins
[truncated: 6,000 more rows]

[truncated: 1 more sheets: PARTIS]
