# Supplementary material for: BRILIA: Integrated Tool for High-Throughput Annotation and Lineage Tree Assembly of B-Cell Repertoires
Source: Front Immunol. 2017 Jan 17;7:681. doi: 10.3389/fimmu.2016.00681 (PMC5239784; doi:10.3389/fimmu.2016.00681)
Supplement: Supplementary file 3 [file Data_Sheet_2.XLSX]

## Sheet: Sheet1
SeqNum	Seq
1	TGACTGTAGACACATCCTCCAGCACAGCCTACATGCAGCTCAGCAGCCTGACATCTGAGGACTCCGCGGTCCATTATTGTGCAAGAGAGACTATGGTAACCCCATACTGGTACTTCGATGTCTGG
1001	TGACTGTAGACACACCCTCCAGCACACCCTACATGCATCTCAGCAGCCTGACATCTGAGGACTCCGCGGTCCACTATTGTGCAAGAGAGACTATGGTACCCCCATACTGGTACTTCGATGTCTGG
2001	TGACTGTAGACACACCTTCCAGCACACCCTACATGCATCTCAGCAGCCTGACATCTGAGGACTCCGCGGTCCACTATTGTGCAAGAGCGACTATGATACCCTCATACTGGTACTACGATGTCTGG
3001	TGACTGTAGACACACCTTCCAGCACACCCTACATGCATCTCGGCAGCCTGACGTCTGAGGACTCCACGGTCCACTATTGTGCAAGAGCGACTATAATACCCTCATGCTGGTACTACGATGTCTGG
4001	TGACTGTAGACACACCTTACAGCGCACCCTACATGCATCTCGGCCGCCTGACGTCTGGGGACTCCACGGTCCACTATTGTGCAAGAGCGACTATAATACCATCATGCTGGTACTACGATGTCTGG
5001	TGACTGTAGACACACCTTACAGCGCACCCTGCATGCATCTCGGCCGCCTGACGTTTGGGGACTCCACGGTCCACTATTGTGCAAGAGCGACTATAATGCCATTATGCTGGTACTACGATCTCTGG
2	GCAAGGCCACACTGACTGTAGACAAATCCTCCAGCACAGCCTACATGCAGCTCAGCAGCCTGACATCTGAAGACTCTGCGGTCTATTTCTGTGCAAGGGGGTACTATGAATGGTTTGCTTACTGG
1002	GCAAGGCCACACTGACTGTAGACAAATTCTCCAGCACAGGCTACATGCAGCTCAGCAACCTGACATCTGAAAACTCTGCGGTCTATTTCTGTGCAAGGGGGTACTATGAATGGATTGCTTACTGG
2002	GCCAGGCCACACTGACTGTAGACAAATTCTCCAGTACAGGCTACATGCAGCTCAGCAACCTGACATCTAGAAACTCTGCGGTCTATTTCTGTGCAAGGGGGTACTATGAATGGATTGCTTATTGG
3002	GCCAGGCCACACTGTCTGTAGACAAATTCTCCAGTACAGGCTACATGCAGCTCAGCTACCTGACATCTAGAAACTTTGCGGTCTATTTCTGTGCAAGGGAGTACTATGAATGGATTGCTTTTTGG
4002	GCCAGGTCACACTGTCTGTAGACAAATTCTCCAGTATAGGCTACATGCAGCTCAACTACCTGACATCTAGAAACTTTGCGGTCGATTTCTGTGCAAGGGAGTACTATGGATGGATTGCTTTTTGG
5002	GCCAGGTCACACCGTCTGTAGACAGATTCTCCAGTATAGGCTACATGCAGATCAACTACCTGCCATCTAGAAACTTTGCGGTCGATTTCTGTACAAGGGAGTACTATGGATGGATTGCTTTTTGG
3	CCACATTGACTGTAGACACATCCTCCAGCACAGCCTACATGCAGCTCAGCAGCCTGACCTCTGAGGACTCTGCGGTCTATTTCTGTGCAAGCTTTATTACTACGGTAGTATTTATGGACTACTGG
1003	CCGCATTGACTGTAGACACAGCCTCCAGCACAACCTACATTCAGCTCAGCAGCCTGTCCTCTGAGGACTCTGCGGTCTATTTCTGTGCAAGCTTTATTACTACGGTAGTATTTATGGACTACTGG
2003	CCGCATTGACTGTAGACACAGCCTCCAGCTCAACCTACATTCAGCTCAGCAGCCTGTCCTCTCAGGACTCTGCGGTATATTTCTGTGCAAGCTTTACTACAACGGTAGTATTTATGGACTACTGG
3003	CCGCATTGACTGTAGACACAGCCTCCACCTCAACCTACATTCATCTCAGCAGCCTGTCCTCTCAGGGCTCTGCGGTATATTTCTGTGCAAGCTTTACTGCATCGGTAGTATTTATGGACTACTGG
4003	CCGCATTGACTGTAGACACAGCCTCCACCTCAACCTACTTTCATCCCAGCAGCCTGTTCTCTCAGGGCCCTCCGGTATATTTCTGTGCAAGCTTTACTGCATCGGTAGTATTTATGGACTACTGG
5003	CCGCATTGACTGCAGACACAGCCTCCACCTCAACCTACTTTCATCCCAGTAGCCTGTTCTTTCAGGGCCTTCCGGTATATTTCTGTGCAAGCTTTACTGCATCGGTAGTGTTTATGGACTACTGG
4	AGAGCCGTTTCATCATCTCGAGAGACAATGCAAAGAACATTCTATACCTGCAAATGAGCAGTCTGAAGTCTGAGGACACAGCCACGTATTACTGTGCAAGAAGGGTTACTAACTTTGACTACTGG
1004	AGAGCCGTTTCAACATCTCGAGAGTCAATGCAAAGAACATTCAATACCTGCACATGAGCAGTCTGAAGTCTGAGGACACAGCCACATATTACTGTGCAAGAAGGGTTACTAACTTTGACTACTGG
2004	AGAGCCGTTTCAACATCTCGAGAGTCAATGCAAAGAACATTCAATCCCTGCACATGAGCAGTCTGAGGTCTGAGGGCACAGCCACATATTACTGTCCAAGAAGGGTTACTAACATTGACTACTGG
3004	AGAGCCGTTTCAACATCTCGAAAGTCTATGCAAAGAACTTTCAATCCCTGCACATGAGGAGTCCGAGGTCTGAGGGCACAGCCACATATTACTGTCCAAGAAGGGTTACTAACATTGACTACTGG
4004	AGAGCCGTTTCAACATCTCGAAAGTCTATGCAAAGAACTTTCAATCCCTGCACATGCGGAGTCCGAGGTCTGAGGGCACAGCCACATATTACTGTCCCAAAAGGATTGCTAACATTGACTACTGG
5004	AGAGCCGTTTCAACGTCTCGAAAGTCTGTGCAAAGGATTTTCAATCCCTGCACATGCGGGGTCCGAGGTCTGAGGGCACAGCCACATATTACTGTCCCAAAAGGATTGCTAACATTGACTACTGG
5	CCATCTCCAGAGATAATTCCCAAAACATCCTCTATCTTCAAATGAACACCCTGAGGGCTGAGGACAGTGCCACTTATTACTGTGTAAAAGCTGTGTACTATGGTTACGCCTGGTTTGCTTACTGG
1005	CCATCTCCAGAGATAATTCCCTATACATCCTCTATCTTCAAATGAACATCCTGAGGGCTGAGGACAGTGACACTTATTACTGTGTAAAAGCTGTGTACTATGGTTACGCCAGGTTTGCTTACTGG
2005	CCATCTCCAGAGATAATTCCCTATACATCCTCTATCTTCATATGAACATCCTGAGGGTTGAGGACAGTGACACTTACTACTGTGAAAAAGCTGTGTACTATGGTTACGCCAGCTTTGCTTACTGG
3005	CCATCTCCAGAGATAATTCCCTATACATCCTTTATCTTCATATGAACATCCTGAGGGTTGAGGACAGTGACACTTACTACTGTGACGAACCTGTGTACTATGGTTACGCCAGCTTTGCCTACTGG
4005	CCATCTCCAGCGATAATTCCCTGTACAGCCTTTATTTTCATATGAACATCCTGAGGGTTGAGGACAGTGACACTTACTACTGTGACGAACCTGTGTACTTTGGTTACGCCAGCTTTGCCTACTGG
5005	CCATCTTCAGCGATAATTCCCTGTACAGCCTTTATTTTCATATGAACATCCTGAGGGTTGAAGACAGTGACACTTACTACTGTGACGAACCTGCGTACTTTGGTTACGTCAGCTTTGCCTGCTGG
6	GATTCACCATCTCCAGAGATGATTCAGAAAGCATGCTCTATCTGCAAATGAACAACTTGAAAACTGAGGACACAGCCATGTATTACTGTGTGAGACACTACTATAGTAACTACTTTGACTACTGG
1006	GATTCACCATCTCCAGAGATAATTCTGAAAGTATGCTCTATCTGCAAATGAACAATTTGAAAACTGAGGACACAGCCATGTATTACTGTGTGAGACACTACTATAGTAACTGCTTTGACTACTGG
2006	GATTCACCATCTCAAGAGATAATTCTGACAGTATGCTCTCTCTGCAAATGAACAATTTGAAAACTGAGGACACAGCCATGTATTACTGTGTCAGACAATACTATAGTAACTGCTTTGACTACTGG
3006	GATTCACCATCTCAAGAGATAAGTCTGACAGTATGCTCTCTCTGAAAATGAACAATTTGAAAACTGAGGACACAGCTATGTATTACTGTGTCAGACGATACTACAGTAACTGCTTTGACTACTGG
4006	GATTCACCATCTCAAGAGATAAGTCTGACCGTATGCTCTCTCTGAAAATGAGCAATTTGAAAACTGAGGACACAGCTATATATGACTGTGTCAGACGATACTACAATAACTGCTTTGACTACTGG
5006	GATTCACCATTTCAAGAGATAAGCCTGACCGTATGCTCTCCCTGAAAATGAGCGATTTGAAAACTGAGGACACAGCTATATATGACTGTGTCAGACGATACTTCAATAACTGCTTTGACTACTGG
7	TCCAGGGCAAGGCCACTATAACTGCAGACACATCCTCCAACACAGCCTACCTGCAGCTCAGCAGCCTGACATCTGAGGACACTGCCATCTATTACTGTGCTAGGGATACCTCCTTTGACTACTGG
1007	TCCAGGGCAAGGCCACTAAAACTGCAGACACAGCAACCAACACAGCCTACCTGCAGCTCAGCAGCCTGACATCTGAGGACACTGTCATCTATTACTGTGCTAGGGATACCTCCTTTGACTACTGG
2007	TCCAGGGCAAGACCACTAAAACTGCAGACACAGCAACCAACACAGCCTACCTGCAGCTCAGCAGCCTGAGATCTGAGGACACTGTCATCTATTACTGTGCTAGGCATGCCTCCTTTGTCTACTGG
3007	TCCAGGGCAAGACCACTAAAACTGCAGACACAGCAACCAACACGGCCTACCTGAAGCTCAGCTGCTTGAGATCTGAGGACACTATCATCTATTACTGTGCTAGGCATGCCTCCTTTGTCTACTGG
4007	TCCAGGGCAAGACCACAAAAACTGCAGACACAGCAACCAACACGGCCTACCTGAAGCTCAGCTGCTTGAGATCTGAAGACACTATCATCTATTACTGTGCTACGCATGCCGACTTTGTCTACTGG
5007	TCCAGGGAAAGACCACAAAACCTGCAGACACAGCAACCAACGCGGCCTACCTGAAGCTCCGCTGCTTGAGATCTGAAGACACTATCATCTATTACTGTGCAACGCATGCCGACTTTGTCTACTGG
8	TCTCCAGAGATAATTCCCAAAGCATCCTCTATCTTCAAATGAATGCCCTGAGAGCTGAGGACAGTGCCACTTATTACTGTGCAAGATATGCTCTGCAGTGCCTTCCCTATGCTATGGACTACTGG
1008	TCTCCAGAGATAATTCCCAAAGCATCCTCTATCTTAAAATGAATGCCCTGAAAGCTGAGGACAGTGCCACTTATTACTGTGCAAGATATGTTCTGCAGTACCTTCCCTATGCTACGGACTACTGG
2008	TCTCCAGAGATAATTCCCAAAGCACCCTCTATCTTAAAATGAATGCCCTGAAAGCTGAGGACAGTGCCACTCTTTACTGTGCAAGATATGTTCTGCAGTACCTTCCCTGTGCTGCGGACTACTGG
3008	TCTCCAGAGATAATTCCCAAAGCACCGTCTCTCTCAAAATGAATGCCCTGAAAGCTGAGGACAGTGACGCTCTTTACTGTGCAAGATATGTTCTGCAGTACCTTCCCTGTGCTGCGGACTACTGG
4008	TGTCCAGAGATATTTCCCAGAGCACCGTCGCTTTCAAAATGAATGCCCTGAAAGCTGAGGACAGTGACGCTCTTTACTGTGCAAGATATGTTCTGCAGTACCTTCCCTGTGCTGCGGACTACTGG
5008	TGTCCAGAGATATTTCCCAGAGCACCGTCGCTTTCAAAATGAGTGCCCTGAAAGCTGAGGACAGTAACGCTCTTTACTGTGCTAGGTATCTTCTGCAGTACCTTCCCTGTGCTGCGGACTACTGG
9	CATTGACTGTAGACAAATCCTCTAGCACAGCCCACATGGAGCTCCGGAGCCTGACATCTGAGGACTCTGCAGTCTATTATTGTGCAAGAAGGGTCTACTATGATTACGACTGGTTTGCTTACTGG
1009	CATTGACTGTAGACAAATCATCTAGCACAGCCCACATGGAACTCCGGAGCCTGACATCTGAGGACTCTGCAGTTTATTATTGTGCAAGAAGGGTCTACTATGATTTCGACTGGTTCGCTTACTGG
2009	CATTGACTGTAGACAAATCATCTAGCACAGCCCACATGGAACTCCGGAGCCTGACATCGGAGGACTCTGCCGTTCATTATTGTGCAAGAGGGGTTTACTATGATTTCGACTGGTTCGCTTACTGG
3009	CATTGACTGTAGACAAATCATCTAGCACAGCCCACATGGAACTCCGGAGCCTGACATCGGAGGACTCTGCCGTTCATTGCTGTTCAAGAGGGGTTTACTATTATTTCGACTGGTACGCTTACTGG
4009	CAGTGGCTGTAGACAAATTATCTAGCACAGCCCACATGGAACTCCGGAGCCTAACATCGGAGGACTCTGCCGTTCATTGCTGTTCAAGAGGGGTTCACTATTATTTCGACTGGTACGCTTACTGG
5009	CAGTGGCTGTAGGCAAATTATCTAGCATAGCCCACATGGAACTCCGGAGCCTAACATTGGAGGACTCTGCCGTTCATTGCTGTTCAAGAGGGGCTCACTTTTATTTCGACTGGTACGCTTACTGG
10	GCACAGCCTACATGCAGCTCAGCAGCCTGACATCTGAAGACTCTGCGGTCTATTTCTGTGCAAGGTGTCTAGGGCAGCTAGCCTCTGCAGTGCCACAAGCTGATTACTATGCTATGGACTACTGG
1010	GCATAGCCTACGTGCAGCTCAACAGCCTGACATCTGAAGACTCTGCGGTCTATTTCTGTGCAAGGTGTTTAGGGCAGCTAGCCCCTGCAGTGCCACAAGCTGATTACTATGCTATGGACTACTGG
2010	GCATAGCCTACGCGCAGCTCAACAGCCTGACATCTGAAGACTCTGCGGCCTATTTCTGTGCAAGGTGTTTAAGGCAGCTGGCCCCTGCAGTGCCACAAGCTGATTACTATGCTATTGACTACTGG
3010	GCATAGCCTACGCGCAGCTCAACAGCCTGACATCTGAAGACTCTGCGGCCTATTTCTGTGCGAGGTGTTTAAGGCAGCTGGCCCCTACAGTGCCACAAGCAGATTACTATGCTACTGACTTCTGG
4010	GCATAGCCTACGCGCAGCTCAACAGTCTGACATCTGAAGACTCTGCGGCCTATTTCTGTGCGACGTGTTTAAGACAGCTGGCTCCTACAGTACCACAAGCAGATTACTATGCTACTGACTTCTGG
5010	GCGTAGCCTACGCGCTGCTCAACAATCTGACATCTGAAGACTCTGCGGCCTATTTCTGTGCGACGTGTTTAAGACAGCTGGCTCCTACAGTACCACAAGCAGATTACTGTACTACTGACTTCTGG
11	AGGCCACATTGACTGTAGACAAGTCCTCTAGCACAGCCTACATGGAGCTCCGCAGCCTGACATCTGAGGACTCTGCAGTCTATTACTGTGCAAGCCCGTATGATTACTATGCTATGGACTACTGG
1011	AGGCCACATTGACTGTAGACGAGTCCTCTGGCACAGCCTACATGGAGCTCCGCAGCCTGACATCTGAGGACTTTGCAGTCTATTACTGTGCAAGCCCGTATGATTACTCTACTATGGACTACTGG
2011	CGGCCACATTGCCTGTAGACGAGTCATCTGGCACAGCCTACATGGAGCTCCGCAGCCTGACTTCTGAGGACTTTGCAGTCTATTACTGTGCAAGCCCGTATGACTACTCTACTATGGACTACTGG
3011	CGGCCGCATTGCCTGTAGACGAGTCATCTGGCAAAGCCTACGTGGAGCTCCGCAGCCTGACTTCTGAGGACTTTGCAGTCTGTTACTGTGCATGCCCGTATGACTACTCTACTATGGACTACTGG
4011	CGACCGCATTGCCTATAGACGAGTCATCTGGCAAAGCCTACGTGGAGCTCCGCAGCCTGACTTCTGAGGACTTTGAAGTCTGTTACTGTGCATGCCCGTATGTCTATTCTACTATGGACTACTGG
5011	CGACCGCATTGCCTATAGACGAGTCATCTGGCAAGGCCTTCGTGGAGCTCCGCTGCCTGACTTCTGAGGACTTTGACGACTGTTACTGTGCATGCCCGTATGTCTATTCTACTATGGACTACTGG
12	TGAGCATCACCAAGGACAACTCCAAGAGCCAAGTTTTCTTTAAAATGAACAGTCTGCAAGCTGATGACACTGCCATATACTACTGTGCCAAAACTATGGTTACGAACTGGTACTTCGATGTCTGG
1012	TGAGTATCACCAAGGACAACTCCGAGAGCCAAGTTTTCTTTAAAATGAACAGTATGCGAGCTGATGACACTGCCATATACTACTGTGCCAAAACTATGGTTACGAATTGGTACTTCGATGTCTGG
2012	TGGGTATCACCAAGGACAACTCCGAGAGCCAAGTTTTCTTTAAAATGAACAGTATGCGAGCTTATGACACTGCCATATACTATTGTGCCAAAACTATGGTTACGAGTTGGTACTTCGGTGTCTGG
3012	CGGGTATCACCAAGGACAGCTCCGAGAGCCAAGTTTTCTTTGAAATGAACAGTATGCGAGCTTATGGCACTGCCATATACTATTGTACCAAAACTATGGTTACGAGTTGGTACTTCGGTGTCTGG
4012	CGGGTATCATCAAGGACAGCTCCGAGAGCCAAGTTTTCTTTGAAATGAACAGCATGCGAGCTTATGGCACTGCCATATGCTATTGTACCAAGACTATGGTTACGAGTTGGTACTTCGGTGTTTGG
5012	CGGGTATCATCAAGGACAGCTCCGAGAGCCAAGTTTTCTTTGAAATGAACAGCAAGCGAGCTTATGGCGCAGCCATATGCTGTTGTACCAAGACTATGGTTAGGAGTTGGTACTTCGGTGTTTGG
13	CTGTAGACAAGTCCTCTAGCACAGCCTACATGGAGCTCCGCAGCCTGACATCTGAGGACTCTGCAGTCTATTACTGTGCAAGAGGGGGCTATAGTAACCCTCTCTACTGGTACTTCGATGTCTGG
1013	CTGTAGACAAGCCCTCTAGCACAGCCTACATGGAGCTCCGCAGCCTGACATCTGAGGACTCTGCAGTATATTCCTGTGCAAGAGGAGGCTATAGTAACGCTCTCTACTGGTACTTCGATGTCTGG
2013	CTGTAGACAAGCCCTCTAGCACAGCCTTCATGGAGCTCCGCTGTCTGACATCTGAGGACTCTGCAGTACATTCCTGTGCAAGAGGAGGCTATAGTAACGCTCTCTACCGGTACTTCGATGTCTGG
3013	CTGTTGACAAGCCCTCTAGCACAGCCTTCATGGAGCTCCGCTGTCTGACATCTGAGGATTCTGCGGTACCTTCCTGTGCAAGTGGAGGCTATAGTAACGCTCTCTACCGGTACTTCGATGTCTGG
4013	CTGTTCACAAGCTCTCTAGCACAGCCTTCATGGAGCTCCGCTGTCTGACGTCTGAGGATTCTGCGGTACCTTCCTGTGCAAGTGGAGGCTATAGTAACGCTCTCTACCGATGCTTCGATGTCTGG
5013	CTGTTCACAAGCTCTCTAGCCCATCCTTCATGAAGCTCCGCTGTCTGACGTCTGAGGATTCTGCGGTACCTTCCTGTGCAAATGGAAGCTATAGTAACGCTCTCTACCGATGCTTCGATGTCTGG
14	AATTCATCATCTCCAGAGACAACGCCAAAAATACGCTGTACCTGCAAATGAGCAAAGTGAGATCTGAGGACACAGCCCTTTATTACTGTGCAAGGCTAGTAGCTACCTATGCTATGGACTACTGG
1014	AATTCATCATCTCCAGAGAGAACGCCAAAAATACGCTGTACCTGCAAATGAGCAAAGTAAGATCAGAGGACCCAGCCCTTTATTACTGTGCAAGGCTAGTCGCTACCTATGCTATGGACTACTGG
2014	AATTCATCAGCTCCAGAGAGAACGCTAAAAATACGCTGTACCTGCAAATGGGCAAAATAAGATCAGAGGACCCAGCCCTTTATTACTGTGCAAGGCTAGTCGCTAACTATGCTATGGACTACTGG
3014	AATTCATCAGCTCCCGAGAGAACGCTCAAAATACGCTGTACCTGCAAATGGGCAAAATAAGATCAAAGGACCCGGCCCTTTGTTACTGTGCAAGGCTAGTCGCTAACTATGCTATGGACTACTGG
4014	AATTCATCAGCTCCCGAGAGAACGCTCAAAATACGCTGTACTTGCAAATGGGCAAAATAAGATCAAAGGACCCGGCCCTTTGTTACTGTGCAAGGCTGGTCCCTAACTCTGCTATGGCCTACTGG
5014	AATTCATCTGCTGCCGAGAGAACGCTCAAAGTACGCTGTACTTGCAAATGGGCAAAATAAGATCAAAGGGCCCGGCCCTCTGTTACTGTGCAAGGCTGGTCCCTAACTCTGCTATGGCCTACTGG
15	CCAGACTGAGCATCAGCAAAGACAACTCCAAGAGTCAAGTTTTCTTAAAAATGAACAGTCTGCAAACTGATGACACAGCCAGGTACTACTGTGCCAGAGACGGTGTAACCTGGTTTGCTTACTGG
1015	CCAGACTGAGCATCAGCAAAGACAACTCCAAGAGTCAAGTTTTCTTAAAAATGAATGGTCTGCAAACTGATGACACAGCCAGGTACTACTGTGCCAGAGACGGTGTAGCTTGCTTTGCTTACTGG
2015	CCACACTGTGCATCAGCAAAGACAACTCCAAGAGTCAAGTCTTCTTAAAAATGAATGGTCTGCAAACTGATGACACAGCCAGGTACTATTGTGCCAGAGACGGTGTAGGTTGCTTTGCTTACTGG
3015	CCACACGGTGCATCAGCAAAGGCAACTCCAAGAGTCAAGTCTTCTTAAAAATGAATGGTCTGCAAAGTGATGACACAGCCAGGTACTATTGTGCCAGAGACGGCGTAGGTTGCCTTGCTTACTGG
4015	CCACACGGTGCATCAGCAAAGGCAACTCCAAAAGTCAAGTCTTCTTAAAAATGAGTGGTCTGCAAAGTGATGACACAGCCACGTACTATTGTGGCAGAGATGGCGTAGGTTGCCTTGCTTACTGG
5015	CCACACGGTGCATCAGCAAAGGCAACTCCAAAAGTCAAGTCTTCTTAAAAAGGAGTGGTCTGCAAAGTGATGACACAGCTTCGTACTATTGTGGCAGAGATGGCGTAGGTTGCCTTGCTTGTTGG
16	TCACCATCTCCAGAGACAATGCCAGGAACACCCTGTACCTGCAAATGAGCAGTCTGAAGTCTGAGGACACAGCCATGTATTACTGTACAAGAAAAACCCCCCCGTACTGGTACTTCGATGTCTGG
1016	TCACAATCTCCAGAGACAATGCCAGGAACGCCCTGTACCGGCAGATGAGCAGTCTGAAGTCTGAGGACACAGCCATGTATTACTGTACAAGAAAAACCCCCCCGTACTGGTACTTCGAAGTCTGG
2016	TCACAATCTCCAGAGAGAATGCCAGGAACGCCCTGTACCGGCAGATGAGCAGTCTGAAGTGTGAGGACCCAGCCATGTATTACTGTGCAAGAAAAACCCCCCCATACTGGTACTTCGAAGTCTGG
3016	TCACAATCTCCAGAGAGAATGCCAGGAACGCCCTGTACCGGCAGATGGGCAGTCTGAAGTGTGAGAATCCAGCCATGTATTACTGTGCAAGAAAAACCCCCACATACTGGTACCTCGAAGTCTGG
4016	TAACAATCTCCAGAGAGAATGCCAGGAACGCCCTGTACCGGCAGATGGGCAGTCTGAAGTGTGACAATCCAGCCATGTATTACTGTGCAAGAAAGACCCCTACATACTGGTACCTCAAAGTCTGG
5016	TAACAATCTCCAGAGAGAACGCCAGGAACGCCGCGTACCGGCAGATGGGCAGTCTGAAGTGTGACAATCCAGCCATGTATTACTGTGCGAGAAAGACCCCTACATATTGGTACCTCAAAGTCTGG
17	TCACCATCTCAAGAGATGATTCCAAAAGTAGTGTCTACCTGCAAATGAACAGCTTAAGAGCTGAAGATACTGGCATTTATTACTGTACAAGTACTATGGTTACGACTCTGGACTTTGACTACTGG
1017	TCACCATCTCAAGAGATGATGCCAAAAGTAGTGTCTACCTGCAAATGACCAGCTTAAGAGCTGAAGATACTGGCATTTATTACTGTACAAGTGCTCTGGTTACGACTCTGGGCTTTGACTACTGG
2017	TCTCCATCTCAAGAGATAATGCCAAAAGTGGTGTCTACCTGCAAATGACCAGCTTAAGAGCGGAAGATACTGGCATTTATTACTGTGCAAGTGCTCTGGTTACGACTCTGGGCTTTGACTACTGG
3017	TCTCCATCTCAAGAGATAATGCCAAAAGTGGTGTCGGCCTGCAAATGACCAGCTTAAGAGCGGAAGATACCGGCATTTATTACTGTGCAAGTGCTCTGGTTACGTCTCTGGGCTTTGTCTACTGG
4017	TCTCCATCTCAAGAGATAATGCCAAAAGTGGTATCGGCCTGCTAATGACCAGCTTAAGAGCGGAAGATACCGGCATTCATTACTGTGCAAGAGCTCTGGTTGCGTCTCTGGGCTTTGTCTACTGG
5017	TCTCCATCTCAAGTGATAATGCCAAAAATGGTATCGGCCTGCTAACGACCAACTTAAGAGCGGAAGATACCGGCGTTCATTACTGTGCAAGAGCTCTGGTTGCGTCTCTGGGCTTTGTCTACTGG
18	AGGCCACACTGACTGTAGACACACCCTCCAGCACAGCCTACATGCAGCTCAGCAGCCTGACATCTGAGGACTCTGCGGTCTATTATTGTGCAAGAGGGAGGGCTCGGGCTATTTTTGACTACTGG
1018	AGGCCATACTGACTGTAGACACACCCTCCAGCACAGCCTACATGCAGCTTAGCAATCTGACATCTGAGGACTCTGCGGTCTATTATTGTGCAAGAGGGAAGGCTCGGGCTATTTTTGACTACTGG
2018	AGGCCATACTGACTGTAGACACACCCTCCCGCACATCCTATATGCAGCTTAGCAATCTGACATCTGAGGACTCTGCGGTCTATTATTGTGCAAGAGGGAAGGCTCGGGTTATCTTTGACTACTGG
3018	AGGCCATACTGGCTGTAGACACACCCTCCCGCACATCCTATATGCAGCTTAGCAATCTGACATCTGAGAACTCTGCGGTCTATTATTGTGCAAGAGGGAAGGTTCGCGTAATCTTTGACTACTGG
4018	AGACCATACTGGCTGTAGACACACCCCCCCGCACATCCTATATGCAGCTTAGCAATCTAACATCTGAGAACTCTGCGGTCTATTATTGTGCAAGAGGGAAGGTTCGCGTAATCTCCGACTACTGG
5018	AGACCATACTGGCTGTCGATACACCCCCCCGCACATCCTATATGCAGCCTAGCAATGTAACATCTGAGAACTCTGTGGTCTATTATTGTGCAAGAGGGAAGGTTCGCGTAATCTCCGACTACTGG
19	TCAAGGACAAGGCCACATTGACTGCGGACAAATCCTCCAGCACAGTCTATATGGAGCTTAGTAGATTGACATCTGAAGACTCTGCGGTCTATTTCTGTGCAAGACACGCCTACGTTGCTTACTGG
1019	TCAAGGACAAGGCCGCATTGACTGCGAACAAATCCTCCAGCACAGTCTACATGGAGCTTAGTAGATTGACATCTGAAGACTCTGCGGTCGATTTCTGTGCAAGACACGCCTACGTTGCTTCCTGG
2019	TCAAGGACACGGCCGCATCGACTGCGAACAAATCCTCCAGCACAGTCTTCATGGAGCTTAGTAGATTGACATCTGAAGGCTCTGCGGTCGATTTCTGTGCAAGACAAGCCTACGTTGCTTCCTGG
3019	TGAAGGACACGGCCGCATCGACTGCGAACAAATCCTTCAGCACGGTCTTCATGGAGCTTAGTAGATTGACATCTGAAGGCTCTGCGGTCGAATTGTGTGCAAGACAAGCCTACGTTGCTTCCTGG
4019	TGAAGGTAACGGCCGCATCGGCTGCGAGCAAATCCTTCGGCACGGTCTTCATGGAGCTTAGTAGATTGACATCTGAAGGCTCTGCGGTCGAATTGTGTGCAAGACAAGCCTACGTTGCTTCCTGG
5019	TGAAGGTAACGGCCGTATCGGCTGCTAGCAAATCCTTCGGCACGGTCTTCATGGAGCTTAGTGGATTGACATCTGAAGGCTCTGCGGTCGAATTGTGTGCAACAGAAGCCTACGTTGCTTCCTGG
20	TCTCCATAACTCGAGACACATCCAAGAACCAGTATTACCTACAGTTGAATTCTGTGACTACTGAGGACGCAGCCACATATTACTGTGCAAGAGAATACCTATTTTACTGGTACTTCGATGTCTGG
1020	TCTCCAAAACTCGAGACACATCCAAGAACCAGTATTACCTACAGTTGAATTGTGTGACTACTGCGGACGCAACCACATATTACTGTGCAAGAGAATACCTAGTTTACTGGTACTTCGATGTCTGG
2020	TCTCCAAAATTCGAGACACATCCAAGCACCAGTATTACCTACAGTGGAATTGCGTGACTACTGCGGACGCAACCGCATATTACTGTGCAAGAGAATACCTAGTTTACTGGTACTTCGATGTCTGG
3020	TCCCCAAAATTCGAGACACATCCAGGCACCAGTATTACCTACAGTGGAGTTGCGTGATTACTGCGGACGCAACCGCATATTACTGTGCAAGAGAATACCTAGTTTACTGGTACTTCGAAGTCTGG
4020	TCCCCAAAATTCGAGACGCATCCAGGCACCAGTATTACCTACAGTGGAGATGCGTGATTACTGCGGACGCAACCGCATATTACTGTGCAAGAGAATACCTAGATTACTGGTACTTCGGAGCCTGG
5020	TCCCCAAAATTCGAGACGCACCCAGGCACCAGTATTACTTACAGTGGAGATGCGTGATTACTGCGGACGCAACCGCATGTTACTGTGCAAACGAATACCTAGATTACTGGTACTTCGGAGCCTGG
21	GCAAGGCCACATTGACTGTAGACAAGTCCTCTAGCACAGCCTACATGGAGCTCCGCAGCCTGACATCTGAGGACTCTGCAGTCTATTACTGTGCAAGAAGGGTGGCCAAGTACTTCGATGTCTGG
1021	GCAAGGCCACATTGACTGAAGACAAGTCCTCTAGCACAGCCTACAGGGAGCTCCGCAGCACGACATCTGAGGACTCTGCAGTCTATTGCTGTGCAAGAAGGGTGGCCAAGTACTTCGATGTCTGG
2021	GCAAGGCCACATTGACTGAAGACAAGTTCTCTAGCACAGCCTACAGGGAGCTCCGCAGGACGACATCTGAGGACTCTGCAGTATATTGCTGTGCAAGAAGGGTGGCCAAGTACTTTCATGTCTGG
3021	GCAAGGCCACGTTGACTGAAGACAAGTTCACTAGCACAGCCTACAGGGAGGTCCGCAGGACTACATCTGAGGACTCTGCAGTATATTGCTGTGAAAGAAGGGTGGCCAAGTACTTTCATGTCTGG
4021	GCAAGGCCACGTTGACTGAAGTCAAGTTCACTAGCACAGCCTACAGGGAGGTCCGCGGGACTACATCTGAGGACTCTGCAGTATATTGCTGTGATAGAAGGGTGGTCAAGTTCTTTCATGTCTGG
5021	GCAAGGCCACGTTGACTGAAGTCAAGTTCACTAGCACAACCTACAGTGAGGTCCGTGGGACTACATCTGAGGACTCTGCAGTATATTGCTGTGATAGAAGGGTGGTCAAGTTCCTTCGTGTCTGG
22	TGGAAACCTCTGCCAGCACTGCCTATTTGCAGATCAACAACCTCAAAAATGAGGACACGGCTACATATTTCTGTGCAAGCTCCCCTAGTCTCTGCAGTGCCACAGACTATGCTATGGACTACTGG
1022	TGGAAACCTCTGCCAGCGCTGCCTATTTGCAGATCAACAAACTGAAAAATGAGGACACGGCTACATCTTTCTGTGCAAGCTCCCCTCGTCTCTGCAGTGCCACAGACTATGCTATGGACTACTGG
2022	TGGAAACCTCTGCCAGCGCTGCCTATTTGCAGATCAGCAAAATGAGAAATGAGGACACGGCTACATCTCTCTGTGCAAGCTCCCCTCGTCTCTGCAGTGCCACAGACTATGCTTTGGACTACTGG
3022	TGGAAACCTCTGCCAGCGCTGCCTATTTGCAGATCGGCAAAATGAGAAATGAGGACGCGGCTACATCTCCTTGTGCAAGCTGCCCTCGTCTCTGCAGTGCCACAGACTATGCTTTGGACTACTGG
4022	TGGAAACCTCTGCCAGCGCTGCCCATTTGCAAATCGGCAAAATGAGAAATGAGGACGCGGCTACATCTCCTTGTGCAAGCTGTCCTCGTCTCTGCAGTCCCACAGACTATGCTTTGAACTACTGG
5022	TGGAAACCTCTGCCAGCGTTGCCCATTTGCAAATCGGCAAAATGAGAAATGAGGACGCGGGTACATCTCCTTGTGCAAGCTGTCCTCGTCTCTGCAGTCCCACAAAATATGATTTGAACTACTGG
23	TCTCCATAACTCGAGACACATCCAAGAACCAGTATTACCTACAGTTGAATTCTGTGACTACTGAGGACGCAGCCACATATTACTGTGCAAGAGGGGCTAGCCTCTGCAGTGCCTTTGCTTACTGG
1023	TCTCCATAACTCGAGACAGATCCATGAACCAGTATTACCTACAGTTGAATTCTGTGACTACTGAGGACGCAGCCACATATTACTGTGCGAGGGGGGCTAACCTCTGCAGTGCCTTTGCTTACTGG
2023	TCTCCATAACTCGAGACAGATCTATAAACCAGTATTACCTACAGTTGGATTTTGTGACTACTGAGGACGCAGCCACATATTACTGTGCGAGGGGGGCTAACTTCTGCAGTGCCTTTGCTTACTGG
3023	TCTCTATAACTCGAGACAGATCTATAAACCAGCATTACCTACAGTTGGATTTTGTAACTACTGAGGACGCAACCACATATTACTGTGCGCGGGGGGCTAACTTCTGCAGTGCCTTTGCTTACTGG
4023	TCTCTATAACACGAGACAGATCTATAAGCCAGCATTACCTACAGTTGGATTTTGTAACTACTGAGGCCGCAACCACATATTACTGTGCGCGGGGGGCTGACTTCTGCAGTGTCTTTGCTTACTGG
5023	TCTCTATAACACGAGACAGGTCTATAAGCCAGCATTACCTACAATTGGAGTTTGTAGCTACTGAGGCCGCAACCACATATTACTGTGCGCGGGGGGCTGACTTCTGCAGTGTCTTTGCTTGCTGG
24	CCATCTCCAGAGACAATGCCAAGAACACCCTTTACCTGCAAATGACCAGTCTGAAGTCAGAGGACACGGCCTTGTATTACTGTGCAAGAGCAGCTAGCCTCTGCAGTGCCACAAGCGGAGTCTGG
1024	CCATCTCCAGAGACATTGCCAAGAACGCCCTTTACCAGCAAATGACCAGTGTGAAGTCAGAGGACACGGGCTTGTATTACTGTGCAAGAGCAGCTAGCCTCTGCAGTGCCACAAGCGGAGTCTGG
2024	CCATCTCCAGAGACATTGTCAAGAACGCCCTTTACCAGCAAATGACCAGTGTGAAGTCAGAGGACACGGGCTTGTATCCCTGTGCAAGAGCAGCTAGCCTCTGCAATGCCACTAGCGGAGTCTGG
3024	CCATTTCCAGAGACATTGTCAAGAACGCCCTTTACCAGCAAATGACCAGTGTGAAGTCAGAAGACACGGGCGTGTATCCCTGTGCAAGAGCAGCTAGCTTCTGCAATGCCACTAGCGGAGGCTGG
4024	CCACTTCCAGAGACCTCGTCAAGGACGCCCTTTACCAGCAAATGATCAGTGTGAAGTCAGAAGACACGGGCGTGTATCCCTGTGCAAGAGCAGCTAGCTTCTGCAATGCCACTAGCGGAGGCTGG
5024	CCACTTCCAGAGACCTCGTCAAGGACGCCCTTTACCAGCAAATGATCACTGTGGAGTCAGAAGACACGGGCGTGTATCCCTGTGCAAGAGCAGCTAGCTCCTGCAATGCCACTAAGGGAGGCTGG
25	CATTGACTGCGGACAAATCCTCCAGCACAGTCTATATGGAGCTTAGTAGATTGACATCTGAAGACTCTGCGGTCTATTTCTGTGCAAGACACGAAGGGCACAGCTCGGGCAGGTTTGCTTACTGG
1025	TATGGACTGCGGACAAATCCTCCAGCACAGTCTATATGGAGCTTAGTAGCTTGACATCTGAAGACTCTGCGGTCTATTTCTGTGCAAGATACGAAGGGCACAGCTCGGGCAGGTTTCCTTACTGG
2025	TATGGACTGCGGATGAATCCTCCGGCACAGTCTATATGGAGCTTAGTAGCTTGCCATCTGAAGACTTTGCGGTCTATTTCTGTGCAAGATACGAAGGGCACAGCTCGGGCAGGTTTCCTTACTGG
3025	TATGGACTGCGGATGAATCCTCCGGCACAGTCTATATGGAGCTTAGTAGCTTGCCATCTGAAGGCTTTGCGGTCTATTTCTGTGCGAGATACGGAGGGCGCAGCTCGAGCAGGTTTCCTTACTGG
4025	TATGGACTGCGGATGAATCCTCCGGCACAGCCTTTATGGAGCTTAGTAGCTTGCCCTCTGGAGGCTTTGCGGTCTATTTCTGTGCGGGATACGGAGGGCGCAGCTCGAGCAGGTTTCCTTACTGG
5025	TGTGGACTGCGGATGAATCCTCCGGCACAGCCTTTATGGAGCTTAGTAGCTTGCCCTCTGGAGGCTTTGCGGTCTACTTCTGTGCGGGATACGGAGGGCGCAGCTCGAGCGGGTCTCCCTACTGG
26	CATTGACTGCAAACACATCCTCGAGCACAGCCTACATGGAACTCAGCAGCCTCACATCTGAGGACTCTGCGGTCTATTACTGTGCAACAGCTAGCCTCTGCAGTGCCACAATGTTTGCTTACTGG
1026	CATTGACTGCAAACACATCCTCGAGCACAGCCTACACGGAACTCAGCAGCCTCACATCTGTGGAATCTGAGGTCTATTACTGTGCAACAGCTAGCCTCTGCAGTGCCACAATGTTTGCTTATTGG
2026	CATTGACTGCAAACATATCCTTGAGCACAGCCTACACGGAATTCAACAGCCTCACATCTGTGGAATCTGAGGTCTATTACTGTGCAACAGCAAGCCTCTGCAGTGCCACAATGTTTGCTTATTGG
3026	CATTGACTGCAAATATATTCTTGAGCACAGTCTCCACGGCATTCAACAGCCTCACATCTGTGGAATCTGAGGTCTATTACTGTGCAACAGCAAGCCTCTGCAGTGCCACAATGTTTGCTTATTGG
4026	CATTGACTGCATGTATATTCTTGAGCACAGTCCCCACGGCATTCAACAGCCTCACATCTGTGGAATCTGAGGTCTATTACTGTGCAATAGCAAGCCTCTGCAGTGCCACAATCTTTGCTTATTGG
5026	CATTGACTGCATGTATATTCTTAAGCACAGTTCCCACGGCATTCAACGGCCTCACATCTGTGGAATCTGAGGTCTGTTATTGTGCAATAGCAAGCCTCTGCAGTGCCACAATCTTTGCTTATTGG
27	ACACAGCCTACCTGCAGCTCAGCAGCCTGACATCTGAGGACACTGCCGTCTATTACTGTACTACGGTCGAGCTAGCCTCTGCAGTGCCACAACACCTCCCCCCTTACTATGCTATGGACTACTGG
1027	ACGCAGCCTACCTGCAGATCAGCAGCATGACATCTGAGGACACTGCCGTCTATTACTGTACTACGGTGGAGCTAGCCTCTGCAGTGCCACAACACCTCCTCCCTTACTATGCTATGGACTACTGG
2027	ACGCAGCCTACTTGCAGATCAGCAGCATGACATCTGAGGACACTACCGTCTATTACTGTGCTACGGTGGAGCTAGCCTCTGCAGTGCCACAACGCCTCCTCCCTTACTATGCTATGGATTACTGG
3027	TCGCAGCCTACTTGCAGATCAGCAGCATGACATCTGAGGACATTACCGTCTATCACTGTGCTACGGTGGAGCTAGCCTCTGTAGTGCCACAACGCCTCCTCCCTTACTATGCTATGAATTACTGG
4027	TCGCAGCCTACTTGCAGATCAGCAGCATGACATCTGAGGACATTACCGTCTACCACTGTGCTACGGTGGAGATAGTCTCTGTAGTGCCACAACGCCTCCTCCCTTACTATGATATGAATTCCTGG
5027	TCGCAGCCTACTTGCGGATCAGCAGCATGACATTTGAGGCTATTACCGTCTACCACTGTGCTACGGTGGAGATAGTCTATGTAGTGCCACAACGCCTCCTCCCTTACTATGATATGAATTCCTGG
28	CCTCCAGCACTGCCTACATGCAGCTCAGCAGCCTGACATCTGAGGACTCTGCTGTCTATTTCTGTGCAAGACGAGGGGAGACAGCTAGCCTCTGCAGTGCCACGTGTTTACGGTTTGCTTACTGG
1028	CCTCCAGCACTGCCTTCATGCAGCTCAGCAGCCTGACATCTGAGGACTCTGCTGTGTATTTCTGTGCAAGACGAGGGGAGACAGCTAGCCTCTGCAGTGCTACGTGTTCACAGTTTGCTTACTGG
2028	CCTCCGGCACTGCCTTCATGCAGCTCAGGAGCCTGACATCTGAGGACTCTGCTGTGTATTTCTGTGCAAGCCGGGGGGAGACAGCTAGCCTCTGCAGTGGTACGTGTTCACAGTTTGCTTACTGG
3028	CCTCCGGCACTGCCTTCATGCAGCTCAGGAGCCTGGCATCTGAGGACTCTGCTGTGTACTTCTGTGCAAGCCGGGGGGAGACAGCTAGCCTCTGCAGTGGTACGTGTCCACACTTTGGTTACTGG
4028	CCTGCGGCACTGCCTTCATGCAGCTCAGGAGCCTGGCATCTGAGGACCCTGCTGTGTACTTCTGTGCAAGCCGGGGGGAGACAGCTAGCCTCTGCAGTGGTGTGTGTCCCCACTTTGGTTACTGG
5028	CCTGCGGCACTGCCTTCATGCAACTCAGGAGCTTGGCATCTGAGGACCCTGCTGTGTACTTCTGTGCGAGCCGGGGGGAGACTGCTAGCCTCTGCAGTGGTGTGCGTCCCCACTTTGGTTACTGG
29	CTGTAGACATATCCTCTAGCACAGCCTATATGGAGCTTAGCAGATTGACATCTGAAGACTCAGAGGTATATTACTGTGCAAGGCAGCTAGCCTCTGCAGTGCCACAACGGTACTTCGATGTCTGG
1029	CTGTAGACATGTCCTCTAGCACAGCCTATATGGAGCTTAGCAGATTGACATCTGAAGAGTCAGAGGTATATTACTGTGCAAGGCAGCTAGCCTCTGCAGTGCCACAACGGTACTTCCAAGGCTGG
2029	CTGTAGACATGTCCTCTAGCACAGCCTATATGGAGCTTAGCAGATTGAAATCTGAAGAGTCAGAGGTATATTACTGTGCTAGGCAACGAGCTTCTGCAGTGCCACAACGGTACTTCCAAGGCTGG
3029	CTGTAGACATGTCCTCTCGCACAGCCTATATGGAGCTTAGCAGATTGAAATCCGAGGAGTTAGAGGTATGTTACTGTGCTAGGCAACGAGCTTCTGCAGTGCCACAACGGTACTTCCAAGGCTGG
4029	CTGTAGACATGTCCTGTCGCACAGCCTATATGGAGCTTAGCAGATTGAAATCCGAGGAGTTAAAGGTATGCTACTGTGCTAGGCAACGAGCTTCTACAGTGCCACAACGGTACTCCCAAGGCTGG
5029	TTGTAGACATGTCCTGTCGCACAGCCTATATGGAGCTTAGCAGATTGAAACCCGAGGAGTTAAAGATATGCTACTGTGCTAGGCAACGAGCTTCTACAGAGCCACAACGGCACTCCCAAGGCTGG
30	AGTCCACATTGACTGTAGACAAATCCTCCAGCACAGCCTACATGCAGCTCAGCAGCCTGACATCTGAGGACTCTGCGGTCTATTACTGTGCAAGAGGCGTCTCTGCAGGGTACTTTGACTACTGG
1030	AGTCCACATTGACTGTAGACAAATCCTCCTGCACAGCCTACATGCAGCTCAGCAGCCTGAGATCTGAAGACTCTGTGGTCTATTACTGTGCAAGAGGCGTCTCTCCAGGGTACTTTGACTACTGG
2030	AGTCCACATTGGCCGTAGACAAATCCTCCTGCACAACCTACATGCAGCTCAGCAGCCTGAGATCTGAAGACTCTGTGGTCTATTACTGTGCGAGAGGCGTCTCACCAGGGTACTTTGACTACTGG
3030	AGCCCACATTGGCCGTAGACAAATCCTCCTGCGCAACCTACATGCAGCTCGGCAGCCTGAGATCTGAAGACTCTGTGGTCTATTACTGTGCGAGAGGCGTCTCACCGGAGTACTTTGACTACTGG
4030	AGCCCACGTTGGCCGTAGACAAATCCTCCTACGCAACCTACATGCAGCTCGGCAGCCTGAGATCTGAAGACTCTGTGCTTTATTACTGTGCGAGAGGCGTCTCACTGGAGTACTTTGACTACTGG
5030	AGCACACGTTGGCCGTAGACAAACCATCCTACGCAACCTACATGCAGCTCGGCAGCCTGAGATCTGAAGACTCTGTGCTTTATTACTGTGCGAGAGGCGTCTCACTGGAGTACCTTGACTTCTGG
31	ACAGATTCACCATCTCCAGAGATGATTCAGAAAGCATGCTCTATCTGCAAATGAACAACTTGAAAACTGAGGACACAGCCATGTATTACTGTGTGAGACGGATGTTTCGTGCTATGGACTACTGG
1031	ACAGATTCACCATCTCCAGTGATGATTCAGAAAACATGCTCTATCTGCAAATGAACAACTTGAAAACTGAGGACACAGCCATGCATTACTGTGTGAGACGGATGCTTCGTGTTATGGACTACTGG
2031	ACAAATTCAGCATCTCCAGTGATCATTCAGAGAACATGCTCTATCTGCAAATGAACAACTTGACAACTGAGGACACAGCCATGCATTACTGTGTGAGACGGATGCTTCGTGTTATGGACTACTGG
3031	ACAAATTCAGCATCTCCAGTGATCATTCAGAGAACATGCTCTCTCTGCAAATGAACAACTTGACAACTGACGACACAGCCATGCGTTACTGTGTGAGAAGAATGCTTCGTGTTATGGACTACTGG
4031	ACAATTTCAGCATATCCAGTGATCATTCAGAGAACATGCTCTCTCTGCAAATCAACAACTTGACAACTGACGACACAGCCATGCGTTACTGTGTGAGAAGAATGCTTCGTGTTATGAACCACTGG
5031	ACAATTTCAGCATATCCAGTGATCATTCAGAGAAATTGCGCTCTCTGCAAATCAACAACTTGACAACTGACGACACAGCCATGCGTTACTGTGTGAGGAGAATACTTCGTGTTATGAACCACTGG
32	CCACACTGACTGTAGACAAATCCTCCAGCACAGCCTACATGCAGCTCAGCAGCCTGACATCTGAAGACTCTGCGGTCTATTTCTGTGCAAGAGTATTACTACGGTATTGGTACTTCGATGTCTGG
1032	CCACACTGACTGTTGACAAATCCTCCAGCACAGCCTACATGCAGCTCAGCAGCCTGACAGCTGGGGACTCTGCGATCTATTTCTGTGCAAGAGTATTACTACGGTATTGGTACTTCGATGTCTGG
2032	CGACACTGACTGTTGACAAATCCTCCAACACAGCCTACATGCAGCTGAGCAGCCTGACAGCTAGGGACTCTGCGATCTATTTCTGTCCAAGAGTATTACTACGGTATTGGTACTTCGATGTCTGG
3032	CGCCACTGACTGTTGACAAAGCCTCCAACACAGCCTACATGCAGCTGAGCAGCCTGACAGCTAGGGACTCTGCGAACTATTTCTGTCCAAGAATATTACTCCGGTATTGGTACTTCGATGTCTGG
4032	CGCCACTGACGGTTGACAAAGCCTCCAACACAGCCTACATGCAGCTGAGCAGCCTGACAGCTAGGGACTATGCGAACTATTTCTGTCTAAGAATATTACTCCGGTATTGGTACTTTTATGTCTGG
5032	CGCCACTGACGGTTAACAAAGCCTCCAACACAGCCTACATGCAGCTGAGCAGCCTGACAGCTAGGGGCTATGCGAACTATTTCTGTCTAGGAATATTACTCCGTTATTGGTATTTTTATGTCTGG
33	CCACATTGACTGTAGACAAATCCTCCAGCACAGCCTACATGCAGCTCAGCAGCCTGACATCTGAGGACTCTGCGGTCTATTACTGTGCAATTCCACAGCTCGGGCGGTATGCTATGGACTACTGG
1033	CCACATTGACTGTAGACAAATCCTCCAGCACAGCATACATGCAGCACAGCAGCCTGACATCTGAGGATTCTGCGGTCTATTACTGTGCAATTCCACAGCTCGGGCGATATGCTATGGAATACTGG
2033	CCACATCGACTGTAGACAAATCCCCCAGCACAGCATACATGCAGCACAGCAGCCTGACATCTGAGGATTCTGCGGCCTATTACTGTGCAATCCCACAGCTCGGGCGATGTGCTATGGAATACTGG
3033	CCACGTCGACTGTAGACAATTTCCCCAGCACAGCATACATGCAGCAGAGCAGCCTGACATCTGAGGGTTCTGCGGCCTATTACTGTGCAATCCCACAGCTCGGGCGATGTGCTATGGAATACTGG
4033	CCACGTCGACTGTAGACAATTTCCCCAGCACAGCATACATGCAGCAGAGCCGACTGACATCTGAGGGTTCTGTGGCCTACTACTGTGCAATCCCACGGCTCGGGCGATGTGCTATGGAATACTGG
5033	CCACGTCGACCGTAGAGAATTTCCCCAGCACAGCATACATGCAGCAGAGCCGACTGACATCTGAGGGTTATGTGGCCTACTACTGTGCAATCCCGCGGTTCGGGCGATGTGCTATGGAATACTGG
34	CTAGAGAAACGTCAAAGAACCAGTTCTTCCTCCAATTGAACTCTGTGACCACAGAGGACACAGCCATGTATTACTGTGCAGGAGACACGGAGGGGGATTCTCCTTACTATGCTATGGACTACTGG
1034	CTAGAGAAACGTTAAAGAGCCAGTTCTTCCTCCAATTGAACTCTGTGACCACGGAGGACAAAGCCATGTATTACTGTGCGGGAGACACGGAGGGGGATTCTCCTTACTATGCTATGGACTACTGG
2034	CTAGAGAAGCGTTAAAGAGACAGTTCTTCCTCCAATTGAACTCTGTGACCACGGAGGACAAAGCCATGTATTACTGTGCGGGAGACACGAAAGGGGATTCTCCTTACTTTGCTATGGACTACTGG
3034	CTAGAGAAGCGTTAAGGAGACAGTTCTTCCTTCAATTGAAGTCTGTGACCACGGAGGACAAGGCCATGTATTACTGTGCGGGAGACACGAAAGGGGATTCTCCTTACTTTGCTATAGACTACTGG
4034	CTAGAGAAGCGTTAAGGAGACAGTTCTTCCTTCAATTGAAGTCTGTAACCACGGAGGACAAGGCCATATTTTACTGTGCGGTAGGCACGAAAGGGGATTCTCCTTACTTTGCTATAGACTACTGG
5034	CTAGAGAAGCGTTAAGGAGACAGTTCTCCCTTCAATTGAAGTCTGTAACAACGGGAGACAAGGCCATATTTTACTGTGCGGTAGGCACGAAAGGGGATTCTCCTTACTTTGCTATAGATTACTGG
35	CCATCTCCAGAGATAATTCCCAAAACATCCTCTATCTTCAAATGAACACCCTGAGGGCTGAGGACAGTGCCACTTATTACTGTGTAAAAGCTGTACGACAGCTCAGGCTAAGAGGGAATTACTGG
1035	CCATCTCCAGAGATAATTCCCAAAACATCCTCTATCTTCAGATGAACATCCTGAGGGCTGAGGACAGTGCCACTTATTACTGTGTAAAAGTTGTACGACAGCTCAGGCTAAGTGGGGATTACTGG
2035	CCATCTCCAGAGATAATTCCCAAAACGTCCTTTATTTTCAGATGAACATCCTGAGGGCTGAGGACAGTGCCACTTATTACTGTGTAAAAGTTGAACGACAGCTCGGGCTAAGTGGGGATTACTGG
3035	CCACCTCCAGAGATAATTCCCGAAACGTCCTTTATTTTCAGACGAACATCCTGAGGGCTCAGGACAGTGCCACTTATTACTGTGTAAAAGTTGAACGACAGCTCGGGCTAAGTGGGGATCACTGG
4035	CCACCTCCAGAGATACTTCCCGAAACGTCCTTTATTTTCAGACGAACATCCTAAGGGCTCAGGACAGTGCCACCTATTGCTGTGTAAAAGTTGAACGCCAGCTCGGGCTAAGTGGGGATCACTGG
5035	CCACCTCCAGAGATACTTCCCGCAACGTCCTTTATTTTCAGACAAGCATCCTAAGGGCCCAGGACAGTGCCACCTATTGCTGTGTAAAAGTTGAGCGCCAGCTCGGGCTAAGTGGGGATCACTGG
36	TCTCTTTGGAAACCTCTGCCAGCACTGCCTATTTGCAGATCAACAACCTCAAAAATGAGGACACGGCTACATATTTCTGTGCAAGGGGACAGCTAGCCTCTGCAGTGCCTGTCCCTGACTACTGG
1036	TCTCTTTGGAAACCTCTGCCAGCACTGCCTATTTGCAGATCCACAACCCCAAAAATGAGGACACGGCTACATGTTTCTGTGCAAGGGGACAGCTTGCCTATGCAGTGCCTGTCCCTGACTACTGG
2036	ACTCTTTGGAAACCTCTGCCAGCACTGCCTATTTGCAGATCCACAACCCCAAAAATGAGGACACGGCTACATGTTTCTGTACGAGGGGACAGCTTGCCTATGAAGTTCCTGTCCCTGACTACTGG
3036	ACCCTTTGGAAACCTCTGCCAGCACTGCCTATTTGCAGATCCACAACCCCAAAAATGAGGATACGGCTACATGTTTCTGTACGAGGGGACAACTTGCCTATGAAGTTCCTGTCTCTGCCTACTGG
4036	ACCTTTTGGAAACCTCTGCCAGAACTGCCTATTTGCAGGTCCACAACCCCAAAAATGAGGATACAGCTACATGTTTCTGTACGAGGGGACAACTTGCCTATGAAGTTCTTGTCTCTGCCTACTGG
5036	ACCTTTTGGAGACCTCTGCCAGAACTGCCTATTTGCAGGTCCGCAGCCCCAAAAAAGAGGATACAGCTACATGCTTCTGTACGAGGGGACAACTTGCCTATGAAGTTCTTGTCTCTGCCTACTGG
37	CTATAACTGCAGACACATCCTCCAACACAGCCTACCTGCAGCTCAGCAGCCTGACATCTGAGGACACTGCCATCTATTACTGTGCTAGAAGAGATAGTAACTATCCCTGGTACTTCGATGTCTGG
1037	CTATAACTGCAGACACGCCCTCCAACACAGGCTACCTGCAGCTCAGCAGCCTGACATCTGAAAACACTGCCATCTATTACTGTGCTAGAAGAGATAGTAACTATCCCTGGTACTTCGATGTCTGG
2037	CTATAACTGCATATACGCCCTCCACCACAGGCTACCTGCAGCTCAGCAGCCCGACATCTGAAAATACTGCCATCTATTACTGTGCTAGAAGAGATAGTAACTATCCCTGGTACTTCGATGTCTGG
3037	CTATAACTGCATATACGCCCTCCACCACAGGCTACCTGCGGCTCAGCAGCCCGACATCTGAAAATACTACCATATATCGCTGTGCTAGAAGAGATAGTAACTATCCCTGGTACTTCGATGTCTGG
4037	CTATAACTGCATATACGCCCTCGACCACAGGCTACCTGCGGCCCAGCAGCCCGACATCTGAAAATACTACCATATATCGCTGTGCCAGAAGAGATAGCGACTATCCCTGGTACTTCGATGTCTGG
5037	CTATAACTGCATATACGCCCTCGACCACAGGCTACCGGCGGTCCAGCAGCCCGACATCTGAAAATACTACCATACATCGCTGTGCCAGGAGCGATAGCGACTATCCCTGGTACTTCGATGTCTGG
38	CCTCCAGCACAGTCTATATGGAGCTTAGTAGATTGACATCTGAAGACTCTGCGGTCTATTTCTGTGCAAGACACGAAGGGGGGCAGCCTCTGCAGTGCCACAATTACTATGCTATGGACTACTGG
1038	CCTCCAGCACAGTCTATATGGAGCTTAGTAGATTGACATCTGACGACTCCGGGGTCTATTTCTGTGCAAGACACGAAGGGGAGCAGCCTCTGCAGTGCCACAATTACTATGCTGTGGACTACTGG
2038	CTTCCAGCACAGTCTATATGGAGCTTAGTAGAATGACATCTGACGACTCCGGGGTCTATTTCTGTGCGAGACACGAAGGGGAGCTGCCTCTGCAGTACCACAATTACTATGCTGTGGACTACTGG
3038	CTTCCAGCACGGTCTATATGGAGCTTAGTAGAATGACACCTGACGACTCCGGGGTCTATTTCTGTGTGAGACACGAAGGGGAGGTGCCTCTGCAGTACCACAATTATTATGCTGTGGACTACTGG
4038	CTTCCAGCACGGTCTATATGGAGCTTAGTAGAATGCCACCTGACGACTCCGGGGTCTATTTCTGTGTGAGACACGACGGGGAGGTGGCTCTGCTGTACCACAATTATTATGCTGTAGACTACTGG
5038	CTTCCAGCACGGTCTATATGGAGCTTAGTAGAATGCCACCAGACGACTCCGGGGTCTATTTCTGTGTGAGACACGACGGGAAGGTGGCTCCGCTGTACCAAAATTATTATGTTGTAGACTACTGG
39	GTGTGAAGGGGCGATTCACCATCTCCAGAGACAATGCCAAGAACACCCTGTACCTGCAAATGAGCAGTCTGAAGTCTGAGGACACAGCCATGTATTACTGTGCAAGACTACTCTTCGATGTCTGG
1039	GTGTGAAGGGGCGATTCACCATCTCCAGAGACAATGCCAAGAAAATCCTGTACCTCCAAATGAGCAGTCTAAAGTCTGAGGACACAGCCATGAATTACTGTGCAAGACTACTCTTCGATGTCTGG
2039	GTGTGAAGGGGCGATTCACCAACTCCAGAGACAATGCCAAGAAAGTCCTGTACCTCCAAATGAGCAGTCTAAAGTCTGAGGACACAGCCATGAGTCACTGTGCAAGACAACTCTTCGATGTCTGG
3039	GTGTGAAAGGGCGATTCACCAACTCCGGAGACAATGCCAAGAAAGTCCTGTACCGCCAAATGAGCCGTCTAAAGTCTGAGGACAGAGCCATGAGTCACTGTGCAAGACAACTCTTCGATGTCTGG
4039	GTGTGAAAGCGCGATTCACCAACTCCGGAGACAATGCCAAGAAAGTCCTGTACCGCGAAATGAGCCGTCTAAAGTCTGAGGACAGAGCCATGAGTCATTGTGCAAGACAACTCTTCGACGCCTGG
5039	GTGTGAAAGCGCGATTCACTAACTCCGGAGACAATGCCAAGAAAGTCCTGTACCGCGAAATGAGCCGCCTAAAGTCTGAGGACAGAACCGTGAGTCATTGTGCAAGGCAACTCTTCGACGCCTGG
40	GAGATAATTCCCAAAACATCCTCTATCTTCAAATGAACACCCTGAGGGCTGAGGACAGTGCCACTTATTACTGTGTAAAAGCTGTACTCGTGTCTCTGCAGTGCCACAACTACTTCGATGTCTGG
1040	GAGATAATTTCCAACACATCCTCTATCTTCAAATGAACACCCTGCGGGCTGAGGACAGTGCCACTTATTACTGTGTAAATGCTGTACTCGTGTCTCTGCAGTGCCACAACGACTTCGATGTCTGG
2040	GAGATGATTTCCAACACGTCCTCTATCTTCGAATGAACACCTTGCGGGCAGAGGACAGTGCCACTTATTACTGTGTAAATGCTGTACTCGTGTCTCTGCAGTGCCACAACGACTTCGATGTCTGG
3040	GAGATGATTTTCAACACGTCCTCTATCTTCGAATGAACACCTTGCGGGCAGAGGACAGTGCCACGTATTACTGTGTAAATGCTGTACGCGTGTCTCTGCAGTGTCACAACGACTTGGATGTCTGG
4040	GAGATGATTTTCAACACGTCCTCTACCTTCGAATGAACAGCTTGCGGGCAGAGGCCAGTGCCACGTATTACTGTGTAAATGCTGTACGCGTGTCTCTGCAGTGTCACATCGACTTGGATGACTGG
5040	GAGATGATTTTCAACACGTCCTCTACCTTCGAATGAGCAGCTCGCGGGCAGAGGCCAGTGCCACGTACTACTGTGTAAATGCTGTACGCGTGTCTCTGCAGTGTCACATGGACATGGATGACTGG
41	AGTTCATGGGCAAGGCCACATTCTCTGTAGACCGGTCCTCCAGCACAGTGTACATGGTGTTGAACAGCCTGACATCTGAGGACCCTGCTGTCTATTACTGTGGAAGCTACTGGTTTGCTTACTGG
1041	AGTTCATGGGCAAGGTCACATTCTCTGTAGACCGGTCCTCCAGCACAGTGTACATGGCGTTGAACTGCCTGACATCTGAGGACCCTGCTCTCTATTACTGTGAAAGCTACTGGTTTGCTTACTGG
2041	AGTTCATGGGCAGGGTCACATTCTCTGTAGACCGGTCCTCCAGCACAGTGTACATGGCGTTAAACTGCCTGACATGTGAGGACCCTACTCTCTATTACTGTGAAAGCTACTGGTTTGCATACTGG
3041	AGTTCATGGGCAGGGTTACATTCTCTGTAGACCGGTCCTCAAGCACAGTGTACATGACCTTATACTGCCTGACATGTGAGGACCCTACTCTCTATTACTGTGAAAGCTACTGGTTTGCATACTGG
4041	GGTTCATGTGCAGGGTTACATTCCCTGTAGACCGGTCCTCAAGCACAGTGTTCATGACCTTATACTGCCTGACATGTGAGGACCCTACTCCCTATTACTGTGAAAGCTACTGGTTTGCATACTGG
5041	GGTTCATGTGCCGGGTTACATTCCCTGTAGACCGGTCCTCAAGCACAGTGTTCATGACCTTATACTGCCTGACATGTGAAGACCATATTCCCTATTACTGTGAAAGCCACTGGTTTGCATACTGG
42	TCTTCAGAGACAATGACAAGAGCACCCTGTACCTGCAGATGAGCAATGTGCGATCTGAGGACACAGCCACGTATTTCTGTATGAGATACAACTCCCTTACCGAATACCTAGACTTCGATGTCTGG
1042	TCTTCAGAGACAATGGCACGAGCACCCTGTACCTGCAGATGAGGAATATGCGATCTGAGGACACAGCCACGTATTTCTGTATGAGATACAACTCCCTTACTGAATACCTAGACTTCGATGTCTGG
2042	TCTTCAGAGACGATGGCACGAGATCCCTGTACCTGCAGATGAGGAATATGCGATCTGAGGACACAGCCACGTATTTCTGTATGAGCTACAACCCCCTTACTGAATACCTAGACTTCGATGTCTGG
3042	TCTTCAGAGACGATGGCACGAAATCCCTGTACCTGCAGATGAGGCACATGCGATCAGAGGACACAGCCACGTATTTCTGTATGAGCTACAACCCCCTTACTGGATACCTAGACTTCGATGTCTGG
4042	TCTTCAGACACGATGGCTCGAAATCCCTATACCTGCAGATGAGGCACATGCGATCAGAGGACACAGCCACGTATTTCTGTATGAGCTACAACCCCCTTATTGGATACCTAGTCTTCGATGTCTGG
5042	TCTTCAGACACGATGGCTCGAAATCCCTATACCTGCAGATGAGGCACATGCGATCAGAGGACATAGCCACGTATTTCTGTATGAGCTACTACCCTCTTATTGGGTATCTAGTCTTCGATGTCTGG
43	AGGCCACATTGACTGCAGACAAATCCTCCAGCACAGCCTACATGCAGCTGAGCAGCCTGACATATGAGGACTCTGCAGTCTATTACTGTGCAAGAGGGACTATAGTAACTCTCATCGATGTCTGG
1043	AGGCCGCATTGACTGCAGACAAGTCCTCCAGCCCAGCCTACATGCAGCTGAGCAGCCTGACATATGACGACTCTGCAGTCTATCACTGTGCAAGAGGGACTATAGTAACTCTCATCGATGTCTGG
2043	AGGCCGCATTGAGTGCAGACAAGCCTTCCAGCCCAGCCTACATGCAGCTGAGCAGCCTGACATATGACGACTCTGCGGTCTATCACTGTGCAAGAGGGACTATAGTAACTTTCATCGATGTCTGG
3043	AGGCCGCATTGAGCGCAGACAAGCCTTCCAGCCCAGCCTACATGCAGCTGAGCAGCCTAACATATGACGACTCTGCGTTCTATCACTGTGCAAGAGGGACTAAAGTATCTTTCATCGATGTCTGG
4043	AGGCCGCATTGAGCGCAGACAAGCCTTCCAGCCCTGCCTACCTGCAGCTGAGCAGCCTAACATATGTCGACTCTGTGTTCTATCACTGTGCAAGAGGGACTGAAGTATCTTTCATCGATGTCTGG
5043	AGGCCGCATGGAGCGCAGACAAGCCTTCCAGGCCTGCCTACCTGCAGTTGAGCGGCCTAACATATGTCGACTCTGTGTTCTATCACTGTGCAAGAGGGACTGATGTATCTTTCATCGATGTCTGG
44	GCAAGGCCACATTGACTGTAGACAAGTCCTCCAGCACAGCCTACATGGAGCTCCGCAGCCTGACATCTGAGGACTCTGCAGTCTATTACTGTGCAAGGTTAATACCTAGGGCGGTTGCTTACTGG
1044	GCAAGGCCATATTGACTGTTGACAAGTCCTCCAGCACAGCCTACATCGAGCTCCGCAGCCTGACATCTGAGGCCTCTGCAGTCTATTACTGTGCAAGGTTAATACCTAGGGCGGTTGCTTGCTGG
2044	GCAAGGCCATATTGACCGTTGACAAGTCCTCCACCACAGCCTACATCGGGCTCCCCAGCCTGACATCTGAGGCCTCTGCAGTCTATTACTGTGCAACGTTAATACCTAGGGCGGTTGCTTGCTGG
3044	GCAAGGCCATATTCACCGATGACAAGTCCTGCACCACAGCCTACATCGGGCTCCCCAGCCTGACATTTGAGGCCTCTGCAGTCTATTACTGTGCAACGTTATTACCTAGGGCGGTTGCTTGCTGG
4044	GCAAGGCCGTATTCACCGATGACAAGCCCTGCACTATAGCCTACATCGGGCTCCCCAGCCAGACATTTGAGGCCTCTGCAGTCTATTACTGTGCAACGTTATTACCTAGGGCGGTTGCTTGCTGG
5044	GCAAGGCCGTACTCACCGATGACGAGCCCTGCACTATAACCTACATCGGGCTCCCCAGCCAGACATTTGAGGCCTCTGCAGTCTATTACTGTGCAGCGTTATTACCTAGGGCGGTTGGTTGCTGG
45	AGGCCACAATGACTGTAGACAAATCCTCCAGCACAGCCTATATGGAACTTGCCAGACTGACATCTGAGGACTCTGCCGTCTATTACTGTGCAAGACTCTGCAGTGCCACCTCTATGGACTACTGG
1045	AAGCCACAATGACTGTAGACAAGTCCTCCAGCAGAGCCTATATGGAACTTGCCAGACTGACATCTGAGGACTCTGCCGTCTATTACTGTGCAAGACTCTGCAGTGCCTCCTCTATAGACTACTGG
2045	AAGCCACAATGACTGTAGACAAGTCCTCCAGCAGAACCTATATGGAACTTGCCAGACTGACATCTGAGGACTCTGCCGTCTATTACTGTGCAAGACCTTGCAGTGCCTCCTCTATAAACTATTGG
3045	AAGCCACAATGTCTGTAGACAAGTCCTCCAGCAGAACCTATATGGAACTTGCCAGACTGACATCGGAGGACTCTGTCGTCTATTATTGTGCAAGACCTTGCAGTGCCTCCTCTTTAAACTATTGG
4045	AAGCCACAATGTCTGTAGACAAGTCCTCCAACAGAACGTATATGGAGCTTGCCAGACTGACATCGGAGGACTCTGTCGTCTGTTATTGTGCAAGACCTTGCAGTGCCTACTCTTTAAACTATTGG
5045	AAGCCACAATGTCTGTAGACAAGTCCTCCAACGGAACGTATATGGAGCTTGCCAGACTGACAACGGCGGACTCTGTCGTCTGTCATTGTGCAAGACCTTGCAGTGCCTACTCTTTAACCTATTGG
46	CGGGCCGATTCACCATCTCTAGAGAGAATGCCAAGAACACCCTGTACCTGGAAATGAGCAGTCTGAGGTCTGAGGACACGGCCATGTATTACTGTGCAAGAGGAGAGAATGAGTTTGCTTACTGG
1046	CGGGCCGATTCACCTTCTCTAGAGAGAATGCAAAGAACACCCTGTACCTGGAAATGAGCAGTCTGAGGTCTGAGGACACGGCCCTGTATTACTGTGCAAGAGGAGAGAAAGAGTGTGCTTACTGG
2046	CGGGCCGATTCACCTTCTCTAGAGAGAATGCAAAGAACACACTGTACCTGGGTATGAGCAGTCTGACGTCTGAGGACAAGGCCCTGTATTACTGTGCAAGAGGAGAGAAAGAGTGTGCTTACTGG
3046	CGGGCCGATTCACCTTCTCTAGAGAGCATGCAAAGAACACACTGTACCAGGGTATAAGCCGTCTGACGTCTGAGGACAAGGCCCTGTATTACTGTGCTAGAGGAGAGAAAGAGTGTGCTTACTGG
4046	CGGGCCGATTCACCTTCTTTAGAGAGCATGCAAAGAACACACTGTATCAGGGTATAAGCCGTCTGACGTCCGAGGACAAGGCCCTGTATTACTGTACTCGAGGAGAGAAAGAGTGTGCTTACTGG
5046	CGGGCAGATTCACCTTCCTTAGAGATCATGCAAAGAACACACTGTATCAGGGTATAAGCCGTATGACGTCCGAGGACAAGGCCCTGTATTACTGTACTCGAGGAGAGAAAGGGTGTGCTTACTGG
47	CGGGCCGATTCACCATCTCTAGAGAGAATGCCAAGAACACCCTGTACCTGGAAATGAGCAGTCTGAGGTCTGAGGACACGGCCATGTATTACTGTGCAAGAACCCGAATCTACTTTGACTACTGG
1047	CGGGCCGATTCACCATCTCTAGAGAGAATGCCAAGATCAACCTGTACCTAGAAATGAGCAGTCTGAGGTCTGAGGACGCGGCCATGTATTACTGTGCAAGAACCCGAATCTACTTTGATTACTGG
2047	CAGGCCGATTCACCATCTCTAGAGAGAACGCCAAGATCAACCTATACCTAGAAATGAGCAGTCTGAGGTCTGCGGACGCGGCCATGTATTACTGTGCAAGAACCCGAATCTACCTTGATTACTGG
3047	CAGGCCGATTCACCATCTCTGGAGAGAACGCCAAGATTAACCTATACCTAGAAATGAGCCGTCTGAGGTCTGCGGACGCGGCCATGTATTACTGTGCAAGGACCCAAATCTACCTTGATTACTGG
4047	CAGGCCGATTCACCATCTCTGGAGAGAACGCCCAGATTTATCTATATCTAGAAATGAGCCGTCTGAGTTCTGCGGACGCGGCCATGTATTACTGTGCAAGGACCCAAATCTACCTTGATTACTGG
5047	CAGGCAGATTCTCCATCTCTGGAGGGAACGTCCAGATTTATCTATATCTAGAAATGAGCCGTCTGAGTTCTGCGGACGCGGCCATGTATTTCTGTGCAAGGACCCAAATCTACCTTGATTACTGG
48	TCATCTCGAGAGACAATGCAAAGAACATTCTATACCTGCAAATGAGCAGTCTGAAGTCTGAGGACACAGCCACGTATTACTGTGCAAGAAAGGGAGAGACTATGGTAACTACAAGGGACTACTGG
1048	TCATCTCGAGAGACAATGCAAAGAACATTCTATACCTGCAAATGAGCAGTCTGAAGTTTGAGGACACAGCCACGTACTACTGTGCAAGAAAAGGAGAGGCTATGGTAACTACAAGGGACTTCTGG
2048	TCATCTCGAGAGAAAATGCAAAGAACATTCTATGCCTGCAAATGAGCAGTCTGAAGTTTGAGGACACAGCCATGTACTTCTGTGCAAGAAAAGGAGAGGCTATGGTAACTACAAGGGGCTTCTGG
3048	TCATCTCGAGAGAAAATGCTAAGAACATTCTATGCCTTCAAATCAGCAGTCTGAAGTTTGAGGACACAGCCATGTACTTCTGTGCAAGAAAAGGAGAGGGTATGGTGACTACAAGGGGCTTCTGG
4048	TCATCTCGAGAGAAAATGCTAAGAACATTCTATGCCCTCAACTCAGCAGTCCGAAGTTTGAGGACAGAGCCATGGACTTCTGTGCAAGAAAAGGAGAGGGTATGGTGACTACAAGGGGCTTCTGG
5048	TCATCTCGGGAGGAAATGCTAAGAACATTCTATGCCCTCAACTCAGCAGTCCGAAGTTTAAGGACAGAGCCATGGACTTTTGTGCAAGAGAAGGAGAGGGTATGGTGACTACAAGGGGCTTCTGG
49	GGCTCACAATCTCCAAGGATACCTCCAGAAACCAGGTATTCCTCAAGATCACCAGTGTGGACACTGCAGATACTGCCACATACTACTGTGCTCGAAGAGCGCGAAGACCTGACTTTGACTACTGG
1049	GGCTCACAATCTCCAAGGATACCTCCAGAAACCAGGTATTCCGCAAGATCACCGGTGTGGACACTGCAGATACTGCCACATACTACTGTGTGCGAAGAGCGCGAAAACCTGACTTTGACTACTGG
2049	GGCTCACAATCTCCAAGAATACCTCCGGAAACCAGGTATGCCGCAAGATCGCCGGTGTGGACACTGCAGATACTGCCACATACTACTGTGTGCGAAGAGCGCGAAAACCTTACTTTGACTACTGG
3049	GGCTCACAATCTCCAAGAATAGCTCCGGAAGCCAGGTATGCCGCAAGATCGCCGGTGTGGACACAGCAGATACTGTCACATACTACTGTGTGCGAAGGGCGCGAAAACCTTACTTTGACTACTGG
4049	GGCTCACAATCTCCAAGATTAGCTCCGGAAGCCAGGTATGCCGCAAGATCGCCGGTGTGGATACAGCAGATATTGTCACATACTACTGTGTGCGAAGGGCGCGGAAACCTTATTTTGACTACTGG
5049	GGCTCACAATCTCCAAGATTAGCTCCGCAGGCCAGGTATGCCGCAAGATCGCCGGTGTGGTTACAGCATATATTGTCACATACTACTGTGTGCGAAGGGCGCGGGAACCTTATTTTGACTACTGG
50	TCAAGGGCAAGGCCATACTGACTGCAGACAAATCCTCCAGCACAGCCTACATGGAGCTCCGCAGCCTGACATCTGAGGACTCTGCCGTCTATTACTGTACAAGATACTATGCTATGGACTACTGG
1050	TCAAGGGCAAGGCCATACTGACTGCAGACAAATCCTCCAGCACAGCCTACATGGAGCTCCGCAGCCTGACATCTGAGGACTCTGCCGTCTATTACTGTACCAGAGACTATGCCATGGTCTGCTGG
2050	CCAAGAGCAAGGCCATACTGACTGCACACAAATCCTCCAGCACAGCCTACATGGTGCTCCGCAGCCTGACATCTGAGGACTCTGCCGTCTATTACTGTACCAGAGACTATGCCATGGTCAGCTGG
3050	CCATGAGCAAGGCCATACTGACTGCACACAGATCCTCCAGCACAGCCTACATGATGCTCCGCAGCCTGACATCTGAGGACTCTGCCATCTATTACTGTACCAGAGACTCTGCCATGGTCAGCTGG
4050	CCATGAGCAAGGCCATACTAATTGCACACAGATCCTCCAACGCAGCCTGCATGATGCTCCGCAGCCTGACATCTGAGGACTCTGCCATCTATTACTGTACCAGAGACTCTGCCATGGTCAGCTGG
5050	CCATGAGCAAGGCCATGCTAATTGCACACAGCTCCTACAACGCAGCCTGCATGATGCCCCGCAGCCTGACGTCTGAGGACTCTGCCATCTATTACTGTACCAGAGACTCTGCCATGGTCAGCTGG
51	ACAAGGCCACATTGACTGCAGACAAATCCTCCAGCACAGCCTACATGCAACTGAGCAGCCTGACATCTGAGGACTCTGCAGTCTATTACTGTGCAACTAGCTCAGGCTACTGGTTTGCTTACTGG
1051	ACAAGGCCACATTGATTGCAGGCAAATCCTCCAGCACAGCCCGCATGCAACTGAGCAGCCTGACATCTGAGGACTCTGCAGTCTATTACTGTGCAATTAGCTCAGGCTACTGGTTTGCTTACTGG
2051	ACAAGCCCACATTGATTGCAGGCAAATCCTCCTGCACAGCCCGGCTGCAACTGAGCAGCCTGACATCTGAGGACTCTGCAGTCTATTACTGTGCATTTAGCTCAGGCTACTGGTTTGCTTACTGG
3051	ATAAGCCCACATTGATTGCTGGCAAATCCTCCTGCACAGCCCGGCTGCAACTGAGCAGCCTGACATCTGAGGACTCTGCAGTCTATTACTGTGTATTTGGCTCAGGCTACTGGTTTGCTTTCTGG
4051	ATAAGCCCACATTGATTGCTGGCAAATCCTCCTGTACAGCCCGGCTGCAAATGATCAGCCTGACATCTGAGGACCCTGCAGTCTACTACTGTGTATTTGGCTCAGGCTACTGGTTTGCTTTCTGG
5051	GTAAGCCCGCATTGATTGCTGGCAAATCCTACTGTACAGCCCGGCTGGAAATGATCAGCCTGACATCTGAGGACCCTGCAATCTACTACTGTGTATTTGGCTCAGGCTACTGGTTTGCTTTCTGG
52	TCTCGAGAGACAATGCAAAGAACATTCTATACCTGCAAATGAGCAGTCTGAAGTCTGAGGACACAGCCATGTATTACTGTGCAAGACGAGGAGGCCTCTGCAGTGCCACAACCTTTGACTACTGG
1052	TCTCGAGAGACAATGCAAAGAACATTCTATACCTGCAAATGAGCAGTCTGAAGTCTGATGACACAGACATGTATTACTGTCCAAGACGAAGAGGCCTCTGCAGTGCCACAACCTTTGACAACTGG
2052	TCTCGAGAGACAATGCAAAGAACATTCTATACCTGCATTTGAGCAGTGTGAAGTCTGATGACACAGACATATATTACTGTCCGAGACGAAGAGGCCTCTGCAGTGCCACAACCTTTGACAACTGG
3052	TCTCGAGTGACAATGCAAAGCACGTTCTATACCTGCATTTGACCAGTGTGAAGTCTGATGACACAGACATATATTACTGTCCGAGACGAAGAGGCCCCTGCAGTGCCACAACCTTTGACAACTGG
4052	TCTCGAGTGACAATGCAAAGCACGTTCTCTACCTCCATTTGACCAGTGTGAAGTCTGATGACATAGACATATGTTATTGTCCGAGACGAAGAGGCCCCTGCAGTGCCACAACCTTTGACAACTGG
5052	TTTCGAGTGACGATGCAAAGCACGTTCTCTACCTCCATTTGACCAGTGTGAAGTCTGATGACATAGATATATGTTATTGTCCGAGGCGAAGAGGCCCCTGCAGTACCACAACCTTTGACAACTGG
53	CATTGACTGCAGACAAATCCTTCAGCACAGCCTATATGCAATTCAGCAGCCTGACATCTGAGGACTCTCTGGTCTATTACTGTGCAAGGAGAGGAAGAGAATACCTATCCTACTTTGACTACTGG
1053	GATTGACTGCAGACAAATCCTTCAGCACAGCCTATATGCAATTCGGCAGTCTGACAACTGAGGACTCTCTGGTCTATTACTGTGCAAGGAGAGGAAGAGGATACCTATCCTACTTTGACTACTGG
2053	GATTGACTGCAGCCAAATCCTTCAACACAACCTATATGCAATTCGGCAGTCTGACAACTGGGGACTCTCTGGTCTATTACTGTGCAGGGAGAGGAAGAGGATACCTATCCTACTTTGACTACTGG
3053	GATTGACTGCAGCCAAATCCTTCAACAAAACCTATATGCAACTCGGCAGTCTGACAACTAGGGACTCTCTGGTCTATTGCTGTGCAGGGAGAGGAAGAGGATTCCTATCCTACTTTGACTACTGG
4053	GATTGACTGCAGCCAAATCCTTCAACAAGACCTATATGCAACTCGGCAGTCTGACAAGTAGGGACTTTCTGATCTATTGCTGTGCAGGGAGAGGAAGAGGCTTCCTATCCTACTTTGACTACTGG
5053	GATTGACTGCAGCCAAATCCTTCAACAAGACCTATATGCTACTCGGAAGTCTGACAAGTAGGGACTTTCTGATCTATTGCTGTGCAGGGAGAGGAAGAGGCTTCCTATCCCACTTTCAATACTGG
54	GAGACAATGCCAAGAACACCCTGTTCCTGCAAATGACCAGTCTGAGGTCTGAGGACACGGCCATGTATTACTGTGCAAGAGTAGCCTCTGCAGTGCCACAACCATACTGGTACTTCGATGTCTGG
1054	GAGACAATGCCAAGAACACCCTGTTCCTGCAAATGACCAGTCTGAGGTCTGAAGACCCGGCTATGTATTACTGTGCAAGAGTGGCCTCTGCAGTGCCACAACCATACTCGTACTTCGATGTCTGG
2054	GAGGCAATGCCAAGAACACCCTGTTCCTGCACATGACCAGTCTGAGGTCTGAAGACCCGGCTATGTATTGCTGTGCAAGAGTGGGCTCTGCAGTGCCACAACCATACTCGTACTTCGGTGTCTGG
3054	GAGGCAATGCCAAGAACCCCCTGGTCCTGCACATGACCAGTCTGAGGTCTGAATACCCGGCTGTGCATTGCTGTGCAAGAGTGGGCTCTGCAGTGCCACAACCATACTCGTACTTCGGTGTCTGG
4054	GAGGTAATGCCAAGAACCCCCTGGTCCGGCACATGACGAGTCTGAGGTCTGAATACCCGGCTGTGCATTGCTGTGCAAGGGCGGGCTCTGCAGTGCCACAACCATACTCGTACTTCGGTGTCTGG
5054	GAGGTAATGCCAAGACCCCCCTGGTCCGGCACATGACGAGTCTGAGGTCTGAATACCCGGCTGTGCATCGTTGTGTAAGGGCGGGCTCTGCGGTGCCACAACCATACTCGTACTTCGGTGTCTGG
55	GCAAGGCCACATTGACTGTAGACATATCCTCTAGCACAGCCTATATGGAGCTTAGCAGATTGACATCTGAAGACTCAGAGGTATATTACTGTGCAAGCGGGATGGACTGGTACTTCGATGTCTGG
1055	GCAAGGCCACATTGACTGTAGACATATCCTCTAGCACAGCCTATATGGAGCTTAGCAGATTAACGTCTGAAGGCTCAGAGGTATATTACTGTGCACGCGGGATGGACTGGTACTTCGATGCCTGG
2055	GCAAGGCCCCATTGACTGTAGTCATATACTCTAGCACAGCCTATATGGAGCTTGGCAGATTAACGTCTGAAGGCTCAGAGGTATATTACTGTGCACGCGGGATGGAGTGGTACTTCGATGCCTGG
3055	GCAAGGTCCCATTGACTGTAGTCACATACTCTAGCACAGTCTATATGGAGCTTGGCAGATTAACGTCTGAAGGCTCAGAGGTATATTACTGTGCACGCTGGATGGAGTGGCACTTCGATGCCTGG
4055	GCAAGGTCCCATTGACTGTAGTCACATACTCTAGCACAGTCTATGTGGAGCTTGGCAGATTAACGTCTGAAGGCTCAGAGGCACATCACTGTGCACGCTGGATGGAGTGGCACTTCGTTGCCTGG
5055	GAAAGGTCCCATTGACTGTAGTCACATACACTAGCACAGTCTATGTGGAGCTTGGGAGATTAACGTCCGAAGGCTCAGAGGCACATCACTGTGCACGCTGGATGGAGTGGCACTTCGTTGCTTGG
56	TCAAATCCAGACTGAGCATCAGCAAGGACAACTCCAAGAGCCAAGTTTTCTTAAAAATGAACAGTCTCCAAACTGATGACACAGCCATGTACTACTGTGCCAGATACCTATGGTTTGCTTACTGG
1056	TCAAATCCAGACTGAGCATCAGCAAGGGCAACTACAAGAGCCAAGTTTTCTTAAAAATCAACAGTCTCCTAACTGATGACACTGCCATGTACTACTGTGCCAGATACCTATGGTTTGCTTACTGG
2056	TCAAATCCAGACTGAGCATCAGTGAGGGCAACTACAAGACCCAAGTTTTCTTAAAAGTCAACAGTCTCCTAACTGATGACACTGCCATGTACTACTGTGCCAGATACCTATGGTATGCTTACTGG
3056	TCAAATCCAGACTGAGCATCAGTGAGGGCAACTACGAGACCCAAGTTTTCTTAAAAGTCAACAGACCCCTAACTGATGCCACTGCCATGTACTACTGTGCCAGATACCTATGGTATCCTTACTGG
4056	TCAAGTCCGGACTGAGCATCAGTGAGGGAAATTACGAGACCCAAGTTTTCTTAAAAGCCAACAGACCCCTAACTGATGCCACTGCCATGTACTACTGTGCCAGATACCTATGGTATCCTTACTGG
5056	TCAAGTCCGGACTGAGGATCAGTGAGGGAGATTACGAGACCCAAGTTTACTTAGAAGCCAACAGACCCCTAACTGATGCCACTGCCACGTACTACTGTGCCAGATACCTATGGTATCCTTACTGG
57	AAGACAGATTCACCATCTCCAGAGATGATTCACAAAGCATGCTCTATCTGCAAATGAACAACCTGAAAACTGAGGACACAGCCATGTATTACTGTGTGAGAGAGATACCCTGGTTTGCTTACTGG
1057	AAGACAGATTCACCGTCTCCAGAGATGATTCACAAAGCGTGCTATATCCGCAAATGAACAACCTGAAAACTGAGCACACAGCCATGTATTACTGTGTGAGAGAGATACCCTGGTTTGCTTACTGG
2057	AAGACAGATCCACCGTCTCCAGACATGTTTCACAAAGCGTGCTATATCCGCAAATGAATAACCTGAAAACTGAGCACACAGCCATTTATTACTGTGTGAGAGAGATACCCTGGTTTGCTTACTGG
3057	GAGACAGACCCACCGTATCCAGACATGTTTCACAAAGCGTGCTATATCCGCAAATGAATAACCTGAAAACTGAGCACACAGCCATTTATTACTGTGTGAGAGAGATACCCTGGTTTGTTTCCTGG
4057	GCGACAGACCCACCGTATCCAGACATGTTTCACAAAGCGTGCTATATCCGCAAATGAATAACCTGAAACCTGAGCACACAGCCATTTATTACTGTGTGAGAGAGATTTACTGGTTTGTTTCCTGG
5057	GCGACATACCCACCGCATCCAGACATGTTTCACAAAGCGTACTATATCCGCAAATGAATAACCTGACACTTGAGCACACAGCCATTTATTACTGTGTGAGAGAGATTTACTGGTTTGTTTCCTGG
58	AGGGCAAGGCCACATTGACTGTAGACACATCCTCCAGCACAGCCTACATGCAGCTCAGCAGCCTGACAGCAGAGAACTCTGCAATCTATCTGTGCAAGGAAGCCTACGGCTGGTTTGCTTACTGG
1058	AGGGCAAGGTCACAGTGACTGTAGACACATCCTCCAGCACAGCCTACATGCAGCTCAGCAGTCTGACAGCAGAGAACTCTGCAATCCATCTGTGCAAAGAAGCCTACGGCTGGTTTGCTTACTGG
2058	AGGGCAAGGTCACAGTGACTGTAGATACATCCCCCAGCACAGCCTACATGCAGCTCAGGAGTCTAACAGCAGAGAACTCTGCAATCCATCTGTGCAGAGAAGCCTACGGCTGGTTTGCTTACTGG
3058	AGGGCAAGGTCACAGTGATTGTAGATACATCCCCCAGCCCAGCCTACATGCAGCTCAGGAGTGTAACAGCAGAGAACTCTGCAATCCGTCTGTGCAGAGAAGCCTACGGCTGGTTTGTTTACTGG
4058	GGGGCGAGATCACAGTGATTGTAGATACATCACCCAGCCCAGCCTACATGCAGCTCAGGAGTGTAACAGCAGAGAACTCTGTAATCCGTCTGTGCAGAGAAGCCTACGGCTGGTTTGTTTACTGG
5058	GGGGCGAGATCACAGTGATTATAGGTACATCACCCATCCCAGCCTACATGCAGCTCAGGAGTGTAGCAGCAGAGAACTCTGTAATCCGTATGTGCAGAGAAGCCTACGGCTGGTTTGTTTACTGG
59	TCACCATCTCCAGAGATGATTCACAAAGCATGCTCTATCTGCAAATGAACAACCTGAAAACTGAGGACACAGCCATGTATTACTGTGTGAGCGGGAGGGTACTACTATGGTTATTTGCTTACTGG
1059	TCACCATCTCCAGAGATGACTCACAAAGCATGCTCTATCTGCTAATGAACAACCTGACAACTGATGACACAGCCATGTATTACTGTGTGAGCGGGAGGGAACTACTATGGTTATTTGCTTACTGG
2059	TCACCATCTCCAGAGATGACTTACAGAGCATGCTCTATCTGCTAATGAACAACCTGACCACTGATGACACAGCCATGTATTACTGTGTGAGCGGGAGGGAACTACTATGGTTATTCGCTCACTGG
3059	TCACCATCTCCAGAGATGACTTGCAGAGCATGCTCTATCTGCTAATGAACAACCTGACCACTGATGACACTACCATGTATTACTGTGTGAGCGGGAGGGAAATACTATGGTTGTTCGCTCACTGG
4059	TCACCATCTCCAGAGATGACTTGCAGAGCATGCTTTATCTGATAATGAACAACCTGACCACTGATGACACTACCATATATTACTGTGTGAGCAGGAGGGAAATACTATGGTCGTTCGCTCACTGG
5059	TCACCATCTTCAGAGATGACTTGCGGAGCTTGCTTTATCTGATAATGAACAACCTGACCACTGATGACACTACCATATATTACTGTGTGAGTAGGAGGGAAATACTATGGTCGTCCGCTCACTGG
60	ATTCCCAAAGCATCCTCTATCTTCAAATGAACACACTGAGAACTGAGGACAGTGCCACTTATTACTGTGCAAGAGATACGGCAGCTAGCCTCTGCAGTGCCACAACTGCCTGGTTTGCTTACTGG
1060	ATTCCCTAAGCATCCTCTATCTTCAAATGAACACACTGAGAACTGAGGTCAGCGCCACTTATTACTGTGCAAGAGATACGGCAGCTAGCCTCTGCAGTGCCACAACTGCCAGGTTTGCTTTCTGG
2060	ATTCCCTATGCACCCGCTATCTTCAAATGAACACACTGAGAACTGAGGTCAGCGCCACTTATTACTGTGCAAAAGATACGACAGCTAGCCTCTGCAGTGCCACAACTGCCAGGTTTGCTTTCTGG
3060	ATTCCCTATGCACCCGCCGTCTTCAAATGAACATACTGAGAACTGAGGTCAGCGCCACTTATTACTGTGCAAAAGATACGACAGTTAGCCTCTGCAGTACCACAACTGCCAGGTTTGCTTTCTGG
4060	ATCCCCTATGCACCCGCCGTCCTCAAATGAACATACTGAGAACTGAAGTCAGCGCCACTTATTACTGTACAAAAGATACGACAGTTAGCTTCTGCAGTACCACAACTGCCAGGTTTGCTTTCTGG
5060	ATCCCCTTTGCACCCGCCGTCCTCAAATGAACATACTGAGGACTGAAGTCAGCGCCAATTATTACTGTACAAAAAATACGACAGTTAGCTTCTGCAGTACCACAACTGCCAAGTTTGCTTTCTGG
61	AGGGCAAGGCCACACTGACTGCAGAAAAATCCTCCAGCACTGCCTACATGCAGCTCAGCAGCCTGACATCTGAGGACTCTGCTGTCTATTTCTGTGCAAGGGATACCTACTACTTTGACTACTGG
1061	AGGGCAAGGCCACACTGACTGCAGAAAAATCCTCCAGCACTGCCTACATGCAACTCAGCAGCCTGACATCTGAGGACTCTGCTGCCTATTTGTGTGCAAAGGACACCTACTACTTTGACTACTGG
2061	AGGGCAAGGCCACACTGACTGCAGAAAAATTCTCCAGCACTGCCTACATGCAACTCAGCAGCACGACATCTGAGGACTCTGCTGCCTGTTTGTGTGCAAAGGACACCTACTACTTTGGCTACTGG
3061	AAGGCAAGGCCCCACTGACTGCAGAAATATTCTCCAGCACTGCGTACATGCAACTCAGCAGCACGACATCTGAGGACTCTGCTGCCTGTTTGTGTGCAAAGGACACCTACTACTGTGGCTACTGG
4061	AAGACAAGGCCCCACTGACTGCAGAAATATTCTCCAGCACTGCGTGCATGCAACTCAGCAATACGACATCTGAGGTCTCTGCTGCCTGTTTGTGTGCAAAGGACACCTACTACTGTGGCTACTGG
5061	AAGACAAGGCCCCACTGACTGCAGAAATATTCTACAGCACTGCGTGCATGCAACTCAGCAATACCACATTTGAGGTCTCTGCTGCCTGTTTGTGTGCAAAAGACACCTACTACGGTGGCTACTGG
62	GACTGAGCATCAGCAAGGACAACTCCAAGAGCCAAGTTTTCTTAAAAATGAACAGTCTCCAAACTGATGACACAGCCATGTACTACTGTGCCAGAAAATACCTCTACTGGTACTTCGATGTCTGG
1062	GACTGAGCATCAGTAAGGACAACTCCAAGAGCCAAGTTTTCTTAAAAATGAACAGTCTCCAAACTGTTGACACAGCCATGTACTACTGTGCCAGAAAATACCTCTACGGGTGCTACGATGTCTGG
2062	GACTGAGCATCAGTAAGGACAACCCTGAGAGCCAAGTTTTCTTAAAAATGAACAGTCTCCAAACTGTTGCTACAGCCATGTACTACTGTGCCAGAAAATACCTCTACGGGTGCTACGATGTCTGG
3062	GACTGAGCATCAGTCAGGACAACCCTGAGAGCCAAGTTTACTTAGAAGTGAACAGTCTCCAAACTGTTGCTACAGCCATGTACTACTGTGCCAGAAGATACCTCTACGGGTGCTACGATGTCTGG
4062	GACTGAGCATCAGTCAGGACAGCCCTGAGAGCCAGGTTTACTTAGAAGTGAACTGTCTCCAAACTGTTGCTACAGCCATGGACTACTGTGCCAGAAGATATCTCTACGGGTGCTACGATGTCTGG
5062	GACTAAGCATCAGTCAGGACCGCCCTGAGAGCCAGGTTTACTTAGAAGCGAACTGCCTCCAAACTGTTGCTACAGCCATGGACTCCTGTGCCAGAAGATATCTCTACGGGTGCTACGATGTCTGG
63	TCTCCAGAGACAATGCCAGGAACACCCTGTACCTGCAAATGAGCAGTCTGAAGTCTGAGGACACAGCCATGTATTACTGTGCAAGACGGGCTAGCCTCTGCAGTGCCACAAGGTTTGCTTACTGG
1063	TCTCCAGAGACAATGCCAGGAACACCCTGTACCCACAAATGAGCAGTCTGCAGTCTGAGGACACAGCCATGTATTACTGTGCAAGGCGCGCTAGCCTCTGCAGTGCCACAAGGTTTGCTTACTGG
2063	TCTTCAGAGACAATGCCAGGAACACCCTGTTCCCACAAATGAGCAGTCTGCAGCCTGAGGACACAGCCGTGTATTACTGTGCAAGGCGCGCTAGCCCCTGCAGTGCCACAAGGTTTGCTTACTGG
3063	TCTTCAGAGACAATGCCAGGAACACCCTGTTCCCACGAATGAGCAGTCTGCAGCCTGAGGGCACAACCGTGTATCACTGTGCAAGGCGCGCTAGCCCCTACAGTGCCACAAGGTTTGCTTACTGG
4063	TCTTCAGAGACAATGTCGGGAACACCTTGTTCCCACGAATGAGCAGTCTGCAGCCTGAGGGCACAACCGTGTATCACTGTGCAAGGCGCGCTAGCCCCTACAGTGCTCCAAGGTTTGCTTACTGG
5063	TCTTCAGAGACAGTGTCGGGAACGCCTTGTTCCCACGAATGAGAAGTCTGCAGCCTCAGCGCACAACCGTGTATCACTGTGCAAGGCGCGCTAGCCCCTACAGTGCTCCAAGGTTTGCTTACTGG
64	AGACCTCCAACTACCAAGTATTCCTTAAACTCACCAGTGTGGACACTGCAGATTCTGCCACATACTACGGTGCTTGGAGAGAGAAGTTTTATTACTACGGTAGTAGCTTCTGGTTTGCTTACTGG
1064	AGACCTCCAACTACCAAGTATTCCTTAATCTCACCAGTGTGGACACTGCGGATTCTGCCACATACTACGGTGCTTGGAGAGAGAATTTTAATTACTACGGTTGTAGCTTCTGGTTTGCTTACTGG
2064	ACACCTCCAGATACCAAGTATTCCTTAATCTCACCAGTGTGGACACTGCGGGTTCTGCCATATACTACGGTGCTTGGAGAGAGAATTTTAATTACTACGGTTGTAGCTTCTGGTTTGCTTACTGG
3064	ACACCTCCAGATACCAAGTATTCTTTAATATCACCAGTATGGACACTGCGGGTTCTGCCATATACTACGGTGCTTGGAGAGAGATTTTTAATTACTACGGTTGTAGCTTCCGGTTTGCTTACTGG
4064	ACACCTCCAGATACCAAGTATTCTTTAATATCACCAGTATGGACACTGCGGGTCCTGCTATATACTACGGTGCTTGGAGAGAGATTATTAATTACTACGGTTGTAGCTTCCTGTTCGCTTACTGG
5064	ACAGCTCCAGATACCAAGTATTCTTTAATATCACCAGTATGGACACTGCGGGTCCTCCTTTATACTACGGTGCTTGGAGAGAGATTATTAATTACTACGGTTGTGACTTCCTGTTCGCTTACTGG
65	CTAGAGAGAATGCCAAGAACACCCTGTACCTGGAAATGAGCAGTCTGAGGTCTGAGGACACGGCCATGTATTACTGTGCAAGAAGGAATACCTACGGGGAGGCGGACTATGCTATGGACTACTGG
1065	CTAGAGAGAATGCCAAGAACACCCTGTACCTGGAAATGAGTAGTCTGAGGTCTGAGGACACGGCCATATATGACTGTACAAGAAGGAATACCTACGGGGAGGTGGACTATGCTATGGACTACTGG
2065	CTAGAGAAAATGCCAAGAACAGCCTGTACCTGGACATGAGTAGTCTGAGGTCTGAGGACACGGCCATATATGACTGTACGAGAAGGAATACGTACGGGGAGGTGGACTATGCTATGGACTACTGG
3065	CTAGAGAAAATGCCAAGAGCAGCCTGTTCCTGGACATGAGTAGTGTGAGGTCTGAGGACACGGACATACATGACTGTACGAGAAGGAATACGTACGGGGAGGTGGACTATGCTATGGACTACTGG
4065	CTAGAGAAAATACCAAGAGCAGCCCGTTCCTGGACATGAGTAGTGTGAGGTCTGAGGACAAAGACATACATGACTGTACGAGAAGGAATAAGTACGGGGAGGTGGACTATGCTATGGACTACTGG
5065	CTAGAAAAAATACCAAGAGCAGTCCGTTCCTGGACATGAGTAGTGTGAGGTCTGAGGACAAAGACATACATGATTGTACGAGAGGGAATAAGTACGGGGAAGTGGACTATGCTATGGACTACTGG
66	GCAAAGACAACTCCAAGAGCCAAGTTTTCTTAAAAATGAACAGTCTGCAAACTGATGACACAGCCATGTACTACTGTGCACAAACCTGTCCTTCCTATGATTACGCGACCTGGTTTGCTTACTGG
1066	GCAAAGACAACTCCAAGAGCCAAGTTTTCTTGAGACTGAACAGACTGCAAACTGATGACACGGCCATGTACTACTGTGCACAAACCTGTCCTTCCTATGATTACGCGACCTGGTTTGCTTACTGG
2066	GCAAAGACAACTCCAAGAGCCAAGTTATCTTGAGACTGGACAGACTGCAAACTGACGACACGGCCATGTACTACTGTGCACAAACCTGTCCTTACTATGATTACGCGACCTGGTTTGCTTGCTGG
3066	GTAAAGACAACCCCAAGAGCCAAGTTATCTTGAGTCTGGACAGACCGCAAACTGACGACACGGCCATGTACTACTGTGCACAAACCTGTCCTTACTATGATTACGCGACTTGGTTTGCTTGCTGG
4066	GTAAAGACAACCCCAAGAGCCAGGTTATCTTGAGTCTGGACAAACCGCAAACTGACGACACGGCCATCTACTACTGTGCACAAACCTGTCCTTACTATGGTTACGCGACTTGGTCTGCTTGCTGG
5066	GTCAAGACGACCCCAAGAGCCAGGTTATCTTGAGTCTGGACAAACCGCGAACTGACGACACGGCCATCTACTACTGTGCACAACCCTGTCCTTACTATGGTTACGCGACTTGGTCTGCTTGTTGG
67	TCACCATCTCTAGAGAGAATGCCAAGAACACCCTGTACCTGGAAATGAGCAGTCTGAGGTCTGAGGACACGGCCATGTATTACTGTGCAAGACGGGCTGCGGGTTACGACTACTTTGACTACTGG
1067	TCCCCGTCTCTAGAGAGAATGCCAAGAACACCCTGTATCTGGAAATGAGCAGTCTGAGGTCTGAGGACACGGCCATGTATTACTGTGCACGACGGGCTGCGGGTTACGAATACTTTGACTACTGG
2067	TCCCCGTCCCTAGAGAGAATGCCAAGAACATCCTGTATCTGGAACTGAGCAGTCTGAGGTCTGAGGACACGGCCATGTATTACTGTGCACGCCGGGCTGCGGGTTGCGAATACTTTGACTACTGG
3067	ACCCCGTCCCTAGCGAGAATGCCAAGAACATCCTGTATCTGGAACTGAGCAGCCTGAGGTCTGAGGACACGGCGATGTATTACTGTGCACGCTGGGCTGCGGGTTGCGAATACTTTGACTACTGG
4067	ACCCCGTTCCTAGCGAGAATGCCAAGAACCTCCTGTATCTGGAACTGGGCAGCCTGAAGTCTGAGGACACGGCGATGTATTACTGTGCACGCTGTGCTGCGGGTTGCGAATACTTTGACTACTGG
5067	ACCCTGTTCCTAACGAGAATGCCAAGAACCTCTTGTATCTGGAACTGGGCAGCCTCAAGTCTGAGGACATGGCGATGTATTACTGTGCACGCTGTGCTGCGGGTTGCGAATACTTTGACTACTGG
68	GCAAGGCCACATTGACTGTAGACACATCCTCCAGCACAGCCTACATGCAGCTCAGCAGCCTGACCTCTGAGGACTCTGCGGTCTATTTCTGTGCAAGATGTTACTACTGGTACTTCGATGTCTGG
1068	GCAAGGGCACATTGACTGTAGACACATCCTCCAGCGCAGCCTACATGCAGCTCAGTGGCCTGACCTCTGAGGACTCTGCGGTCTATTTCTGTGCAAGATGTTGCTACTGGTACTTCGATGTCTGG
2068	GCAAGGGCACATTGACTGTAGACATATCCTCCAGCGCAGCCTACATGCAGCTCAGTGGCCTGACCTGTGAGGACTCTTCGGTCTATTTCTGTGCAAGTTGTAGCTACTGGTACTTCGATGTCTGG
3068	GCAAGGGCACATTGACTGTCGACATATCCTCCAGCGCAGCCTACATGCAGCTCAGTGGGCCGACCTGTGAGGACTCTTCGGTCTATTTCTGTGCAAGTTGTAGCTACTGGTATTTCGGTGTCTGG
4068	GCAAGGGCTCATTGACTGTCGCCATATCCTCCAGCGCAGCCTACATGCCGCTCAGTGGGCCGACCTGTGAGGACTCTTCGGTCTATTTCTGTGCAAGTTATAGCAACTGGTATTTCGGTGTCTGG
5068	GCAAGGGCTCATTGACTGTCGCCATATCCTCCAGCGCAGCCTACATGCCGCTCAGTGGGCCGACCTGTGAGGACTCATCGGTCTATTTCTGTGTGAGTTATAGCAACTGGTTTTTCGGTCTCTGG
69	CCTCCAGCACAGCCTACATGCAGCTCAGCAGCCTGACCTCTGAGGACTCTGCGGTCTATTTCTGTGCAAGATTCAGGCAGCTAGCCTCTGCAGTGCCACATACCCCCTATGCTATGGACTACTGG
1069	CCTCCAGCACAGCCTACTTGCAGCTCAACAGCCTGACCTCTGAGGACTCTGCGGGCTATTTCTGTACAAGATTCAGGCAGCTAGCCTCTGCAGTGCCACATACCCCCTGTGCTATGGACTACTGG
2069	CCTCCAGCACAGCCTACTTGCAGCTCAACAGCCTGACCTTTGAGGACTTTGCGGGCTATTTCTGTACAGGATTCAGACAGCTGGCCTCTGCAGTGCCACATACCCCCTGTGCTATGGACTACTGG
3069	CCTCCACGACAGCCTACTTGCAGCTGAACAGCCTGACCTTTGAGGACTTTGCGGGCTATTTCTGTACAGGATTCAGACAGCTGGTCTCTGCAGTGCCACATACCCCTTGTGCTATGGACTACTGG
4069	CCTCCACGACAGCCTACTTGCAGCTGAACAGCCTGACCTTTGAGAACTTTTCGGGCGATTTCTGTACAGCATTCAGAGAGCTGGTCTCTGCAGTGCCACATACCCCTTGTGCTATGGACTACTGG
5069	CCTCCGCGACAGCCTACTTGCAGCTGAACAGCATGACCTTTGAGAGCTTTTCGGGCGTTCTCTGTACAGCATTCAGAGAGCTGGTCTCTGCAGTGCCACATACCCCTTGTGCTATGGACTACTGG
70	TGAGCATCAGCAAGGACAATTCCAAGAGCCAAGTTTTCTTTAAAATGAACAGTCTGCAAGCTGATGACACAGCCATATATTACTGTGCCAGAAGGACAGCTCGTATAGATGCTATGGACTACTGG
1070	TGAGCATGAGCAAGGACAATTCCAAGAGCCAAGTTTTCTTTAAAATGAACAGTCTGCTAGCTGATGACACAGCCATATATAACTGTGCCAGAAAGACAGCTCGTATAAATGCTATGGACTACTGG
2070	TGAGCATGAGCAAGGACAATTCCAAGAGCCGAATTTTCTTTAAAATGAACGGTTTGCTAGCTGATGACACAGCCATATATAACTGTGCCGGAAAGACAGCTCGTATAAATGCTATGGACTACTGG
3070	TGAGCATGAGCAAGGACAATTCCAAGAACCGAATTTTTTTTAAAATGAACGGTTTGCTAGCTGAGGACACAGCCATATATATCTGTGCCGGAAAGGCAGCTCGTATAAATGCTATGGACTACTGG
4070	TGAGCATGAGAAAGGACAATTCCAAGAACCGAATTTCTTTTAAAATGAACGGTTTGCTAGCTGAGGTCACAGCCATATATATCTGTGCAGGAAACGCAGCTCGTATAAATGCTATGGACTACTGG
5070	TGGGCATGAGAAAGGACAATCCCAAGAACCGTATTTCTTTTAAAATCAACGGTTTGCTAGCTGAGGTCACAGCCATATATATCTGTGCAGGAAACGCAGCTCGTATAAATGCTATGGATTACTGG
71	CCAAGGATACCTCCAAAAACCAGGTATTCCTCAAGATCGCCAATGTGGACACTGCAGATACTGCCACATACTACTGTGCTCGAATTACGGTAGTAGCGGGAGGGGACTGGTACTTCGATGTCTGG
1071	CCAAGGATACCTCCAAAAACCAGGTATTCCTCAAGATTGCCAATGTGGACACTGCAGACACTGCCACATACTACTGTGCTCGAATTACAGTAGTAGCGGGAGGGGACAGGTACGTCGATGTCTGG
2071	CCAAAGATACCTCCAGAAACCAGGTATTCCTCAAGATTGGCAATGTGGACACTGCAGACACTGCCACATACTACTGTGCTCGGATTACAGTAGTAGCGGGAGGGGACAGGTATGTCGATGTCTGG
3071	CCACAGATATCTCCAGAGACCAGGTATTCCTCAAGATTCGCAATGTGGACACTGCAGACACTGCCATATACTACTGTGCTCGGATTACAGTAGTAGCGGGAGGGGACAGGTATGTCGATGTCTGG
4071	CCACAGATATCTCTAGAGACCAGGTATTCCTCAAGATTCGCAATGTGGACACTGCAGACACCGCCATATATTACTGTGCTCGGATTACAGTAGTAGCGGGAGGAGACAGATATGTCGATGTCTGG
5071	CCACAGATATCTCTAGAGACCAGGTATTTCTCAAGATTCGCAATGTGGACACTGCAGACACCGCCATATGTTACTGTGCTCGGATTTCAGTAGTAGCCGGAGGAGACAGAGATGTCGATGTCTGG
72	CCATCTCTAGAGAGAATGCCAAGAACACCCTGTACCTGGAAATGAGCAGTCTGAGGTCTGAGGACACGGCCATGTATTACTGTGCAAGACTCCCACTATGGTTACGAGACTACTTTGACTACTGG
1072	CCAACTGTAGAAAGAATGCCAAGAACACCCTGTACCTGGGAATGAGCAGTCTGAGGTCTGAAGACACGGCCATGTATTACTGTGCAAGACTCCCACTATGGTTACGAGACTACTTTGACTACTGG
2072	CCAACTGTAGAAAGGATCCCAATAACACCCTGTACCTGAGAATGAGCAGTCTGAGGTCTGAAGACACGGCGATGTATTACTGTGCAAGACTCCCACTATGGTTACGAGACTACTTTGACTACTGG
3072	CCAATTGTAGAAAGGATCCCAATAACACCCTGTACCTGAGAATGAGCAGTCTGAGGTCTGAAGACACGGCGAAGTATTACTGTGCAAGTCCCACACTATGGTTACGAGACTACTTTGACTACTGG
4072	CCAATTGTAGAAAGGATCCCAATAACGCCCTGTACCTGAGAATGAGCAGTCTGAGGTCTGGAGACACGGCGAAGTATTATTGTGCAAGTCCCACACTATGGTTACGAGACCACGTTGACTACTGG
5072	CCAATTGTAGAAAGGATCCCAATAACGCCCTGTGCCTGAGACTGAACCGTCTGAGGTCTGGAGACACGGCGAAGAATTATTGTGCAAGTCCCACACTATGGTTACGAGACCACGTTGACTACTGG
73	CCAGAGACAATACCAAGAAGACCCTGTACCTGCAAATGAGCAGTCTGAGGTCTGAGGACACAGCCTTGTATTACTGTGCAAGACAACAGACAGCTAGCCTCTGCAGTGCCACAACCTATTACTGG
1073	CCAGAGACAATACCAAGAAGACCCTGTACCTGCAAATGAGCAGACTAAGGTCCGAGGACACAGCCTTGTATTACTGTGCAAGACAACAGGCAGCTAGCCTCTGCAGTGCCACAACCTGTTACTGG
2073	CCAGAGATAATACCAAGCAGACCCTGTACCTGCAAATGAGCAGACTACGGTCCGAGGACACAGCACTGTATTACTGTGCAAGACAACAGGCAGCTAGCCTCTGCAGTGCCACAACCTGTTACTGG
3073	CCAGAGATAATACCAAGCAGACTCTGTGCCTGCAAATGAGCAGACTACGATCCGAGGACACAGCACTGTATTACTGTGCAAGACAACAGGCAGCTAGCCTCTATAGTGCCACAACCTGTTACTGG
4073	CCAGAGATAATACCAACCAGACTCTGTGCCTGGAAATGAGCAGACTACGATCCAAGGACACAGCACTGTATTACTGTGCAAGACAACAGGAAGCTAACCTCTATAGTGCCACAACCTGTTACTGG
5073	CCAGAGTTAATACCCACCAGACTCTGTGGCTGGAAATGAGCAGACTACGATCCATGGACACAGCACTGTATTACTGTGCAAGACAACAGGAAGCTAACGTCTATAGTGCCACAACCTGTTACTGG
74	ATTCAGAAAGCATGCTCTATCTGCAAATGAACAACTTGAAAACTGAGGACACAGCCATGTATTACTGTGTGAGACAGCAGGCAGCTAGCCTCTGCAGTGCCACAACCTGGTACTTCGATGTCTGG
1074	ATTTAGAAAGCATGCTCTATCTGCTAATGAACAACTTGAAAACTGAGGGCACAACCATGTATTACTGTGTGAGTCAGCAGGCAGCTAGCCTCTGCAGTGCCACAACCTGGTACTTCGATGTCTGG
2074	ATTTAGAAAGCATGCTCTATTTGCTAATGAACAACTTGAAAACTGAGGGCACAACCATGTATTATTGTGAGAGTCAGCAGGCAGCTAGCCTCTGCAGTGCCGCAACCTGGTACTTCGATCTCTGG
3074	ATTTAGAACGCATGCTCTATTTGCTAATGAGCAACTTGAAAGCTGAGGGCACAACCATGTATTATTGTGAGAGTCAGCAGGCAGCTAGCCTCTGCATCGCCGCAACCTGGTACTTCGATCTCTGG
4074	ATTTAGAACGCATGCTCTATTTGCTTATGAGCAACTTGAAAGCTGAGGGCACAACCATGTATCATTGTGAGAGTCAGCAGACAGCTAGCCTCTGCATCGCCGCCACCGGGTACTTCGATCTCTGG
5074	ATTTAGCACGCATGCTCCATTTGCTTATAAGCAACTTGAAAGCTGAGGGCACAACCATGTATCATTGTGAGAGTGAGCAGACAGCTAGGCTCTGCATCGCCGCCACCGGGTACTTCGATCTCTGG
75	CTGTAGACAAATCCTCCAGCACAGCCTATATGGAACTTGCCAGACTGACATCTGAGGACTCTGCCGTCTATTACTGTGCAAGAGCCCCTACTACGGTAGTAGCTGACTGGTACTTCGATGTCTGG
1075	CTGTAGACAAATCCTCCAGCACAGCCTATATGGAACTTGCCAGACTGGCATGTGAGGACTCTGCCGTCTATTACTGTGCAAGAGCCCCTCCTACGGTAATAGCTGACTGGTACCTCGATGTCTGG
2075	CTGTAGACAAATCCTCCAGCACGGCCCATAAGGAACTTGCCAGACTGGCATGTGAGGACTCTGCCGTCTATTACTGTGCAAGAGCCCCTCCTACGGTAATCGCTGACTGGTACCTCGACGTCTGG
3075	CTGTAGACAAATTCTCCAGCACGGCCCATAAGGAACTTGCCAGGCTGGCATGTGAGGACTCTGCCGTCTATTGCTGTGCAAGAGCCCCTCCTACGGTAATCGCTAGCTGGTACCTCGACGTCTGG
4075	AGGTAGACAAATTCTCCAGCACGGCCCATAAGGAGCTTGCCAGGCTGGCATGTGAGGACTCTGCCGTCTATTGCTGTGCACGAGCCCCTCCTGCGGTAATCGCTAGCTGGTACCTCGACGTCTGG
5075	AGGTGGACAATTTCCCCAGCACGGCCCATAAGGAGCTTGCCAGGCTGGCACGTGAGGACTCTGCCGTCTATTGCTGTGCACGAGCCCCTCCTGCGGCAATCGCTAGCTGGTACCTCGACGTCTGG
76	CACTGACTGTAGACACATCCTCCAGCACAGCCTACATGCAGCTCAGCAGCCTGACATCTGAGGACTCTGCGGTCTATTTCTGTGCAAGAGCTACTATGGTTACCTACTGGTACTTCGATGTCTGG
1076	CACTGACTGTAGACGCATCCTCCAGCGCAGCCTACATGCAGCTCAGCAGCCTGACATCTGGGGACTCTGCGGTCTATATCTGTGCAAGAGCTACTATGGTTACCTACTGCTACTTCGATGTCTGG
2076	CACTGACTGTAGACGCATCCTCCAGCGTAGCCTACATGAAGCTCGGCAGCCTGACATCTGGGGACTCTGCGGTCTATATCTGTGCAAGAGCTATCATGGTTACCTACTGCTACTTCGATGTCTGG
3076	CACTGACTGTAGACGCATCCTCCAGAGTAGCCTACATGAAGCTCGGCAGCCTGACATCTGGGGACTCTGCGGTCTATATCTGTGCAAGAGCCATCATGGTCACCTACTGCTTCTTCAATGTCTGG
4076	CACTGACTGTAGCCGCATTCTCCAGAGTAGCCCACATGAAGCTCGGCAGCCTGACATCTGGGGACTCTGCGGTCTATATCTGTGCAAGAGCCATCATGGTCACCTACTGCTTCTGCAAAGTCTGG
5076	CACTGACGGTAGCCGCCTTCTCCAGAGTAGCCCACATGAAACTCGGCAGTCTGACATCTGGGGACTCTGCGGTCTATATCTGTGCAAGAGCCATCATGGTCCCCTACTGCTTCTGCAAAGTCTGG
77	GCAAGGCCACATTGACTGTAGACAAGTCCTCTAGCACAGCCTACATGGAGCTCCGCAGCCTGACATCTGAGGACTCTGCAGTCTATTACTGTGCAAGGCCTCTGCAGTGCCAGTTTGCTTACTGG
1077	GCAAGGCCACAGTGACTGTAGACAAGTCCTCTAGCACAGCCTACATGGAGCTCCGCAGCCTGACATCTGAGGACTCTGCAGTCTGTTACTGTGGAAGGTCTCTGCAGTGCCAGTTTACTTACTGG
2077	GCAAGGCCACAGTGACTGTAGACAAGTCCTCTAGCACAGCCTACATGGAGCTCCGCAGCCTGACATCTGAGGACTTTGCAGTCTGTTACTGTGGTAGGTTTCTACAGTGCCAGTCTACTTACTGG
3077	GCATGGCCACAGTGACTGTAGACAAGTCCTCCAGCACAGCCTACATGGAGCTCCGCAGCCTGACATCTGAGGACTTTGCAGTCTGTTTCTGTGGTAGATTTCTACAGTGCCATTCTACTTACTGG
4077	GCATGGCCACAGTGACTGTAGACAAGTCCTCCAGCACAGCCTACTTGCAGCTCCGCAGCATGACATCTGAGGAACTTGCAGTCTGTTTCTGTGGTAGATTTCTACAGTGCCATTCTACTTACTGG
5077	GCATGGCCACAGTGACTGCAGACAAATCCTCCGGCACAGCCTACTTGCAGCTCCGCAGCATGGCATCTGAGGAACTTGCAGTCTGTTTCTGTGGTAGATTTCTACAGTGCTATTCTACTTACTGG
78	TCTCCAGAGACACTTCCCAAAGCATCCTCTACCTTCAGATGAATGCCCTGAGAGCTGAGGACACTGCCATTTATTACTGTGCAAGAGATGCCCAGCTCAGGCTACCCCCCTGGTTTGCTTACTGG
1078	TCTCCAGAGACACTTGCCAAAACATCCTCTACCTTCAGATGAATGCCCTGAGAGCTGAGGACACTGCCATTTATTACTGTGCAAGAGATGCCAAGTTCAGGCCACCCCCCTGGTTTGCTTACTGG
2078	TCTCCAGCGACACTTGCCATAACATTCTCTACCTGCAGATGAATGCCCTGAGAGCTGAGGACACTGCCATTTCTTACTGTGCAAGAGATGCCAAGTTCAGGCCACCCCCCTGGTTTGCTTACTGG
3078	TCTCCAGCGACACTTGCCATAACATTCCCTACCTGCAGATGAATGCCCTGAGAGTTAAGGACACTGCCATTTCTTGCTGTGCAAGAGATGCCAAGTTCAGGCCACCCCCCAGGTTTGCTTACTGG
4078	TCTCCAGCGACACTTGCCATAACATTCCGTACCTGCAGATGAATGCCCTGAGAGTTAAGGACACTGCCAGTTCTTGCTGTTCAAGAGATGCCAAGTTTAGGCCACCCCCCAGGTTTGTTTACTGG
5078	TCTCCAGCGAAACTTGCCATAACATTGCGTACCTGCGGATGAATGTCCTGAGAGTTAAAGACACTGCCAGTTCTTGCTGTTCAAGAGATGCCAAGTTTAGGCCACCCCCCAGGTTTGTTTACTGG
79	AGGGCAAGGCCACATTGACTGTAAACAAGTCCTCCAGCACAGCCTACATGGAGCTCCGCAGCCTGACATCGGAGGATTCTGCAGTCTATTACTGTGCAACGTATACCCGGTACTTCGATGTCTGG
1079	AGGGCAAGGCCACATTGACTGTAAACAAGTCCTCCAGCACAGCCTACATGGAGCTCCGCACCCTGACATCGGAGGATTCTGCAGTCCATTTCTGTGCAACGTATAGCCGGTACTTGGATGTCTGG
2079	AGGGCAAGGCCACACTGACTGTAAACAAGTCCTCCAGCACAGGCCACATGGAGCTCCGCCCCCTGACATCGGAGGATTCTGCAGTCCATTTCTGTGCAACGTATAGCCGGTATTTGGATGTCTGG
3079	AGGGCAAGGCCACACTGACTGTAAACAAGTCCTCCAACACAGGCCACATGGGACTCCGCCCCCTGACATCGGAGGATTCTGCTGTCCATTTCTGTGCAACGTATAGCCGGTATTTGGATGTGTGG
4079	AGGGCAAGGCCACACTGACTGTAAACAAGTTCTCCAACGCAGGCCACACGGGACTCCGCCCCCTGACATCGGAGGATTCTGCTGTCCATTTCTGTGCGACGTATAGCTGGTATTTGGATGTGTGG
5079	AGGGCAAGGCCACACTGGCTGTAAACAAGTTCTCCCACGCAGGCCACACGGGACTCCGCCCCCTGACATCGGGGAATTCTGCTGTACATTTCTGTGCGACGTATAGCTGGTATTTGGATGTGTGG
80	GGAGGTTCACCATCTCAAGAGATGATTCCAAAAGTAGTGTCTACCTGCAAATGAACAGCTTAAGAGCTGAAGACACTGGCATTTATTACTGTACCAGGATACCTACCTCCTGGTTTGCTTACTGG
1080	GGAGGTTCACTATCTCTAGAGATGATTCCAAAAGTAGTGTCTACCTGCAAATCAACAGCTTAAGCGCTGAAGACACTGGCATTTTTTACTGTACCAGGATACCTACCTCCTGGTTTGCTTACTGG
2080	GGAGGGTCACTACCTATAGAGATGATTCCAAAAGTAGTGTCTACCTGCAAATCAACAGCTTAAGCGCTGAAGACACTGGCATTTTTTACTGTACCAGGACACCTACCTCCTGGTTTGCTTTCTGG
3080	GGAGGGTCACTGCCTATAGAGATGATTCCAAAAGTAGTGTCTACCTGCAAATCAACAGCTTAAGCGCTGAGGACACTGGCATTTTTTACTGTATCAGGACACCTACCTCCTGGTTTCATTTCTGG
4080	GGCGGGTCACTGCCAATAGAGATGATTCCAAAAGTACTGTCTACCTACAAATCAACATCTTAAGCGCTGAGGACACTGGCATTTTTTACTGTATCAGGACACCTACCTCCTGGTTTCATTTCTGG
5080	GGCGGGTCACTGCCAATGGAGATGATTCCAAAAGTGCTGTATACCTAAAAATCAACATCTTAAGCGCTGAGGACACTGGCATTTTTTACTGTATCAGGACACCTACCTCCTGGTTTCATCTCTGG
81	CAAGTCGAACCACCATCACTAGAGACACTCCCAAGAACCAGTTCTTCCTGGAAATGAACTCTTTGACTGCTGAGGACACAGCCACATACTACTGTGCACGAGTTCCTAACTGGTTTGCTTACTGG
1081	CAAGTCGAACCACCATCACTAAAGACACTCCCAAGAACCAGTTCTTCCTGGAAATGAACCCTTTGACTGCTGAGGACACAGCCACATACTACTGTGCACGCGCTCCCAACTGGTTTGCTTACTGG
2081	CAAGTCGAACCACCATCACTAAAGACACTCCCAAAAACCAGTTCTTCCTGGAAGTGAACCCTTTGACTGCTGAGGACACAGCCATATACTACTGTGCACGCGCTGCCAACTGGTTTGATTACTGG
3081	CAAGTCGAACCTCCATCACTAAAGACACTCCCAAAAACCAGTTCTTCCTGGAAGTGAACCCTTTGACTGCTGAGGACACAGCCATTTACTACTGTGCACGCGCTGCCAACTGGTTTGAACATTGG
4081	CAAGTCGAACCTTCAACACTAAGGACATTCCCAAAAACCAGTTCTTCCTGGAAGTGAACCCTTTGACTGCTGAGGACACAGCCATTTACTACTGTGGACGCGCTGCCAACTGGTTTGAACATTGG
5081	CAAGTCGAGCCTTCAACACTAAGGACATTCCCAAAAACCAGTTCTTCCTAGAAGTGAACCCTTTGACTGCTGAGGACATAGCCATTTACTACTGTGGACGCGCTGCCTACTGGTTGGAACATTGG
82	TGAGCATCAGCAAGGACAACTCCAAGAGCCAAGTTTTCTTAAAAATGAACAGTCTGCAAACTGATGACACAGCCATGTACTACTGTGCCAGTGCTACCCCGAATAACTTCTGGTTTGCTTACTGG
1082	TGAGCATCAGCAAGGACAACTCCAAGAGCCAAATTTTCCTCAAAATGAACCGCCTGCAAACTGATGACACAGCCATGTACTACTGTGCCAGTGCTACCCCGAATAACTTCTGGTTTGCTTACTGG
2082	TGCGCATCAGCAAGAACAACTCCAAGAGCCAAATTTTCCACAAAATGAACCGCCTGCAAACTGATGACACAGCCATGTACTACTGTGCCGGTGCTACCCTGAATAACTTCTGGTTTGCTTACTGG
3082	TGCGCATCACCAGGAACAACTCCAAGGGCCAAATTTTCCACAAAATGAGCCGCCTGCAAACTGATGACACAGCCATGTACTACTGTGCCGGTGCTACCCTGAATAACTTCTGGCTTGCTTACTGG
4082	TGCGCATCCCCAGGAACAATTCCAAGGGCCAAATTTACCACAAAATGAGCCGCCTGCAAACTGATGACCCAGCCATGTACTACTGTGGCGGTGCTACCCTGAATAACTTCTGGCTTGCTTACTGG
5082	TGCGCATCCCCAGGAACAATTCCAAGGGCCATATTTACCACAAAATGAGCCGCTTGCAAACTGATGACCCAGCTATGTACTACTGTGGCGGTGCTCCCCTGAATAACTTCTGGCTCGCTTACTGG
83	GATTCACCATCTCCAGAGATGATTCAGAAAGCATGCTCTATCTGCAAATGAACAACTTGAAAACTGAGGACACAGCCATGTATTACTGTGTGAGCTCAACTACGAACTGGTACTTCGATGTCTGG
1083	GATGCACCATCTCCAGAGATGATTCAGAACGCATGCACTATCTGCAAATGAACAACTTGAAAACTGAGGACACAGCCATGTATTACTGTGTGCGCTCAGCTACGAACTGGTACTTCGATGTCTGG
2083	GATGCACCATCTCCAGAGATGATTCAGAACGCATACACTATCTGCAAATGAGCAACTTGAAAACTGCGGCCACAGCCGTGTATTACTGTGTGCGCTCAGCTACGAACTGGTACTTCGATGTCTGG
3083	GCTGCACCATCTCCAGAGATGATTCAGAACGCATACACTATCTTCAAATGAGCAACTTGAAAACTGCGGCCACAGCCGTGTATTACTGTGCGCGCTCAGATACGAACTGGTACTTCGATGTATGG
4083	ACTGCACCATCTCCAGAGATGATTCAGAACGCATACACTATCTTCGAATGAGCAACTTGAAAACTCCGGCCACAGCCGTGTATTACTGTGCGCGCTCAGATACGAACTGGTGCTTCAATGTATGG
5083	ACTGCACCATCTCCGGAGATGATTCAGAACGCATACACTATCTTCGAATGAGCAACCTGAAAACTCCGGCCGCAGCCGTGTATTACTGTGCGCGCACAGATACGAATTGGTGCTTCAATGTATGG
84	CCAGACTGAGCATCAGCAAGGATAACTCCAAGAGCCAAGTTTTCTTAAAACTGAACAGTCTGCAAACTGATGACACAGCCACGTACTACTGTGCCAAACCAGGATTACGGTACTTTGACTACTGG
1084	CCAGACCGAGCATCAGCAAGGATAACCCCAAGAGCCAAGTTTTCTTAGAACTGAACAGTCTGCAGACTGATGACACAGCCACGTACTACTGTGCCAAACCAGGATTACGGTACTTTGCCTACTGG
2084	CCAGACCGGGCATCAGCAAGGATAACCCCAAGAGCCAAGTTTTCTTAGAACTGAACAGTCCGCAGACTGATGACACTGCCACGTACTACTGTGCCATACCAGGATTACGGTATTTTGCCTACTGG
3084	CCAGGCCGGGCATCAGCAAGGATAGCCCCAAGAGCCAAGTTTTCTTAGAACTGAACAGTCCGCAGACTGATGACACTGCTACGTACTACTGTGACATACCGGGATTACGGTATTTTGCCTACTGG
4084	CCAGGCCGGGCATCAGCAAGGATAGCCCCAAGAGCCAAGTATTCCTAGAACTGACCAATCCGCAGACTGATGACACTGCTACGTACTACTGTGACATACAGGGATTACGGTATTTTGCCTACTGG
5084	CCAGGCCGGGCATCTGCAAGGATAGCCCCAAGACCCAAGTATTCCTAGAACTGACCAATCCGCAGACTGATGACACTGCTACGTACTACTGTGACATCCAGGGATTACGGCATTTCGCCTACTGG
85	CTGTAAACAAGTCCTCCAGCACAGCCTACATGGAGCTCCGCAGCCTGACATCGGAGGATTCTGCAGTCTATTACTGTGCAAGGACAGCTAGCCTCTGCAGTGCCACAACTTACTTTGACTACTGG
1085	CTGTAAACAAGTCCTCCAGCACAGCCTACATGGAGCTCCGCAGCCTGACCTCGGAGGATTCTGCACTCTATTACTGTGCAAGGACAGCTACCCTCTGCAGGGCCACAACTTACTTTGGCTACTGG
2085	CTGTAAACAAGTCCTCCAGCTCAGCCTACATGGAGCTCCGCAGCCTGACCTCGCAGGATTCTGCACTCTATTATTGTGCAAGGACAGCTACCCTCTGCAGGGCTACAACTTACTTCGGCTACTGG
3085	CTGTAAACAAGTCCTCCAGCTCAGCCTACATGGAGCTCCGCAGCCTAACCTCGCAGGATTCTGCGCTCTCTTATTGTGTAAGGACAGCTACCCTCTGCAGGGCTACAACTTACTCCGGCTACTGG
4085	TTGTGAACAAGTCCTCCAGCTCTGCCTACCTGGAGCTCCGCAGCCTAACCTCGCGGGATTCTGCGCTCTCTTATTGTGTAAGGACAGCTACCCTCTGCAGGGCTACAACTTACTCCGGCTACTGG
5085	TTGTGAGCAAGTCCTCCAGCTCTGCCTACCTGGAGCTTCGCAGCCTAACCTCGCGGGATTCTGCGCTCTCTTATTGTGTAAGGACAGCTACCCACTGCAGGGCTACGACTTACTCCGGCCACTGG
86	CCAGAGATAATTCCCAAAACATCCTCTATCTTCAAATGAACACCCTGAGGGCTGAGGACAGTGCCACTTATTACTGTGTAAAAGCTGTAGGGATAACTGGGACCTACTGGTACTTCGATGTCTGG
1086	CCAGAGATAATTCCCAAAACATCCTCTATCTTCAAATGAGCACCCTAAGGACTGAGGACAGTGCCACTTATTACTGTGTAAGAACTGTAGGGATAACTGGGACCTACTGGTACTTCGATGTCTGG
2086	CCAGAGATATTTCCCACAACATCCTCTATCTTCAAATGAGCGCCCTAATGACTGAGGACAGTGCCACTTATTACTGTGTAAGAACTGTAGGGATAACTGGGACCTACTGGTACTTCGATGCCTGG
3086	CTAGAGATATTTCCCACAACATCCTCTATCTTCAAATAAGCGCCCTAATGACCGAGGACAGTGCCACTTATTACTGTGTAAGAACTGTAGGGATAACTGGGATCTACTGGTACTTCGGTGCCTGG
4086	CTAGAGACATTTCCCACAACATCCTCTATCTTCAAATAAGCGCCCTAATGACCAAGGACAGTGCCACTTATTACTGTGTAAGAATTGTAGGGATAACTGGGATCTACTTGTACTTAGGTGCCTGG
5086	CTAGAGACATTTCCCGCAACATCCTCTATCTTCAAATAAGCGCCCTATTGACCAAGGACAGTGCCACTTATTATTGTGTAAGAATTGTAGGGATAACTGGGATCTACGTATACTTAGGTGCCTGG
87	GCAAGGCCACATTGACTGTAGACACATCCTCCAGCACAGCCTACATGGAGCTAAACAGCCTGACTTCTGAGGACTCTGCGGTCTATTACTGTGCAAGGTTAACTGCCTGGTACTTCGATGTCTGG
1087	GAAAGGCCACATTGACTGTAGACACATCCTCCAGCACAGCCTACATGGAGCTAGACAACCTGACTTCTGGGGACGCTGCGGTCTATTACTGTGCAAGGTTAACTGCCTGGTACTTCGATGTCTGG
2087	GAAAGACCACATTGACTGTAGACACATCCTCCAGCACAGCCTACATGGAGCTAGACAACCTGACGTCTGGGGACGCTGCGGTCTATTACTGTGCAAGTTTAACTGCCTGGTCCTTCGATGTGTGG
3087	GAAAGACCACATTGACTGTTGACGCATCCTCCAGCACAGCCCACATGGAGCTAGACAACCTGACGTCTGGGGACGCTGCGGTCTATTACTGTGCAAGTTTAACGGCCTGGTCCTTCGATATGTGG
4087	GAAAGACCACATTGACTGTTGACGCATCCTCCAGCACAGCCCACATGAAGCTAGACAACCTGACGTTTAGGGACGCTGCGGTCTTTTACTGTGCAAGTTTGACGGCCTGGTCCTTCGATATGTGG
5087	GAAAGACCACATTGACTGTTGACGCACCATCCAGCCCAGCCCACATGAAGCTAGACAACCTGAGGTTTAGGGACGCTGCGGTCTTTTACTGTGCAAGTTTGGCGGCCTGGTCCTTCGATATGTGG
88	GCAAGGCCACACTGACTGCAGACAAATCCTCCAGCACAGCCTACATGCAGCTCAGCAGCCTGACCTCTGAGGACTCTGCGGTCTATTTCTGTGCAAGTCTACAGTACTGGTACTTCGATGTCTGG
1088	GCAAGGCCACACTGACTGCAGACAAATCCCCCAGCGCAGCCTACATGCAGCTCAGCAGCCTGACCTCTGAGGACTCTGCGGTCCATTTCTGTGCAAGTCTACGGTACTGGTTCTTCGATGTCTGG
2088	GCAAGGCCACACTGACTGCAGACAAGTCCCCCAGCGTAGCCTACAGGCAGCTCAGCAGCCTGACCTCTGAGGACTGTGCGGTCCATTTCTGTGCAAGTCTATGGTACTGGTTCTTCGATGTCTGG
3088	GCAAGGCCACACTGACTGCAGGCAAGTCCCCCAGAGTGGCCTATAGGCAGCTCAGCAGCCTGACCTCTGAGGACTGTGCCGTCCATTTCTGTGCAAGTCTATGGTACTGGTTCTTCGATGTCTGG
4088	GCAAGGCCACACTGACTGCAGGCAAGTCCCCCAGAGTGGCCTATAGGCAACCCAGCAGCGTGACCTCTGCGGACTGTGCCGTCCATTTCTGTGCAGGTCTATGGTACTGGTTCTTCGATGTCTGG
5088	GCGAGGTCACACTGACTGCAGGCAAGTCCCCCAGAGTGGCCTATCGGCAACCCAGCAGCGTGACCTCAGCGGACTGTGCCGTCCATTTCTGTGCAGGTCTATGGTACTGGTTTTTCGATGTCTGG
89	GAGATGATTCCAAAAGTAGTGTCTACCTGCAAATGAACAACTTAAGGGCTGAAGACACTGGAATTTATTACTGCACAGCGAGGGACAGCTATGATGGTTACTCCCACTGGTACTTCGATGTCTGG
1089	GAGATGATTCCAAAAGGAGTGTCTACCTGCAAATGAACAACTTAAGGGCTGAGGACCCTGGAATTCATTACTGCACAGCGAGGGACAGCTATGATGGTTACTCCCACCGGTACTTCGATGTCTGG
2089	GAGATGATTCCAAAAGGAGTACCTACTTGCAAATGAACAACTTAAGGGCTGAGGACCCTGGAGTTCATTTCTGCACAGCGAGGGACAGCTATGATGGTTACTCCCACCGGTACTTCGATGTCTGG
3089	GAGATGATTCCAAAAGGAGTACCTACTTGCAAATGAACAACTTCAGGGCTGAGGACCCTGGGGTTCATTTCTGCACAGCGAGGGACAGCTATGATGGTTACAAACACCGGTACTTCGATGTCTGG
4089	GAGATGATTCCAAAAGGCGTACCTACTTGCAAATGAACGACTTCAAGGCTGAGGACCCTGGGGTTCATTTCTGCACAGCGAGGGACACTTATGATGGTTACAAACACCGGTACTTCGATGTCTGG
5089	GTAATGATTCCAAAAGGCCTACTTACTTGCAAATGAACGACTTCAAGGTTGAGGACCCTGGGGTTCATTTCTGCACAGCGAGGGACACTTATGATGGTTACAAACACCGGTACTTCGATGTCTGG
90	CAGACACATCCTCCAGCACTGCCTACATGCAGCTCAGCAGCCTAACATCTGAGGACTCTGCGGTCTATTACTGTGCAAGAGACACTACTATGGTTACGACCCAGTACTATGCTATGGACTACTGG
1090	CAGACACATCCTCCAGCACTGCCGACATGCAGGTCAGCAGCCTAACATCTGAGGACTCTGCGGTCTATTACTGTGCAAGAGACTCTACTATGGTCACGACCCAGTACTATGCTATGGATTACTGG
2090	CAGACACATCCTCCAGCACTGCCGACATGCAGGTCAGCAGCCTAGCATCTGAAGACTCTGCGGTCTATTACTGTGCAGGAGACTTTACTATGGTCACGACCCAGTACTATGCTCTGGATTACTGG
3090	CAGACACATCCTCTAGCACTGCCGACATGCAGGGCAGCAGCCTAGCATTTGAAGACTCTGCGGTCTATTACTGTGCAGGAGACTTTACTATGGTCGCGACCCAGCACTATGCTCTGGATTACTGG
4090	CAGACACGTCCTCTAGCACTGCCGACATCCAGGGCAGCAGCCTAGGATTTGAAGACTATGCGGTCTATTACTGTGCAGGAGACTTTACTATGGTCGCGACCCAGCACTATACTCTGGATTACTGG
5090	CAGACACGTCCTTTAGCACTGCCGACATCCAGGGCAGCAGCCTAGGATTTGAAGACTATGCGGTCTGTTACTGTGCAGGAGCCTTTATTATGGTCGCGACCCAGCACTATACTCTGGGTTACTGG
91	CACTGACTGTAGACAAATCCTCCAGCACAGCCTACATGCAGCTCAGCAGCCTGACATCTGAAGACTCTGCGGTCTATTTCTGTGCAAGCTGCAGTGCCACAAGAGACTGGTACTTCGATGTCTGG
1091	CACTGACTGTAGACAAATCCTCTAGCACAGCCTACATGCAGCTCAGCAGCCTGACATCTGAAGACTCTGCGGTCTATCTCTGTGCAAGCTGGAGTGCCACAGGAGACTGGTGCTTCGATGTCTGG
2091	CACTGACTGAAGACAAATCCTCTAGCACAGCCTACATGCAGCTCAGCCGCCTGAGATCTGAAGACTCTGCAGTATATCTCTGTGCAAGCTGGAGTGCCACAGGAGACTGGTGCTTCGATGTCTGG
3091	CACTGACTGAAGACAAATCCCCTAGCACACCCTACATGCAGCTCAGCCGCCTGAGATCTGAGGATTCTGCAGTATATCTCTGTGCAAGCTGGAGTCCCACAGGAGACTGGTGCTTCGATGTCTGG
4091	CACTGACTGAAGACAATTCCCCTAGCACACACTACATGCAGCTTAGCCGCCTGAGATCTGAGGATTCTGCAGTATATCTCTGTGCAAGCTGGAGTCCCACAGGAGATTGGTGCTTTGATGTCTGG
5091	CACTGACCGAAGACAATTCCCCTCGCACACACTATATGCAGCTTAGCCGCCTGAGATCTGAGCATTCTGCAGTATATCTCTGTGCAAGCTGGTGTCCCACAGGAGATTGGTGCTTTGATGTCTGG
92	AGGCCACATTGACTGCAGACAAATCCTTCAGCACAGCCTATATGCAATTCAGCAGCCTGACATCTGAGGACTCTCTGGTCTATTACTGTGCAGAGAGGGGGATTTTCCACTACTTTGACTACTGG
1092	AGGCCACATTGACTGCAGACAAATCCTTCAGCGTAGCCTATATGCAATTCAGCAGCCTGACATCTGAGGATTCACTGGTCTATTACTGTGCAGAGAGGGGGATTTTCCACTACTTTGACGACTGG
2092	AGGCCACATTGACTGCAGACAAATCCTTGAGCGTAGCCTATATGCAATTCAGGAGCCGGACATCTGAGGATTCACTGGTCTATTACTGTGCACAGAGAGGGATTTTCCACTACTTTGACGACTGG
3092	AGGCCACATTGACTGCAGACAAATCCTTGAGCGTAGCCTATATGCAATTCGGGAGCCGGACATCCGAGGATTCATTGATCTATTACTGTGCACAGAGAAGGATTTTCCACTACTTTGACGACTGG
4092	AGGCCACATTGACTGCAGACAAATCTTTGAGCGTAGCCTATATGCAATTCGGGAGCCGGACATCCGACGATTTATTGATCTATTACTGTGCACAGACAAGGATTGTCCACTACTTTGACGACTGG
5092	AGGCCACATTGACTGCAGACAAGTCTTTGAGCGTAGCCTATATGCAATTCGGGAGATGGACATCCGACGTTTTATTGATCTATCACTGTGCACAGACAAGGATTGTCCACTACTTTGACGACTGG
93	CCATCTCCAGAGATAATTCCCAAAGCATCCTCTATCTTCAAATGAATGCCCTGAGAGCTGAGGACAGTGCCACTTATTACTGTGCAAAAGACTCATCCCCTATGGTAACTACGTTTGACTACTGG
1093	CCAGCTCCAGAGATAATTCCCAAAGCATCCTCTATCTTCAAATGAGTGCCCTGAGAGCTGAGGACAGTGCCACTTATTATTGTGCAAAAGACTCAACCCCTTTGGTAACTACGTTTGACTACTGG
2093	CCAGCTCCAGAGATAATTCCCAAAGCCTCCTCTATCTTCAAATGAGTGCCCTGAGGGCTGAGAGCAGTCCCACTTATTATTGTGCAAAAGACTCAACCCCTTTGGTAACTACGTTTGACTACTGG
3093	CCAGCTCCAGAGATAATTCCCAAAGCCTCCTCTATCTTCAAATTGGTGCCCTGAGGGCTGAGAGCAGTCCCACTTATTATTGTGCAAAAGATTCAACCCGTTTGGTAACTACGTTTGACTATTGG
4093	CCAGGTCCAGAGATAATTCCCAAAGCCTCCTCTATCTCCAAATTGGTGCCCTGAGGGCTGGGAGCAGTCACACTTATTATTGTGCAAAAGATTCAACCCGTTTGGTAACTACGTTAGACTATTGG
5093	CCAGGTCCAGAGATAATTCCCAAAGCCTCCTCTATATCCAAATTGGTGCCCTGAGGGCTGGGAGGCGTCACACTTATTATTGTGCAAAAGGTTCAACCCGTTTGGTAACTGCGTTAGACTATTGG
94	TCATCTCGAGAGACAATGCAAAGAACATTCTATACCTGCAAATGAGCAGTCTGAAGTCTGAGGACACAGCCATGTATTACTGTGCAAGACGACTCCCCTGCAGTGCCACAACCTTTGACTACTGG
1094	TCATCTCGAGAGACAATGCAAAGATCATTCTATGCCTGCAAATGAGCAGTCTGAAGTCTGAGGACACAGCCATGTATTACTGTGCAAGACGACTACCCTGCAGTGCCCCAAACTTTGACTACTGG
2094	TCTTCTCGAGAGACAATGCAAAGATCGTTCAATGCTTGCAAATGAGCAGTCTGAAGTCTGAGGACACAGCCATGTATTACTGTGCAAGACGATTACCCTGCAGTGCCCCAAACTTTGACTACTGG
3094	TCTTCTCGAGAGACAATGCAAGGATCGTTCAATGCTTGCAAATGAGCAGTCTGAAGTCTGAGGACACAGCCATGTGTTACTGTGCAAGTCTATTACCCTGCAGTGCCCCAGACTTTGACTACTGG
4094	TCTTCTCGAGAGACAATGCAAGGATCGTTAAATGCTTGCAATTGAGCAGTCTGAAGTCTGAGGACACAGCCAGGTGTTACTGTGCAAGTCTATTACCCTGCAGTGCCCCAGACCCTGACTACTGG
5094	CCTTCTCGAGAGACCATGCAAGGATCGTTAAATGCTCGCAATTGAGCAGTCTGAAGTCTGACGACACAGCCAGGTGTTACTGTGCAAGTCTATTACCCTGCAGTGCCCCAGACCCCGACTACTGG
95	GCAAGGCCACACTGACTGCAGACAAATCCTCCAGCACAGCGTACATGGAGCTCCGCAGCCTGACATCTGAGGACTCTGCGGTCTATTTCTGTGCAAGACGGAGACTATGGTACTTCGATGTCTGG
1095	GCAAGGCCACACCGACTGCTGACAAATCCTCCAGCACAGCGTACATGGAGCTCCGCAGCCTGACATCTGAGCACTCTGCGGTCTATTTCTGTGCAAGACCGAGACTACGGTACTTCGATGTCTGG
2095	GCAAGGCCGCACCGACTGCTGACAAATGCTCCAGCACAGCGTACATGGAGCTCCGCAGCCTGACATCTGAGCACTCTGTGGTCTATTTCTGTGCAAGACCGAGACTACAGTACTTCGATGTGTGG
3095	GCAAGGCCGCACCGACTCCTGACAAATGCTCCAGCACAGCGTGCATGGAGCTCAGCAGCCTGACATCTGAGCACTCTGTGGTCTATTTCTGTGCAAGACCGAGACTACAGTACTTCGGTGCGTGG
4095	GCAAGGCCGCTTCGACTCCTGACAAATGTTCCAGCACAGCGTGCATGGAGCTCAGCAGCCTGACATCTGAGCACTCTTTGGTCTATTTCTGTGCAAGACCGAGACTACAGTACTTCGGTACGTGG
5095	GCAAGGCCGCTTCGACTCCTGACAAAGGTTCCAGCACAGCGTGCATGGAGCTGAGCGGTCTGACATCTGAGCACTCTTTGGTCTATTTTTGTGCAAGACCGAGACTACAGTACTTCGGTACGTGG
96	CCTTCTCTTTGGAAACCTCTGCCAGCACTGCCTATTTGCAGATCAACAACCTCAAAAATGAGGACACGGCTACATATTTCTGTGCAAGCGCTCTGCAGTGCCACAACGCCTGGTTTGCTTACTGG
1096	CCTTCTCTTTGGAAACATCTGCCATCAATGCCTATTTGCAGATCAACAACTTCAAAAATGAGGACACGGCTACAAATTTCTGTGCAAGCGCTCTGCAGTGCCACAACGCCTGGTTTGCTTACTGG
2096	CCTTCTCTTTGGAAACACCTGCCATCAATGCCTATTTGCAGATCAACAACTTCAAAAATGAGGACACGGCTACGAATTTCTGTGCAAACGCTCGGCAGAGCCACAACGCCTGGTTTGCTTACTGG
3096	CCTTCTTTTTGGAAACACCTGCAATCAATGCCTATTTGCTGATCAACAACTTCAAAAATGAGGACACGGCTACGAATTTCTGTGCAAACGCTCGGCTGAGCCACAATGCCTGGTTTGCTTACTGG
4096	CCTTCTTTTTGGAAACACCTGCAATCAATGCCTATTTACTGATCAACAACTTCAAAAATGAGGACACGGCTACGAATTTCTGTGGAAACGCTCGGCTGAGCCTCAATGCATGGTTCGCTTACTGG
5096	CCTTTTTTTTGGAAGCACCTGCAATCAATGCCTATTCACTGATCAACAACTTCAAAAATGAGGACACGGCTACGAATTTCTGTGGAAACGTTCGGCTGAGCCTCAATGCACGGTTCGCTTACTGG
97	CACTGACTGTAGACAAACCCTCCAGCACAGCCTACATGCAGCTCAGCAGCCTGACATCTGAGGACTCTGCGGTCTATTATTGTGCAAGGGGGGGTACTATGGTAACTGGCGGAGTTGCTTACTGG
1097	CACAGACTGTAGACAAACCCTCCAGCTCAACATACCTGCAGCTCAGCAGCCTGACATCTGAGGACTCTGCGGTCTATTATTGTGCAAGGGGGGGTACTATGGTAACTGGCGGAGTTGCTTACTGG
2097	CACAGACGGTAGACAAACCCTCCAGCTCAACATACCTGCAGCTCAGCGGCCTGACATCTGAGGACTCTGCGGTCTATTATTGTGCAAGGGGAGGTACGATGGTAGCTGGCGGAGTTGCTTACTGG
3097	CACAGTCGGTAGATAAGCCCTCCAGCTCAACATACCTGCAGCCCAGCGGTCTGACATCTGAGGACTCTGCGGTCTATTATTGTGCAAGGGGAGGTACGATGGTAGCTGGCGGAGTTGCTTACTGG
4097	CACAGTCGGTAGATAAGCCCTCCAGCTCAACATACCTGCAGCCCAGCGGTCTGAAATCTGAGGACTCTGCGGTCTACTATTGTACAAGGGGAGGTACGATGGTAGCTGGCGAAGTTGCTTTCTGG
5097	CACAGTCGGTGGATAAGCCCTCCAGCTCAATATACCTGCAGCCCAGCGGTCTGAAATCTGAGGACTCTGCGGTCTACTATTGTACAAGGGAAGCTACGATGGTAGCTGGCGAAGTTGCTTTTTGG
98	CCATAACTCGAGACACATCCAAGAACCAGTATTACCTGCAGTTGAATTCTGTGACTACTGAGGACACAGCCACATATTACTGTGCAAGATCTCCCCGACCCTACTACTGGTACTTCGATGTCTGG
1098	CCGTAACTCGTGACACGTCCAAGAACCAGTATTACCTGCAGTTGAATTCTGTGACTACTGAGGACACAGCCACATATAACTGTGCAAGATCTCTCCGACCCTACTACTGGTACTTCGATGTCTGG
2098	CTGTACCTCGTGACACGTCCAAGAACCAGTATTACCAGCAGTTGAATTCTGTGACTATTAAGGACACAGCCACATATAACTGTGCAAGATCTCTCCGACCCTACTACTGGTACTTCGATGTCTGG
3098	CTGTACCTCGTGACACGTCCAAGAACCAGTATTACCAGCAGTTGAATTCAGTGACTATTACCGACACAGCCACATATAACTGTGCAAGGTCTCTCCAACCCTACTACTGGTACTTCGATGTCTGG
4098	CTGTACCTCGTGACACGTCCAAGAACCAGTATCACCAGCAGTTGAGTTCAGTGACTTTTACCGATACAGCCACATATAACTGTGCAGGGTCTCTCCAACCCTACTACTGGTACTTCGATGTCTGG
5098	CTGTACCTCTTGACACGTCCAAGAACCAGTATCACCAGCAGTTGAGTTCAGTGACTTTTACCGATACAGCCACATATAACTGTGCAGGGTCTTTTCAACCCTACCACTGGTGCTTCGATGTCTGG
99	AGGCCAAACTGACTGCAGTCACATCCGCCAGCACTGCCTACATGGAGCTCAGCAGCCTGACAAATGAGGACTCTGCGGTCTATTACTGTACAAGCGATTACTACGGTAGTTCCTCCTCTTACTGG
1099	AGGCTAAACTGACGGCGGTCACATCCGCCAGCACTGCCTACATGGAGCTCAGCAGTCTGACAATTGAGGACTCTGCGGTCTATTACTGTACAAGCGATTACTACGGTAGTTCCTCCTCTTACTGG
2099	AGGCTAAACGGACGGCGGTCACATCCGCCAGCGCTGCCTACATGGAGCTCAGCAGTCTGACAATTGAGGACTCTGCGGTCTATTACTGTACAGGCGATTACTGCGGTCGTTCCTCCTCTTACTGG
3099	AGGCTAAACGGACGGCGGTCACATCCGCCAGTGCTGCCTACGTGGAGCTCAGCAGTCTGACAATTGAGGACTGTGCGGTCTATTACTGTACAGGCGATTACTGCGGTCGCTCCTACTCTTACTGG
4099	AGGCTAAACGGACGGCGGTCACATGCGCCTGTGCTGCCTACGTGGAGCTCAGCAGTATGACAATTGAGGACTGTGCGGTCTATTACTGTACAGGCGATTATTGCGGTCGCTCCTACTCTCACTGG
5099	AGGCTAAACGGACGGCGGTCACATGCGCCTGTGCTACCTACGTGGGGCTCACCAGTATGACAATTGAGGACTGTGCGGTCTATAACTGTACAGGCGATTATTGCGGTCGCTCCTACTCTCATTGG
100	GCCGAATCACAATCTCCAAGGAAACCTCCAACAACCATGTATTCCTCAAGATCATCTGTGTGGACACTGAAGTTTCTGTCACATACTACTGTGCTCACAGGGGATACCTATACTTTGACTACTGG
1100	GCCGAATCACAATCTCCAAAGAAAACTCCAACAACCATGTATTCCTCGAGATCATCTGTGTGGACACTGAAGTTTCTGTCACATTCTACTGTGCTCACAGGGGATACCTATACTTTAACTACTGG
2100	GCCGAATCACAATCTCCAGAGAAAAATCCATCAACCATGTATCCCTCGAGATCATCTGTGTGGACACTGAAGTTCCTGTCACATTCTACTGTGCTCACAGGGGATACCTATACTTTAACTACTGG
3100	GCCGAATCACAATCTCCAGAGAAAAATCCATCAACCATGAATCCCTCGAGATCATCTGTGTGGACACTGAAGTTCCTGTCACATTCTACTGTGCTCCCAGGGGATACCTTTACCTTAACTCCTGG
4100	GCAGAATCACAATCTCCAGAGAAAAATCCATCTACCATGAATCCCTCGAGAGCAACTGTGTGGACATTGAAGTTCCTGTCACATTCTACTGTGCTCCCAGGGGATACCTTTACCTTAACTCCTGG
5100	GCAGAATCACAAACGCGAGAGAAAAATCCATCTGCCATGAATCCCTCGAGAGCAACTGTGTGGATATTGAAGTTCCTGTCACATTCTACTGTGCTCCCAGGGGATACCTTTACCTTAACTCCTGG
101	TCTCCAGAGACAATGCCAAGAACACCCTGTACCTGCAAATGAGCAGTCTGAAGTCTGAGGACACAGCCATGTATTACTGTGCAAGATTTACTACGGTAGTATACTACTGGTACTTCGATGTCTGG
1101	TCTCCAGAGACAATGCCAAGAACACCCTGTACCTGCAAATGAGCAGTCTGAGGTCTGAGGACATAGCCATGTATTACTGTGCAAAATTTACTACGATAGTATACTACTGGTACTTCGGTGTCTGG
2101	TCTCCAGAGACAATGCCAAGAACACCCTGTATCTGCAAATGAGCAGTCTGCGGTCTGAGGACATCGCCATGTATTACTGTGCAAAATTCACTACGATAGCATACTACTGGTACTTCGGTGTCTGG
3101	TCTCCAGAGACAATGCCAAGAACACCCTGTATCTGCACATGAGCAGTCTGCGGTCTGTGGACATCGCCATGTATTACTGTGCAAAATACACTACCATAACATACTACTGGTACTTCGGTGTCTGG
4101	TCTCCAGAGCCAATGCTAAGAACACCCTGTATCTGCACATGAGCAGTCTACGGTCTGTGGACATCGTCATGTATTACTGTGCAGAATACACTACCATAACATACTACTGGTACTTCGGTGTCTGG
5101	TCTCCAGAGCCAATGCTAAGAACACCCTGTGTCTGCACATGAGCATTCTACGGTATGTGGACATCGTTATGTATTACTGTGCAGAATACACTACCATAACATACTACTGGTACTTCGGTGTGTGG
102	AGAGCAAGGCCACACTGACTGTAGACAAACCCTCCAGCACAGCCTACATGCAGCTCAGCAGCCTGACATCTGAGGACTCTGCGGTCTATTACTGTGCAAGGGACAGCTCAGGCTCTGACTACTGG
1102	AGGGCAAGGCCACACTGACTGCAGACAAACCCTCCAGCACAGCCTACATGCAGCTCAGCAGCCTGACATCTGAGGACTCTGCGGTCTATTACTGTGCAAGGGACAGCTCAGGATCTGGCTGCTGG
2102	AGGGCAAGGCCACACCGACTGCAGACAAACCCTCCAGCAGGGTCTACATGCAGCTCAGCAGCCTGACATCTGAGGACTCTGCGGTCTATTACTGTGCAAGGGACTGCTCAGGATCTGGCTGCTGG
3102	AGGGCAAAGCCACACCGGCTGCAGACAAGCCCTCCAGCAGGGTCTACATGCAGCTCAGCAGCCTGTCATCTGAGGACTCTACGGTCTATTACTGTGCAAGGGACTGCTCAGGATCTGGCTGCTGG
4102	AGGGCAAAGCCACACCGGCTGCAGACAAGCTCTCCAGCAGGGTCTACATGCAGCTCAGCAACCTGTCATCTGAGGACTCTACGGTGTATTACTGTCCAAGGGACTGCTCAGGATCTGGGTGCTGG
5102	AGGGCAAAGCCACACCGGCTGCAGACAAGCTCTCCAGCAGGGTCTGCATACAGCTCAGCAACCTGTCATCTGAGGACTCTACGGTGTACTACTGTCCAGGGGACTGCTCAGCATCTGGGTGCTGG
103	CCACATTGACTGTAGACAAATCCTCCAGCACAGCCTACATGCAGCTCAGCAGCCTGACATCTGAGGACTCTGCGGTCTATTACTGTGCAAGATGTCTACTATGGTTACTCCCTGTTGACTACTGG
1103	CCACATTGACTGTAGACAACTCCTCCAGCACAGACTACATGCAGCTCAGCAGGCTGACATCTGAGGACGCTGCGGTCTATTACTGTGCAAGATGTCTGCTATGGTTACTCCCTGTTGACTACTGG
2103	CCTCGTTGACTGTAGACTACTCCTCTAGCACAGACTACGTGCAGCTCAGCAGGCTGACATCTGAGGACGCTGCGGTCTATTACTGTGCAAGATGTCTGCTATGGTTACTCCCTGTTGACTACTGG
3103	CCTCGTTGACTGTAGACTACTCCTCTAGCACAGACTGCGTGCCGCTCAGCAGGCTGACATCTAAGGACGCAGCGGTCTATTACTGTGCAAGGTGTCTGCTATGGTTACTCCCTGTTGACTACTGG
4103	CCTCGTTGACTGTAGACTACCCCTCTAGCACAGACTGCGTGCCGCTCAGCAGGCTTACATCTAAGTACGCAGCGGTCTATTACTGTGCAAGGTGTCTGTTATGGTTACTCCCCGTTGACTACTGG
5103	CATCGTTGACTGTAGACTACCCCTCTAGCACAGACTGCGTGCCGCTCAGCAGGCTTACATCAAAGTACGCAGCGGCCTGTTACTGTGCAAGGTGTCTGTTATGGTTACTCCCCGTTCACTACTGG
104	AGGCCACACTGACTGTAGACAAATCCTCCAGCACAGCCTACATGCAACTCAGCAGCCTGACATCTGAGGACTCTGCGGTCTATTACTGTGCAGGACAGCTCAGCTACTATGCTATGGACTACTGG
1104	AGGCCCCACTGACTGTAGACAAATCCTCAAGCACAGCCTACATGCAACTCAGCAGTCTGGCATCTGAGGACTCTGCGGTCTATTACTGTGCAGGACAGCTCGGCTACTATGCTATGGACTACTGG
2104	AGGCCCCACTGACTGTAGACAAATCCTCAAGCACAGCCTACATGCAACTCAGCAGTCTGGCATCTGAGGACTCTGCGGTCTATTACTGTGTAGGGCAGCCCGGCTACTATGCTATGGAATCCTGG
3104	AGGACCCACTGACTGCAGACAAATCCTCAAGCACTGCCTACATGCAACTCAGCGGTCTGGCATCTGAGGACTCTGCGGTCTATTACTGTGTAGGGCAGCCCGGCTACTATGCGATGGAATCCTGG
4104	AGGACCCACTGACTGCTGGCAAATCCTCAAGCACTGCCTACGTGCAACTCAGCGGTCTGGCATCTGAGGACTCTGCGGTCGATTGCTGTGTAGGGCAGCCCGGCTACTATGCGATGGAATCCTGG
5104	AGGACCCACTGAATGCTGGCAAATCCTCAAGCACTGCCTACGTGCAACTCGGCGGTCTGGCATCTGAGGACCCTGCGGTCGATTGCTGTGTAGGGCAAACCGGCTACTATGCGATGGAATCCTGG
105	GCAAGGCCACATTGACTGTAGACAAGTCCTCCAGCACAGCCTACATGGAGCTCCGCAGCCTGACATCTGAGGACACTGCAGTCTATTACTGTGCAAGAGATACCCACTGGTACTTCGATGTCTGG
1105	GCAAGGCCACATCGACTGTAGACAAGTTCTCCAGCACAGCCTACATGGAGCTCTGCAACCTGACATCTGAGGACACTGCAGTCTATTTCTGTGCAAGAGATACCCACTGGTACTTCGATGTCTGG
2105	GCAAGGTCACATCGACTGTAGACAAGTTCTCCAGCACAGCCGTCATGGAGCTCTGCAACCTGACATCTGAGGACACTGCAGTGTATTTCTGTGCAAGAGATACCCACTGGTACATCGATGTCTGG
3105	GTAAAGTAACATCGACTGTAGACAAGTTCTCCTGCACAGCCGTCATGGAGCTCTGCAACCTGACATCTGAAGACACTGCAGTGTATTTCTGTGCAAGAGATACCCACTGGTACATCGATGTCTGG
4105	GTAAAGTAACATCGACTCTAGACAAGTTGTCCTGCACAGCCGTCATGGAGCTCTGCAACCTGACATCTGAAGACACTACAGTGTATTTCTGTGCAAGAGTTACCCACTGGTACATCGACGTCTGG
5105	GTACAGTAACATCGACTCAAGACAAGTTGTCCTGCACAGCCGTCATGGAGCTCTGCAACCTGATATCTGAAGACCCTACAGTGTATTTCTGTGCAAGAGTTACCCACTGGTACATCGGCGTCTGG
106	ACAATGCCAAGAACACCCTGTACCTGCAAATGAGCAGTCTGAAGTCTGAGGACACAGCCATGTATTACTGTGCAAGACAGGCAGCTAGCCTCTGCAGTGCCACAACCTCTTACTTTGACTACTGG
1106	ACAATGCCAAGAACACCCTGTACCTGCAAATGAGCAGTCTGAGGTCTGCGGACACAGCCATGTATTACTGTGCTAGACAGGCAGCTAGCCCCTGCAGTGCCACATCCTCTTACTTTGACTACTGG
2106	ACAATGCCAAGAACACCCTGTACCTGCAAATGGGCAGTCTGAGGTTTGCGGACACAGCCATCTATTACTGTGCTAGACAGGCAGCTAGCCCCTGCAGCGTCACATCCTCTTACTTTGACTACTGG
3106	ACATTGCCAAGAACACCCTGTACCTGCAAATGGGTAGTCTGAGGTTTGCGGACACAGCCATCTATTACTGTGCTAGACAGGCTGCTGGCCCCTGCAGCGTCACATCCGCTTACTTTGACTACTGG
4106	ACATTGCCAAGAACACCCTGTACCTGCAAGTGGGTAGTCTGAGGTTTGCGGACACAGCCATCTATTACTGTCCTAGACAGTCTACTGGCCCCTGCGGCGTCACATCCGCTTACTTTGACTACTGG
5106	ACATTGCAAAGAACACCCTGTACCTGAAGGTGGGTAGTCTGAGGTTTGCGGACATAGCCATCTTTTACTGTCCTAGACAGTCTACTGGCCCCTGCGGCGTCACATCCGCTTACTTTGACTACTGG
107	TCTCCAGAGACAATGCCAAGAACACCCTGTACCTGCAAATGAGCAGTCTGAAGTCTGAGGACACAGCCATGTATTACTGTGCAAGACGACGCGCTCAGGCTCCCCCCCCCTCTATGGACTACTGG
1107	TCTCCAGAGACAATGCCAAGAACACCCTGTACCTACAAATGAGCAGTCTGAAGTCTGAGGACACAGCCATGTATTACTGTACAAGACGACGCGCTCATGCTCTCCCCCCCTCTATGGACTGCTGG
2107	TCTCCAGAGACAATGCCAAGAACACCCTGTACCTACAAATGAGCAGTCTGAAGTCTGAGGACCTAGCCATGTATTCCTGTACAAGACGACGCGCTAATGCTCTCTCCCCCTCTATGGACTGCTGG
3107	TCTCCAGAGACAATGCCAAGAACACCCTGTACCTACATATGAGCAGTCTGGAGTCTGAGGACCTAGCCATGTATTCTTGTACAAGACACCGCGCTAATGCTCTCTCCCCCTCTATGGACTGCTGG
4107	TCTCTAGAGACAATGCCAAGAACACTCTGCACCTACATATGGGCAGTCTGGAGTCTGAGGACCTAGCCATGTATTCTTGTACAAGACACCGCGCTAATGCTCTCTCCCCATCTATGGACTGCTGG
5107	TCTCTAGAGACAATGCCAAGAACACTCTGCACCCACATATGGGCAGTCTGGAGTTTGAGGACCTAGCCATGTATTCTTGTACAAGACACCGCGCTAATGCGCTCTCCCCATATATGGATTGCTGG
108	CTGTGAAAGGGAGGTTCACCATCTCAAGAGATGATTCCAAAAGTAGTGTCTACCTGCAAATGAACAGCTTAAGAGCTGAAGACACTGGCATTTATTACTGTACCAGACCTACTAAGGACTACTGG
1108	CTGTGAGAGGGAGGTTCTCCATCTCAAGAGATGATTCCAAAAGTAGTGTATACCTGCAAATGAACAGCTTAAGAGCTGAAGACACTGGGATTTATTACTGTACCAGACCCACTAAGGACTACTGG
2108	CTGTGAGAGGGAGGTTCTCCATCTCAAGAGATGAATCCAATAGTAGTGGATACCTGCAAATGAACAGCTTAAGAGCTGAAGACACTGGGATTTATTACTGTGCCAGACCCGCTAAGGACTACTGG
3108	CTGTGAGAGGGATGTTCTCCATCTCAAGAGATGAATCCAATAGTAGTGGAGACCTGCAAATGAACAGCTTAAGAGCTGTAGACGCTGAGATTTATTACTGTGCCAGACCCGCTAAGGACTACTGG
4108	CTGTGAGAGGGATGTTTTCCATCTCAAGATATGAATCCAATAGTAGTGGAGACCTGCAAATGAACTGCTTAAGAGCTGTGGACGCTGAGATTTATTACTGTGCCGGACCCGCTAAGGACTACTGG
5108	CTGTGAGAGGGATATTTTCCATCTCAAGATATGAATCCAATAGTAGTGGAGACCTGCAAACGGGCTGCTTAAGAGCTGTGGACGGTGAGATTTATTACTGTGCCGGACCCGCTAAGGACTACTGG
109	CCACACTGACTTCAGACAAATCCTCCAGCACAGCCTACATGGAGCTCAGCAGCCTGACCTCTGAGGACTCTGCGGTCTATTACTGTGCAAGATGGCATACCTCCTACTGGTACTTCGATGTCTGG
1109	CCACACTGACTTCGGACAAATCCTCCAGCACAGCCTACATGGAGCTCAGCTGCGTGACCTCTGAGGACTCTGCGGTCTATTACTGTGCAAGATGGCATACCTCCTACTGGGACCTCGATGTCTGG
2109	CCACGCTGACTTCGGACAAAACCTCCAGCAAAGCCTGCATGGAGCTCAGCTGCGTGACCTCTGAGGACGCTGCGGTCTATTACTGTGCAAGATGGCATACCTCCTACTGGGACCTCGATGTCTGG
3109	CCACGCTGACTTCGGACAAAACCTTCAGCAAAGCCTGCATGGAGGTCAGCTGCGTGACCTCTGAGGACGCTGCGGTCTATTACTGTGCAAGATGGCATACTTCCTACTTGGGCCTCGATGTCTGG
4109	CCACGCTGACTTCGGACAAAACCTTCAGCAAAGCCTGCATGGAGGTCGGCTGCGTGACCTCTGAGGACGCTGCGGTCTATTACTGTGCAAGGTGGCATCCTGCTTACTTGGGCCTCGATGTCTGG
5109	CCACGCTGGCCTCGGACAAAACCTTCAGCAAAGCCTGCATGGAGGTCGGCTGCGTGACCTCTGAGGACGTTGCGGTTTTTTACTGTGCAAGGTGGCATCCTGCTTACTTGGGCCTCGATGTCTGG
110	CTGTAGACACATCCTCCAGCACAGCCTACATGCAGCTCAGCAGCCTGACATCTGAGGACTCCGCGGTCCATTATTGTGCAAGATGCCCCCAATACCTCTCTCCATACTATGCTATGGACTACTGG
1110	CGGTAGACACATCCTCCAGCACAGCCTACATGCAGCTTAGCTGCCAGACATCTGAGGACTCCGCGGTCCATTATTGTGCAAGATGCCCTCAATACCTCTCTCCATACTATGCTATGGACTACTGG
2110	CGGTAGACACATCCTCCAGCACAGCCTACGTGCAGCTTAGCTGCCAGACATCTGAGGACTCTGCGGTTCATCATTGTGCAAGATGCCCTCAATATCTCTCTCCATACTATGCTATGGACTACTGG
3110	CGGTAGACACATCCTCCTGCACAGCCTGCGTGCAGCTTAGCTGCCATACATCTGGGGACTCTGCGGGTCATCATTGTGCAAGATGCCCTCAATATCTCTCTCCATACTATGCTATGGACTACTGG
4110	CGGTAGACCCATCCTCCTGCACAGCCTGCGTGCAGCTTAGGTGCCATACATCTGGGGGCACTGCGGGTCATCATTGTGCAAGATGCCCTCAATATCTCTTTCCATACTATGCTATGGACTACTGG
5110	CGGTAGACCCATCCTCCTGCACAGCTTGCGTGCAGCTTAGGTGCCATACATCTGGGGGCACTGCGGGTCATCATTGTGCGAGATGCCCTCAATATCTCTTTCCACACTATGCCATGGACCACTGG
111	AGGGTCGGTTCATCGTCTCCAGAGACACTTCCCAAAGCATCCTCTACCTTCAGATGAATGCCCTGAGAGCTGAGGACACTGCCATTTATTACTGTGCAAGAGATGCGGTAGAGACGTCTTACTGG
1111	AGGGTCGGTTCATCGTCGCCAGAGACACTTCCCAAAGCATCCTCTACCTTCAGATGAATGCCCTGGGAGCTGAGGACACTGCCATTTGTTACTGTGCAGGAGATGCGGTAGAGACGTCTTATTGG
2111	AGGGTCGGTTCATCGTCGCCAGAGACCCTTCCCAACGCATCCTCTACCTTCAGCTGAATGCCCTGGGAGCTGAGGACACTGCCATTTGTTATTGTGCAGGAGATGCGGTAGAGAGGTCTTATTGG
3111	AGGGTCGGTTCATCGTCGCCAGAGACCCTCCCCAACCCATCCTCTACCTTCAGCTGAATACCCAGGGAGCTGAGGACACTGCCATTTGTTATTGTGCAGGAGATGTGGTAGAGAGGTCTTATTGG
4111	AGGGTCGGTTCATCGTCGCCAGAGCCCCTCCCCAACCCACCCTCTACCTACAGCAGAATACCCAGGGAGCTGAGGACACTCCCATTTGTTATTGTGCAGGAGATGTGGTAGAGAGGTCTTATTGG
5111	AGGGTCGGTTCATCCTCGCCAGAGCCCCTCCCCAACCCACCCTCCACCTACAGCAGAATACCCAGGGAGCTGAGGACACTCCCACTTGTTATTGTGCAGGACTTGTGGTAGAGAGGTCTTATTGG
112	GGCTCACAATCTCCAAGGATACCTCCAGAAACCAGGTATTCCTCAAGATCACCAGTGTGGACACTGCAGATACTGCCACATACTACTGTGCTCGAAGAGAATACCTACTCTGGTTTGCTTACTGG
1112	GGCTCACAATCTCCAAGGCTACCTCCAGAAACCAGGTATTCTTCAAGATCACCAGTGTGGACCCTGCAGATACTGCCACATTCTACTGTGCTCGAAGAGAATACCTACTCTGGATTGCTTACTGG
2112	GGCTCACGATCTCCAAGGCTACCCCCAGAAACCAGGTATTCTTCAGGATCACCAGAGTGGACCCTGCAGATACTGCCACATTCTACTGTGCTCGAAGAGAATACCTACTCTGGATTGCCTACTGG
3112	GGCTCACGATCTCCAAGGCTACCCTCAGAAACCAGGTATTCTTCAGGATCACCGGAGTGGACCCTGCAGATACTGCCACATTCTACTGTGCTCGAAGAGAAAACATACTCTGGATTGGCTACTGG
4112	GGCTCACGATCTCCAAGGCTACCCTCAGAAACCAGGTATTCTTCAGGATCACCGGAGTGGACCCTGCAGTTATTGCCAAATTCTTCTGTGCTCGAAGAGACAACATACTCTGGATTGGCTACTGG
5112	GGCTCACGTTCTCCAAGGCTACCCTCAGAAGCCAGGTATTCTTCAGGATCCCCGGAGTGGACCCTGCAGTTATTGTCAAATTCTTCTGTGCTCGAAGAGACATCATACTCTGGATTGGCTACTGG
113	CTCTCAAATCCAGACTGAGCATCAGCAAGGACAACTCCAAGAGCCAAGTTTTCTTAAAAATGAACAGTCTGCAAACTGATGACACAGCCATGTACTACTGTGCCAGTGGATATAGTAATGGCTGG
1113	CTCTCAAATCCAGACTGAGCCTCTGCAAGGACGACTCCAAGAGCCGAGTTTTCTTGAAAATGAACAGTCTGCAAACTGATGACACAGCCATGTACTACTGTGCCAGTGGATATAGTAATGGCTGG
2113	CTCTCAAATCCAGACTGAGCCTTTGCAAGGACGACTCCAAGAGCCGAGTTTTCTTGAAAATGAACAGTCTGCAAACTGATGACGCAGCCACAGACTACTGTGCCAGTGGATATAGTAATGGCTGG
3113	CTCTCAAATCCGAACTGAGCCTTTGCAAGGACGACTCCAACAGCCGAGTTTTCTTGAAAGTGAACAGTCTGCAAACTGATGACGCAGCCACAGACTACTGTGCCATTGGATATAGTAATGGCTGG
4113	CTCTCAAATCCGAACTGAGCCTTTGCAAGGACGACTCCAACAGCCGAGTTTTCTTGAAAGTGAACAGTCTGCAAACTGAAGACGGAGCCACAGACTACTGTGCCATCGGATTTAGTAGTGGCTGG
5113	CTCTCAAATCCGATCTGAGCCTTTGCAAGGACGACTCCAGCAGCCGAGTTTTCTTGAAAGTGAACAGTCTGCAAACTGAAGACGGCGCCACAGACTACTGTGGCATCGGATTTTGTAGTGGCTGG
114	TCACCATCTCTAGAGAGAATGCCAAGAACACCCTGTACCTGGAAATGAGCAGTCTGAGGTCTGAGGACACGGCCATGTATTACTGTGCAAGAATCTCTAACTGGGATTGGTACTTCGATGTCTGG
1114	TCACCATCTCTAGAGAGAATGCCAAGAACACCCTGTACCTGGAAATGAGCAGTCTGAAGTCTGAGGACATGGCCACGTATTACTGTGCAAGAATCTCTAACTGGGATGGGTACTTCGATGTTTGG
2114	TCACCATCTCTAGAGAGAATGCCGAGAACACCCTGTACCTGGGAATAAGTAGTCTGAAGTCTGAGGACATGGCCACGTATTACTGTGCTAGAATCTCTAACTGGGATGGGTACTTCGATGTTTGG
3114	TAACCATTTCTAGAGAGAATGCCGAGAACACCCTGTACCTGGGAATAAGTAGTCTGGAGTCTGAGGTCATGGCCACGTATTACTGTGCTAGAATCTCTAACTGGGATGGGTACATCGATGTTTGG
4114	TAACCATTTCTAGAGGGAGTGCCGAGAACACCCTCTACCTGGGAATAAGTAGTCTGGAGTCTGAGGTCATGGCCACGTGTTACTGTGCTAGAGTCTCTAACTGGGATGGGTACATCGATGTTTGG
5114	TAACCATTTCTAGAGGGAGTGCCGAGAACACCCCCTACCTGGGAATAAGTAGGCTGGAGTCTGAGCTCATGGCCACGTGTTACTGTGCTAGAGTCTCTAACCGGGATGGGTTCATCGATGTTTGG
115	AGGCCACTATGACTGCAGACACATCCTCCAACACAGCCTACCTGCAGCTCAGCAGCCTGACATCTGAGGACACTGCCGTCTATTACTGTACTACAAAGCTCAGGCTATCGCTACTTGCTTACTGG
1115	AGGCCACTACGACTGTAGACACGATCTCCAACACAGCCTACCTGCAGCTCAGCAGCCTGACATCTGAGGACACTGCCGTCTATTACTGTACTACAAAGCTCAGGCTATCGCTACTTGCTTACTGG
2115	AGGCGACTACGAGTGTAGATATGATCTCCAACACAGCCTACCTGCAGCTCAGCAGCCTGACATCCGAGGACACTGCCGTCTATTACTGTACTACAAAGCTCAGGCTATCGCTACTTGCTTACTGG
3115	AGGCGACTACGAGTGTAGATATGATCACCAACACAGCCCACCTGCAGCTCAGCAGCCTGACATCCGAGAACACTGCCGTCTATTACTGTACTACAAAGCTCAGGCTATCGCCGCTTGCTTACTGG
4115	AGGCGACTACGAGGGTAGATATGATCACCAATACGGCCCACCTGCAGCTCAGCAGCCTGACATCCGAGAACACTGCCGTCTATTACTGTAGTACGAAGCTCAGGCTATCGCCGCTTGCTTACTGG
5115	AGGCGACTACGAGGGTAGATATGATCACCAATACGGCCCATCTGCAGGCCAGCAGCCTGACACCCGAGAACACTGCCGTCTATTACTGTAGTACGAAGCTCAGGCTATCGCCGCTTGCGTACTGG
116	GCAAGGCCACATTGACTGTAGACCAATCTTCCAGCACAGCCTACATGCAGCTCAACAGCCTGACATCTGAGGACTCTGCAGTCTATTACTGTGCAAGGCTGGGTTACTATGCTATGGACTACTGG
1116	GCAAGGCCACATTGACAGTAGATCAATCTTCCAGCACAGCCTACATGCAGCTCAACAGCCTGACATCTGAGGATTCTGCAGTCTATTACTGTGCAAGGTTGGGTTACTACGCTATGGACTACTGG
2116	GCAAGGCCACATTAACAGTAGATCAATCTTCCACCACAGCCTATACGCAGCTCAACAGCCTGACATCTGAGGATTCTGCCGTCTATTACTGTGCAAGGTTGGGTTACTACGCTATGGACTACTGG
3116	GCAAGGCCCCATTAACAGTAGATCAATCTTCCACCACAGCCTATACGCAGCTCAACACCCTGACAACTGAGGATTCGGCCGTCTATTACTGTCCAAGGTTGGGTTACTACGCTATGGACTACTGG
4116	GCAAGGCCCCATTAACAGTAGATCAATCGTCCACCACAGCCTATACGCAGCTCAACACCATGACAACTGAGGATTCGGCCGTCTATTACTGTCCAAGGTTGGGTTACTACGCTTCCGACTACTGG
5116	GCAAGGCCCCATTAACAGTAGATCAATCGTCCACCACAGCCTGTACGCAGTTTAGTACCATGACAACTGAGGATTCGGCCGTCTATTACTGTCCAAGGTTGGGTTACTACGCTTCCGACTACTGG
117	GACTGAGCATCAGCAAGGATAACTCCAAGAGCCAAGTTTTCTTAAAACTGAACAGTCTGCAAACTGATGACACAGCCACGTACTACTGTGCCAAACCAAACACAGCTCGGGCTACCGCTTACTGG
1117	GACTGAGCATCAGCAAGGATAACTCCAACGGCCAAGTTTTCTTAAAACTGAACAGTCTGCAAACTGATGACACAGCCACGTTCTACTGTGCCAAACCAAACACAGTTCGGGCTACCGTTTACTGG
2117	GACTGAGCATCAGCAAGGATAACTCCAACGGCCAAGTTTTCTTAAAACTGAACAGTCTGCAGACTGATGACATAGCGGCGTTCTACTGTGCCAAACCGAACACAGTTCGGGCTACCGTTTACTGG
3117	GACTGCGCATCAGCAAGGATAATTCCAACGGCCGAGTTTTCTTAAAACTGAACAGTCTGCAGACTGATGACATAGCGGCGATCTACTGTGCCAAACCGAACACAGTTCGGGCGACCGTTTACTGG
4117	GACTGCGCATCAGAAAGGATAATTCCAACGGCCGAGTTTTCTTAAAACTGAACAGTCTGCAGACCGATGACATAGCGGCGATCTACTGTGCCAAACCGAACACAGTTCGGGCGTCCGTTTGTTGG
5117	GACTGCGCATTAGAAACGATAATTCCAACGGCCGAGTTTTCTTAAAACTGAACAGTCTGCAGACCGATGACATAGCGGCGATCTACTGTGCCAAGCTGAACACAGTTTGGGCGTCCGTTTGTTGG
118	CATTGACTGTAGACATATCCTCTAGCACAGCCTATATGGAGCTTAGCAGATTGACATCTGAAGACTCAGAGGTATATTACTGTGCAAGAGAGCGGAGGGGCTACGGGGAGTACTTCGATGTCTGG
1118	CATTGACTGTAGAAATATCCTCTAGTACAGTCTATATGGAGCTTAGCAGATTGACATCTGAAGACTCAGAGGTATATTGCTGTGCAAGAGAGCGGAGAGGCTACGGGGAGTACTTCGATGTCTGG
2118	CATTGACTATAGAATTCTCCTCTAGTGCAGTCTATATGGAGCTTAGCAGATTGACATCTGAAGACTCAGTGGTATATTGCTGTGCAAGAGAGCGGAGAGGCTACGGGGAGTACTTCGATGTCTGG
3118	CATTGACTATAGAATTCTCCTTTAGTGCAGTCTATATGGAGCTTAGCAAATTGACATCTGAAGTCTCAATGGTATATTGCTGTGCAAGAGAGCGGAGAGGCTACGGGGAGTGCTTCGATGTCTGG
4118	CATTGACTATAGAATTCTCCTTTAGTGCAATCTATATGAAGTTTAGCAAATTGACATCTGAAGTCTCAATGGTATATTGCTGTGCAAGCGAGCGGAGAGGCTACGGGGAGGGCTTCGATGTCTGG
5118	CATTAACAATAGAATTCTCCTTTAGTGGAATCTATATGAAGTTTAGCAAATTGACATCTGAAGTCTCAATGGTATATTGCTGTGCAAGCGAGCGGAGAGGTTACGGGGAGGGCTTCGATGCCTGG
119	TCTCCAGAGACAATGCCAGGAACACCCTGTACCTGCAAATGAGCAGTCTGAAGTCTGAGGACACAGCCATGTATTACTGTACAAGAGGACTATGGTTACGACATTACTATGCTATGGACTACTGG
1119	TCTCCAGAGACAATGCCATGAACATCCTGTACCTGCAAATGAGCAGTCTGAAGTCTGAGGATACAGCCATGTATAACTGTACAAGCGGACTATGGTTACGACATTACTATGCTATGGACTACTGG
2119	TCTCCAGAGACAATACCATGAACATCCTGTACCTGCAAATGAGCAGTCTGAAGTCTAAGGATACAGCAATGTATAACTGTACAAGCGGACTATGGTTACGTCATTACTACGCTATGGACTACTGG
3119	TCTCCAAAGACAATACCATGAACATCCTGTACCTGCGAATAAGCAGTCTGAAGTCTAAGGATACAGCAATGCATAACTGTACAAGCGGACTATGGTTACGTTATTACTACGCTATGGACTACTGG
4119	TCTCCAAAGACAGTACCATGAACCTCCTGTACCTGCGAACAAGCAGGCTGAAGTCTAAGGATACAGCAATGCATAACTGTAAAAGCGGACTATGGTTACGTTATTACTACGCTATGGACTACTGG
5119	TATCCAAAGACAGTACCATGAATCTCCTGTACCTGCGAGCAAGCTGGCTGAAGTCTAAGGATACAGCAATGCATAACTGTAAGAGCGGACTATGGTTACGTTATTACTACGCTATGGACTACTGG
120	TGAAGGGTCGGTTCATCGTCTCCAGAGACACTTCCCAAAGCATCCTCTACCTTCAGATGAATGCCCTGAGAGCTGAGGACACTGCCATTTATTACTGTGCAAGAGATGCAGGATTACTTTACTGG
1120	TAAAGGGTCGGTTCACCATCTCGAGAGACACTTCCCAAAGCATCCTCTACCTTCAGATGAATGCCCTGAGAGCTGAGGACACTGCCATTTATTATTGTGCAAGAGATGCAGGATTACTTTACTGG
2120	CAAAGAGTCGGTTCACCATCACGAGAGACACTTCCGAAAGCATCCTCTACCTTCAGGTGAATGCCCTGAGAGCTGAGGACACTGCCATTTATTATTGTGCAAGAGATGCAGGATTACTTTACTGG
3120	CAAAGAGTCGGTTCACCATCACGAGAGACACTTCCGAAGGCATCCTCTACCTTCGGGTGAATGCCTTGAGGGCTGCGGACACTGCCATTTATTATTGTGCAAGAGATGCAGGATTACTTTACTGG
4120	CAAAGAGTCGGTTCACCATCACGAGAGACACTTCCGAAGGCATCCTCTACCTTCGGGTGAATGCCTTGAGGGCTCCGGACACTGCCCTTTATTATTGTGCAGGAGGTGCAGGATCACTTTACTGG
5120	CAAAGAGTCGCTTCACCATCACGAAGGACATTTCCGAAGGCCTCCTCTACCTTCGGGTGAATGCCTTGAGGGCTCCGGACACTGCCCTTTATTATTGTGCAGGAGGTGCAGGATCACTTTACTGG
121	CATTGACTGCGGACAAATCCTCCAGCACAGTCTATATGGAGCTTAGTAGATTGACATCTGAAGACTCTGCGGTCTATTTCTGTGCAAGACACGAAGGGACGAATACCTATGAGTTTGCTTACTGG
1121	CATTGACTGCGGACAAATTCTCCAGCACAGTCTATATGGAGCTTAGTAGAATTACATCTGAAGACTCCGCGGTCTATTTCTGTGCAAGACCCGAAGGGACGAATACCTATGAGTTTGCTTACTGG
2121	CATTGACTGCGGACAAATTCTCCAGCACAGTCTATATGAAGCTTAATAGAATTACATCTGAAGACCCCGCGGTCTATTTCTGTGCAAGACCCGAAGGAACGTATACCTATGAGTTTGCTTACTGG
3121	CATTGACTGCGGACAAATTCTCCAGCACAGTCTATATGAAGCTTAATAGAATTATATCTGAAGACCCCGCGGTCTATACCTGTGCAAGACCAGAAGGAACGTATACCTATGAGTTTGCTTATTGG
4121	CATTGACTGCGTACAAATTCTCCAGCACAGCCTATATGAAGCTTAATAGAATTATGTCTGTAGACCCCGCGGTCTACACCTGTGCAAGACCAGAAGGAACGTATACCTATGAGTTTGCTTATTGG
5121	CACTGACTCCGTACAAATTCTCCAGCACAGCCTATACGAAGCTTAATAGAATTATGTCTATAGACCCCGCGGTCTACACCTGTGCAAGACCAGAAGGAACGTATACCAATGAGTTTGCTTATTGG
122	TCAAGGACAAGGCCACATTGACTGCGGACAAATCCTCCAGCACAGTCTATATGGAGCTTAGTAGATTGACATCTGAAGACTCTGCGGTCTATTTCTGTGCAAGACACGAAGGGGACCTCCTCTGG
1122	TCGAGGACAAGGCCATATCGATTGCGGACAAATCCTCCAGCACAGTCTATATGGAGCTTAGTAGATTGACATCTGAAGACTCTGCGGTCTATTTCTGTGCAAGACACGAAGGGGTCCTCCTCTGG
2122	TCGAGGACAAGGCCATATCGATTGCGGTCAAATCCTCCAGCAAAGTCTATATGGAGCTTAGTAGGTTGACATCTGAAGACTCTGCGGTCTATTTCTGTATAAGACACGAAGGGGTCCTCCTCTGG
3122	TCGAGGACAAGGCCATATCGATTGCGGTCAAATCTTCCAGCAAAGTCTATATGGAGCTTAGTAGGTTGACATTTGAAGACTCTGCGGTCAAATTCTGTATAAGACACGAAGGAGTCCTCCTCTGG
4122	TCGAGGACAAGGCCATATCGATTGCGGTCAAATCTTCTAGCAAAGTCTATATGGAGCTTAGCAGGTTGACATTTGTAGACTCTGCGGTCAAATTCTGTATAAGAAACGAAGGAATCCTCCTCTGG
5122	TCGAGGACAAGGCCATATCGATTGCGGTTAAGTCTTCTAGCAAAGTCTATATGGAGCTTAGCAGGTTGACATTTGTAGACTCCGCGGTCAAATTCTGTATAATAAACGAAGGAATCCTCCTATGG
123	AATCCTCCAGCACAGTCTATATGGAGCTTAGTAGATTGACATCTGAAGACTCTGCGGTCTATTTCTGTGCAAGACACGAAGGGGTCTCTGCAGTGCCACAGCAGTACTGGTACTTCGATGTCTGG
1123	AATCCTCCAGCGCATTCTATATGGAGCTTAGTAGATTGACATCTGAAGACTCTGCGGTCTATTTCTGTGCAAGACGCGAAGGTGTCTCTGCGGTGCCACAGCAGTACTGGTACTTCGATGTCTGG
2123	GATCCTCGAGCGCATTCTATATGGAGCTTAGTAGATTGACATCTGAAGACTCTCCGGTCTATTTCTGTGCAAGACGCGAAGGTGTCTCTGCGGTGCCACAGCAGTGCTGGTACTTCGAAGTCTGG
3123	GATCCTCGAGCGCATTCTATATGGAGCTTAGTAGATTGACATCTGAAGACTCTCCGGTCTATTTCTGTGCAAGACGCGAAGGTGTCTCTGCGGTACTACAGCAGTGCTGGTACGTTGCAGTCTGG
4123	GATCCTCGAGTGCATTCTATATGGCGCTTAGTAGATTGACATCTGAAGACTCTCCGGTGTATTTCTGTGCAAGACGAGAAGGTGTCTCTCCGGTACTACAGCAGTGCTGGTACGTTGCAGTCTGG
5123	GATCCTCGAGTGCATTCCATATAGCGCTTAGTAGATTGACATTTGAAGACTGTCCGGTGTCTTTCTGTGCAAGACGAGAAGGTGTCTCTCCGGTACTACAGCAGTGCTGGTACGTTGCAGTCTGG
124	CCACACTGACTGTAGACAAACCCTCCAGCACAGCCTACATGCAGCTCAGCAGCCTGACATCTGAGGACTCTGCGGTCTATTATTGTGCAAGGGAAGCAGCTAGCCTCTGCAGTGCCACGCTCTGG
1124	GCACACTGACTGTAAACAAACCCTCCAGCACAGTCTACATGCAGCTCAGCAGCCTGACAGCTGAGGACTCTGCGGTCTATTATTGTGCAAGCGAAGCAGCTAGCCTCTGCAGTGCCACGCTCTGG
2124	GCACACTGACCGTAAACAAACCCTCCTGCACAGTCTACATGCAGCTCAGCAGCCTGACCGCTGAGGACTCTGCGGTCTATTATTGTACCAGCGAAGCAGCTAGCCTCTGCAGTGCCACGCTCTGG
3124	GCGCACTGACCGTCAACAAACCCTCCTGCACAGTCTACATGCAGCTCAGCAGCCTGCCCGCTGAGGACTCTGCGGTCTATTTTTGTACCAGCGGAGCAGCTAGCCTCTGCAGTGCCACGCTCTGG
4124	GCGCACTGACCGTCAACAAACCCTCCTGCACAGTCTACATGCAGCTCAACAGCCTGCCCGCTGAGGGCTCTGCGGTCTATTTTTGTACCAGCGGAGCAGCAGGCCTCTGCGGTGCCACGCTCTGG
5124	GCGCACTGACCGTCAACAAACCCTCCTGCACAGTCTACAAGCAGCTCAACAGCCCGCCCGCTGAGGGCTCTGTGGTCTATTTTTGTACCAGCAGAGCAGCAGGCCTCTGCGGTGCTACGCTCTGG
125	GGTTCACCATCTCAAGAGATGATTCCAAAAGTAGTGTCTACCTGCAAATGAACAACTTAAGGGCTGAAGACACTGGAATTTATTACTGCACAGGAGATAGTAACTACTGTGCTATGGACTACTGG
1125	GGTTCACCATCTCACGAGATGATTCCAAGAGTAGTGTCTACCTGCAAATGAACAACTTTAGGGCTGAAGACACTGGAACTTATTGCTGCACAGGAGATAGTAACTACTGTGCTATGGACTACTGG
2125	GGTTCACCATCTCACGAGATAATTCCAAGAGTAGTGTCTACCTGCAAATGATCAACCTTAGGGCTGAAGACACTGGGACTTATTGCTGCACAGGAGATAGTAATTACTGTGCTATGGACTACTGG
3125	GGTTCACCCTCTCACGAGATAATTCCAAGAGTAATGTCTACCTGCAAATGATCAAGCTTAGGACTGAAGACACTGGGACTTATTGCTGCACAGGAGATATTAATTACTGTGCTATGGACTACTGG
4125	GGTTCACCCTCTCACGAGATAATTCAAAGAGTAATGTCTACCTGCAAACGATCAAGCTTAGGACTAAAGACACTGGGACTTATTGCTGCACAGGTGATATTAATCACTGTGCTATGGACTACTGG
5125	GGTTCACCCTCTCACGAGATAATTCAAAGAGTAATGTCTACCTGCAAACGATCAAGCTTAGGACTAAAGACACTGGGCCTTATTGCTGCACAGGTGATATTCTTCACTCTGCTATGGTCTACTGG
126	AGAAGTTCAAGGGCAAGGCCATACTGACTGCAGACAAATCCTCCAGCACAGCCTACATGGAGCTCCGCAGCCTGACATCTGAGGACTCTGCCGTCTATTACTGTACAAAAAATACCTACCTCTGG
1126	AGAAGTTCAAGGGCAAGGCCATACTGATTGCGGACAAATCTCCCAGCACAGCCTACATGGAGCTCCGCAGCCTGTCATCTGAGGACTCTGCCGTCTATTACTGTACAAAAAATACCTACCTCTGG
2126	AGAAGTGCAAGGGCAAGGCCATACCAATTGCGGACAAATCTCCCAGCACAGCCTACATGGAGCTCCGCAACCTGTCATCTGAGGAATCTGCCGTCTATTACTGTACAAAAAATACCTACCTCTGG
3126	AGATGTGCAAGGGCAAGCCCATGCCAATTGCGGACAAATCTCCCAGCACAGCCTCCATGGAGCTCCGCAACCTGTCATCTGAGGAATCTGCCGTCTATTACTGTACAAAAAATACCTGCCTCTGG
4126	AGATGTGCAAGGGCAAGCCCATGCCAATTGCGGACAGATCTCCCAGCATAGCCTCCATGGAGTTCCGCGACCTATCATCTGAGGAATCTGCCGTCTATTACTGTACAAAAAATACCTGCCTCTGG
5126	AGGTGTGCAAGGGCAAGCCCATGCCAATTGCGGACAGATCTCCCAGCATAGCCCCCATGGAGTTCCGCGACCTATCAGCTGAGGAATCTGCCGCTTATTACTGTACAAAAAATACCTGCCTCTGG
127	ATGAGAAGTTCAAGGGCAAGGCCACACTGACTTCAGACACATCCTCCAGCACAGCCTACATGCAGCTCAGCAGCCTGACATCTGAGGACTCTGCAATCTATTTCTGTGCAAGAGAGCTGGGCTGG
1127	ATGAGAAGTTCAAGGGCAAGGCCACACTGACTTCAGACACACCCTCCAGCACAGCCTACATGCAGCTCAGCAGCCTCACATCTGAGTACTCTGCCATCTATGTCTGTGCAAGAGAGCTGGGCTGG
2127	ATGAGAAGTTTAAGGGCAAGGCCACACTGACTTCAGACACACCCTCCAGCACAGCGTACATGCAGCTCAACAGCATCACATCTGAGTACTCTACCATCTATGTCTGTGCAAGAGAGCTGGGCTGG
3127	ATGAGAAATTTAAGGGCAAGGCCACACTGACTTCTGACACACCCTCCAACACAGCGTACATGCAGCTCAACAGCAACACATCTGAGTACTCTACCATCTATGTCTGTACAAGAGAGCTGGGCTGG
4127	ATGAGAAATTTAAGGGCAAGGCCACACTGAATTCTGACACACCTTCCAACACAGCGTGCATGCAGCTCAACAGCAACGCATCTGAGTACTCTACCATCTATGTCTGTACAAGAGAGCCGGGCTGG
5127	ATGAGAAATTTAAGGGCAAGGCCACACTGAATTCTGACACACCTTCCAACACAGCGTGCATGCAGCTCAACAGCAACGCATCGGAGTACTCTACCATTTATGTCTGTATAAGAGAGTCGAGCTGG
128	TCTCCAGAGATGATTCACAAAGCATGCTCTATCTGCAAATGAACAACCTGAAAACTGAGGACACAGCCATGTATTACTGTGTGAGAGGCGGGTGTGGTTTATTACTAAGCTACTTTGACTACTGG
1128	TCTCCAGAGATGATTCTCAAAGCATGCTCTATCTGCAAATGAACAACCTGAAATCTGAGGTCTCAGCCATGTATTACTGTGTGAGAGGCGGGTGTGGTTTATTACTAAGCTGCTTTGACTACTGG
2128	TCTCCAGAGATGATTCTCAAAGCATGCTCTATCTGCAAATGAACAACCCGAAATCTGAGGTTTCAGCCATGTATCACTGTGTGAGAGGCGGGTGTGGTTTATTACTAAGCTGCTTAGATTACTGG
3128	CCTCCCGAGATGATTCTCAAGGCATGCTCTATCTGGAAATGAACAACCCGAAATCTGAGGTTTCAGACATGTATCACTGTGTGAGAGGCGGGTGTGGTTTATTACTAAGCTGCTTAGATTACTGG
4128	CCTCCCGAGATGATTCTCAAGGCATGCTCTATCTGGAAATGAATAACCCGAGATCTGAGGTTTCAGACATGTATCACTGTGTGGGAGGCGGGTGTGGTTTATTACTAAGGTGCTTAGATTTCTGG
5128	CCTCCCGAGATGATTCTCAAGGCATGCTCTATCTGGAAATAGATAGCCCGAGATCTGAGGTTTCAGACATGTATCACTGTGTGGGAGGCGGGTGTGGTTTATTACTAAGGTGCCCAGATTTCTGG
129	CACTTACTGTAGACAAATCCTCCAGCACAGCCTACATGTTGCTCAGCAGCCTGACCTCTGAGGACTCTGCGGTCTATTTCTGTGCAAGATCCCTTTTCACAGCTCGGGACTACTTTGACTACTGG
1129	CACGTACTGTAGACAAATCCTCCAGCACTGCCTACATGTTGCTCAGCAGCCTGACCTCTGAGGACTCTGCGGTCTATTTCTGTGCAAGATCCCTTTTCACAGCTTGGGACTACTTCCACTACTGG
2129	CACGTACTTTAGTCAAATCCTCCAGCATTGCCTACATGTTGCTCAGCAGCCTGACCTCTGAGGACTCTGCGGTCTATTTCTGTGCAAGATCCCTTTTCGCAGCTTCGGACTACTTCCACTACTGG
3129	CACGTGCTTCAGTCAAATCCTCCAGCATTGCCTACATGTTGTTCAGCAGCCTGACCTCTGAGGACTCTGTTGTCTATTTCTGTGCAAGATCCCTTTTCGCAGCTTCGGACTACTTCCACTACTGG
4129	CACGTGCTTCAGTCGAATCCTCCAGCATTGCCTGCATGTTGTTCAGCAGCCTGACCTCTGAGGACTATGTTGTCTATTACTGTGTAAGATCCCTTTTCGCAGCTTCGGACTACTTCCACTACTGG
5129	CTCGTGCTTCAGTCGAATCCTCCAGCATTGCCTGGATGTTGTTCGGCAGCCTGACCTGTGCGGACTATGTTGTCTATTACTGTGTAAGATCCCTTTTCGCAGCTTCGGACTACTTCCACTACTGG
130	AGAGCAAGGCCACACTGACTGTAGACAAATCCTCCAGCACAGCCTACATGCAGCTCAGCAGCCTGACATCTGAGGACTCTGCGGTCTATTATTGTGCAAGGGAACACTGGTACTTCGATGTCTGG
1130	AGAGCAAGGCAACACTGACTGTAGACAAATCCTCCAGCACAGCCTACATGCAGCTCAGCAGCCTGGCATCTGAGGACTCTGCGGTCTATTATTGTGCGAGGGAACACTGGGACTTCGATATCTGG
2130	AGAGCAAGGCAACACTGACTGTAGACAAATCCTCTAGCACAGCCTACAAGCAGCTCAGCCGCCTGGCATCTGAGGACTCTGCGGCCTATTATTGTGCGAAGGAACACTGGGACTTCGATATCTGG
3130	AGAGCAAGGCAACACTGACTGTAGACAAATCCTCTAGCACATCCTACAAGCAGCTCCGCCGCCTGGCATCCGAGGATTCTGCGGCCTATTATTGTGCGAACGAACACTGGGACTTCGATATCTGG
4130	AGAACAAGACAACACTGACTGTAGACAAATCCTCTGGCACATCCTACAAGCTGCTCCGCCGCCTGGCATCCGAGGATTCTGCGGCCTATTATTGTCCGAACGAACACTGGGACTTCGATATCTGG
5130	AGAATAAGACAGCACTGACTGTAGGCAAATCCTCTGGCACATCCTACAAGCTGCTCCGCCGCCTGGCATTCGAGGATTCTGCGGCCTATTATTGTCCGAACGAACATTGGGACTTCGATATCTGG
131	GTGTGAAGGGGCGATTCACCATCTCCAGAGACAATGCCAAGAACACCCTGTACCTGCAAATGAGCAGTCTGAAGTCTGAGGACACAGCCATGTATTACTGTGCAAGAGACTACTTTGACTACTGG
1131	GTGTGAAGGGGCAATTCACCATCTCCAGAGACAATGCCAAGAACACCCTGTACCTGCAAATGAGCAGTCTGAAATCTAAGGGCACAGCCATGTATTACTGTGCAAGGGACTACTTTGACTACTGG
2131	GTGTGAAGGGGCAATTCACCATCTCCAGAGACAATGCCAGGAACACCCTGTACCTGCAAATGAGCCGTCTCAAATCTAAGGGCACAGCCATGTATTACTGTGTAAGGGACTACTTTGGCTACTGG
3131	GTATGAAGGGGCAATTCACCATTTACGGAGACAATGCCAGGAACACCCTGTACCTGCAAATGAGCCGTCTCAAATCTAAGGGCACAGCCATGTATTACTGTGTAAGGGACTTCTTTGGCTACTGG
4131	GTATGAAGGGGCAATTCACCATTTACGGAGACAATGCCAGGAATACCCTGTACCTGCAAATGAGCCGTCTCAAATCTAGGAGCACAGCCATGTATTACTGTGTAAGGGACCTCTTTGGCTGCTGG
5131	GTATGAAGGGGCAATTTACCATTTACGGAGACAATGCCAGGAATATCCTGTCCCTGCAAATGAGCCGTCCCAAATTTAGGAGCACAGCCATGTATTACTGTGTAAGGGACCTCTTTGGCTGCTGG
132	CCAGCACTGCCTACATGGAGCTCAGCAGCCTGACAAATGAGGACTCTGCGGTCTATTACTGTACAAGGCGGAGTGAGAAGGCACAGCTCGGGCTACCCACCAGAGTTTACTACTTTGACTACTGG
1132	CCAGCACTGCCTACATGGAGCTCAGCAGCCTGACAAATAAGGACTCTGCGGTCTATCACTGTACAAGGCAGAGTGAGAAGGCAAAGCTCGGGCTACCCACCAGAGTTTACTACCTTGACTACTGG
2132	CCAGCACCGCCTACATGGAGCTCAGCAGCCTGACGAATAAGGACTCTGCGGTCTATCACTGTACTAGGCAGAGTGAGAAGGCAAAGCTCGGGCTACCCACCCGAGTTTACTGCCTTGACTACTGG
3132	CCAGCACCGCCTACATCGAGCTCAGCAGCCTGACGAATAAGGACTTTGCGGTCTATCTTTGTACTAGGCAGAATGAGAAGGCAAAGCTCGGGCTACCCACCCGAGTTTACTGCCTTGACTACTGG
4132	CCGGCACCGCCTACATCGAGCTCAGCAGCCTGACGAATAAGGACTTTGTGGACTATCTTTGTACTAGGCAGAATGAGAAGGCAAAGCTCGGGCTACCTACCCGAGTTTACTGCCTTGTCTACTGG
5132	CCGGCACCACCTACATCGAGCTCAGCAGCCTGACGAATAAGGACTTTGTGGACTGTCTTTGTACTAGGCAGAATGAGAAGGCAAAGCTCGGGCTACCTCCCCGAGTTTACTGTCTTATCTACTGG
133	AGGGCAAGGCCACACTTACTGTAGACAAATCCTCCAGCACAGCCTACATGTTGCTCAGCAGCCTGACCTCTGAGGACTCTGCGGTCTATTTCTGTGCAAGATGGGACTGGTACTTCGATGTCTGG
1133	AGGGCAAGGCCACACTTACTGTAGACAAATCCTCCAGCACAGCCTACATGTTGCTCTGCAGCCTGACCCCTGAGGACTCTGTGGTCTATTTCTGTGTAATATGGGACTGGTACTTCGATGTCTGG
2133	AGGGCAAGGCCACACTTACTGTAGAGAAGTCCTCCAGCACAGCCTCCATGTTGCTTTGCAGCCTGACCCCTGTGGACTCTGTGGTCTATTTCTGTGTAATATGGGACTGGTACTTCGATGTCTGG
3133	AGGGCAAGGCCACACTTACTGTAGAGAAGTCCTTCCGCACAGCCTCCATGTTGCTTTGCTGCCTGACCCCTGTGGACTCTGTGGTCCATTTCTGTGTAATATGGGACTGGCACTTCGATGTCTGG
4133	AGGGCAAGGCCGCACTTACTGTAGAGAAGTCCTTCCGCACAGCCTCCATATCGCTTTGCTCCCTGGCCCCTGTGGACTCTGTGGTCCATTTCTGTGTAATATGGGACTGGCACTTCGATGTCTGG
5133	AGGGCAAGGCCGCACTTACTGTAGAGAAGTCCTTCCGCGCAGCCTCCATATCGCTTTGCTCCATGGCCCCTGTGGTCTCTGTGGTCCATTTCTGTGTAATATGGAACTGGCACTTCGACGTCTGG
134	AATCCAGACTGAGCATCAGCAAGGACAACTCCAAGAGCCAAGTTTTCTTAAAAATGAACAGTCTCCAAACTGATGACACAGCCATGTACTACTGTGCCAGACTACTATGGTTACGAGACTACTGG
1134	AATCCAGACTGAGCATCGGCAAGGACAACTCCAAGAGCCAAGTTTTCTTAAAAATGAACAGTCTCCAAACTGATGTCACAGCCATGTACTACTGTGTCAGACTACTGTGGTTACGAGACTATTGG
2134	AATCCAGACTGAGCATCGGCAAGGACAACTCCAAGAACCAAGTTTTCTTAAAAGTGAACAGTCTCCAAACTGACGTCACAGCCATGTACTACTGTGTCGGACTACTGTGGTTACTAGACTATTGG
3134	GATCCAGACTGAGCATCGGCAAGGACAACTCCAAGAACCGAGTTTTTTTAAAAGTGAACAGTCTCCAAACTGACGTCACAGCCATGCACTACTGTGTCGGACTACTGTGGTTACTAGACCATTGG
4134	GATCCAGACTGAGCATTGGCAAGGACAACTCCAAGAACCGAGTTTTTTTAAATGTGAACAGTTTCCAAACTGCCGTCACAGCCATGCACTACTGTGTCGGACTACTGCGGTTACTAGACCATTGG
5134	GATCGAGACTGAGTATTGGCAAGGACAACTCCAAGAACCGAGATTTTTTAAATGTGAACAGTTTCCATACTGCCGTCACAGCCATGCACTACTGTGTCGGACTACTGCGGTTATTAGACCATTGG
135	GATTCACCATCTCAAGAGATGATTTCAAAAGTAGTGTCTACCTGCATATGAACAGCTTAAGAGCCGAAGATACAGGCATTTATTACTGTACAAGGGGGGGCTATTACTATGCTATGGACTACTGG
1135	GATTCACCATCTCAAGAGATGATTTCAAAAGTTGTGTCTACCTGCATATGAATAGCTTAAGTGCCGAAGATACAGGCATTTATTGCTGTACAAGGGGGGGCTATTACTATGCTATGGGCTACTGG
2135	CATTCACCATCTCAAGAGATGATTTCAAAAGTTGTGTCTACCTGCATATGAATAGCGTAAGTGCTGAAGATACAGGCATTTATTGCTGTACAAGGGGGGGCTATTTCTATGCTATGGGCCACTGG
3135	CATTCACCATCTCAGGAGATGATTTCAAACGTTTTGTCTACCTGCATATGAATAGCGTAAGTGCTGAAGATACAGGCATTTATTGCTGTACAAGGGGGGTCTATTTCTATGCTATGGGTCACTGG
4135	CATTCACTATCACAGGAGATGATTTCAAACGTTTTGTCTACCTGCATATGAATAGCGTAAGTGCTGAAGATACAGGCGTTTATTGTTGTACAAGGGGGATCTATTTCTATGCTATGGGTCACTGG
5135	CATTCACTATCACGGGAGATGATTTCAAACGTTTTGTCTACCTGTGTATGGATAGCGTAAGTGCTGAAGATACAGGCGTTTATTGTTGTACAAAGGGGATCTATTTCTATGCTATGGGTCACTGG
136	TCAAGGGCAAGTCCACATTGACTGTAGACAAATCCTCCAGCACAGCCTACATGCAGCTCAGCAGCCTGACATCTGAGGACTCTGCGGTCTATTACTGTGCAAGAGAGACACCGCCATCCTACTGG
1136	TCAAGGGCAAGTCCACATTGACTGTAGACAAATCCTCCAGCACAGCCTACATGCAGCTCAGCAGCCTGACATCTGATGACTCCGCCGTCTATTACTGTGCTAGAGAGACACAGCCATCCTACTGG
2136	TCATGGGCAAGTCCACATTGACTGTAGACAAATCCTCCAGCACGGCCTACATGCATCTCAGCAGCCTGACATCTGCTGACTCCGCCGTCTATTACTGTGCTAGAGAGGCACAGCCATCCTACTGG
3136	TCATGGGTAAGTCCACATTGACTGTAGACAAATCCGCCAGCACGGCCTACATGCATGTCAGCAGCCTGGCATCTGCTAACTCCGCCGTCTATTACTGTGCTAGAGAGGCACAGCCATCCTACTGG
4136	TCATGGGTAAGTCCACATTGACTGTAGACAAATCCGCCCGCACGGCCCACATGCATGTCAACAGCCTAGCATCTGCTAACTCCGCCGTCTGTTACTGTGCTAGAGAGGCACAGCCATCCTACTGG
5136	TCATGAGTAAGTCCACATTGACTGTAGACAAATCCGCTCGCACGGCCCACATGAATGTCAACAGCCTAGCAGCTGCTAACTCCGACGTCTGTTACTGTGCTAGAGAGGCACAGCCATCCTACTGG
137	GCAAGGCCACACTGACTGCAGACAAATCCTCCAGCACAGCCTACATGCAGCTCAGCAGCCTGACATCTGAGGACTCTGCAGTCTATTTCTGTGCAGGCGTCTATGATGGTTACTTTGCTTACTGG
1137	GCAAGGCCACACTGACTGCAGACAAATCCTCCAGCACAGCCTACACGCAGCTCAGCAGCCTGCTATCTGAGGACCCTGCAGTCTCTTTCTGTGCAGGCGTCTATGATGGTTACTTTGCTTACTGG
2137	GCAAGGCCACACTGGCTGCAGACAAATCCTTCAGCACAGCCTACACGCAGCTCAGCGGCCTGCTATCTGAGGCCCCTGCAGTCTCTTTCTGTGCAGGCGTCTCTGATGGTTACTTTGCTTACTGG
3137	GCAAGGCCGCTCTGGCTGCAGACATATCCTTCAGCACAGCCTACACACAGCTCAGCGGCCTGCTATCTGAGGCCCCTGCAGTCTCTTTCTGTGCAGGCGTCTCTGATGGTTACTTCGCTTACTGG
4137	GCAAGGCCGCTTTGGCTCCAGACATATCCTTCAACACAGCCTACACACAGCTCAGCGGCCTGCTATCTGAGGCCCCTGCTGTCTCTTTCTGTGCAGGCGTCTCTGATGGTTACTTCGCGTACTGG
5137	GCAAGGCCGCTTTGGCTCCAGACATATCCTTCAACACATCCTACACACAGCTCAGCGGCCTGCTATCTGAGGCCCCTGCTGTCTCTTTCTGTGCAGGCGTCTCTGATGGTCACTCCGGGCACTGG
138	GCAAGGACAATTCCAAGAGCCAAGTTTTCTTTAAAATGAACAGTCTGCAAGCTGATGACACAGCCATATATTACTGTGCCAGAAACGTTAAGGAAGCTACTATAGTATGGTACTTCGATGTCTGG
1138	GCAAGGACAATTCTAAGGGCCAAGTTTTCTTTAGAATGACCAGTCTGCAAGCTGATGACACAGCCATATATCACTGTGCCAGAAACGTTAAGGAAGCTACTATAGTATGGTACTTCGATGTCTGG
2138	GCAAGGACAATTATAAGGGCCAAGTTTTCTTTAGAATGACCAGTCTGCAAGCTGATGACACAGCCATATATCACTGTGCCAGAAACATTAGGGAAGCTACTATAGTATGGCACTTCGTTGTCTGG
3138	GCAAGGACAATAATAAGGGCCCAGTTTTCTTTAGAATGACCAGTCTGCAAGCTGATGACACAGCCATATGTCACTGTGCCAGAAACATTAGGGAAACTACCATAGTATGGCACTTCGTTGTCTGG
4138	GCAAGGACAATAATAAGGGCCCAGTTTTCTTTAGAGTGACCAGTCTGCAAGCTGATGACACAGCCATATGTCAATGTGTCGGAAACAATAGGGAAACTACCATAGTATGGCACTTCGTTGTCTGG
5138	GCAAGCACTATAATGAGGGCCCAGTTTTCTTTAGAGTGACCAGTCTGCAAGCTAATGACACAGCCATATGTCAATGTGTCGGAAACAATAGGGAAACTACCATAGTATGGCATTTCGTTGTCTGG
139	CCACATTGACTGTAGACAAATCCTCCAGCACAGCCTACATGCAGCTCAAGAGCCTGACATCTGAGGACTCTGCAGTCTATTACTGTGCAAGAAGAGGCCACCTAACTCCCGGGTTTGCTTACTGG
1139	CCACGTTGACTGTAGGCAAATCCTCCAGGACAGTCTACATGCAGCTCAAGAGCCTGACATCTGAGGACTCTGCAGTCTATTACTGTGCTAGAAGAGGCCACCTAACTCCCGGGTTTGCTTACTGG
2139	CCACGTTGACTGTAGGCAAATCCTCCGGGACAGTCTACATGCAGCTCAGGGGCCTGACATCTGAGGACTCTGCAGTCTATTACTGTGCTAGAAGAGGCGACCTAACTCCCGGGTTCGCTTACTGG
3139	CCACGTTGACTGTAGGCGAATCCTCCGGGACAGTCTATATGCAGCTCAGGGGGCTGACATCTGAGGACTCTGCAGTCTATTACTGTGCTAGAAGAGGCGACCTGACGCCCGGGTTCGCTTACTGG
4139	TCACGTTGACTGTAGGCGAATCCTCCGGGACAGTCTATATGCAGCTCAGGGGGCTGACATCTCAGGAGTCTGCAGTCTATTACTGTGCTAGAAGAGGTGACCTGACGCTCGGGTTCGCTTACTGG
5139	TCACGTTAATTGTAGGCGAATCCTCCGGGACAGTCTATATGCACCTCAGGGGGCTGACATCTCAGGAGTCTGCAATCTATTACTGTGTTAGAAGAGGTGACCTGACGCTCGGGTTCGCTTACTGG
140	ATGCCAAGAACACCCTGTACCTGCAAATGAGCAGTCTGAAGTCTGAGGACACAGCCATGTATTACTGTGCAAGACGAACTGTCCGTTTTATTACTACGGTAGTAGCTCCCTGGTTTGCTTACTGG
1140	ATGCCAAGAACACCCTGTACCGGCAAAAGAGCAGTCTGAAGTCTGAGGGCACAGCCAGGTATTACTGTGCAAGACGAACTGTCCGTTTTATTACTACGATAGTAGCTCCCTGGTTTGCTTACTGG
2140	ATGCCAAGAACACCCTGTACCGGCAAAAAAGCAGTCTGAAGTCTGAGGGCACAGCCAGGTATTACTGTGCAAGACGGACTGTCCGTCTTATTATTACGATAGTAGCTCCCTGGTTAGCTTACTGG
3140	ACGCCAAGAACACCCTGCACCGGCGAAAAAGCAGTCTGGAGTCTGAGGGCACAGCCAGGTATTACTGTGCAAGACGGACTGTCAGTCTTATTATTACGATAGTAGCTCCCTGGTTAGCTTACTGG
4140	ACGCCCAGAACATCCTACACCGGCGAAAAAGCAGTCTGGAGTCTGAGGGCACGGCCAGGTATTACTGTGCAAGACGGACTGTCAGTCTTATTATTACGATAGTGGCTCCCTGGTTAGCTTACTGG
5140	ACGCCCAGTACATCCTACACCGGCGAAAAAGCAATCTGGAGTCTGAGGGCACGGACAGTTATTACTGTGCAAGACGGACTGTCAGTCTTATTATTACGATAGTGGCTCCCTGGTTAGATTACTGG
141	CCTCTAGCACAGCCTATATGGAGCTTAGCAGATTGACATCTGAAGACTCAGAGGTATATTACTGTGCAACCCCCCTTCAGCTAGCCTCTGCAGTGCCACAGTGCTACTGGTACTTCGATGTCTGG
1141	CCTCTAGCAAAGCCTATATGGAGCTTAGCAGATTGTCATATGAAGACTCAGAGGTAGATTACTGTGTAACCCCCCTTCAGCTAGCCTCTGCAGTGCCACAGTGCTACTGGTACTTCGATGTCTGG
2141	CCTCTAGCAAAGCCTATATGGAGCTTAGCAGATTGTCATATGAGGACTCAGAGGTAGATTACTGTATAACCCCCCTTCAGCTAGCCTCTGCAGTGATACAGTGCTACTGGTACCTCGATGTCTGG
3141	CCTCTAGCAAAGCCTATATGGAGCTTAGCAGATTGTCATATGAGGACTCAGAGCTAGATTACTGTATAACCCCCCTTCAGCTAGCCTCTGCAGCGATGCAGTGTTACTGGTACCCCGATGTCTGG
4141	CCTCTAGCAAAGCCTATATGGAGCTTAGCAGATTGTCATATGAGGACTCAGATCTAGATTACTGTATGACCCCCCTTCAGCTAGCCTCCGCAGCGATGCAGTGTAACTGGTACCCAGATGTCTGG
5141	CCTCTAGCAAAGCCTATATGGAGCTTAGCAGATTGTCATATGAGGAATCAGATCTAGGTTATTGTATGACCCCCCTTCAGCTAGCCTCCGCAGCGATGCGATGTAACTGGTACCCAGATGTCTGG
142	CCTCCAACAACCAGGTATTCCTCAAGATCACCACTGTGGACACTGCAGATACTGCCACATACTACTCTGCTCGAAGAGGAGCTAGCCTCTGCAGTGCCACAGGTTACTATGCTATGGACTACTGG
1142	CCTCCCACAACCAGGTATTCCTCAAGAGCACCACTGTGGACACTGCAGATACTGCCAGATATTACTCTGCTCGAAGAGGAGCTAGCCTCTGCAGTGCGACAGGTTACTATGCTATGGACTACTGG
2142	CCTCCCACAACCAGGTATTCGCCAAGAGCACCACTGTGGACACTGCAGATACTGCCGGATATTACTCTGCTCGAAGAGGAGCTAGCCTCTGCAGTGCGACGGGTTACTATGCTATGGGCTACTGG
3142	CCTCCCACAACCAGGTATTCGCCAAGAGCACCACTGTGGACACTGCAGATACTGCCGGGTATGACTCTGCTCGAAGAGGAGCTAGTCTCTGCAGTGCGACGGGTTACTACGCTATGAGCTACTGG
4142	CTTCCCACAACCAGGTATTCGCCAAGAGCACCACTGTGGACACTGCAGATACTACCGGGTATGACTCTGCTCGAAGGGGAGCTAGTCTCTGCAGTGCGACGGGTTATTACGCTAAGAGCTACTGG
5142	CTTCCCACGACCAGGTATTCGCCAAGAGCACCACTGTGGACACTTCAGGTACTACCGGGTTTGACTCTGCTCAAAGGGGAGCTAGTCTCTGCAGTGCGACGGGTTATTACGCTAAGAGCTACTGG
143	AGGCCACATTGACTGTAGACAAGTCCTCTAGCACAGCCTACATGGAGCTCCGCAGCCTGACATCTGAGGACTCTGCAGTCTATTACTGTGCAAGCTATACTACATACTATGCTATGGACTACTGG
1143	AGGCCACATTGACTGTAGACAACTCCTCTAGCACAGTCTACATGGAGCTCCGCAGCCTGACATCTGAGGAGTCTGCAGACTATTACTGTGCAGGCTATACTACATACTATGCTATGGACTACTGG
2143	AGGCCACATTGACTGTAGACAACTCCTCTAGCACAGTCTACATGGAGCTCCGCACCCTGACAACTGAGGAGTTTGCCGACTATTACTGTGCAGGCTATACTACATATTATGCTATGGACTACTGG
3143	AGGCCACATTGGCTGTTGACAACTCCTCTTGCACAGTCTACATGGAGCTCCGCACCCTAACAACTGAGGAGTTTGCCGACTATTACTGTGCAGGCTATACTACTTATTATGCTATGGACTACTGG
4143	AGGCCACATTGGCTGTTGACAACCCCTCTTTCACAGTCTACATGGAGCTCCGCACCCTAACAACTGATGAGTTTGCCGACTATTACTGTGCAGGCTATACTACTCATTATGCCATGGACTACTGG
5143	AGGCCACATTGGCTATTGAGAACCCCTCTTTCACAGTCTACATGGGGCTCCGCACCCGAACAACTGATGAGTTTGCCGACTATTACTGTGCAGGTTATACTACTCATTATGCCATGGACTACTGG
144	GATTCACCATCTCCAGAGACAATGCCAAGAACACCCTGTACCTGCAAATGAGCCGTCTGAAGTCTGAGGACACAGCCATGTATTACTGTGCAAGACACATCCCGCAGCTCGGGAGTACAAGCTGG
1144	GATTCACCATCTCCAGAGACAATGCCACGAACACCCTGTACCTGCAAAGGAGTCGTCTGAAGTCTGACGACACAGCCATGTATTACTGTGCAAGACACATCCCGCAGCCCGGGAGTACAAGCTGG
2144	GATTCACCATCTCCAGAGACAATGCCACGAACTCCCTGTGCCTGCGAAGGAGTCGTCTGAAGTCTGACGACACAGCCATGTATTACTGTGCAAGATACATCCCGCACCCCGGGAGTACAAGCTGG
3144	GATTCACCATCTCCAGAGACAATGCCACGAACTCCCTGTGCCTGCGAAGGAGTCGTTTGAAGTCTGACGACACAGCGATGTATTACTGTGGAAGCTACATCCCGCACCCCGGGAGTGCAAGCTGG
4144	GATTCACCATCTCCAGAGACAATGCCACGAACTTCCTGTGTCTGCGAAGGAGTCGTTTGACGTCTGACGACACAGTGATGTGTTACTGTGGAAGCTACATCCCGCACCCCGGGAGTGCAAGCTGG
5144	GATTCACCGTGTCCAGAGACAATGCCACGAACTTCCTGTGTATGCGAAGGAGTCGTTTGACGTCTGACGACATAGTGATGTGTTACTGTGGAAGCTATATCCCGCACCCCGGGAGTGCAAGCTGG
145	TCACCATCTCAAGAGATGATTCCAAAAGTAGTGTATACCTGCAAATGAACAACTTAAGAGCTGAAGACACGGGCATCTATTACTGTACAGAGGACTATGGTTACGACTATGCTATGGACTACTGG
1145	TCACCATCTCAAGAGATGATTCAAAAAGTAGTGTATACCTGCAAATGAACACCTTAAGAGCTGAAGACACGGACATCTATTACTGTACAGAGGACTATGGTTACAACTATGCAATGGACTACTGG
2145	TCACCATCTCAAGAGATGATTCAAAAAGTGGTGTATACCTGCAGATGAACACCTTAAGAGCTGAAGACACGGACATCTACTACTGTACAGAGGACTATGGTTACAACTATGCAACGGACGACTGG
3145	TCACCATCTCAAGAGATGATTCAAAAAGTGGTGTATACCTGCAGATGAACACTTTAAGAGCTGAAGACACGGACATCTACTACTGTACGGAGGACTATGGTTACATCTACCCAACGGACGACTGG
4145	TCACCATCTCAAGAGATGATTCAAAAAGTGGTGTATACCTGCGGATGAACACTTTAAGAGCTGAAGACACGGACCTCCACTACTGTACGAAGGACTATGGTTACATCTACCCAACGGCCGACTGG
5145	TCACCATCTCAAAAGATGATTCAAAAAGTGATGTATACCTGCGGATGAACACTTCAAGGGCTGAAGACACGGACCTCCACTACTGTACGAAGGACTATGGTTACATCTACCCAACGGCTGACTGG
146	ACAAGGCCACATTGACTGTAGACAAATCCTCCAGCACAGCCTACATGCAGCTCAGCAGCCTGACATCTGAGGACTCTGCGGTCTATTACTGTGCAAGTATCCCCATGATGGTTACTAGATACTGG
1146	ACAAGGCCACATTGACTGTAGACAAATCCTACAGCACAGCCTACATGCAGCTCGGCAGCCTGACATCTGAGAACTCTGCGGTCTATTACTGTGCAAATATCCCCATGATGGTTACCAGATACTGG
2146	ACAAGACCACATCGATTGTAGACAAATCCTACAGCACCGCCTACATGCAGCTCGGCAGCCTGACATCTGAGAACTCTGCGATCTATTACTGTGCAAATATCCCCATGATGGTTACCAGATACTGG
3146	ACAAGACCCCATCGATTGTAGACAAATCCTACAGCACCGCCTACATGCAGCTCGGCAGCCTGACATCTCTGAACTCTGCGACCTATTACTGTGCGAATATCCCCATGATGGTTACCAGATACTGG
4146	ACAAGACCCCATCGATTTTAGAGAAATCCTACAGCATCGCCTACATGCAGCTCGGCAGCCTGACATCTCTGAACTCTGCGACCTATTACTGTGTGAATATCTCCATGATGGTTACCAGATACTGG
5146	ACAAAAACCCATCGATTTTAGAGAAATCCTACAGCATCGCCTACATGCAGCTCGGCAGCCTGACATCGCTGAACTCTGCGACCTGTTACTGTGTGAAGATCTCCATGATGGTTACCAGATACTGG
147	CAGACACATCCTCCAACACAGCCTACCTGCAGCTCAGCAGCCTGACATCTGAGGACACTGCCGTCTATTACTGTACTACGGCTCTGCAGTGCCACAACCGGGGGTACTGGTACTTCGATGTCTGG
1147	CAGACACATCCTCCAAGACAGCCTACCTGCCGCTCAGCAGCCTGACAACTGAGGACACTGCCGTCTATTACTGTACTACGGCTCTGCGGTGCCACAACCGGGGGTACAGGTACTTCGATGTCTGG
2147	CAGACACATCCTCCAAGACAGCCTACCTGCCGCTTAGCTGCCTGACAACTGAGGACACTGCCATCTATTACTGTACTACGGCTCTGCGTTGCCACAACCAGGGGTACAGGTACTTCGATGTCTGG
3147	CAGACACATCCTCCAAGGCAGCCTACCTGCCGCTTAGCTGCCTGACAACGGAGGACACTGCTATCTATTACTGTACTACGGCTCTGCGTTGCCACAAACAGGGGTACAGGTGCTTCGATGTCTGG
4147	CAGACACATTCTCCAAGGCGGCCTACGTGCCGCTTAGCTGCCTGACAACGGAGGACACTGCTATCTATTACTGTACTACGGCTCAGCGTTGCCACAAACAGGGGTATAGGTGCTTCGATGTCTGG
5147	CCGACACACTCTCCAAGGTGGCCTACGTGCCGCTTAGCTGCCTGACAACGGAGGACACTGCTATCTATTACTGTACTACGGCTCAGCGTTGCCACAAACAGGGCTATAGATGCTTCGATGTCTGG
148	CACTGACTGTAGACAAACCCTCCAGCACAGCCTACATGCAGCTCAGCAGCCTGACATCTGAGGACTCTGCGGTCTATTACTGTGCAAGAAGGCTACTATGGGGGTACTATGCTATGGACTACTGG
1148	CACTGACTGTAGACAAACCCTCCAGCACAGCCGACATGCAGCTCAGCAGCCTGACATCTGAGGACGCTGCGGTCTTTTACTGTGCAAGAAGGCTACTATGGGGGAACTGTGCTATGGACTACTGG
2148	CACTGACTGTAGACAAACCCTCCAGTACAGCCGACATGCAGCTCAGCAGCTTGACGTCTGAGGACGCTGCGGTCTTTTACTGTACAAGAAGGCTACTATGGGGGAACTGTGCTACGGACTACTGG
3148	CACTGACTGTAGACAAACCCTCCAGTACAGCCGACATGCAGCTCAGCAGCTTGACGTCTGAGGATGCTGCGGTCTTTTATTGTACAAGAAGGCTACTCTGGGGGAACCGTGCTGCGGACTACTGG
4148	CACTGACTGTAGACAAACCCTCCAGTACAGCCGACATGCAGCTCAGTAGCTTGTCGTCTGAGGATGCTGCGGTCTTTTGTTGTACAAGAAAGCTACTCCGGGGGAACCGTGCTGCGGACTACTGG
5148	CACTGACTGTAGTCAAACCCTCCAGTACAGCCGACATGCAGCTCAGTTGCTTGTCGTTTGAGGATGCTGCGGTCTTTTGTTGTACAAGAAAGTTACTCCGGGGGAACCGCGCTGCGGACTACTGG
149	CCAGAGACAATGCCAAGAACACCCTGTACCTGCAAATGAGCAGTCTGAAGTCTGAGGACACAGCCATGTATTACTGTGCAAGACGGCAGCTAGTCTCTGCAGTGCCCTGGTACTTCGATGTCTGG
1149	CCAGAGACAATGACAAGAACACCCTGTACTTGCAAATGAGCAGTCTGAAGTCTGTGCACACAGCCATGTATTACTGTGCAAGAGGGCAGCTAGTCTCTGCAGTGCCCTGGTACTTCGATGTCTGG
2149	CCAGAGGGAATGACAAGAACACCCTGTACTTGCAAATGAGCAGTCTGAAGTCTGTGCATACAGCCATATATTACTGTGCAAGAGGGCAGCTAGTCTCTGCAGTGTCCTGGTACTTCGATGTCTGG
3149	CCAGAGGGAATGACAAGAACATCCTGTACTTGCAAATGAGCAGTCTGAAGTGTGTGCATACAGCCAAAGATTACTGTGCAAGAGGGCAGCTAGTCTCTGCAGTGTCCTGGTACTTCGATGTTTGG
4149	CCAGAGGGAAAGACAAGAACATCCTGTACTTGCACATGAGCAGTCTGAAGTGTGTGCATACGGTCAAAGATTACTGTGCAAGAGGGCAGCTAGTCTCTGCAGTGTCTTGGTACTTCGATGTTTGG
5149	CCAGAGGGAAAGACAAGAACGTCCTGTACTTGCACATGAGCAGTCTGAAGTGTGTGCATACGGTCAAAGGTTACTGTGCAAGTGGGCAGCTGGTCACTGCAGTGTCTTGGTACTTCGATGTTTGG
150	AAAACATCCTCTATCTTCAAATGAACACCCTGAGGGCTGAGGACAGTGCCACTTATTACTGTGTAAAAGCTGGGGAGACGGGTTATTACTACGGTAGTAGCGATTACTATGCTATGGACTACTGG
1150	AAAACATTCTCTATCTTCACATGAACACCCTGAGGGCTGAGGACCGTGCCACTTATTACTGTGTAAAAGCTTGGGAGACGGGTTATTACTACGGTAGTAGCGATTACTATGCTACGGACTACTGG
2150	AAAACATTCTCTATCTTCACGTGAGCACCCTGTGGGCTGAGGACCGTGCCACTTATAACTGTGTAAAAGCTTGGGGGACGGGTTATTACTACGGTAGTAGCGATTACTATGCTACGGACTACTGG
3150	GAAACATTCGCTATCTTCACGTGAGCACCCTGTGGGCTGAGGACCGTGCCACTTATAACTGTGTAAAAGCTTGGGGGAAGGGTTATTACTACGGTAGTAGCGGTTACTATCCTACGGACTACTGG
4150	GAAACATTCGCAATCTTCACGTGAGCACCCTATGGGCTGAGGACCGTGCTACTTATAACTGTGTAAAAGCTTTGGGGAAGGGTTATTACTACGGTAGTAGCGGTCACTATCCTACGGACTACTGG
5150	GAAACACTCGCAATCTTCACGTGAGCACCCTATGGGCTGAGGACCGTGCTACTTATAACTGTGTCAGAGCTTTGGGGAAGGGTTATTACTACGGTAGTGGCGGTCACTATCCTACGGACTGCTGG
151	CCAAACTGACTGCAGTCACATCCGCCAGCACTGCCTACATGGAGCTCAGCAGCCTGACAAATGAGGACTCTGCGGTCTATTACTGTACAAACCGACAGCTCAGGCCATCCTACTTTGACTACTGG
1151	CCAAACTAACTGCAGTCACATCCGCCAGCGCTGCCCACATGGAGCTCAGCAGCCTGACAAATGAGGACTCTGCGGTCTACTACTGTACAAACCGGCAGCTCAGGCCATCCTACTTTGACTACTGG
2151	CCAAACTAACTGCAGTCACATCCTCCAGCGCAGCCCACATGGAGCTCAGCAGCCTGTCAAATGAGGACTCTGCGGTCTACTACTGTACAAACCGGCGGCTCAGGCCATCCTACCTTGACTACTGG
3151	CCAAACTAACTGCAGTCACATCCTCCAGCGCAGCCCACATGGAACTCAGCAGCCTGTCAAATGAGGACTCTTCGGTCTCCTGCTGTACAAACCGGCGGCTCAGGCCATCCCACCTTGACTACTGG
4151	CCAAACTAACTGCAGTCACATCCTCCAGCGCAGCCCACATGGAACTGAGCAGCCTGTCAAATGAGGACTCTTCGGTCTCCTGTTGTACAAACCGGCGGTTCAGGCCATCCCACCTTGCCTGCTGG
5151	CCAAACTAACTGAAGTCGCATCCTCCAGCGCAGCCCACAGGGAACTGAGCAGCCTGTCAAATGAGGACACTTCGGTCTCCTGTTGTACAAACCGGCGTTTCAGGCCATCCCACCTTGCCTGCTGG
152	TAGACAAATCCTCCAGCACAGCCTATATGGAACTTGCCAGACTGACATCTGAGGACTCTGCCGTCTATTACTGTGCATGTGAGCTAGCCTCTGCAGTGCCACACTACTGGTACTTCGATGTCTGG
1152	TAGACAAATCCTCCAGCACAGCCTATGTGGAACTTGCCAGTCTGACATCTGAGGACCCTGCCGTCTATTACTGTGCATGTGAACTAGTCTCTGCAGTGCCACACTACTGGTACTTCGATGTCTGG
2152	TAGACAAATCCTCCAGCACAGCCTATGTGGAATTTGTCAGTGTGACATCTGAGGACCCTGCCGTCTATTACTGTGCATGTGAACTAGTCTCTGCAGTGCCACACTACTGGTGCTTCCATGTCTGG
3152	TAGACAAATCCTCCAGCACAGCCTATGTGGAATTTGTCGGTGTGACATGTGAGGATCCTGCCCTCTATTACTGTGCATGTGAACTAGTCACTGCAGTGCCACACTACTGGTGCTTCCATGTCTGG
4152	TAGACAAATCCTCCAGCACAGCCTATGTGGAATTTGTCGGTGTGACATGTGAGGATCCTGCCCTCTATTACTGTGCATGCGAACTAGTCACTGCTGTGACACACTACTGGTGCTTTCATGTGTGG
5152	TAGACAAATCCTCCAGCACAACCTATGTGGTATTTGTCGGTGTGACATGTCAGGATCCTGCCCTCTGCTACTGTGCATGCGAACTAGTCACTGCTGTGACACACTACTGGTGCTTTCATGTGTGG
153	CATTGACTGTAGACAAATCCTCTAGCACAGCCCACATGGAGCTCCGGAGCCTGACATCTGAGGACTCTGCAGTCTATTATTGTGCAAGAGGGAGGCTGCACAGCTCGGGCTACATGGACTACTGG
1153	CATTGACTGTAGACAAATCCTCTAGCACAGCCCACACGGAGCTCCGGAGCCTGACATCTGAGGACTCTACAGTCTATTATTGTGCAAGAGGGAGGGTGCACTGCTCGGGCTACATGGGCTACTGG
2153	CATTGACTGTAGACAAATCTTGTAGCACAGGCCACACGGAGCTCCGGAGCCTGACATCTGAGGACTCTACCGTCTATCATTGTGCAAGAGGGAGGGTGCACTGCTCGGGCTACATGGGCTACTGG
3153	CATTAACTGTAGACAATTCTTGTAGCACAGGCCACACGGAGCTCCGGACCCTGTCATCTGAGAACTCTACCGTCTATCATTGTGCAAGAGGGAGGGTGCACTGCTCGGGCTACATGGGCTACTGG
4153	CATTAACTGTATACAATTCTTGTAGCACAGGCCACACGGATCTCCGGACCCTGTCATCTGAGAACTCTACCGTCTATCATTGTGCAAGAAGGAGGGTGCATTGCTCGGGCTACATTGGCTACTGG
5153	CATTAACTGTATACAATCCTTGTAGCACAGGCCACACGGATCTCCGGACCCTGTCATCCGAGAACTCTACCGTGTATCATTGTGCAAGAACGAGGGTGCATTGCTCGGACTACATTGGCTACTGG
154	AATCCTCCAGCACTGCCTACATGCAGCTCAGCAGCCTGACATCTGAGGACTCTGCTGTCTATTTCTGTGCAACGCTAGCCTCTGCAGTGCCACAACCCCTCCGCTACTGGTACTTCGATGTCTGG
1154	AATCCGCCAGCACTGGCTACATGCAGCTCAGCAGCCTGACATCTGAGGACTCTGCTGTCGATTTCTGTGCAACGCTAGTATCTGCAGTGCCACAACCCCTCCGCTACTGGTACTTCGATGTCTGG
2154	AATCCGGCAGCACTGGCTACATGCAGCTCAGAAGCCTGACACCTGAGGACTCTGCTGTCGATTTCTGTACACCGCTAGTATCTGCAGTGCCACAACCCCTCCGCTACTGGTACTTCGATGTCTGG
3154	AATCCGGCAGCACTGGCTACATGCAGCTCAGAAGCCTGACGCCTGAGGACTCTGCTGTCGCTGTCTGTACACCGCTAGTATCTGCAGTGCCACAACCCCTCCGCTACTGGTACTTTAATGTCTGG
4154	AGTCCGGCAGCACTGGCTACATGAAGCTCAGAAGCCTAACGCCTGAGGACTCTGCTGTCGCTGTCTGTACACCGCTAGTATCTGCAGTGCCACAACCCCTCCGCTACTCGTACGTTAATGTCTGG
5154	AGTCCGGCAGCACTGGCTACATGAAGCTCAGAAGCGTAACGCCTGAGGACTCTGCTGTCGCTGTCTGTACACCGCTAGTATCTGCAACGCCACAACCCCTCCGCTACCCGTACGTTAATGCCTGG
155	ACACTCCCAAGAACCAGTTCTTCCTGGAAATGAACTCTTTGACTGCTGAGGACACAGCCACATACTACTGTGCACGGAGGGCTAGCCTCTGCAGTGCCACAACCACCTATGCTATGGACTACTGG
1155	ATACTCCCAAGAACCAGTTCTTCTTGGAGATGAACTCTTTGACTGATGAGGACACAGCCACATACTACTGTGCACGGAGGGCTAGCCTCTGCAGTGCCACAAACACCTATGCTATGGACTACTGG
2155	ATACTCCCAAGAACCAGTTCCTCTTGGAGATGAACTGTTTGACTGATGAGGACCAAGCCACATACTACTGTGCACGGAGGGCTAGCCTCTGCAGCGCCACAAACACCTATGCTATGGACTACTGG
3155	ATACTCTCATGAACCAGTTCCTCTTGGGGATGAACTGTTTGACTGATGAGGGCCAAGCCATATACTACTGTGCACGGAGGGCTAGCCTCTGCAGCGCCACAAACACCTATGCTATGGACTACTGG
4155	ATACTCTCTTGAACCAGTTCCTCTTGGGGATGGACTGTTTGACTGATGAGGGCCAAGCCATATATTACTGTGCACGGAGGACTAGCCTCTGCAGCGCCGCAAACACCTATGCTATGGACTACTGG
5155	ATATTCTCTTGAACCAGTTCCTCTTGGGGACGGACTGTTTGACTGATGAGGGCCAAGTCATATATTACTGTGCACGGACGACTAGCCTCTGCAGCGCCGCAAACACCTATGATATGGACTACTGG
156	AGAACCAGTTTTTCCTGAAGTTGAATTCTGTGACTACTGAGGACACAGCCACATATTACTGTGCAAGAGACGAAGAGACAGCTAGCCTCTGCAGTGCCACAACGCTTTGGTACTTCGATGTCTGG
1156	GGAACCAGTTTTTCCTCAAGTTGAATTCTGTGACTACTGAGGACACAGCCACATACTACTGTGCAAGAGACGAAGAGACAGCTAGTCTCTGCCGTGCCACAACGCTTTGGTACTTCGATGTCTGG
2156	GGAACCAGTTTTTCCTCAAGTTGAATTCTGTGACTCCTGAGGACACAGCCACATACTGCTGTGCAAGAGAGGAAGAGACAGCTAGTCTCTGCCGTGCCACAACGTTTTGGTACTTCGCTGTCTGG
3156	GGTACCTGTTTTTCCTCAAGTTGAATTCTGTGACTCCTGAGGACACAGCCACCTACCGCTGTGAAAGAGAGGAAGAGACAGCTAGTCTCTGCCGTGCCACAACGTTTTGGTACTTCGCTGTCTGG
4156	GGTACCTGTTTTTCCTCAAGTTGAATTCTGTGAATCCTGAGGACACAGCCGTCTACCGCTGTGAAAGAGTGGAAGAGGCAGCTAGTCTCTGCCGTGCCACAACGTTTTGGTACTTCGCTGTCTGG
5156	GGTACCTGTTTTTCCTCAAGTTGAATTCCGTGAATCCTGGGGACACAGCTGTCTACCGCTGTGAAAGAGTGGAAGGGGCAGCTAGTCTCTGCCGTGCCACAACGTTTTGGTACTTCGCAGTCTGG
157	ACTCCAAGAGCCAAGTTTTCTTTAAAATGAACAGTCTGCAAGCTGATGACACTGCCATATACTACTGTGCCAAAAATTGCAAAGCTAGCCTCTGCAGTGCCACAACCTCTGCTATGGACTACTGG
1157	ACTCCGAGAGCCAAGTTTTCTTTGAAATAAACGGTCTGCAAGCTGATGACACTGCCATATACGACTGTGCCAAAAATTGCAAAGCTAGCCTCTGCAGTGCCACAACCTCTGCTATGGACTACTGG
2157	ACTCCGAGAGCCAACTTTTCTTTGAAATAAACGGTCTGCAAGCAGATGACACTGCCATATACGACTGTGCCAAGAATTGCAAAGCTAGCCTCTGCAGTACCACTACCTCTGCTATGGACTACTGG
3157	ACTCCGGAAGCCAACTTTTCTTTGAAATAAACGGTCTGCAAGCAGATGACACTGCCATATACGACTGTGCCAAGAATTGCATAGCTAGCCTCTACAGTACCATTACCTCTGCTATGGACTACTGG
4157	ACTCGGGAAGCCGACTTTACTTTGAAATAAACGGTCTGCAAGTAGATGACGCTGCCATATACGACTGTGCCAAGAATTGCATAGCTAGCCTCTACAGTACCATTACCTCTGCTATGGACTACTGG
5157	AGTCGGGAAGCCGACTTTACTTTGAAATAAACGGTCTGCAAGTAGGTGACGCGGCCATATACGACTGTGCCAAGAATTGCATAGCTAGCCTCTACAGTACCATTACCTGTGCTATGGACTTCTGG
158	TTAAAAGCAAGGCCACATTGACTGTAGACATATCCTCTAGCACAGCCTATATGGAGCTTAGCAGATTGACATCTGAAGACTCAGAGGTATATTACTGTGCAAGGAGTAGGTGGTTTGCTTACTGG
1158	TTAAAAGCATGGCCACATTGGCTGTAGACATATCCTCTAGCACAGCCTATATGGAGCTTAGCAGGTTGACATCTGAAGACTCAGAGGTATATTACTGTGCAAGGAGTATTTGGTTTGCTTACTGG
2158	TTAAAAGCATGGCCACAATGGCTGTAGACATATCCTCTAGCACAGCCTATATGAAGCTTAGGAGGTTGACATCTGAAGACTCAGAGGTATATTACTGTGCAAAGAGTATTTGGTTTGTTTACTGG
3158	TTAAAAGCATGGCCGCAATGGCTGTAGACATATCCTCTAGCACAGCCTATATGAAGCTTAGGAGGTTGCCATTTGAAGCCTCAGAGGTATATTACTGTGCAAAGAGAATTTGGTTTGTTTACTGG
4158	TTAAGAGCATGGCCGCAATGGCTGTAGCCATATCCTCTAGCACAGCCTATATGAAGCTCAGGAGGTTGCCATTTGCAGCCTCAGAGGTATATTACTGTGCAAAGAGAATTTGGTTTCTTTACTGG
5158	TTAAGAGCATGGCCGCAATGGCTGTAGCCATATCCTTTAGCACAACATATATGAAGCTCAGGAGGTTGCCATTTGCAGCCTCAGAGGTAGATTACTGTGCAAAGAGAATTTGGATTCTTTACTGG
159	CCAGAGACAATGCCAAGAACACCCTGTACCTGCAAATGAGCAGTCTGAAGTCTGAGGACACAGCCATGTATTACTGTGCAAGACACGGAGGGTATTACTACGGTAGTAGTTGGTTTGCTTACTGG
1159	CCAGAGACAATGCAAAGAACACCCTGTACCTGCAAATGAGCAGTCTGAACTCTGAGGACACAGCCATGTGTTACTGTGCAAGACACGGAGGGCATTACTACGGCAGTAGTTGGTTTGCTTACTGG
2159	CCAGAGACAATGCAAAGAACACCCTATACCTGCAAATGAGCAGTCTGAACTCTGAGGACACAGCCATGTGTTACTGTGCAAGACACGGAGAGCATTACTACGGCAGCGGTTGGTTTGCTTATTGG
3159	CCAGAGACAATGCAAAAAACACCCTATGTCTGCAAATGAGCAGTCTGAACTCTGAGGACACGGCCATGTGTTACTGTGCAAGACACGGAGAGCATTACTGCGGCAGCGGTTGGTTTGCTTATTGG
4159	CCAGCGACAATGCAGAAAATACCTTATGTCTGCAAATGAGCAGTCTGAACTCTGAGGACACGGCCATGTGTTACTGTGGAAGACACGGAGAGCATTACTGCGGCAGCGGTTGGTTTGCTTATTGG
5159	CCAGCGGCAATGCAGAAAATACCTTATGTCTTCAGGTGAGCAGTCTGAACTCTGAGGACACGGCCATGTGTTCCTGTGGAAGACACGGAGAGCATTACTGCGGCAGCGGTTGGTTTGCTTATTGG
160	ACAAATCCTCCAGCACAGTCTATATGGAGCTTAGTAGATTGACATCTGAAGACTCTGCGGTCTATTTCTGTGCAAGACACGAAGGGGCGGAGGCACAGCTCGGGCTGGACTACTTTGACTACTGG
1160	GCAAATCTTCCAGCACAGTCTATATGGAGCTTAGTAGATTGACACCTGAAGACTCTGCGGTCTATTTCTGTGCAAGACACGAAGGGGCGGACGCACAGCTCGGGCTGGACTACTTTTACTACTGG
2160	GCAAATCTTCCAACACAGTCTATATGGAGCTTAGTAGATTGATACCTGAAGACTCTGCGGTCTATTTCTGTGCAAGACACGAGGGGGGGGACGCACAGCTCGGGCTGGACTACATTTACTACTGG
3160	GCAAATCTTCCAACACAGTCTATATGGAGCTTAGTAGATTGATACCTGTAGACCCTGCGGTCTATTTTTGTGCAAGACACGAGGGGGGCGACGCACAGCTCTGGCTGGACTACATTTACTACTGG
4160	GCAAATCTTCCAACACAGTCTATATGGAGCTTAGTAGATTGATACCTGTAGATCCTGCGGTCTATTTTTGTGCGAGATACGAGGGGGGCGACGCACAGCTTTGGCTGGACTACATTTACAACTGG
5160	GCAAATCTTCCAACACAGTCTATATGGAGCTTAATAGATTGATACCTGTAGTTCCTGCGGTCTATCTTTGTGCGAGATACGAGGGGGGCGACGCGCAGCTTTGGCTGGATTACATTTACAACTGG
161	CCACATTGACTGTAGACAAATCCTCCAGCACAGCCTACATGCAGCTCAAGAGCCTGACATCTGAGGACTCTGCAGTCTATTACTGTGCAAGACGGAGGCTCGGGCTAGGGGGGTTTGCTTACTGG
1161	CCACATTGACTGTAGACAAATCATCCAGCACAGCCTACATGCAGCTCAAGAGCCTGACATCTGAGGACTCTGCAGTCTATTACTGTGGAAGAGGGAGGCTCGGGCAAGGGGGGTTTGCTCACTGG
2161	CCACAGTGACTGTAGACAAATTATCCAGCACAGCCTACATGCAGCTCAAGAGCCTGACTTCTGAGGACTCTGCTGTCTATTACTGTGGAAGAGTGAGGCTCGGGCAAGGGGGGTTTGCTCACTGG
3161	CCATAGTGACTGTAGACAAACTACCCAGCACAGCCTACATGCAGCTCAAGAGCCTGACTTCTGAGGACACTGTTGTCTATTACTGTGGAAGAGTGAGGCTCGGGCAAGGGGGGTTTGCTCACTGG
4161	CCATAGTGACTGTAGACAAACTACCCAGCACAGCCTACATGCAGCTCAAGAGCCTGATTTCTGCGGACACTATTGTCTATTACTGTAGAAGAGTGAGGCTTGGGCAAGGGGGGTTTGCTCACTGG
5161	CCATAGTGACTGTAGACAAACTACCCAGCACAGCCTACGTGCTGCTTAAGAGCCTGATTTCTGCGGACACTATTGTCTATTACTGTAGAGGAGTGAGGCTTGGGCAAGGGGGGTTTCCTCACTGG
162	TGACTGTAGACAAGTCCTCCAGCACAGCCTACATGGAGCTCCGCAGCCTGACATCTGAGGACTCTGCAGTCTATTACTGTGCAAGAAGCTGCAGTGCCACAAGGAGCTGGTACTTCGATGTCTGG
1162	TGACTGTAGACAAGTCCTCCAGCACAGCTTACATGGAGGTCCGCAGCCTGACATCTGAGGACTCTGCAGTCTATTACTGTGCAAGAAGCCGCAGTCCCACAAGGAGCTGGTACTTTGATGTCTGG
2162	TGACTGTAGACAAGTCCTCCAGCACAGCTTACATGGAGGTCCACTGCCTGACATCTGAAGACCCTGTAGTCTATTACTGTGCAAGAAGCCGCAGTCCCACAAGGAGCTGGTACTTTGATGTCTGG
3162	TGACTGTAGACCAGTCCTGCAGCACAGCTTACGTGGAGGTCCACTGCTTGACATCTGAAGACCCTGTAGTCTATTACTGTGCAAGGAGCCGCAGTCCCACAAGGAGCTGGTACTTTGATGTCTGG
4162	TGACTGTAGACCAGTCCTGCAGCACAGCTTACGTGGAGGTCGACTGCTTGACATCTGGAGACCCTGTAGTCTATTCCTGTGCAAGGAGCCGCAGTCCCACAAGGAGCCGGTACTTTGGTGTCTGG
5162	TGACTGTAGACCAGTCCTGCAGCCCAGCTTACGTGGAGGTCGATTGCTCGACTTCTGGAGACCCTGTAATCTATTCCTGTGCAAGGAGCCGCAGTCCCACAAGGAGCCGGTACTTTGGTGTCTGG
163	ATCGCTTCACTATCTTCAGAGACAATGACAAGAGCACCCTGTACCTGCAGATGAGCAATGTGCGATCTGAGGACACAGCCACGTATTTCTGTATGAGATATCGGGCCTATGCTATGGACTACTGG
1163	ATCGCTTCACTACCTTCAGAGACAATGACAAGAGCACCCTGTACCTGCAGGTGAGCAATGTGCGATCTGCGGACACAGCCACGTATTTCTGTATGAGATATCGGGCCTGTGCTATGGTCTACTGG
2163	TTCGCTTCACGACCTTCAGAAACAATGACAAGAGCACCCTGTACCTGCAGGTGAGCAATGTGCGATCTGCGGCCACAGCCACGTATTTCTGTATGAAATATCGGGCCTGTGCTATGGTCTACTGG
3163	TTCGCTTCACGACCTTCAGAAACAAAGACAATAGCACCCTGTACCTGCTGGTGAGCAATGTGCGATCTGCGGCCACAGCCACGTATTTCTGTAGGAAATATCGGGGCTGTGCTATGGTCTACTGG
4163	TTCGCTTCACGGCCTTCAGAAACAAAGACAATAGCACCCTATACCTGCTGGCGAGCAATGTGCGATCTGCGGCCACACCCTCGTATTTCTGTAGGAAATATCGGGGCTGTGCTATGGTCTACTGG
5163	TTCGCTTCACGGCCTTCAGAAACAAAGACAATAACACCTTATACCTGCTGGCGAGCAATGTGCGATCTGCGGCCACACCCTCGTATTTCTGTAGGAAATATCGGGGCTGTGTTATCGTCTGCTGG
164	GAGACAATGCCAAGAACAACCTGTACCTGCAAATGAGCCATCTGAAGTCTGAGGACACAGCCATGTATTACTGTGCAAGAGCAGCTAGCCTCTGCAGTGCCACACCCCCTCAATTTGCTTACTGG
1164	GAGACAATGTCAAGAACAACCTGTACCTGCAAATGAGCCATCTGAAGTCTGAGGACGCAGCCATGTATTACTGTACAAGAGCAGCTAGCCTCTGCAGTGCCACACCCCCCCAATGTGCTTACTGG
2164	TAGACATTGTCAAGAACAACCTGTACCTGCAGATGAGCCATCTGAAGTCTGAGGACGCAGCCATGTATTACTGTATAAGAGCAGCTAGCCTCTGCAGTGCCACGCCCCCCCAATGTGCTTACTGG
3164	TAGACATCGTCAAGAACAGCCTGTATCTGCAGATGAGCCATCTGAAGTCTGAGGACGCAGCCATGTATTACTGTATAGGAGCAGCTAGCCTCTGCAGTGCCACGCCCCCCCGATGTGCTTACTGG
4164	TAGACATCGTCAAGAACAGCCTGCATTTGCAGATGAGCCATCTGAAGTCTGAGGACGCAGCCATGTACTACTGTATAGGTGCAGCTAGCCTCTGGAGTGCCACGCCCCCCCGATGTGCTTACTGG
5164	TAGACATCGTCAAGAACAGCCTGCATTCGCAGATGAGCCATCTGAAGTCTGGGGACGCAGCCATGTACTACTGTATAGGTGCAGCCAGCCTCAGGAGTGCCAGGCCCCCCCGATGTGCTTACTGG
165	GCATCAGCAAGGATAACTCCAAGAGCCAAGTTTTCTTAAAACTGAACAGTCTGCAAACTGATGACACAGCCACGTACTACTGTGCCAAAGACAGCTCAGGCTGTTACTATGCTATGGACTACTGG
1165	GCATCAGCAAGGATAACTCCAAGAGCCGAGTTTACTTAAAACAGAACAGTCTGCAAACTGATGACAAAGCCACGTACTACTGTGCCAGAGACAGCTCAGGCTGTTACTATGCTATGGACTACTGG
2165	GCATTAGCAAGGATAACTCGAAGAGCCGAGTTTACTTAAAACAGAACAGTCTGCAAACTGATAACAAAGCCACGTCCCACTGTGCCAGAGACAGCTCAGGCTGTTACTATGCTATGGACTACTGG
3165	GCATTAGCAAGGATAACTCGAAGTGCCGAGTTTACTTAATACAGAAGAGTCTGCAAACTGACAACGAAGCCACGTCCCACTGTGCCAGAGACAGCTCAGGCTGTTACTATGCTATGGACTACTGG
4165	GCATTAGTAAGGATAACTCGAAGTGCCGACTTTACTTAATACATAAGAGTCTGCAAACTGACAACGAAGCCACGTCCCACTGTGCCAGAGACAGCTCAGGCTGTTACCATGTTATGGACTACTGG
5165	GCATTAGTAGGGATAACTTGAAGTGCCGACTTTACTTAATACATAAGAGTCTGCAAACTGACAAGGAAGCCACGTCCCACTGTGCCAGAGACGGCTCAGGCTGTTACCATGTTCTGGACTACTGG
166	AGTTCAAGGGACGGTTTGCCTTCTCTTTGGAGACCTCTGCCAGCACTGCCTATTTGCAGATCAACAACCTCAAAAATGAGGACACGGCTACATATTTCTGTGTAAGGGTAACTGGGAACTACTGG
1166	AGTTCAAGGGACGGTTTGGCTTCTCTTTGGAGACCCCTGCCAGCACTGCCTATTCGCAGATCAACAACCTCAAAAATGGGGACAGGGCTACATATTTCTGTGTAAGGGTAACTGGGAACTACTGG
2166	AGTTCAAGGGACGGTTTGGCATCTGTTTGGAGACCCCTGCCAGCACTGCCGATTCGCAGATCAACAACCTCAAAAATGGGGACAGGGGCACATATTTCTGTGTAAGGGTAACTGGGAACTACTGG
3166	AGTTCAAGGGACGGTTTAGCATCTGTTTGGAGACCCCTGCCAGCACTGCCGATTCGCAGATCAATAACCTTAAAAATGGGGGCAGGGGCACATATTTCTGTGTAAGGGTAACTGGGAAATACTGG
4166	AGTTCAAGGCACGGTTTAGCATCGGTTTGAAGATCCCTGCCAGCACTGCCGATTCGCAGATCAATAACCTTAAAAATGGGGGCAGGGGCACATATTTCTGTGTAAGGGTAACTAGGAAATACTGG
5166	AGTTCAAGGCTCGGTTTAGCATCGGTTTGAAGATCCCTGTCAGCACTGCCGATTCGCCGCTCAATAACCTTAAAAATGGGGGCAGGGGCACATATTTCTGTGAAAGGGTAACTAGGAAATACTGG
167	GATTCACCATCTCTAGAGAGAATGCCAAGAACACCCTGTACCTGGAAATGAGCAGTCTGAGGTCTGAGGACACGGCCATGTATTACTGTGCAAGAATGGGGGCATACGTCTGGTTTGCTTACTGG
1167	GATTCACCATCACTAGAGTGAATGCCAAGAACACCCTGTACCTGGAAATGAGCAGTCTGAGGTCTAAGGACACGGCCATGTATTACTGTGCAACAATGGGGGCATACGACTGGTTTGCTTACTGG
2167	GATTCACCATAAATAGAGTGAATGCCAAAAGCACCCTGTACCTGGAAATGAGCAGTCTGAGGTCTAAGGACACGGCCATGTATTACTGTGCAACAATGGGGGCATACGACTGGTTTGCTTGCTGG
3167	GATTCACCATAAATAGAGTGAATGCCAAAAGCACCCTGTACCTGGAACTGAGCAGTCTGAGGTCCAAAGAGGCGGCCATGTATTACTGTGCAACAATGGGGGCATACGACTGGTTTGCTTGCTGG
4167	GATTCACCATAAATAGAGTTAATGCCAAAAGCACCCTATACCTGGAACTGAGCAGTCTGAGGTCCAAAGAGGCGGACATGCATTACTGTGCAACAATGGGGGCATACGACTGGTTTGCTAGCTGG
5167	GATCCACCATAAATATAGTTAATGCCAAAAGCACCTTATACCCGGAACTGAGCAGTCTGAGGTCCAAAGAGGCGGACATGCATTACTGTGCAACAATGGGGGCCTACGACTGGTTTGCTAGCTGG
168	AGGCCACACTGACGGCAGACACATCCTCCAGCACTGCCTACATGCAGCTCAGCAGCCTAACATCTGAGGACTCTGCGGTCTATTACTGTGCAAGAGAGTCAGGCGGAGCATACTTTGACTACTGG
1168	AGGCCACACTGACGGCAGACACATCCTCCAGCACTGCCTACGTGCAGCTCAGCAGCCTAACATCTGAGGACTCTGCGGTCTATTGCTGTGCAAGAGAGTCAAACGGAACATACTTTGACTACTGG
2168	CGGCCACACTGACGGCCGAGACATCCTCCAGCACTGCCTACGTGCAGCCCAGCAGCCTAACATCTGAGGACTCTGCGGTCTACTGCTGTGCAAGAGAGTCAAACGGAACATACTTTGACTACTGG
3168	CGGCCACACTGACGGCCGAGACTTCCTCCAGCACTGCCTACGTGCAGCCCAGCAGCCTAACATCTGAGTACTCTGCGGTCTACTGCTGTGCAAGAGACTCAAATGGAACATACTTTGACCACTGG
4168	CAGCCACAATGACGGCCGAGACTTCCTCCAGCACTTCCTACGTGCAGCCCAGCAGCCTAACATCTGAGTACGCTGCGGTCTACTGCTGTGCAAGAGACTCTAATGGAACATACTTTGACCACTGG
5168	CAGCCACAATGACGGCCGAGACTTCCTCCAGCACTTCCTACGTACAGCCCAGCAGCCTAACATCTCAGTACGCTGCGGACTACTGCTGTGCAAAAGACACTAATGGAACATACTTTGACCACTGG
169	AGTTCAAGGGCAAGGCCACATTGACTGTAGACAAATCCTCTAGCACAGCCCACATGGAGCTCCGGAGCCTGACATCTGAGGACTCTGCAGTCTATTATTGTGCAAGGACTGGGTTTGCTTACTGG
1169	AGTTCAAGGGCAAGGCCACATCGACTGTAGACAAATCCTCTAGCACAGCCCACGTGGAGCTCCGGAGCCTGACATCTGAGGACTCTGCTGTCTATTATTGTACAAGGACTGGGTTTGCTCACTGG
2169	AGTTCAAGGGCAAGGCCACATCGACTGTAGTCAAATCCTCTAGCACAGCCCACGTGGAGCTCCGGAGCCTGACATCTGAGGACTCCGCTGTCAATTCTTGTACAAGGACTGGGTTAGCTCACTGG
3169	AGTTCAAGGGCATGGCCACATCGACTGTAGTCAAATCCTCTAGCACAGCCCACGTGGTGTTCTGGAGCCTGACATCTGAGGACTCCGCTGTCAATTCTTGTACAAGGACTGGGTTAGGTCACTGG
4169	AGTTCAAGGGCATGGCCACATCGACTGTAGTCAAATACTCTCGCACAGCCCGCGTGGTGTTCTGGAGCCTGATATCTGAGGACTCCGCTGTTAATTCTTGTACAAGGACTGGGTTAGGTCACTGG
5169	TGTTCAAGGGCATGGCCGCATCGACTGTAGTCAAAAACTGTCGCACAGCCCGCGTGGTGTTCTGGAGCCTGATATCTGAGCACTCCGCTGTTAATTCTTGTACAAGGACTGGGTTAGGTCACTGG
170	CCACTATAACTGCAGACACATCCTCCAACACAGCCTACCTGCAGCTCAGCAGCCTGACATCTGAGGACACTGCCATCTATTACTGTGCTAGACGGCAAAGGCTACTCTGGTACTTCGATGTCTGG
1170	CCACTATAACTGCAGACATATCCTCCATCACAGCCTACCTGCAGCTCAGCAGCCTGACATCTGAGGACACCGTCATCTATTACTGTGCTAGACGGCAAAGGCTATTCTGGTACTTCGATGTCTGG
2170	CCGCTATAACTGCAGACATATCCTCCATCACAGCCTACCTGCAGCTCAGCAGCCTGACACCTGAGGACGCCGTCATCTATTACTGTGTTAGATGGCAAAGGCTATTCTGGTACTTCGATGTCTGG
3170	CCGCTATAACTGCAGACATATCCTCCATCACAGCCTACTTGCAGCTCAGCAGCCTGACACCTGAAGACGCCGTCCTCTATTACTGTGTTAGATGGCAAAAGCTATTCTGGTACTTCGATGACTGG
4170	CCGCTATAACTCCAGACATATCCTCCATCACAGCCTACTTGCGGCTCGGCGGCCTGACACCGGAAGACGCCGTCCTCTATTACTGTGTTAGATGGCAAAAGCTATTCTGGTACTTCGATGACTGG
5170	CCGCCATAACCCCAGACGTATCCTCCATCGCAGCCTACTTGCGGCTCGGCGGCCTGACACCGGAAGACGCCGTCCTCTATTACTGTGTTAGATGGCAAAAGCTATGCTGGTACTTCGATGACTGG
171	AGGACAATTCCAAGAGCCAAGTTTTCTTTAAAATGAACAGTCTGCAAGCTGATGACACAGCCATATATTACTGTGCCAGAAAGGCTAGCCTCTGCAGTGCCACAGAGTATGCTATGGACTACTGG
1171	AGGACAATTCCAAGAGCCAAGTTTCCTTTAAAATGAACAGTCTGCAAGCTGATGACACAGCCATCTATTACTGTGCCAGAAAGGCTAGCGTCTGCAGTGCCCCAGAGTATGCTGTGGACTACTGG
2171	AGGACCATTCCAAGAGCCAAGTTTCCTTTGAAATGAATAGTCTGCAAGCTGATGACACAGCCATCTATTACTGTGCCAGAAAGGTTAGCGTCTGCAGTGCCCCACAGTATGCTGTGGACTACTGG
3171	AGGACCATTCCAAGAGCCAAGTTGCCTCTGAAATCAATAGTCTGCAAGCTGATGACACAGCCATCTATTATTGTGCCAGAAAGGTTAGCGTCTGCAGTGGCCCACAGTATGCTGTGGACTACTGG
4171	AGGACCATTCCCAGAGCAAAGTTGCCTCTGAAATCATTAGTCTGCAAGCTGGTGACACAGCCATCTATTATTGTGCCGGAAAGGTTAGCGTCTGCAGTGGCCCACAGTATGCTGTGGACTACTGG
5171	AGGAACATTCCCAGGGCAAAGTTGCCTCTGAAATCATTAGTCTGCAAGCTGGTGACAGAGCCATCTATTATTGTGCCGGAAAGGTTAGCGTCTACAGTGGCCTACAGTATGCTGTGGACTACTGG
172	GCAGGCTCGCAGTCTCCAAAGACACCTCCAACAACCAAGCATTCCTGAATATCATCACTGTGGAAACTGCAGATACTGCCATATACTACTGTGCTCAGAGTAGGGGGACCTGTATGGACTACTGG
1172	GCAGGCCCTCAGTCTCCAAAGACTCCTCCGACAACCAAGCATTCCTGAATATCATCACTGTGGAAACTGCAGATACTGCCATATACTACTGTGCTCAGAGTCGGGGGACCTGTATGGACTACTGG
2172	GCAGGCCCTCAGTCTCCAAAGAATCCTCCGACAACCAAGCATTCCTGAATATCATCACTGTGCAAACTGCAGATACTGCCATATACTATTGTGCTCAGAGTCGAGGGACCTGTATGGACAACTGG
3172	GCAGGCCCTCAGCCTCCAAAGAATCCTCCGACAACCAAGCATTCGTGCATATCATCACTGTGCAAACTGCAGACACTGCCATATACTATTGTGCTCAGAGTCGAGGGACCTGTATGGACAATTGG
4172	GTAGGCCCTCAGCCCCCAAAGAATCCTCCGACAACCAAGCTTTCGGGCATATCATCACTGTGCAAACTGCAGACACTGCCATATACTATTGTGCTCAGAGTCGAGGGACCTGTACGGACAATTGG
5172	GTAGGCCCTCAGCCCCCAAAGAATCCTCCGACAACCCAGCTTTCGGGCATATCACCACTGTGCAAACTGCAGACAGTGCCATATACTATTGTGCTCAGAGTCGAGGGACCTATACGGTCAATTGG
173	TCTCCAAGGATACCTCCAGAAACCAGGTATTCCTCAAGATCACCAGTGTGGACACTGCAGATACTGCCACATACTACTGTGCTCGAAGAGAGGGACGAGAGCCTTACTATGCTATGGACTACTGG
1173	TCTCCACGGATACCTCCAGAAACCGGGTATTCCTCAAGATCACCAGTGTGGACACTGCAGATACCGCCACATACTACTGTGCCCGAAGAGAGGGACGAGAGCTTTACTATGCTATGGACTACTGG
2173	CCTCCACGGATACCTCCAGAAACCGGGTATTCCTCAAGATCACCAGTGTGCACACTGCAGATACCGCCACATACTACTGTGCCCGAAGAGAGGGACGAGAGCTTTATTATACCATGGACTACTGG
3173	CCCCCACGGATACCTCCAGAAACCGGGTATTCCTCAAGATCGCCAGTGTGCACACTGCAGATACCGCTACATACTACTGTGCCCGAAGGGAGGGACAAGAGCTTTATTATACCATGGACTACTGG
4173	CCCCCACGGATACCCCCAGAAACCGGGTATTCCTCAAGATCGCCAGTGCGCACACTGCAGATACCGCTACATACTACTGTGCCCGGAGGGAGGGACAAGAGCTTTATTGTACCATGGACTTCTGG
5173	CCCCCACGGATACCCCCAGGAACTGGGTATTCCTCAAGATCGCCAATGCGCGCACTGCAGATACCGCTACATACTACTGTGCCCGGAGGGAGGGACAAGAGCTTTATTGTACCCTGGACTTCTGG
174	CATTGACTGTAGACAAATCCTCCAGCACAGCCTACATGCAGCTCAGCAGCCTGACATCTGAGGACTCTGCGGTCTATTACTGTGCAGACGTTACTACGGTAGTATACTGGTACTTCGATGTCTGG
1174	CATTGACTGTAGACAAATCCTCCCGCACAGCCTACATGCAGCTCAGCAGCCTGACATCTGAGGACTCTGCGGTCTATTACTGTGCAGAAGTTTCTACGGTAGTATACTGGTATGTCGATGTCTGG
2174	CATTGACTGCTGACAAGTCCTCCCGCACAGCCTACATGCAGCTCAGCAGCCTGACATCTGAGGATTCTGCGGTCTATTACTGTGCAGAAGTTTCTACGGTGGTATACTGGTATGTCGATGTCTGG
3174	CATTGACTGCTGACAAGTCGTCTCGTACAGCCTACATGCAGCTCAGCACCCTGACATCTGAGGATTCTGCGGTCTATTACTGTGCAGAAGTTTCTACGGTGGTATATTGGTATGTCGATGTCTGG
4174	CATTGACTGCTGACAAGTCGTCTCGTACAGCCTACATGCAGCTCAGCACCCTGACATCTGAGGATTCTGCCGTCCATTATTGTGCAGAAGTTTCTACGGTGGGGTATTGGTATGTCGATGTCTGG
5174	CATTGACTGCTGCCAAGTCGTCTCGTACAGCCTGCATGCAGCTTAGCACCCTGACTTCTGAGGATTCTGCCGTCCATTATTGTGCAGAAGTTTCTACGGTGGGGTATTGGTATGTTGATGTCTGG
175	TCAAGGCCAAGGCCACATTGACTGTAGACAAATCCTCCAGCACAGCCTACATGCAGCTCAAGAGCCTGACATCTGAGGACTCTGCAGTCTATTACTGTGCAAGCGTATATACTATGGACTACTGG
1175	TCAAGGCCAAGGCCACATTGACTATAGGCAAATCCTCCGGCACAGCCTACATGCAGCTCGAGAGCCTGACATCTGAGGACTCTGCAGTCAATTACTGTGCAAGCGTATATACTATGGACTACTGG
2175	TCAAAGCCACGGCCACATTGACTATAGGCAAATCCTCCGGCATAGCCTACATGCAGCTCGAGAACCTAACATCTGAGGACTCTGCAGTCAATTACTGTGCAAGCGTATATACTATGGACTACTGG
3175	TCAAAGCCACGGCCGCATTGACTATAGGCAAGTCCTCCGGCATAGCCTACATGCAGCTCGAGAACCTAACATCTGGGGACTGTGCAGTCAATTACTGTGCAAGCGTATATACTATGGACCACTGG
4175	TCAAAGCCACGCCCGCATTGCCTATAGGCAAGTCCTCCGGCATAGCCTACATGCAGCTCGAGAACCTAGCATCTGGGGACTGTGCAGTCAATTACTGTGCAAGCGTGTATACTATGGACCGCTGG
5175	TCAAAGCCACGCCCGCATTGCCTATAGGCACGTCCTTCGGCATAGTCTACATGCAGCTCGAGAACCTAGCATCTGGGGACTGTGCAGTCAATTACTGTGCAGGCGTGTATACTAAGGACCGCTGG
176	TCAAGGGCAAGGCCACACTGACTGCAGACAAATCCTCCAGCACAGCCTACATGGAGCTCCGCAGCCTGACATCTGAGGACTCTGCCGTCTATTACTGTACAAGGCCGCACTACTTTGACTACTGG
1176	TCAAGGGCAAGGCCACACTGACTGCAGACAAATCCTCCAGCACATCCTACATGGAGCTCCGCATCCCGACGTCTGAGGACTCTGCCGTCTATTACTGTACAAGGCCGCACTACTTTGACTGCTGG
2176	TCAAGGGCAAGGCCGCACTGACTACAGACAAGTCCTTCTGCACATCCTACATGGAGCTCCGCATCCCGACGTCTGAGGACTCTGCCGTCTATTACTGTACAAGGCCGCACTACTTTGACTGCTGG
3176	TCAAGGGCAAGGCCGCACTGACTACAGACAAGTCCTTCTGCACATCCTACACGGAGCTCCACATCCCGACGTCTGAGGATTCTGCCGTCTATTACTGTACGAGGCCGCACTATTTTGACTGCTGG
4176	ACAAGGGCAAGGCCGCATTGACTACAGACAAGTACTTCTGCACATCCTACACGGAGCTCCACATCCCGACGTCTGAGGATTCTGCCGTCTACTACTGTACGAGGCCGCACTATTCTGACTGCTGG
5176	ACAAGGGCAAGGCCGCATTGACTACAGACAAGTACTTCTGCACATCCTACACGGAGCTCCACATCCCGACGTCTGATGATGCTGCCGTCTACTACTGTACGAGACCGCAGTATTCTGACTGTTGG
177	TGACTGTAGACACATCCTCCAGCACAGCCTACATGCAGCTCAGCAGCCTGACATCTGAGGACTCCGCGGTCCATTATTGTGCAAGAGGAGTCTATGGTTACGACTACTGGTACTTCGATGTCTGG
1177	TGACTGTAGACACATCCTCCAGCACAGCCTACATGCAGCTCAACAGCCTGACATCTGAGGACTCCGCGGTTCATTATTGTCCAAGAGGAGTCTTTGGTTACGACTACTGGTACTTTGATGTCTGG
2177	TGACTGCTGACACATCCTCCAGCACAGCCTACATGCAGCTCAACAGCCTGACATCTGAGGACTCCGCGGTTCTTTATTGTCCAAGTGGAGTCTTTGGTTACGACTACTGGTACTTTGATGTGTGG
3177	TGACTGCTGACATATTCTCCAGCACAGCCTACATGCGGCTCAACAGCCTGACATCTGAGGCCTCCGCGGTTCTTTATTGTCCAAGTGGAGTCTTAGGTTACGACTACTGGTACTTTGATGTGTGG
4177	TGACTGCTGACGTACTCTCGAGCACAGCCTACATGCGGCTCAACAGCCTGACATGTGAGGCCTCCGCGGTTCTTTCTTGTCCAAGTGGAGTCTTAGGTTACGACTACTGGTACTTTGATGTGTGG
5177	TGACTGCTGACGTACTCTCGAGCACAGCTTACATGCGGCTCAACAGCCTGACATGTGAGGCCTCGGCGGTTCTTTCTTGTCCAAGTGGAGGCTTAGGTTATGACTACTGGTATTTTGATGTGTGG
178	ACACCTCCAACAACCAAGCATTCCTGAATATCATCACTGTGGAAACTGCAGATACTGCCATATACTACTGTGCTCAGAGTCCGACAGCTAGCCTCTGCAGTGCCACAACCCTCTTTGCTTACTGG
1178	ACACCTCCAACAACCAAGCATTCATGAATATCATCACTGTGGAAACTGCAGCTACTGCCATATACTACTGTGCTCAGATTCCGACAGCTCGCCTCTGCGGTGCCACAACCCTCTTTGCTTACTGG
2178	ACACCTCCAACAACGAAGCATTCATGAATATCATTACTGTGGAGACTGCCGCTACTGCCATATACTACTGTGCTCAGATTCCGACAGCTCGTCTCTGCGGTGCCACAACCCTCTTTGCTTACTGG
3178	ACACCTCCAACAACGAAGCACTCATGAATATCATTACTGAGGAGACTGCCGCTACTGCCATATACTACTGTGCTCAGATTCCGGCAGCTCGTCTCTCCGGTGCCACAACCCTCTTTGCTCACTGG
4178	ACACCTCCGACAAGGAAGCACTCATGATTATCACTACTGAGGAGACTGTCGCTACTGCCATATACTACTGTGCTCAGATTCCGGCAGCTCGTCTCTCCGGTGCCACAACCCTCTTTGCTCACTGG
5178	ACACCTCCGACAAGGAAGCACTCATGATTACCACTACTGAGGAGGCTGTCGCTACTGCCATATACTACTGTGCTCAGATTCCGGCAGCTCGTCTGTCCGGTGCCACAACTCACTTTGCTCACTGG
179	TCTCCATCTCCAGAGACAATTCTGAGAACTTATTGTATCTACAAATGAACAGTCTGAGAAACGAAGACACGGCTCTGTATTATTGTGCCAGAGAGGCTATGGTAACTACGTGGTTTGCTTACTGG
1179	TCTCCATCTCCAGAGACAATTCTGAGAACTTATCGTATCTAAAGATGAATAGTCTGAGAAACGAAGACACGGCTCTGCATTATTGTGCCAGAGAGGCTATGGTAACTACGTGGTTTGCTTACTGG
2179	TCTCCATCTCCAGAGACAATTCTGAGAACTTATCGTATCTAAAGAAGATTAGTCTGAGAAGCGAAGACACGGCTCTGCATTATTGTGCCAGAGAGGCTATGGTAACTATGTCGTTTGCTTACTGG
3179	TCTCCATCTCCATAGACAATTCTGAGAACCTATCGTATCTAAAGAAGATTAGTCTGAGAAGCGAAGACACGGCTCTGCATTATTGTGTCAGAGAGGCTATGCTAACTATGTCGTTTGGTTACTGG
4179	TCTCTATCTCTATAGATAATTCTGAGAACCTATCGTATCTAAAGAAGATTAGTCTGAGAAGCGAAGACGCGGTTCTGCATTATTGTGTCAGAGAGGCTATGCTAACTATGTCGTTTGGTTACTGG
5179	TCTCTATCTTTATAGATAATTCTGAGGACCTATCGTATTTAAAGAAGGTTAGTCTGAGAAGCGGAGACGCGGTTCTGCATTATTGTGTCAGAGAGGCTATGCTAACTATGTCGTTTGGTTACTGG
180	GACTGAGCATCAGCAAGGACAACTCCAAGAGCCAAGTTTTCTTTAAAATGAACAGTCTGCAAGCTGATGACACTGCCATATACTACTGTGCCAAACGCACAGCTCGGGCTACTATGGACTACTGG
1180	GACTGAGCATCAGCAAGGACAACTCCAAGAGACAAGTTTTCTTTAAAATGAACAGTCTGCAACTTGAGGACACTGCCATATACTGCTGTGCCAAACGCACAGCTCGGGCTACTATGGACTACTGG
2180	GACTGAGCATCAGCAAGGGCAACCCCAAGAGACAAGTTTTCTTTAAAATGAACAGTCTTCAACTTGAGGACACTGCCGTATACTGCTGTGCCAAACGCACAGCTCGGGCTACTATGGACTATTGG
3180	GACTGAGCAACAGCAAGGGCAACCCCAAGAGACAAGTTTTCTTTAAAATGAACAGTCTTCAACTTGAGGACACTGCCGTATGCTGCTGTGCCAAACGCACAGCACGGACTACTATGGACTGTTGG
4180	GATGGAGCAATAGCAAGGGCAACCCCAAGAGACAAGTTTTCTTTAAAATGAACAGCCTTCAACTTGAGGACACTGCCGTATGCTGCTGTGCCAAACGCACAGTACGGACTACTATGGACTGTTGG
5180	GTTGGAGCAATAGCAAGGGCAACCCCAAGAGACAAGTTTTCTTTAACATGAACAGCCTTCAACTTGAGGACACTGTCGTATGCTGCTGTCCCAAACGCACAGTACGGACTGCTATGGACTGTTGG
181	GCAAGGCCACACTGACTGCAGACAAATCCTCCAGCACAGCCTACATGCAGCTCAGCAGCCTGACATCTGAGGACTCTGCAGTCTATTTCTGTGCAAGGGGAACTACCTGGTACTTCGATGTCTGG
1181	GCAAGGCCACACTGACTGCAAACAAATCCTCCAGCACACCCTACATGCAGCTCAGCAGCCTGACATTTGAGGAGTCTGCAGTCTATTTCTGTGCAAGGGGAACTACCTGGTACTTCGATATCTGG
2181	GCAAGGCCACACTGACTGCAAACAAATCCTCCAGCACACCCTACATGCGGCTCAGCAGCCTGACATTTCAGAAGTCTGCAGTCTATTCCTGTGCAAGGGGAACTGCCTGGTACTTCGATATCTGG
3181	GCAAGGCCACACTGACTGCAAACAAATCCTCCAGCACGCCCTACATGCGGCTCCGCAGCCTGCCGTTTCAGAAGTCCGCAGTCTATTCCTGTGCAAGGGGAACTGCCTGGTACTTCGATATCTGG
4181	GCAAGGCCACACTGACTGCAAGCATATCCTCCAGCACGCCCTACATGCGGCTCCGCAGCCTGCCGTTTCAGAAGTCCGCAGTCTATTCCTGTACATGGGGAACTGCCTGGTGCTTCGATATCTGG
5181	GCAAGGCCACACAGACTGCAAGCATATCCTTCAGCACGCCCTACATGCGGCTCCGCAGCTTGCCGTTTCAGAAGTCCGCAGTCTATTCCTGTACATGGGGGACTGCTTGGTGCTTCGATATCTGG
182	GGTTCACCATCTCCAGAGATAATTCCCAAAGCATCCTCTATCTTCAAATGAATGCCCTGAGAGCTGAGGACAGTGCCACTTATTACTGTGCAAAAGATGGAATACTTTGGTACTTCGATGTCTGG
1182	GGTTCACCATCTCCAGAGATAATTCCCAAAGCATCCTCCATCTTCAAATGAATGCCCTGCGAGCTGAGGACAAAGCCACTTGTTACTGTGCAAAAGATGGAATACTTTGGTACTTCGATGTCTGG
2182	GGTTCTCCATCTCCAGAGATAATTCCCAAATCATCCTCCATCTTCAAATGAATGCCGTGCGAGCTGAGGACAAAGCCACTTGTTACTGTGCAAAGGATGAAATACTTTGGTACTTCGATGTCTGG
3182	GGTTCTCCATCTCCAGCGATAATTCCCAAATCATCCTCCATCTTCAAATGGATGCCGTGCGAGCTGAGGACAAAACCACTTGTTACTGTGCAAGGGATGAAATATTTTGGTACTTCGATGTCTGG
4182	GGTTCTCCATCTCCAGCGATAATTCCCAAATCAAACTCCATCTTCAAATGGATGCCGTGCGAGCTGAGGACAAAACCACTTGTTACTGTGCAAGGGATCAAATATTTAGGTACTTCGATGCCTGG
5182	CGTTCTCCGTCTCCAGCGATAATTCCCCAATCAAACTCCATCTTCAAATGGATGCCGCGCGAGCTGAGGACAAAAACACTTGTTACTGTGCAAGGGATCAAATATTTAGGTACTTCGATGCCTGG
183	TCAAGGGCAAGGCCACATTGACTGTAGACCAATCTTCCAGCACAGCCTACATGCAGCTCAACAGCCTGACATCTGAGGACTCTGCAGTCTATTACTGTGCAAGAATGAATACCTTTGCTTACTGG
1183	TCAAGGGCAAGGCCATATTGACTGTAGACCAATCTTCCAGCACAGCCTACATGCAGATCAAAAGCCTGACATCTGAGGACTCTGCAGTCTGTTACTGTGTAAGAATGAATACCTTTGCTTACTGG
2183	TCAAGGGCAAACCCATATTGACTATAGACCAATCTTCCAGCACAGCCTACATGCAGATCAAAAGCCTGTCATCTGAGGACTCTGCAGTCTGTTACTGTGTAAGAATGAATACATTTGCTTACTGG
3183	TCAAGGGCAAACCCATATTGACTATAGAGCAATCTTCCAGCACAGCCTATATGCAGATCAAAAGCCTGTCATCTGGGGACTCTGCAGTCTGTTACTGTGTAATAAAGAATACATTTGCTTACTGG
4183	TCAAGCGTAAACCCATATTGACTATAGAGCAATCGTCCAGCACAGCCTATATGCAGATCAAAAGCCTGTCATCTCGGGACTCTGCAGTCTGTTCCTGTGTAATAAAGAATACATTTGCTTACTGG
5183	TCAAGCGTAAACCCATATTGACTATAGAGCAATCGCCCAGCACCGCCTATATGCAGATCAAAAGCCTGTCATCACGGGACTCTGCAGTCTGTTCCTGTGTAATACAGAGTACATTTGCTTACTGG
184	CACTGACTGCAGAAAAATCCTCCAGCACTGCCTACATGCAGCTCAGCAGCCTGACATCTGAGGACTCTGCTGTCTATTTCTGTGCAAGAGTCTGCAGTGCCACAAGGGGTTACTTCGATGTCTGG
1184	CACTGACTGCAGAAAAATCCTCCAGCATTGCCTACATGCAGCTCAGCAGCTTGACATCTCAGGACCCTGCTGTCTATTTCTGTGCAAGAGTCTGCAGTGCCACAGGGGGTTACTTCGATGTCTGG
2184	CACTGACTGCAGAAAAATCCTACAGCATTGCCTATATGCAGCTTAGCAGCTTGACAACTCAGGACCCTGCTGTCTATTTCTGTGCAAGAGTCTGCAGTGCCAAAGGGGGTTACTTCGATGTCTGG
3184	CCCTGACTGCGGAAATATCCTACAGCATTGCCTATACGCAGCTTAGCAGCTTGACAACTCAGGACCCTGCTGTCTATTTCTGTGCAAGAGTCTGCAGTCCCAAAGGGGGTTACTTCGATGTCTGG
4184	CCCTGACTGCGGAAATATCCTACAGAATTGCCTATACGCAACTTAGCAACTTGACAACTCAGGACCCTGCTGGCTATTTCTGTGCAAGACTCTGCAGTCCCAAAGGGGGTTACTTCGATGTCTGG
5184	CCCTGACTGCGGAAATATCCTACAGAATTGCCTATACGCAACTTAGCAATTTGACAACTCAGGACCCTGCTGGCCATTTCTGTGCAAGACTCTGCAGCCCCAAAGGGGGTTACTACGATGTATGG
185	AGGCCACATTGACTGTAGACAAATCCTCCAGCACAGCCTACATGCAGCTCAAGAGCCTGACATCTGAGGACTCTGCAGTCTATTACTGTGCAGGAATACCTACGCACTGGTACTTCGATGTCTGG
1185	AGGCCGCATTGACTGTAGACAAATCCTCCAGCACAGCCTACATGCACCTCCAGAGCCTGACATCTGAGGACTCTGCAGTCGATTACTGTGCAGGAATACCTACGCACTGGTACTCCGATGTCTGG
2185	AGGCCGCATTGACTGTAGACAAATCCTCCAGCACAGCCTACATGCACCTCCAGAGCCTGACATCTGAGACATCTGCAGTCGATTACTGTGCAGGAATACCTACGCGCTGGTACTCCGACGTCTGG
3185	AGGCCGCATTGGCTGTAGACAAATCCTCGAGCACAGCCTACATGCGCCTCCAGAGCCTGATATCTGAGACATGTGCAGTCGATTACTGTGCAGGAATACCTACGCGCTGGTACTCCGACGTCTGG
4185	AGGCCGCATTGGCTGTAGACAAATCCTCGAGCACAGTCTACATGCGCCTCCAGAGCCTCATATCTGAGACACGTGCGGTCGATTACTGTGCAGGAATACCTATGCGCTGGTACTCCGACGTCTGG
5185	AGGCCGCATTGGCTGTAGACAAATCCTCGAGCGCAGTCTACATGCGCCCCCAGAGCCTCATATCTGAGACACGTGCGGTCGGTTGCTGTGCGGGAATACCTATGCGCTGGTACTCCGACGTCTGG
186	ATGATTTCAAAAGTAGTGTCTACCTGCATATGAACAGCTTAAGAGCCGAAGATACAGGCATTTATTACTGTACAAGGCAGCTAGTCTCTGCAGTGCCACAACCTTACTATGCTATGGACTACTGG
1186	ATGATTTCAAAAGTAGAGTCTACCTGCATATGAGCAGCTTAAGAGCCGAAGATACAGGCATCTATTACTGTACAAGGCAGCTAGTCTCTGCAGTGCCACAACCTTGCTGTGCTATGGACTACTGG
2186	ATGATTTCAAAAGTAGAGTCTGTCTGCATATGAGCAGCTTAAGAGCCGAAGCTACAGGCATCTATTCCTGTACAAGGCAGCTAGTCTCTGCAGTGCCACAACCTTGCTGTGCTATGCACTACTGG
3186	ATGATTTCAAAAGTAGAGTCTGTCTGCGTATGAGCTGCTTAAGAGCCGAAGCTACAGGCATCTATTCCTGTACAAAGCAGCTAGTCTCTGCAGTGCCGCAACCTTGCTGTACTATGCACTACTGG
4186	ATGATTTCAAAAGCAGAGTTTGTCTGCGTATGAGCTGCTTAAGAGCCGAAGCTACAGGCATCTATTCCTGTACAAAGCAGCTAGTCTCTGCAGTGCTGCAAGCTTGCTGTACTATGCATTACTGG
5186	ATGATTTCAAAAGCAGAGTTTGTCTGCGTATGAGCTGCTTAAGAGCCGAAGCTACAGGCATCTGTTCCTGTACAAAGTACCTAGTCTCTGCAGCGCTGCAAGCTTGCTGCACTATGCATTACTGG
187	GCTTCACTATCTTCAGAGACAATGACAAGAGCACCCTGTACCTGCAGATGAGCAATGTGCGATCTGAGGACACAGCCACGTATTTCTGTATGAGAAGGTGGAGAACAGCCTGGTTTGCTTACTGG
1187	GCTTCACTATCTTCAGGGACAATGACAAGAGCACCCTGTACCTGCAGATCAGCAATGTGCGATCTGAGGACACAGCCACGTATTTCTGTATGAGAAGGCGGAGAACAGCCTGGTATGCTCACTGG
2187	GCTTCACTATCTTCAGGGACAATGACAAGAGCACCCTGTACCTGCAGATCAGGAATGTGCGTTCTGAGGATACAGCCACGTATTTCTGTATGAGAGGGCGGAGAACAGCCTGGTATGCTCCCTGG
3187	GCTTCACTATCTTCAGGGACAACGACAAGAGCACCCTGTACCTGCAGATCAGGAATGTGCGTTCTGAGGATACATCCACGTATTTCTGTATGCGAGAGCGGAGAGCAGCCTGGTATGCTCCCTGG
4187	GCTTCACTATCTTCACGGACAACGTCAAGAGCACCCTGTACCTGCAGATCAGGAATGTACGTTCTGAGGATACATCCCTGTATTTCTGTATGCGAGAGCGGAGAGCAGCCTGGTATGCTCCCTGG
5187	GCTTCACTATCTTCACGGATAACGTCAAGAGCACCCTGTACCTGCCGATCAGGTATGTACGTTCTGAGAATACATCCCTGTATTTCTGTATGCGAGAGCGGAGAGGAGCCTGGTATGCTCCCTGG
188	ATTCAGAAAGCATGCTCTATCTGCAAATGAACAACTTGAAAACTGAGGACACAGCCATGTATTACTGTGTGAGACAGTGTACAGCTAGCCTCTGCAGTGCCACAAACTATGCTATGGACTACTGG
1188	ATTCAGAAAGCATGGTCTATCTGCAAATGTACAACTTGAAAACTGAGGACGCAGCCATGTATTACTGTGTGAGACAGTGTACAGCTAGCCTCTGGAGTGCCTCAAACTATGCTATGGACTACTGG
2188	ATCCGGAAAGCATGGTCTATCTGCGAATGTACAACTTGAAAACTGAGGACGCAGCCATGTATTACTGTGTGAGACAATGTACAGCTAGCCTCTGGAGTGCCTCAAACTTTGCTATGGACTACTGG
3188	ATCCGGAAAGCGTGGTCTATCTGCGAGTGTGCTACTTGAGAACTGAGGACGCAGCCATGTATTACTGTGTGAGACAATGTACAGCTAGCCTCTGGAGTGCCTCAAACTTTGCTATGGACTACTGG
4188	ACCCGGGAAGCGTGGTCTATCTGCGAGTGTGCTACTTGAGAACTGAGGACGTAGCCATGTATTGCTGTGTGAGACAATGTACAGCTAGCCTTTGGAGTGCCTCAAACTTTGCTATGGACTACTGG
5188	ACCCGGGAAGCGTGGTATATCTGCGAGTGTGCTACTTGAGAACTGAGGACGTAGCCATGTATTGTTGTGTGAGACAATGTACAGCTAGCCTTCGGAGTGTCTCAAACTTTGCTAGGGACTACTGG
189	TCTCCAAGGATACCTCCAACAACCAGGTATTCCTCAAGATCACCACTGTGGACACTGCAGATACTGCCACATACTACTCTGCTCGAAGATCTACTATGATTACCTACTGGTACTTCGATGTCTGG
1189	TCTCCAAGGATACCTCTAACAACCAGGTATTCCTCAAGATCACCACTGTGGACACTGCAGATGCTACCACATACTACTCTGCTCGAAGATCTACTATGATTACCAACTGGTACTTGGATGTCTGG
2189	TCTCCAAGGCGACCTCTAACAACGAGGTATTCCTCAAGATCACCACTGTGGACACTCCAGATGCTACCACATACTACTCTGCTCGAGGATCTACTATGATTACCAACTGGTACTTGGATGTCTGG
3189	TCTCCAAGGCGACCTCTAACAACGTGGTATTCCTCAAGATCACCACTGCGGACACTCCAGAGGCTACCCCATACTACTCTGCTCGAGGATCAACTATGATTACCAACTGGTACTTGGATGTCTGG
4189	TCTCCAAGGCGACCTCTAACCCCGTGGTATTCCTCAAGATCACCACTGCGGACACTCCAGAGGCCACCCCATACTACTCTGCTCGAGGATCAACTGTGATTAACAACTGGTACTTGGATGTCTGG
5189	TCTCCAAGGCGACCTCTAAACCCGTGGTATTCCTCAGGATCACCACAGCGGACACTCCAGAGGCCACCCAATACTACTCTGCTCGAGGATCAACTGTGATTAACAACTGGTACTTGGGTGTCTGG
190	TCACCATCTCAAGAGATGATTTCAAAAGTAGTGTCTACCTGCATATGAACAGCTTAAGAGCCGAAGATACAGGCATTTATTACTGTACAAGGGCTAGCCTCTGCAGTGCCACACCTGCTTACTGG
1190	TCACCATCTCAGGAGATGATTTCAAAAGTAGTGTCTATCTGCCTATGAACTGCTTAAGAGCCGAAGATACAGGCATTTACTACTGTACAAGGGCTAGCCTCTGCAGTGCCACACCTGCTTACTGG
2190	TCACCATCTTAGGGGATGATTTCAAAAGTAGTGTATATCTGCCTAAGAACTGCTTAAGAGCCGAAGATACAGGCATTTACTACTGTACAAGGGCTAGCGTCTGCAGTGCCACACCTGCTTACTGG
3190	TCACCACCTTAGGGGATGATTTCAAAAGTGGTGTATATCTGCCTAAGAACTGCTTAAAAGCCGAAGATACAGGCATTTACTACTGTACAAGGGCTAGCGACTGCAGTGCTACACCTGCTTACTGG
4190	CCACCACCTTAGGGGATGATTTCGAAAGTGGTGTATATCTGCCTAAGAACTGCTTAAAAGCCGAAGATACAGGCATTTACTACTGTACAAGAGCTAGCGACCGCAGTGCTACAGCTGCTTACTGG
5190	CCACCACCTTAGGGGATGATTTCGAAAGTGGTGTATATCTGCCTAAGAACTGCTTAAAAACCGCAGATACAGGCATTTGCTACTGTACAAGAGCTATCGACCGTAGTGCTACAGCTGCTTACTGG
191	TCAAGGGCAAGGCCACACTGACTTCAGACACATCCTCCAGCACAGCCTACATGCAGCTCAGCAGCCTGACATCTGAGGACTCTGCAATCTATTTCTGTGCAAGGGAAGTATGGTTTGCTTACTGG
1191	TCAAGGGCAAGGCCATGCTGACTTCAGACACATCCTACAGTACAGCCTACATGCAGCTCTGCAGCCTGACATCTGAGGACTCTGCAATCTATTTCTGTGCAAGGGAAGTATGGTTTGCTTACTGG
2191	TCAAGGGCAAGGCCATGCTGACTTCAGACACATCCTACAGTACAGCCTACAAGCAGCTGTGCAGCATGACATCTGAGGACTCTGCAATCTATCTCTGTGCAAGGGAAGTGTGGTTTGCTTACTGG
3191	TCAAGGGCAAGGCCATGCTGACATCAGATCAATCCTACAGTATAGCCTACAAGCAGCTGTGCAGCATGACATCTGAGGACTCTGCAATCTATCTCTGTGCAAGGGAAGTGTGGTTTGCTTACTGG
4191	TCAACGGCAAGGCCCTGCTGCCATCAGATCAATCCTACAGTATACCCTACAAGCAGCTGTGCAGCATGACATCTGAGGACTCTGCAATATATCTCTGTGCAAGGGAAGTGTGGTTTGCTTACTGG
5191	TCAACGGCAAGGCCCTGCTGCCATCAGATCAATCCTACAGTATACCCTACGAGCAGCTGTGCAGCATGACCTCTGAGGGCTCTGCAATATATCTCTGTGCAAGGGTAGCGTGGTTTGCTTACTGG
192	AGGGCAAGGCCACACTGACTGCAGAAAAATCCTCCAGCACTGCCTACATGCAGCTCAGCAGCCTGACATCTGAGGACTCTGCTGTCTATTTCTGTGCAACCTCTATGGTTACCTTCGATGTCTGG
1192	AGGGCAAGGCCACACTGACTGCGAAAAAATCCTCCAGCACTGCCTACATGCAGCTCAGCAGCCTGACATCTGAGGACACTGCTCTCTATTTCTGTGCAACCTCTATGGTTACCTTCCATGTCTGG
2192	AGGGCAAGGCCACACTGCCTGCGATAAAAACCTCCAGCACTGCCTACATGCAGCTCAGCAGCCTGACATCTGAGGACACTACTCTCTATTTCTGTGCAACCTCTATGGTTCCCTTCCATGTCTGG
3192	AGGGCGAGGCCACACTGCCTGCGATAAAAACCTCCAGCACTGCCTACATGCAGCTCAGCAGCCTGACATCTGAGGACACTACTCTCTATCTCTGTGTAACCTCTTTGGTTCCATTCCATGTCTGG
4192	AGGGCGAGGCCAAACTGCTTGCGATGAAAACCTCCAGCACTGTCTACATGCAGCTCAGCAGCCTGACATCTGCGGACACTACTCTCTATCTCTGTGTAACCTCTTTGGTTCCATTCCATGTCTGG
5192	AGGGCGAGGCCGAACTGCTTGCGATGAAAACCTCCCGCACTGTCTACATGCAGCTCAGGAGTCTGACATCTGCGGACACTACTCTCTATCTCTGTGTAACCTCTTTGGTTCCATTCCATGTGTGG
193	GCAAGGCCACATTGACTGTAGACAAGTCCTCCAGCACAGCCTACATGGAGCTCCGCAGCCTGACATCTGAGGACACTGCAGTCTATTACTGTGCAAGGTCTACTATGGTTACGACGGACTACTGG
1193	GCAAGGACACATTAACTGTAGACAAGTCCTCCAGCCCAGCCTACATGGAGCTCTGCAGCCTGACATCTGAGGACACTGCAGTCTATTACTGTGCAAGGTCTACTATGGTTACGACGGCCTACTGG
2193	GCACGGAGACATTAACTGTAGACAAGTCCTCCAGCCCAGCCTACATGGAGCTCTGCAGCCTGACATCTGAGGAAACTGCAGTCTATTACTGTGCATGGTCGACTATGGTTACGACGGCCTACTGG
3193	GCACGGAGACATTAACTGTTGACAAGTCCTCCAGCCCAGGCTACTTGGAGCTTTGCAGCCTGACATCTGAGGAATCTGCAGTCTATTACTGTGCATGGTCGACTATGGTTACGACGGCCTACTGG
4193	GCACGGAGACATTAACTGTTGACAAGTCCTCCAGCCCAGGATACTTGGAGCTTTGCAGCATGACGTCTGAGGAATCTGCAGTCTATTACTGTGCGTGGTCGACTATGGTTACGACGTCCTACTGG
5193	ACTCGGAGACATTAACTGTTGACAAGTCCTCCAGCCCAGGATTCTTGGAGCTTTGCGGCATGACGTCTGAGGAATCTGCAGTCTATTACTGTGCGTGGTCGACTATGGATACGACGTCCTACTGG
194	GCAAGGCCACACTGACTGTAGACACATCCTCCAGCACAGCCTACATGCAGCTCAGCAGCCTGACATCTGAGGACTCTGCGGTCTATTACTGTGCAAGAGCACAGCTCCACTACTTTGACTACTGG
1194	ACAAGGCCACACTCACTGTAGACACATCCCCCAGGACAGCCTACATGCAGCTCAGCAGCCTGACATCTGAGGACTCTGCGGTCTATTACTGTGAAAGAGCACAGCTCCACTACTTTGACTACTGG
2194	ACAAGACCACACTCACTGTAGACACATCCCCCAGGACAGCCTACATGCAGCCTAGCAGACTGACATCCGAGGACTCTGCGGTCTATTACTGTGAAAGAGCACAGCTCCACTACTTTGACTACTGG
3194	ACAAGACCACACTCACTGTAGACACATCCCCCAGGGCATCCTACATGCAGCCTAGCAGACTGACATCCGAGGACTCTGCGGTCTATTACTGTGAAAAAGCTCAGCTTCACTACTTTGACTACTGG
4194	ACAAGACCACACTCGCTGTAGACACATCCCCCAGGGCATCCTACATGGAGCCTAGCAGACTGACATCCAAGGACTGTGCGTTCTATTACTGTGAAAAAGCTCAGCTTCACTACTTTGACTACTGG
5194	ACCAGACCTCACTCGCTGTTGACACATCCCCCAGGGCATCCTACATGGAGCCTAGCAGACTGACATCCAAGGATTGTGCGTTCTATTACTGTGAAAAAGCTCAGCGTCACTACTTTGACTACTGG
195	CTGTTGACAAGTCCTCCAGCACAGCCTACATGGAGCTCAACAGCCTGACATCTGAGGACTCTGCAGTCTATTACTGTGCAAGAGGGAGGTACTATGGTTGGGGGTACTATGCTATGGACTACTGG
1195	CTGTTGACAAGACCTCCAGCACAGCCTACATGGAGCTCAACAGCCTGACAACTGAGGACTCTGCAGTCTATTACTGTGCAAGAGGGAGGTATTATAGTTGGGGGTTCTATGCTATGGACTACTGG
2195	CTGTTGACAAGACCTCCAGCACAGCCTATATGGAGCTCAACAGCCTGACGACTGAGGACTCTGCAGTCCATTACTGTGCAAGAGGGAGGCATTATAGTTGGGGGTTCTATGATATGGACTACTGG
3195	TTGTTGACAAGACCCCCAGCACAGCCTATATGGAGCTCAACAGCCTGACGACTGAGGACTCTGCAGTCCATTACTGTGCAAGAGGGGGGCATTATAGTTGGGGGTTCTATGACATGGACTTCTGG
4195	TTGTTGACAAGACCCCCAGCACAGCCTATATTGAGCTCAACAGCCTCACGACTGAGGACACTGCAGTCCATTACTGTGCAAGAGGGGGGCATTATAGTTGGGGGTTCTATGACATCGACTTTTGG
5195	TTCTTGACAGGACCCCCGGCACAGCTTATATTGAGCTCACCAGCCTCACGACTGAGGACACTGCAGTCCATTACTGTGCAAGAGGGGGGCATTATAGTTGGGGGTTCTATGACATCGACTTTTGG
196	GCACTGCCTACATGCAGCTCAGCAGCCTGACATCTGAGGACTCTGCTGTCTATTTCTGTGCAAGACGGGGGGCAGCTAGCCTCTGCAGTGCCACAACTCGAGATTACTATGCTATGGACTACTGG
1196	GCACTGCCTACATGCAGCTCAGCAACCTGAAATCTGAGGACTCTGCTGTCTACTTCTGTGCAAGACAGGGGGCAGCTAGCCTCTGCAGTGCCACAACTCGAGATTGCTATGCTATGGACTACTGG
2196	GCACTGCCTACATGCGGCTCAGCAATCTGAAATCTGAGGACTCTGCTGTCTACTTCTGTGCAAGACAGGGGGCAGCAAGCCTCTGCGGTGCCACAACTCGAGATTGCTATGCTATGGCCTACTGG
3196	GCACTGCCTACATGCGGCTCAGCAATCTGAAATCTGAGGACTCTGCTGTCTACTTCTGTGCAAGACAGGGGGCAGCAAGCCTCTGCGGTGCCACTACCCGAGGTTGCTACGCTATGGCCTCCTGG
4196	GCACTGCCTACATGCGGCTCAGCAATCTAAAATCTGAGGTCTCTACTGTCTACTACTGTGCAAGACAGGGGGCAGCAAGCCTCTGCGGTGCCACTACCCGAGGTTGCTTCGCTATGGCCTCCTGG
5196	GCAATGCCTACATGCGGTTCAGCAATGTAAAATCTGAGGTCTCTACTGTCTACTACTGTGCAAGACAGGGGGCAGAAGGCCTCTGCGGTGCCACTACCCGAGGTTGCTTCGCTATGGCCTCCTGG
197	CATCCTCCAGCACAGCCTACATGCAGCTCAGCAGCCTGACAGCAGAGAACTCTGCAATCTATCTGTGCAAGGACGGGGGGAGGCAGCTAGCCTCTGCAGTGCCACAACCGGGCTTTGACTACTGG
1197	CATCCTCCAGCACAGCCTACATGCAGCTGAGCAGCCTCACAGCAGAGAACTCTGCAATCTATCTGTGCAAGGACGGGGCGAGGCAGCTAGCCTCTGCAGTGCCAGAACCGGGCTTTGACCACTGG
2197	CATGCTCCAGCACAGCCTACATGCAGCTGAGCAGCCTCACAGCAGAGAAGTCTGCAATCTATCTGTGCAAGGACAGGGCGAGGCAGCTAGCCTCTGCAATGCCAGAACCGAGCTTTGACCACTGG
3197	CATGGTCCAGCACAGCCTACATGCAGCTGAGCAGCCTCACAGCAGAGAAGTCAGCAATCTATCTGTGCAAGGACAGGGCGAGTCAGCTAGCCTCTCCAATGCCGGAACCGAGCTTTGACCACTGG
4197	CATGGTCCAGCACAACCTACATGCAGCTGAGCAGCCCCACAGCAGAGAAGTCAGCAATCTATCTGTGCAAGGACAGGGCGAGTCGGCTAGCCCCTCCAATGACGGAACCGAGCTTTGACCACTGG
5197	CATGGTCCAGCACAACTTACATGCAGCTGTGCAGCCCCACTGCAGAGATGTCAGCAATCTATCTGTGCAGGGACAGGGCGAGTCGGCTAGCCCCTCCAATGACGGAACCGAGCTTTGACCACTGG
198	AGGCCACATTGACTGTAGACAAGTCCTCCAGCACAGCCTACATGGAGCTCCGCAGCCTGACATCTGAGGACTCTGCAGTCTATTACTGTGCAAGAGGGGGACGGAGCAATCGGTTTGCTTACTGG
1198	AGGCCACATTGACTGTAGACAAATCCTCCAGCACAGCCTACATGGAGCTCCGCGGCCTGACATCAGAGGACTCTGGAGTCTATTACTGTGCAAAAGGGGGACGGAGCAATCGGTTTGCTTACTGG
2198	AGGCCACATTGACTGTAGACAAATCCTCCAGCACAGCCTACATGGAGCTCCGCGGCCTACCATCAGAGGACTCTGGAGTCTATTACTGTGCAAAAGCAGGACGGAGCAATCGGTTCGCTTACTGG
3198	AGGCCACATTGACTGTAGGCAAATCTTCCAGCACAGCCTACATGGAGCTCCGCGGCCTACCATCAGAGGACTCTGGAGTATATTACTGTGCAAAAACAGCACGGAGCAATCGGTTCGCTTACTGG
4198	AGGCCACTTTGACTGTAGGCAAATCTTCCAGCACAGCCTACACGGAGCTCCGCGGCCTACCATCAGAGGACCTTGGAGTATCTTACTGTGCAAAAACAGCACGGAGCAATCGGTTCGCTTACTGG
5198	AAGCCACTTTGACTGTAGGCATATCTTCCAGCACCGCCTACACGGAGCTCCGGGTCCTACCATCAGAGGACCTTGGAGTATCTTACTGTGCAAAAACAGCACGGAGCAATCGGTTCGCTTACTGG
199	CCATCTCCAGAGATGATTCACAAAGCATGCTCTATCTGCAAATGAACAACCTGAAAACTGAGGACACAGCCATGTATTACTGTGTGAGAGGACTCGCCCTCTGCCCCTATGCTATGGACTACTGG
1199	CCATCTCTAGAGATGATTCACAAAGCATGCTCTATCTGCAAATGAAAAACCTGAAGACTGAGGACACAGCCTTGTATTACTGTGTGAGAGGACTCGCCCTCTGCTCCTATGCTATGGACTACTGG
2199	CCATCTCTAGAGATGATTCACAAAGCATGCTGTATCTGCAAATGAAAAACCTGAAGACTGGGGACACTGCCTTGTATTGCTGTGTGAGAGGACTCGCCCTCTGCTCCTTTGCTATGGACTACTGG
3199	CCATCTCTAGGGATGATTCACAAAGCATGTTGTATCTGCAAATGAAAAACCTGAAGGCTGGGGACACTACCTTGTATTGCTGTGTGAGAGGACTCGCCCTCTGCTCCTTTGTTATGGACTACTGG
4199	CCATCTCTGGGGATGATTCACGAAGCATGTTGTATCTGCAAATGAAAAACCTGATGGCTGGGGACACTACCTTGTATTGCTGTGTGAGAGGACTCGCCTTCTGCTCCTTTGTTATGGACTATTGG
5199	CCGCCTCTGGGGATGATTCACGAAGCATGTTGTATCTGCAAATGAAAAACCTGATGGCTGGGGACACTACCTTTTATTGCTGTGTGATAGGACTCGGCTTCTGCTCCTTTGTTATGGACTATTGG
200	GCAAGGCCACACTGACTGTAGACACATCCTCCAGCACAGCCTACATGCAGCTCAGCAGCCTGACATCTGAGGACTCTGCGGTCTATTACTGTGCAAGGGGACCCCACTGGTACTTCGATGTCTGG
1200	GCAAGGCCACACTGACTGTAGACACATCCTCCTGCACAGGCTACATGCAGCTCAGCAGTCTGACATCTGAGGACTCTGCGGTCTATTACTGTGCAAGGGGACCCCTCTGGTACTTCGATGCCTGG
2200	GCAAGGCCACACTGACTGTAGACACATCCTCCTGCTCAGGCTACATGCAGATCAGCAGTTTGACATCTGAGGACTCTGCGGTTTATTACTGTGCAAGGGGACCCCTCTGGTTCTTCGATGCCTGG
3200	GCAAGGCCACACTGACTGTAGACACATCCTCCTGCTCAGGCTACATGCAGATCAGCAGTTTGACATCTGAGGACTCTGCGGTTCATTATTGTGCAAGGGGACCCCTCCGGTTCGTCGATACCTGG
4200	GCAAGGCCTCACTGACTGTAGACACATCCTCCTGCTCAGGCTACATGCAGATCAGCAGTTTGTCATCTGAGGACTCTGCGGTTCATTATTGTGCAAGAGGACTCCTCCGGTTCGTCGATACTTGG
5200	GCAAGGCTTCACTGACTGTAGACACATCCCCCTGCTCAGGCTACATGCAGATCAGCAGTTTGTCATCTGAGGACTCTGCGGCTCATTATTGTGCAAGAAGACTCGTCCGGTTCGTCGATACTTGG
201	CTATCTTCAGAGACAATGACAAGAGCACCCTGTACCTGCAGATGAGCAATGTGCGATCGGAGGACACAGCCACGTATTTCTGTATGAGATGTGGAAACAGCTCGGGCAGGTACTTCGATGTCTGG
1201	CTATCTTCAGAGACAATGACAAGAGCACCCTGTTCCTGCAGATGAGCAATGTGCGATCGGAGGACAAAGCCACGTATTTCTGTATGAGATGTGGAAACAGCACGGGCAGGTATTTCGATGCCTGG
2201	CTATCTTCAGAGACAATGACAAGAGCGCCCTGTTCCTGCAGATGAGCAACGTGCGATCGGAGGACAAAGCCACATATTTCTGTATGAGATGTGGAAACACCACGGGCGGGTATTTCGATGCCTGG
3201	CTATCTTCAGAGACAATGACAAGAGCGCCCTGTTCCTGCTGATGAGCAACGTGCGATCGGAGGTCAAAGCCACATATTTCTGTATAAGATGTGGAAATACCATGGGCGGGTATTTCGATGCCTGG
4201	CTATCTTCAGGGACAATGACAGGAGCGCCCTGTTCCTGCTGATGAGCAACGTGCGATCGGAGTTCAAAGCCACATATTTCTGTATAAGATGTGGAAATACCATGGGTGGGTATTTCAATGCCTGG
5201	CTATCTTCAGGGACAATGACAGGAGGGCTCTGTTCCTGCTGATGAGTAACGTGCGATCGGAGTTCAAAGCCAAATATTTCTGTATAAGATGTGGAAGTACCATGGGTGGGTATTTCAATGCCTGG
202	TGACTGTAAACAAGTCCTCCAGCACAGCCTACATGGAGCTCCGCAGCCTGACATCGGAGGATTCTGCAGTCTATTACTGTGCAATGAGCAGGTGGACTAGGGGCTGGGGGTGGTTTGCTTACTGG
1202	TGACTGTTAATAAGTCCTCAAGCACAGCCTACATGGAGCTCCGTAGCCTGACATCGGAGGATTCTACAGTCTATTACTGTGCAATGAGCAGGTGGACTAGGGGCTGGGGGTGGTTTGCTTACTGG
2202	TGACTGTTAATGAGTCCTCAAGCACAGTCTACATGGAGTTCCGTAGCCTGACATCGGGGGATTCTACAGTCTATTACTGTGCAATGAGCAGGTGGACTAGGGGCTGGGGGTGGTATGCTTACTGG
3202	TCACTGTTAATGAGCTCTCAAGCACAGTCTACAAGGAGTTCCGTAGCCTGACATCGGGGGATTCTACAGTCTATTACTGTGCAATGAGCTGGTGGACTAGGGGCTGGGGGTGGTATGCTTACTGG
4202	TCACTGTTAATGAGCTCTCAAGCACAGTCTACAAGGAGTTCCGTAGCCTGACGTCGGGGGATTCTACAGTCCATTACTGTGCAAAGAGCTGGTGGATTGGGGGCTGGGGGTGGTATGCTTACTGG
5202	TCACCGCTAATGAGCTCTCAAGCACAGTCTACAAGGAGTTCCGTAGCCTGACGTCGGGGGATTCTACAGTCCATTACTGTGCAAAGAGCTGGTGGGTCGGGGGCTGGGGGTGGTACGCTTACTGG
203	ACAAATCCTCCAGCACAGCCTACATGGAGCTCAGCAGCCTGACCTCTGAGGACTCTGCGGTCTATTACTGTGCAAGAGAGCTAGCCTCTGCAGTGCCACAACCCTACTGGTACTTCGATGTCTGG
1203	ATAAATCCTCCAGCACGGCCTACATGGAGCTCAGCAGCCTGACCTCTGAGGGCTCTGCGGTCTGTTACTGTGCAAGAGAGCTATCCTCTGCAGTGCCACAACCCTACTGGTACTTCGATGTCTGG
2203	ATAAATCCTCTAGCACGGCCTACATGGAGCTCAGCAACCTGACCTCTGAGGGCTCTGTGGTCCGTTACTGTGCAAGAGAGCTATCCTTTGCAGTGCCACAACCCTACTGGTACTTCGATGTCTGG
3203	ATAAATCCACTAGCACGGCCTGCATGGAGCTCAGCAACCTAACCTCTGAGGGCTCTGTGGTCCGTTACTGTGCAAGAGAGCTATCAGTTGCAGTGCCACAACCCTACTGGTACTTCGATGTCTGG
4203	ATAAATCCACTAGCACGGCCTGCATGGAGCTCAGCAACCTAATCTTTGAGAGCTCTGTGGTCCGTTACTGTGCAAGAGAGCTATCAGTTGCAGTGCTACAACCTTACTGGTACTTCGATGTCTGG
5203	ATAAATCCACTAGCACGGCCTGCATGGGGCTCAGCAACTTATTCTTTGAGAGCTCTGTGGTCCGTTACTGTGCAAGAGAGATATCAGTTGCAGTGCTACAACCTTACTGGTACTTTGATGTCTGG
204	TCACCATCTCCAGAGATGATTCACAAAGCATGCTCTATCTGCAAATGAACAACCTGAAAACTGAGGACACAGCCATGTATTACTGTGTGAGAGAGGGGACACTAAACTGGTACTTCGATGTCTGG
1204	TTACCATCTCCAGAGATGATTCACAAAGCATGCTCTATCTGCAAATGAACAACCTGAAAACTGAGGACACAGCCAGGTATTATTGTGGGAGAGAGGGGACACTAAACTGGGACTTCGATGTCTGG
2204	TTTCCATCTCCAGAGATAATTCACGAAGCATGCTCTATCTGCATATGAACAACCTGAAAACTGAGGACACAGCCAGGTATTATTGTGGGAGAGAGGAGACACTAAACTGGGACTTCGATGTCTGG
3204	TTTCCATCTCCAGAGATAATTCACGAAGCACGCTCTATCTGCATATGAAGAACCTGAAAACTGAGGACATAGCAAGGTATTATTGTGGGAGAGAGGAGACACTAAACTGGGACTTCGAGGTCTGG
4204	CTTCCATCTCCAGAGATAATCCACGAAGCACGCTCTATCTGTATATGGAGAACCTGAAAACTGAGGACATAGCAAGGTATTATTGTCGGAGAGAGGAGACACTAAACTGGGACTTCGAGGTCTGG
5204	CTTCCATCTCCAGAAATAATCCACGAAGCACGCTCTATCCGTATATGGAGAACCTGAAAGCTGAGGACATAGTAAGATATTATTGTCGGAGAGAGGAGACACTAAACTGGGACTTCGAGGTCTGG
205	CATCCAAGAACCAGTATTACCTGCAGTTGAATTCTGTGACTACTGAGGACACAGCCACATATTACTGTGCAAGATCGGCTAGCCTCTGCAGTGCCACAAACTACCACTGGTACTTCGATGTCTGG
1205	CATCCAAGAACCAGTATTACCCGCAGTTGATCTCTGTGACTACTGAGGACACAGCCACATATTACTGTGCAAGATCAGCTAGCCTCTGCGGTGCCACAAACTACCACTGGTACTTCGATGTCTGG
2205	CATCCAAGAACCAGTATTACACGCAGTTGATCTCTGTGACTACTGAGGACACAGCGACATATTACTGTGCAAGATCAGCTAGTCTCTGCGGTGCCACAAGCTACCCCTGGTACTTCGATGTCTGG
3205	CATCCAAGGACCAGTATTACACGCAGTTGATCTCAGTGAGTCCTGAGGACACAGCGACATATTACTGTGCAAGATCAGCTAGTCTCTGCGGTGCCACAAGCTACCCCTGGTACTTTGATGTCTGG
4205	CATCCAAGGACCAGTATTACACGGAGTTGATCTCAGTGAGTCCTGAGGACACAGCGACATATAACTGTGCAAGATCAGCTCGTCTCTGCGGTGCCACAAGGTACGCCTGGTACTTTGATGTCTGG
5205	CATCCATGGACCAGTATTACACGGAGTTGATCTCAGTGAGTCTTGAGGACACAGCGACATATAGCTGTGCAAGATCAGCTCGTCTCTGCGGTGCCACAAGGTACGCTTGGTACTTTGGTGTCTGG
206	CCTTTTCTTTGGAAACCTCTGCCAGCACTGCCTATTTGCAGATCAACAACCTCAAAAATGAGGACACGGCTACATATTTCTGTGCAAGGACAGCTAGCCTCTGCAGTTATGCTATGGACTACTGG
1206	CCTTTTCTTTGGAGGCCTCTGCCAGCACTGCCTATTTGCAGATCAACAACCTGAGAAATGAGGACACGGCTACATATTTCTGTGCAAGGACAGCTAGCCTCTGGAGTTATGCTATGGACTACTGG
2206	CCTTTGCTTTGGAGGCCTCTGCCAGCACTGCCTATTTGCAGATCAACAACCTGAGATATGAGGACACAGCTACATATTTCTGTGCAAGGACAGCTAGCCTCTGGAGTTATGCTATGGAATATTGG
3206	CCTATGCTTTGGAGGCCTCCGTCAGCACTGCCTATTTGCAGATCAACAACCTGAGATATGAGGACACAGCTACATATTTGTGTACAAGGACAGCTAGCCTCTGGAGTTATGCTATGGAATATTGG
4206	CCTACGCCTTGGAGGCCTCCGTCAGCCCTGCCTATTTGCAGATCAACAACCTGAGATATGAAGACACAGCTACATATTTGTGTACAAGGACAGCTAGCCTCTGGAGTGATGCTATGGAATATTGG
5206	ACTACGCCTTGGAGGCCTCCGTCGGCCCTGCCTATTTGCAGATCAACAACCTGAGATATGAAGGCACAGCTACATACTTGTGTACAAGGACAGCTAGCCACTGGAGTGATGCTATGGAATATTGG
207	TCAAGGGCAAGGCCACATTGACTGTAGAAAAATCCTCTAGCACAGTCTACTTGGAGCTCAGCCGATTAACATCTGATGACTCTGCTGTTTATTACTGTGCAAGACCTTTCTACTTTGACTACTGG
1207	TCAAGGGCAAGGCCACATTGACTGTAGAAAAATTCTCTAGCATAGTCTACTTGGAGCTCAGCCGATTTACATCTGATGACTCTACTGTTTATTACTGTGCAATACCTTTCTACTTTGACTACTGG
2207	TCAAGGGCAAGGCCACATTGACTGTAGAAAAATTCTCTAGGATAGTCTACTTAGAACTCAGCCGATTTACATCTGATGACACTACTGTTTATTACTGTGCAATACCTCTCTACTTTGACTACTGG
3207	TCAAGGGCAAGGCCACATTGACTGTAGAAAAATTCTCTAGGATAGTCTACTTAGAACTCAGGCGATTTACATCTGATGACATTACTGTTTATTACTGTGCAATACCTCTCTACTTTCACTTTTGG
4207	TCAAGGGCAAGGCCACATTGACTGTAGAAAAATTCTCTAGGTTAGTCTACTTAGTACTCAGGCGATTTACATCTGATGATATTACTGTTTATTACTGTGCAATACCTCTCTACTTCCATTTTTGG
5207	TCAACGGCAAGGCCACTTTGACTGTAGAAAAATTCTCTAGGTTAGTCTACTTAGTACTCAGGCGATTTACATTTAATGATATTACTGTTTCTTACTGTGCAATACCTCTCTACTTCCATTTTTGG
208	AGTTCAAGGGCAAGGCCACATTGACTGTAGACACATCCTCCAGCACAGCCTACATGCAGCTCAGCAGCCTGACATCTGAGGACTCTGCGGTCTATTACTGTGCAACTCTGCAGTTTGCTTACTGG
1208	AGTTCAAGGGCAAGGCCACATTGACTGTAGACACATCCTCCAGCACAGCCTACATGCAGCTTAGCACCCTGACATCTGAGGACTCTGTGGTCTTTTACTGTGCAACTGTGCAGTTTGCTTACTGG
2208	AATTCAAGGGCAAGGCCACATTGACTGTAGACACACCCTCCAGCAGAGCCTACATGCAGCTTAGCACCGTGACATCTGAGGACTCTGTAGTCTTTTACTGTGCAACTGTGCAGTTTGCTTACTGG
3208	AATTCAAGGGCAAGGCCCCATTGACTGTAGACACACCCTCCAGCAGAACCTACATGCAGCTTAACACCGTGACATCTGAGGACTCTGTAGTCTTTTACTGTGCAACTGTGCAGATTGCCTACTGG
4208	AATTCAAGGGCAAGGCCCCATTGACTGTAAACACACCCTCCAGCAGAACCTACATGCAGCTTAACACCGTGACATCTGAGGATTCTGTAGTTTTTTATTGTGCAACTGTGCAGATTGCCTATTGG
5208	AATTCAAGGACAAGGCCCCGTTGACTGTAATCACACCCTCTGGCAGAACCTACATGCAGCTTAACACCGTGACATCTGAGGATTCTGTAGTTTTTTATTGTGCAACTGTGCAGATTGCCTATTGG
209	CCATCTCCAGAGACAATGCCAAGAACAACCTGTACCTGCAAATGAGCCATCTGAAGTCTGAGGACACAGCCATGTATTACTGTGCAAGAGGGTACCTGCAGTGCCACAACTCCTTTGACTACTGG
1209	CCATCTCCAGAGACAATGCCAAGAACGACCTGTACCTGCGAATGAGCCTTCTGAAGTCTGAGGACACAGCCATGTATTATTGTGCAAGAGGGTACCTGCAGCGCCACAACTCCTTTGACTACTGG
2209	CCATCTCGAGAGACAATGCCCAGAACGACCTGTACCTGCGAGTGAGCCTTCTGAAGTCTGAGGACACAGCCATGTATTATTGTGCACGAGGGTACCTGCAGCGCCCCAACTCCTTTGACTACTGG
3209	TCATCTCGAAAGGCATTGCCCAGAACGACCCGTACCTGCGAGTGAGCCTTCTGAAGTCTGAGGACACAGCCATGTATTATTGTGCACGAGGGTACCTGCAGCGCCCCAACTCCTTTGACTACTGG
4209	TCATCTCGAAAGGCATTGCCCAGAACGACCCGTACCTGCGAGTGAGCCTTCTGAAATCTGAGGACACTGCCATGTATTATTGTACACGAGGGTACCTTCAGCGCCCCAACTCCTTCGACTACTGG
5209	TCATCTCGAAAGGCATTGCCCAGGACGACCCGTACCTGCGAGTGAGTCTTCTGAAATCTGAGGACGTTGCCATGCATTATTGTACACGAGGGTACCTTCAGCGCCCCAACTCCTTCGACTACTGG
210	ACAAGGCCACATTGACTGTAGACAAATCCTCCAGCACAGCCTACATGCAGCTCAGCAGCCTGACATCTGAGGACTCTGCGGTCTATTACTGTGCAAGTATGGTTACGGGCTGGTTTGCTTACTGG
1210	ACAAGGCCACATTGACTGCAGACAAATCCTCCAGCACAGCCTACATGCAGCTCAGCAGCCTGACATCTGCGGACTCTGTGGTCTATTACTGTGTAAGTATGGTTACGGGCTGGTTTGCTGACTGG
2210	ATGAGGCCACATTGACTGCAGACAAATCCTCCAGCACAGCTTACATGCAGCTCAGCAGGCTGACATCTTCGGACTCTGTGGTCTATTACTGTGTAAGTATGGTTACGGGCTGGTTTGCTGACTGG
3210	ATGAGGCCACGTTAACTGCAGACAAATCCTCCAGCACAACTTACATGCAGTTCAGCAGGCTGACGTCTTCGGACTCTGTGGTCTATTACTGTGTAAGTATGGTTACGGGCTGGTTTGCTGACTGG
4210	ATGAGGCCACGTTAACTGCTGACAAATCCTCTAGCACAACTTACATGCAGTTCAGCAGGCTGACGTCTTCGGACTCTGTGGTCTATTATTGTGTAAGTATGGTTACGGGCTGGTATGCAGACTGG
5210	ATGAGGCCACGTTAACTGCTGACAAATCCTCTAGCACGACTTACATGCACTTCAGCAGGCTGAAGTCTTCGGACTCTGTGGGCTATTATTGTGTAAGTAAGGTTACGGGCTGGTATGCAGACTGG
211	CCACACTGACTGCAGACAAATCCTCCAGCACAGCCTACATGCAGTTCAGCAGCCTGACATCTGAGGACTCTGCCATCTATTACTGTGCAAGGGGAATACCTACGGACTGGTACTTCGATGTCTGG
1211	CCACACTGACTGCAGACAAATCCTCCAGCACAGCCTACATGCAGTTTAGCAGCCTGACATCTGAGGCCTCTGCCATGTATTACTGTCCACGGGGAATACCTACGGACTGGTACTTCGATGTCTGG
2211	CCACACCGACTGCAGACAAATCCTCCAGCACAGCCTACATGCAGTTTAGCAGCCTGACACCTGAGGCCTCTGTCATGTATTATTGTCCACGGGGGATACCTACGGACTGGTACTTCGATGTCTGG
3211	CCACAGCGACTGCAGACAAATCCTCCAGCAAAGCCTACATGCTGTTTAGCAGCCTGACACCTGAGGCCTCTGTCATGTATTATTGTCCACGGGGGATACTTACGGACCGGTACTTCGATGTCTGG
4211	CCACAGCGACTGCAGACAAATCCTCCAGCAAAGCCTACATGCTGTTTAGCAGCCTGACACTTGAGGCCTCTGTCGTGTATTATTGTCCACGGGGGACACTAACGGAACGGTACTTCGATGTCTGG
5211	CCACAGCGACTCCAGACAAATCCTCCAGCAAAGCCTATATGCTGTTTAGCAGCCTGACACTTGAGGCCTCTGTCGTGTATTATTGTCCACGGGGGACACTAATGGAACCGTACTTCGGTGTCTGG
212	CCATCTCCATTACTAGAGAAACGTCAAAGAACCAGTTCTTCCTCCAATTGAACTCTGTGACCACAGAGGACACAGCCATGTATTACTGTGCAGGAGACAGAGGGTACTGGTACTTCGATGTCTGG
1212	CTATCTCCATTACTAGAGAAACGTCAAAGAACCAGTTCTTCCTACAATTGAACTCTGTGACCACAGAGGATAGAGCCATGTATTACTGTGTAGGAGACAGAGGGTACTGGTACTTCGATGTCTGG
2212	CTATCTGCATTACTAAAGAAACGTCAAAGAACCAGTTCTTCCTACAGTTGAACTCAGTGACCACAGAGGATAGAGCCATGTATTACTGTGTAGGAGACAGAGAGTACTGGTACTTCGATGTCTGG
3212	CTATCTGCATTAGTAAAGAAACGTCAAAGAACCAGTTCTTCCTACAGTTGAGCTCAGTGACCACGGAGGATAGGGCCATGTATTACTGTGTAGGAGACAGACAGTACTGGTACTTCGATGTCTGG
4212	CTATCTGCATTAGTAAAGGAACGTTAAAGAACAAGTTCTTCCTACAGTTGAGCTCAGTGACCACGGAGGATAGGGCCATGTATAACTGTGTAGGAGACAGACAGTACTGGGACTTCGATGTCTGG
5212	CTATCTGCATTAGTAACGGAACGTTAAAGAACAAATTCTTCCTACAGTTGAGCTCAGTGATCACGGAGGATAGGGTCATGTATAACTGTGTAGGAGACAGACAGTACTGGGACTTTGATGTCTGG
213	CAATCTCCAAGGATACCTCCAACAACCAGGTATTCCTCAAGATCACCAGTGTGGACACTGCAGATACTGCCACATACTACTGTGCTCAAATACCCGCACAGCTCGGGCTCTGGTTTGCTTACTGG
1213	CAATCTCCAAGGATACCTCCAACAACCAGGTATTCCTCAAGATCACCAGTGGGGACACGGCAGATACTGCCACATACTACTGTGCTCAAATACCCGCACAGCTCGAGCTCTGGTGTGGTTACTGG
2213	CAATCTCCAAGGATACCTCCAACAACCAGGTATTCCTTAAGATCACGAGTGGGGACACGGCAGATACTGCCACATACTACTGTTCTCAAATGCCCGCACAGCTCGAGCTCTGGCGTGGTTACTGG
3213	CAATCTCCAAGGATACCTCTAACAACCAGGTATTCTTTAAGATCATGAGTGGGGACACGGCAGATACTGCCACATACTACTGTTCTCAAATGCCCGCACACTTCGAGCTCTGGCGTGGTTACTGG
4213	CATTCTCCAAGGATACCTCTAACAACCAGGTATTCTTTAAGATCATGAGTGGGGGCACGGCAGATACTGCCATATACTACTGTTCTCCAATGCCCGCACACTTCGAGCTCTGCCGTGGTTACTGG
5213	CATTCTCCATGGCTACCTCTAAAAACCAGGTATTCTTTAGGATCATGAGTGGGGGCACGGCAGATACTGCCATATACTACTGTTCTCCAATGCCCGCACACTTCGAGCTCTGCCGTGGTTTCTGG
214	TCACCATCTCAAGAGATGATTCCAAAAGTAGTGTCTACCTGCAAATGAACAACTTAAGGGCTGAAGACACTGGAATTTATTACTGCGGGCAGGGATACCTACGATGTTATGCTATGGACTACTGG
1214	TCACCATCTCAAGAGATAATTCCAAAAGTAGTGTCTACCTGCAAATGAACAACTTAAGGGCTGAAGACACTCGAATTTATTACTGCGGGCAGGGATACCTAGGACGTCATGCTATGGACTACTGG
2214	TCACCATTTCAAGAGATAATTCCGAAAGTAGTGTGTACCTGCAAATGAACAACTTAAGGGCTGACGACACTCGAATTTATTACTGCGGGCAGGGATACCTAGGACATCATGCTATGGACTACTGG
3214	TCACCATTTCAAGAGATAATTCCGAAAGTGGTGTGTACTTGCGAATGAACCACTTAAGGGCTGACGACACTCGAATTTATTACTGCGGGCAGGGATACCTAGGACAACATGCTATGGACTACTGG
4214	TCACCATTTCAAGAGATAATTCCGAAAGTGGTGTGTACTTGCGAATCAACCACATAAAGGCTGACGACACTCGAATTTATTACTGCGGGCAGGGGTACCTAGGACAACGTGCTATGGACTACTGG
5214	TCACCATTTCAAGAGATAATTCCGAAAGTGATGTGTACTTGCGAATCAACCACATTAAGGCTGACGACACTCGAATTTATTACTGCGGGCAGGGGTTCCTAGGACAACGTGCTCTGGACAACTGG
215	CCACACTGACTGTAGACACATCCTCCAGCACAGCCTACATGCAGCTCAGCAGCCTGACATCTGAGGACTCTGCGGTCTATTACTGTGTCTACTATGATTACGAGATTTGCTACTTTGACTACTGG
1215	CCGCACTGACTGTAGACACATCCTCCAGCACAGCCTACATGCAGCTCAGCAGCCTGACATCTGAGGACTCTGCGGTCTGTTACTGTGTCTACTATGATTACGATATCTGCTACTTTGACTATTGG
2215	CCGCACTGACTGTAGACACATCCTCCAGCACAGCCTACATACAGCTCAGCAGCCTGACCTCTGAGGACTCTGCGGTCTGTTACTGTGCCTACTATGATTACGATGTCTGCTACTTTAACTATTGG
3215	CCGCACTGACTGTAAACACATCCTCCAACGCAGCCTACATACAGCTCAGCAGCCTGACCTCTGAGGACTCTCCGGTCTGTTACTGTGCCTACTATGATTACGATGTCTGCTACTTTAGCTATTGG
4215	CCGCACTGACTGCAAACACATCCTCCAACGCAGCCTACATACAGTTCAGCAGCCTGACCTCTGAGGACTCTCCGCTCTGCTACTGTGCTTACTATGATTACGATGTCTGCTACTTTAGCTATTGG
5215	CCGGACTGACTACAAACACATCCTCCAACGCAGCCTACATACAGTTCAGCGGCCGGACCTCTGAGGGCTCTCCGCTCTGCTACTGTGCTTACTATGATTACGATGTCTGCTACTTTAGCTATTGG
216	GCTTCACTATCTTCAGAGACAATGACAAGAGCACCCTGTACCTGCAGATGAGCAATGTGCGATCTGAGGACACAGCCACGTATTTCTGTATGAGATCTGCCCAACCCCTTTCTATGGACTACTGG
1216	GCTTCACTATCTTCAGAGACAATGACAAGGGCACCCCGTACCTGCAGATGAGCGATGTGCGATCTGAGGACACAGCCGCGTATTTCTGTATAAGATCTGCCCAACCCCTTTCTATGGACTACTGG
2216	GCTTCACTATCTTTAGAGACAATGACAATGGCACCCCGTACTTTCAGATGAGCGATGTGCGATCTGAGGACACAGCCGCGTATTTCTGTATAAGATCTGCCCAACCCCTTTCAATGGACTACTGG
3216	GCTTCACTATCTCTAGAGACAATGACAATGGCACCCCGTACTCTCAGATGAGCGATGTACGATCTGAGGACACAGCCGGGTATTTCTGTATAAGATCTGCCCAACCCCTTTCAACGGACTACTGG
4216	GCTTCACTATCTCTAGAGACTATGACAATGCCACCCCATACTCTCAGATGAGCGATGTACGATCTGAGGACACAGCCGGGTGTTTTTGTATAAGATCTGCCCAACCCCTTTCAACGGACTACTGG
5216	GCTTCACTATCTCTAGAGACTATGACAATGCCACCCCATACTCTCAGATGAGCGGTGTACGATCTGAGGACACAGTCGGGTGTTTTTGTATAACATCTGCACAAACCCTTTCAACGGACTACTGG
217	TCACTATCTTCAGAGACAATGACAAGAGCACCCTGTACCTGCAGATGAGCAATGTGCGATCGGAGGACACAGCCACGTATTTCTGTATGAGATCTAACTGGGCTTACTATGCTATGGACTACTGG
1217	TCACTAACTTCAGAGACAATGATAAGAGTACCCTGTACCTGCAGATGAGCAATGTGCGATCGGAGGACACAGCCACGTATTTCTGTGTGAGATCCAACTGGGCTTACTATGCTATGGACTACTGG
2217	TCACTAACTTCAGAGACAATGATAAGAGTACCCTGTACCTGCAGATGAGCAATGTGCGATCGGAGAACACAGCCACAGATTTCTGTGTGGGATCCAACTGGGCTTACCATGCTATGGACTACTGG
3217	TCACTAACTTCAGAGACAATGGTAAGAGTACCCTGTACCTGCGGATGAGCAATGTGCAATCGGACAGCACAGCCACAGATTTCTGTGTGGGATCCAACTGGGCTTACCATGCTATGGACTACTGG
4217	TCACTAACTCCAGATACAATGGTAAGAGTACCCTGTACCTGCGGATGAGCAATGTGCAGTCGGACAGCACAGACACAGATTTCTGTGTGGGATCCAACTGGGCTTACCATCCTATGGACTACTGG
5217	TCATTAACTCCAGATACAATGGTAAGAGTACCTTGTACCTGCGGATGAGCAATGTGCAGTCGAACAGCACAGACACAGATTTGTGTGTGGGATCCAACTGGGCTTACCGTCCTATGGACTACTGG
218	CCACATTGACTGTAGACAAATCCTCCAGCACAGCCTACATGCAGCTCAAGAGCCTGACATCTGAGGACTCTGCAGTCTATTACTGTGCAATGGGGACCTACGGTTACTATGCTATGGACTACTGG
1218	CCACATTGGCTGTAAACAAATCCTCCAGCACAGCCTACATGCAGCACAAGAGCCTGACATCTGAGGACTCTGCAGTCTATTACTGTACAATGGGGACCTACGGTTACTCTGCTATGGACTACTGG
2218	CCACATTGGCTGTAAACAAATCCTCCAGCACAGCCTACATGCAGCACAAGAGCCTAGCATCTGAGGACTCTGCAGTCTATTACTGTACAATGGCGACCTACGCTTACTCCGCTATGGACTACTGG
3218	CCACATTGGCTGTAAACACATCCTCCAGCACGGCCTACATGCAGCACAAGAGGCTAGCATCTGAGGACTCTGCAGTCTGTCACTGTACAATGGCGACCTACGCTTACTCCGCTATGGACTACTGG
4218	CCACATTGGTTGTAAACACATCCTCCAGCACGGCCTACATGCAGCACAAGAGGCTAGCATCTGAGGACTCTGCGGTCTGTCACTGTACAATGGCAACCTACGCTTGCTCCGCTATGGACAACTGG
5218	CCACATTGGTTGTAAACACATCCTCCAGCACGGGCTACATGCAGCACAAGACGCTAGCATCTGAGGACTCTGCGGTCTGTCACTGTACGTTGGCAACCTACGCTTGCTCCGCTATGGAAAACTGG
219	CCACACTGACTGCAGACAAATCCTCCAGCACAGCCTACATGCAACTCAGCAGCCTGACATCTGAGGACTCTGCGGTCTACTTCTGTGCAAGCCAGCTAGCCTCTGCAGACTGGTTTGCTTACTGG
1219	CCACACTGACTGCAGACAAATCCTCCAGCACAGCCTACATGCAACCCAGCAGCATGACATCTGAGGACTCTGCGGTCTACTTCTGTGCAAGCAAGCCAGCCTCTGCAGACTGGTTTCCTTACTGG
2219	CCACACTGACCGCAGAGAAATCCTCCAGCACTGCCTACATGCAACCCGGCAGCATGACATCTGAGGACTCTGCGGTCTACGTCTGTGCAAGCAAGCCAGCCTCTGCAGACTGGTTTCCTTACTGG
3219	CCGCACCGGCCGCAGAGAAATCCTCCAGCACTGCCTACATGCAACCCGGCAGCATGACATCTGAGGACTCTGCGGTCTACGTCTGTGCAAGCAAGCCAGCCTGTGCAGACTGGTTTCTTTACTGG
4219	CCGCACCGGCCGCAGAGGAATCCTCCAGCACTGCCTACACGCAACCCGGCAGCATGACATCTGAGGACTCTGCGGCCTATGTCTGTGCAAGCAAGCCAGTCTGTGCAGACTGGTTTCTTTACTGG
5219	CCGCTCCGGCCGCAGAGGAATCCTCCAGCACTCCCTACACGCAACCCGGCAGCATGACATCTGAGGACTGTGCGGCCTATGTCTGTGCAAGCAAGCCAGTCTGCACAGACTGGTTTCTTTACTGG
220	ACAAGGCCACATTGACTGCGGACAAATCCTCCAGCACAGTCTATATGGAGCTTAGTAGATTGACATCTGAAGACTCTGCGGTCTATTTCTGTGCAAGACACGAAGATGGGTACTTTGACTACTGG
1220	ACAAGGCCACGTTGACTGCGGACAAATCCTCTAGCACGGTCTATATGGAGCTTAGTAGATTGACATCTGAAGGCTCTGCGGTCTATTTCTGTACAAGACACGAAGATGGGTACTTTGACTACTGG
2220	ACAAGGCCACGTTAACTGCGGACAAATCCTCTAGCAAGGTGTATATGGAGCTTAGTAGATTGACATCTGAAGGCTCTGCGTTCTATTTCTGTACAAGAAACGAAGATGGGTACTTTGACTACTGG
3220	ACAAGGCCACGTTAACTGCGGACAAATCCTCTGGCAAGGTGTATATGGAGGTTGGTAGATTGACATCTGAGGGCTCTGCATTCTATTTCTGTACAAGAAACGAAGATGGGTACTTTGACTACTGG
4220	ACAACACCACGTTAACTGCGGACAAATCCTCTGGCAAGGTGTATATGGAGGTTGGTAGATTGACATCTGAGGGCTCTGCATTCTGTTTCTGTACAAAAAACGAAAATGGGTACTTTGACTACTGG
5220	ACAACACCACGTTAACTGCGGACAAATCCTCTGGCAAGGTGTATATGGAGGTTGGTAGAATGACATCTGAGGGTTCTGCATTCTGTTTCTGTACAAAAAAGGAAAAGGGGAACTTTGACTACTGG
221	TCGCCATCTCCAGAGACAATGCCAAGAACACCCTTTACCTGCAAATGACCAGTCTGAAGTCAGAGGACACGGCCATGTATTACTGTGCAAGACGACACTGGGACTACTGGTACTTCGATGTCTGG
1221	TCGCCATCACAAGAGACAATGCCAAGAACATCCTTTACCTGCAGATGACCAGTCTGAAGTCAGAGGATACGGCCATGTATTACTGTGCAAGACGACACTGGGACTACTGGTACTTCGATGTCTGG
2221	TCGCCATCACAAGAGACTATGCGAAGAACATCCTTTACCTGCAGTTGACCAGTCTGAAGTCACAGGATACGGCCATGTATTGCTGTGCAAGACGACACTGGGACTACTGGTACTTCGATGTCTGG
3221	TCGCCATCACAAGACACTATGCGAAGAACATCCTTTACCTGCAGTTGACCAGTCTGAAGTTACAGGATACGGTCATGTGTTGCTGTGTAAGACGACACTGGGACTACTGGTACTTCGATGTCTGG
4221	TCGCCATCACAAGACACTATGCGAAGAACATCCCTTACCTGCGGTTGACCGGTTTGAAGTTACAGGATACGGTCATGTGTTGCTGTGTAGGACGACACTGGGACTACTGGTACTTCGATGTCTGG
5221	TCGCCATCACAAGACACTATGCGAAGAACATCCCTTACCTGCGGTTGACCGGTTTGAAGTTACAGGATGGGGTCATGTGTTGCTGTGTAGGAAGACACTGGGAGTACTGGTATTTCGATGTCTGG
222	TCAAGGGCAAGTCCACATTGACTGTAGACAAATCCTCCAGCACAGCCTACATGCAGCTCAGCAGCCTGACATCTGAGGACTCTGCGGTCTATTACTGTGCGGAGGGGGCGGCGATTGACTACTGG
1222	TCAAGGGCAAGTCCACATTGACTGTAGGCAAATCCTCCAGCACAGCCTACATACAGCTTAGCAGCCTGACATCCGAGGACTCTGCGGTCTATCACTGTGCGGAGGGGGCGGCGATTGACTACTGG
2222	TCAAGGGCAAGTCCACATTGACTGTAGGCAAATCCTCCAGCACAGCCTACGTACAGCTTGGCAGCCTGACATCCGAGGACTCTGCGGTCTCTCACTGTGCGGAGGGGGCGGCGAACGACTACTGG
3222	TCAAGGGCAAGTCCACATTGACTGTAGGCAAATCCTCCAGCACAGCCTACGTACAGCTTGGCTGCCTGACATCCGAGGACTCTGCGGTTTCTCGCTGTGCGGAGGGGGCGGGGTACGACTACTGG
4222	TCAAGGGCAAGTCTACATTGACTGTAGGCAAATCCTCCAGCACAGCCTACGTACGGCTTGGCTGCCTGACAGCCGAGAATTCTGCGGTTTCTCGCTGTGCGGAGGGGGCGGGGTACGACTACTGG
5222	TCAAGAGCAAGTCTACTTTGACTGTAGGCAAATCCTTCAGCACAGCATACGTACGGCTTGGCTGCCTGACAGCCGAGAATTCTGCGCTTTCTCGCTGTGCGGAGGGGGCGGGGTACGACTACTGG
223	AGGGCAAGGCCACATTGACTGTAGACACATCCTCCAGCACAGCCTACATGCAGCTCAGCAGCCTGACATCTGAGGACTCTGCGGTCTATTACTGTGCAAGAGGCTACTATGCTATGGACTACTGG
1223	AGGGCAAGGCCACATTGACTGTTGAGACATCCTCCAGCACAGCCTACATGCAGCTCAACAGCCTGATATCTGAGGACTCTGCGGTCTATTACTGTGCAAGAGGCTACTATGCTATGGCCTACTGG
2223	AGGGCAAGGCCGCATTGACTGTTGAGACATCTTCCAGCACAGCCTGCATGCAGCTCAACAGCCTGATATCTGAGGACTCTACGGTCTATTACTGTGCAAGAGGCTACTATGCTATGACCTACTGG
3223	AGGGCAAGGCCGCATTGTCTGTTGAGACATCTTCCAGCAGAGCCTGCATGCAGCTCAACAGCCAGATATCTGAGGACTCTATGGTCTATTACTGTGCAAGAGGCTACTATGTTATGACCTACTGG
4223	AGGGCAAGGCCGCATCGTCTGTTGAGACATCTTCCAGCAGAGCCTGCATGCAGCTCGACAGCCAGATATCTGAGGACTCTATGGTCTATTACTGTGCACGAGGCTACTATGTTAGGACCTATTGG
5223	AGGGCAGGGCCGCATCGTCTGTTGAGACATCTTCCAGCAGAGCCTGCATGCAGCTCGACAGCCAGATATCTGAGGACTCTATAGTCTATTACTGTGCACGGGGCTACTATATTGGGACCTATTGG
224	AGTTCAAGAGCAAGGCCACACTGACTGTAGACACACCCTCCAGCACAGCCTACATGCAGCTCAGCAGCCTGACATCTGAGGACTCTGCGGTCTATTATTGTGCAAGAGTCTACCTAGACTACTGG
1224	AGTTCAAAAGCGAGGCCACACTGACTGTTGACACACCCTCCAGCACAGCCTACATGCAACTCAGCAGCCTGACATCTGAGGACTCCGCGGTCTATTATTGTGCAAGAGTCTACCTAGACTACTGG
2224	AGTTCAAAAGCGAGGCCACACTGACTGTTGACACTCCCCCCAGCACAGCCTACATGCAACTCAGCAGCATGACATCTGAGGACTCCGCGGTCTATTATTGTGCAAGAGTTTACCCAGACTACTGG
3224	AGTTCAAAAGCGAGGCCGCACTGTCTGTTGACACTCCCCCCAGCACAGCCTTCATGCAACTAAGCAGCATGACATCTGGGGACTCCGCGGTCTATTATTGTGCAAGAGTTTACCCAGACTACTGG
4224	AGTTCAAAAGCGAGGCCGCACTGTCTGTTGACACTCCCCCCAGCACAGCCTTCATGCAACCAAGCAGCATGACATCTGGGGACTCCGCGGTTTATTATTGTGTAAGAGTTTACCCGGAGTACTGG
5224	AGTTGAAAAGCGAGGCCGCACTGTCTGTTGACAGTCCCCCCAGCACAGTCTTCATGCAACCAAGCAGCATGACATCTGGGGACTCCGCGGTTTATCATTGTGTAGGAGTTTACCCGGAGTACTGG
225	TCTCCATAACTCGAGACACATCCAAGAACCAGTATTACCTACAGTTGAATTCTGTGACTACTGAGGACGCAGCCACATATTACTGTGCAAGAGGGACTATAGTCTACTATGCTATGGACTACTGG
1225	TCTCCATAACTCGAGACACATCCAAGAACCAGTATCACCTACAGTTGAATTCTGTAACTACTGAGGACGCAGCGACGTATTACTGTGTAAGAGGGACTATAGTCTACTATGCTATGGACTACTGG
2225	TCTCCATAACTCGAGACATGTCCAAGAACCAGTGTCACCTACAGTCGAATTCTGTAACTACTGAGGACGCAGCGACGTATTACTGTGTAAGAGGGACTATAGTTTACTATGCTATGGACTACTGG
3225	TATCCATGACTCGAGGCATGTCCAAGAACCAGTGTCACCTACAGTCGAATTTTGTAACTACTGGGGACGCAGCGACGTATTACTGTGTAAGAGGGACTATAGTTTACTATGCTATGGACTACTGG
4225	TATCCGTGACTCAAGGGATGTCCAAGAACCAGTGTCACCTACAGTCGAATTTTGTAACTACTGGGGACGCAGGGACGTATTACTGTGTAAGAGAGACTATAGTTTACTATGCTATGGACTACTGG
5225	TATCCGTGACTCAAGGGATGTCCAAGATCCAGTGTCACCTACAGTCGAGTTTTGTAACTACTGGGGACGCAGGGACGCATTACTGTGTAAGAGAGACTATTGTTTACTATGCTATAGACTACTGG
226	CCATCTCCAGAGACAATGCCAAGAACACCCTGTACCTGCAAATGAGCAGTCTGAAGTCTGAGGACACAGCCATGTATTACTGTGCAAGACGACACAGCTCGGGCTACTATGCTATGGACTACTGG
1226	CCATCTCCAGAGACAATGCCAAGAACGCCCTGTACCTGCAAATGAGCAGTGTGAAGTCTGAGGATACAGCCATGTATTACTGTGCAAGACGCCACAGCTCGGCCTACTATGCTATGGACTACTGG
2226	CCATCTTCAGAGACAATGCCAAGAACGCCCTGTACCTGCAGATGAGCAATGTGAAGTCTGAGGATACAGCCATGTATTACTGTGTAAGACGCCACAGCTCGGCCTACTATGCTATGGACAACTGG
3226	CCATCTTCAGAGATAATGCCAAGAACGCCCTGTACCTGCAGATGAGCAATGTGAAGTCTGAGGATACAGCCATGTATTACTGTGTTACACGCCACAGCTCGGCCTACTATACTATGCACAACTGG
4226	CCATCTTCGGAGATAATGCCAAGAACGCCCTGTACCTGCAGATGAGCAATGTGAAGTTTGAGGATACAGCCATGTATTACTGTGTTGCACGCCAGAGCTCGGCCTACTATACTACGCACAACTGG
5226	CCATGTTCGGAGATAATGCCAAGAACGCCCTGTACCTGCAGACGAGCAATGCGAAGTTTGAGGATACAGCCATGTATTACTGTGTTGCACGCCAGAGCTCGGCCTGCTATACCACGCACAACTGG
227	CCACATTGACTGTAAACAAGTCCTCCAGCACAGCCTACATGGAGCTCCGCAGCCTGACATCGGAGGATTCTGCAGTCTATTACTGTGCAAGGGGCCTGGGACTCTACTGGTACTTCGATGTCTGG
1227	CCACATTGACTGTAAACGAGTCCTCCAGCACAGCCTTCATGGAGCTCCGCAGCTTGACATCGGAGGATTCTGCAGTCTATTACTGTGCAGGGGGCCTGGGACTCTACGGGTACTTCGATGTCTGG
2227	CCACATTGGCTGTAAACGAGTCCTCCAGCACAGCCCTCATGGAGCTCCGCAGCTTGACACCGGAGGAATCTGCAGTCTATTACTGTGCAGGGGGTCTGGGACTCTACGGGTACTTCGATGTCTGG
3227	CCACATTGGTTGTAAACGAGTCCTCCAGCACAGCCCTCATGGAGTTCCGCAGCTTGACACCGGAGAAATCTGCAGTCTATTACTGTGCAGAGGGTCTGGGACTCTACGGGTACTTCGATCTCTGG
4227	CCACATTGGTTGTAAAAGAGTCCTCTAGCATAGCCCTCATGGAGTTTCGCAGCTTGACACCGGAGAAAACTGCAGTCTATTACTGTGCAGAGGGTCTGGGACTCTACGGGTACTTCGATCTCTGG
5227	CCACATTGGTTGTACAAGGGTCCTCTGGCATACCCCTCATGGAGTTTCGAAGCTTGACACCGGAGAAAACTGCAGTCTATTACTGTGCAGAGGGTCTGGGACTCTACGGGTACTTCGATCTCTGG
228	TCTCCAGAGACAATGCCAAGAACACCCTGTACCTGGAAATGAGCAGTCTGAGGTCTGAGGACACGGCCATGTATTACTGTGCAAGACGAATTACTACGGTAGTATACTATGCTATGGACTACTGG
1228	TCTCCAGAGACAATGCCAAGAACACCCTGTACCTGGAAATGAGCAGTCTGAGGTCTGGGGACACGGCCATGTATTACTGTGCGAGACGAAATACTACGGTAGTATACTGTTCTATGGACTACTGG
2228	TCTCCAGAGACAATGCCAAGAGCACCCTGTACCTGGAGATGGGCAGTCTGAGGTCTGGGGACATGGCCATGTATTGCTGTGCGAGACGAAATACTACGGTAGTATACTGTTCTATGGACTACTGG
3228	TCTCCAGAGACGATGCCAAGAGCACCCTATACCTGGAGATGGGCAGTCTGGGGTCTGGGGACATACCCATGTATTGCTGTGCGAGACGAAATACTACGGTAGTATACTGTTCTATGGACTACTGG
4228	TCTCCAGAGACGACGCCAAGAGCACCCTATACCTGGAGATGGGCCGTCTGGGGTCTGGGGACATACCCATGTATTGCTGTACGAGACGAAATACTACGGTAGTTTACTGTTCTATGGGCTACTGG
5228	TCTCAAGAGACGACGCCAAGAGAACCCTATACCTGGAGATAGGCCGTCTGGGGTCTGGGGACATACCTATGTATTGCTGTACGAGACGAAATGCTACGGTAGTTTACTGTTCTATGGGCTACTGG
229	GGTTCACCATCTCCAGAGATAATTCCCAAAGCATCCTCTATCTTCAAATGAACACACTGAGAACTGAGGACAGTGCCACTTATTACTGTGCAAGAGATACAGGCTACTATGAGTTTGCTTACTGG
1229	GGTTCACCATCTCCAGAGATAATTCTCAAAGCATCCTCTATCTTCGAATGTACACACTGAGAACTGAGGACAGTGCCACTTATTACTGTGCAAGAGACACGGGCTACTATGAGTTTGCTTACTGG
2229	GGTTCGCCCTCTCCAGAGATAGTTCTCAAAGCATCCTCTATCTTCGAATGTACACACTGAGAACTCAGGACAGTGCCACTTGTTACTGTGCAAGAGACACGGGCTACTATGAGTTTGCTTACTGG
3229	AGCCCGCCCTCTCCGGAGATAGTTCTCAAAGCATCCTCTATCTTCGAATGTACACACTGAGAACTCAGGACAGTGCCACTTGTTACTGTGTAAGAGACACGGGCTACTATGAGTTTGCTTACTGG
4229	AGCCCGCCCTCTCCGGAGATGGTTCTCAAAGCATCCTCTATCTTCGAATATACACACTGGGAACTCAGGACAGTGCCACTTGTTACTGTGTAAGAGGCACGGGTTACTATGAGTTTGCTTACTGG
5229	ATCCCGCCCTCTCCGGAGTTGGTTCTCAAAGCATTCTCTATCTTCGAATATACACACTGGGAACTCAGGACAGTGCCACTTGTTACTGTGTGAGAGGCACGGGTTACTATGAGTTTGCCTACTGG
230	ATAATTCAGCTCTCAAATCCAGACTGAGCATCAGCAAGGACAACTCCAAGAGCCAAGTTTTCTTAAAAATGAACAGTCTCCAAACTGATGACACAGCCATGTACTACTGTGCCAGAGTACGCTGG
1230	ATAATTCAGCTCTCAAATCCAGACTGAGCCTCAGCACGGATAACTCCAAGAGCCAAGTTTTCTTAAAAATGAACAGTCTCCAAACTGATGACACAGCCGTGTACTTCTGTGCCAGAGTACGCTGG
2230	ATAATTCAGCTCTCAAATCCAGGCTGAGCCTCAGCACGGATAACTCCATGAGCCAAGTTTTCTTAAAAATGAACAGTATCCAAACTGATGACACAGCCGCGTACTTCTGTGCCAGAGTACACTGG
3230	ATAATTCAGCTTTCAAATCCAGGCTGAGCCTTAACACGGATAACTCCATGAGCCCAGTTTTCTTAAAAATGAACAGTATCCGAACTGATGACACAGCCGCGTACTTCTGTGCCAGAGTACACTGG
4230	ATAATTCAGCTTTCAAATCCAGGATGTGCCCTAACACGGATAACTCCATGGGCCCAGTTTTCTTAAAAATGAACAATATCCGAACTGATGACACAGCCGCGTACTTCTGTGCCAGAGTACACTGG
5230	ATTATTCAGCTTTCATATTCAGGATGTGCCCTAACGCGGATAACTCCATGGGCCCAGTTTTCTTAAAAATGAACAATATCCGAACCGATGACACAGCCGCGTACTTCTGTGCCAGAGTACACTGG
231	AGAGCCAAGTTTTCTTAAAACTGAACAGTCTGCAAACTGATGACACAGCCACGTACTACTGTGCCAAACCAGCTAGCCTCTGCAGTGCCACAACCATTCTCGCCTACTATGCTATGGACTACTGG
1231	AGAGCCTAGTTTTCTTAAAACTGGACAGTCTGCAAACTGATGACACAGCCACGTACTACTGTGCCATACCAGCTGGCCTCTGCAGTGCCACAACCATTCTCGCCTACTATGCTATAGACTACTGG
2231	CGAGCCTAGTTTTCTTAAAATTGGACAGTCTGCAACCTGATGACACAGCCACGTACTACTGTGCCATACCAGCTGGCCTCTGCCGTGCCACAACCTTTCTCGCCTACTATGCTATAGACTACTGG
3231	CGAGCCTAGTTTTCTTAAAATTGGACAGTCTGCAACCTGATGACACAGCCACGTACTTCTGTGCCATACGAGCTGGCCTCTGCCGTGACACCACCTTTCTCGCCTACTATGCTATAGACTATTGG
4231	CGAGCATAGTTTTCTTAAAATTGGACAGTCTGCAACCTGATAACACAGCGACGTACTTCTGTGCCATACGAGCTGGCCTCTGCCGTGACGCCACCTCTCTCGCCTACTATGCTATAGACTATTGG
5231	CGAGCATAGTTTCCTTAAAATTGGTCAGTCTGCAACCCGATAACACAGCGACGTATTTATGTGCCATACGAGCTGGCCTCTGCCGTGACGCCACCTCTCTCGCCTACTATGCTATAGACTATTGG
232	TGGAGACCTCTGCCAGCACTGCCTATTTGCAGATCAACAACCTCAAAAATGAGGACACGGCTACATATTTCTGTGTAAGATGGCAGGAGCTAGCCTCTGCAGTGCCCTATGCTATGGACTACTGG
1232	TGGAGAGCTCTGCCACCACTGCCTATTTGCAGATCAACAACCTCAAAAATGAGGACACGGCTACATATTTCTGTGTAAGATGGCAGGTGCTAGCCTCTGCCGTGCCCTATGATATGGACTACTGG
2232	TGGAGAGCTCTGCCACCACTGCCTATTTGCAGATCAACAACGTCAAAAATGAGGTCACGGCTCCATATTTCTGTGTAAGAGGGCGGGTGCTAGCCTCTGCCGTGCCCTATGATATGGACTACTGG
3232	TGGAGAGCTCTGCCCCCACTGCCTATTTGCAGATCAACAACGTCAATACTGAGGTCACGGCTCCATATTTCTGTGTAAGAGGGCGGGTGCTAGCCTCTGCCGTGTTCTATGATATGGACTACTGG
4232	TGGAGAGCTCCGCCCCCACTGCCTATTTGCAGATCAACAACGTCTATACTGAGGTCACGGCTCCATATTTCTGTGTAAGAGGGCGGGTGCTAGCCCCTGCCGTGTTCTACGATATGGACAACTGG
5232	TGGAGAGCTCCGCCCCCACTGTCTATTTGCAGATCAACAATGTCTATACTGAGGTCACGGCTCCATACATCTGTGTAAGAGGGCGGGTGCTAGCCCCTGCCGTGTTCTACGATATGGACAGCTGG
233	TCTCCAGAGATAATTCCCAAAGCATCCTCTATCTTCAAATGAATGCCCTGAGAGCTGAGGACAGTGCCACTTATTACTGTGCAAAAGATGAGAAGACTATGGTTACGACCTACTTCGATGTCTGG
1233	TCTCCAGAGATAATTCCAAAAGCATCCTCTATCTTCAGATGAATGCCCTGAGAGCTAAGGACAGTGCCGCTTATTACTGTGCAAAAGATGAGAAGACTATGGTTGCGACCTACTTCGATGTCTGG
2233	TGCCCAGAGATAATTCCAAAAGCATCCTCTATCTTCAGATGAATGCCCTGAGAGCTAGGGACAACGCCGCTTATTACTGTGCAAAAGATGAGAAGACTATGGTTGCGACCTACTTCGATGTCTGG
3233	TGCCCAGAGACAATTCCAAAAGCATCCTCTATCTCCAGATGAATGCCCTGAGAGATAGGGACAACGCCGCTTATTACTGTGCAAAAGATGAGAAGACTATGGTTGCGACCTACTTCGTAGTCTGG
4233	TGCCCAGAGACAAATCCAAAAGCATCCTCTATCTCCAGATGAATACCCTGAGAGATAGGGACAACGTCGCTTATTACTGTGCAAAAGATGAGAAGACTATGGATGCGACCTACTTAGTAGTCTGG
5233	TGCCCAGAGACAAATCCAAGAGCATCCTGTATCTCCAGATGTATACCCTGAGAGATAGGGACAACGTCGCTTATTACTGTGCAAAAGATGAGAAGACTGTGGATGCCACCTACTTAGTAGTCTGG
234	AGCTCAGAATCTCCAAGGATACCTCCAACAACCAGGTATTCCTCAAGATCACCACTGTGGACACTGTAGATACTGCCACATACTACTGTGCTGGGTCTACTATGGTAACTAGCTTCGATGTCTGG
1234	AGCTCAGAATCTCCAAGGATACCTCCAAAAACCAGGTATTTCTCAAAATCACCACTGTGGACACTGTAGATACTGCCACGTACTGCTGTGCTGGGTCTACTATGGTAACTAGCTTCGATGTCTGG
2234	AGCTCAGAATCTCCAAGGATACCTCCAAAAACCAAGTATTTCTCAAAATCACCACTGTGGACACTGTAAATACTGTCACGTACTGCTGTGCTGGGTCTACTGTGGTGACTAGCTTCGATGTCTGG
3234	AGCTCAGAATCTCCAAGGATACCTCCAAAAATCAAGTATTTCTCAGAATCACCGCTGTGGACCCTGTAAATACTGTCACGTACTGCTGTGCTGGGTCTACTGTGGTGAGTAGCTTCGATGTCTGG
4234	AGCTCAGACTCTCCAAGGATACCTCCAAAAATAAAGTATTTCTCAGAGTCAGCGCTGTGAACCCTGTAAATACTGTCACGTACTGCTGTGCTGGGTCTACTGTGGTGAGTAGCTTCGATGTCTGG
5234	AGCTCAGACTCTCCAAAGATACCTTCAAAAATAAAGTATTTCTCAGAGTGAGCGCTGTGAACCCTGTAAATACTGTCACGTACTGCTGTGCTGGGTCTACTGTGGTGAGTAGCATCCATGTCTGG
235	TGACTGCAGACAAATCCTCCAGCACAGCCTACATGCAACTCAGCAGCCTGACATCTGAGGACTCTGCGGTCTACTTCTGTGCAAGAGGGCACAGCTCGGGCTATTACTATGCTATGGACTACTGG
1235	TGACTGCAAACAAATCCTCCAGCACAGCCTACATGCAACTCAGCAGCCCGACATCTGAGGACTCTGCGGTCGACTTCTGTGCAAGAGGGCACAGCACGGGCTATTTCTATGCTATGGACTACTGG
2235	TGACTGTAAACAAGTCCTCCAGCACAGCCTACCTGCAACTCAGCAGCCCGACATCTGAGGACTCTGCGGTAGACTTCTGTGCAAGAGGGCACAGCACGGGCTATTTCTATGCCATGGACTACTGG
3235	TGACTGTCAACAAGTCCTCCAGCACAGCCTACCTGCAACTCAGCAGCCCGACATCTGAGGACTCTGCGGTAGTCTTCTGTGGAAGAGGGCACAGCACGGACTATTTCGATGCCATGGACTACTGG
4235	TGACTGTCAACAAGTCCTCCAGCACAGCCTACCTGCAACTTAGCAGCCCGACAATTGAGGACTCGGCGGTAGTCTTCTGTGGAAGAGGGCACAGCACAGACTATTTCGATGCCATGGACTACTGG
5235	TGACTGTCAACAAGTCCTTCAGCACAGCCAACCTGCAACTTAGCAGCTCGACAATTGAGGACTCGGCGGTAGTCTTTTGTGGAAGAGTGCACAGCACAGACTATTTCGATGCCATGGACTACTGG
236	TAAAGGGCCGATTCGCCATCTCCAGAGACAATGCCAAGAACACCCTTTACCTGCAAATGACCAGTCTGAAGTCAGAGGACACGGCCATGTATTACTGTGCAAGACGGACATATGGGGCTTACTGG
1236	TAAAGGGCCGATTCGTCATCTCCAGAGACAATGCCAAGAACACCCTTTACCTGCAATTGACCAGTGTGGAGTCAGAGGACACGGCCATGTATTACTGTGCAAGACGGACATATGGGGCTTTCTGG
2236	TAAAGGGCCGATTCGTCATCTCCGGAGCCAATGCCAAGAACACCCTTTGCCTGCAATTGATCAGTGTGGAGTCAGAGGACACGGCCATGTATTACTGTGCAAGACGGACATGTGGGGCTTTCTGG
3236	TAAAGGGCCGCTTCGTCATCTCCGGAGCCAATGCCAAGAGCACCCTTTGCCTGCAATTAATCGGTGTGGAGTCAGAGGACACGGCCATGTATTACTGTGCAAGACGGACATGTGGGACTTTCTGG
4236	TAGAAGGCCGCTTCGTCATCTCCGGAGCCAATGCCAAGAGTACCCTTTGCCTGCAATTAATCGGTGTGGAGTCAGAGGACACGGCCATATATTACTGTGCAAGACGGACATGTCGGACTTTCTGG
5236	TAGAAGGCCGCTTCGTCATCTCCGGAGCCAATGCCAAGAGTACCCTCTGTCTGCACTTAATCGGTGTGGAGTCAGAGCACATGGCCATATATTACTGTGCAAGACGGACATGTCGGACTTTCTGG
237	GAGATAATTCCCAAAGCATCCTCTATCTTCAAATGAATGCCCTGAGAGCTGAGGACAGTGCCACTTATTACTGTGCAAGATATGGAGCTACTATGATTACGCATTACTATGCTATGGACTACTGG
1237	GAGATAATTCCCAAAGCATCCTCTATTTTCAAATGAATGCCCTGAGAGCTGAGGACAGTGCCACTTATTTCTGTGCAAGATATGAAGCTACTATGCTAACGCATTACTATGCTATGGACTACTGG
2237	GAGATAATTCCCAAAGCATCCTCTATTTTCAAATGAATGCCCTGAGAGCCGAGAACAGTTCCACTTATTTCTGTGCAAGATATGAAACTACTATTCTAACGCATTACTATGCTATGGACTACTGG
3237	GAGATAATTCCCAAAGCGTCCTCTATTTTCAAATAAATGCCCTGAGAGCCGAGAACAGTTCCACTTATTTCTGTGCAAGATATGAGACTGCTATTCTAACGCATTACTATGCTATGGACCACTGG
4237	GAGATAATTCCCAAAGCGTCCTCTATTTTCACATAAATGCCCTGAGAGCCGTGAACAGTTCCACTTGTTTCTGTGCAAGATGTGAGACTGCTATTCTAACGCATCACTATGCTATGGACCACTGG
5237	AAGATAATTCCCAATGCGTCCTCTATTTTCACATAAATGCCCTGGGAGCCCTGAACAGTTCCACTTGTTTCTGTGCAAGATGTGAGACTGCTATTCCAACGCATCACTATGCTATGGACCACTGG
238	TCTCTGTAGACCGGTCCTCCAGCACAGTGTACATGGTGTTGAACAGCCTGACATCTGAGGACCCTGCTGTCTATTACTGTGGAAGGGAGGGGGACTACTATAGTAACTACGCTATGGACTACTGG
1238	TCTCTGTAGACCGGCCCCTCAGCACAGTGTACATGGTGTTGAACAGCCTGACATCTGAGGACCCTGCTGTCTATTACTGTGGAAGGGAGGGGGACTACCATAGTAACCACGCTATGGACTACTGG
2238	TCTCTGTAGACGGGCCCCTCCGCACAGTGTACATGGTATTGAACAGCCCGACATCTGAGGACCCTGCTGTCTATTACTGTGGAAGGGAGGGGGACTACCATAGTAACCACGCTATAGACTACTGG
3238	TCTCTGTAGACGTGCCCCTCCGCACAGCGTACATGGTATTGAACAGCCCGACATCTGAGGACCCTGCTGTCCATTACTGTGGAAGGGAGGGGGTCTACCATAGTAACCACGCTATAGACTATTGG
4238	TCTCTGTAGGCGTGCCCCTCCGCACAGCGTACATGTTATCGAACAGCTCGACATCTGAGGACCCTACTGTCCATTACTGTGGAAGGGAGGGGGTCTACCATAGTAACCACGCTATAGACTATTGG
5238	TCTCTGTAGGCGTGCCCCTCCGCACAGCGTACATATTATCGAACAGCTCGTTATCTGAGGACCCTACTGTCCATTACTGTGGAAGGGAGGGGGTCTACCATGGTAACCACGCTACAGACTATTGG
239	CCACACTGACTGTAGACAAATCCTCCAGCACAGCCTACATGCAACTCAGCAGCCTGACATCTGAGGACTCTGCGGTCTATTACTGTGCAAGAACACAGCTCGGGCTGAAGAGGTTTGCTTACTGG
1239	CCACACTGACTGTAGACAAATCCTCCAGTACAGCCTGCATGCAACTCAGCAGCCTGACATGTGAGCACTCTGCGGTCCATTACTGTGCAAGAACACAGCTCGGGCTGAAGAGGTTTGCTTACTGG
2239	CCACACTGACTGTCGACAAATCCTCCAGTACAGCCTGCATGCAACTCAGCAGCCTGACATGTGAGCACTCTGCGGTCCATTATTGTGCGAGAACACAGCTCGGGCTGGAGAGCTTTGCTTACTGG
3239	CCACACTGACTGACGACAAATCCTCCAGTACAGCCTGCATGCTACTCAGCAGCCAGACATGGGAGCACTCTGCGGTCCATTATTGTGCGAGAACACAGCTCGGGCGGGAGAGCTTTGCTTACTGG
4239	CAACACTGACTGACGACAAATCCTACAGTACAGCCTGCATGCTACTTAGCAGCCAGACATGGGAGCACTCTGCGGTCCATTATTGTGCGGGAACACAACTCGGGCGGGAGAGCTTTGCTTACTGG
5239	CAACACCGACTGACGACAAATCCTACAGTCCAGCCTGCATACTACTTAGCAGCCAGACATGGGAGCACTCTGCGGTCCATTATTGTGCGGGAACACAACTCGGGCGGGTGAGCTCTGCTTACTGG
240	ACAAATCCTCCAGCACAGCCTACATGCAGCTCAGCAGCCTGACATCTGAGGACTCTGCGGTCTATTACTGTGCAAGAAAGGAAAGGGAACAGCTAGCCTCTGCAGTGCACTGGTTTGCTTACTGG
1240	ACAAATCCTCCAGAACAGCCTACATGCAGCTCAGCAGCCTGACATCCGAGGACTCTGCGGTCCGTTACTGTGCAAGAAAGGAAAGGGAACAGCTAGCCTCTGCAGTGCACTGGTTTGCTTGCTGG
2240	ACAACTCCTCCAGAACAGCCTACATGCTGCTCAGCAGCCTGACATCCGAGGACTCTGCGGTCCGTTACTGTGCAAGAAAGGTAAGGAAACAGCTAGCCCCTGCAGTGCACTGGTTTGCTTGCTGG
3240	ACAACTCTTCCAGAACAGCCTACATGCTGCTCAGCAGCCTGCCATCCGCGGACTCTGCGGTCCGTCACTGTGCAAGAAAGGTAAGGAAACAGCTAGCCCTTGCAGTGCACTGGTTTGCTTGCTGG
4240	ACAACTCTTCCAGAACAGCCTACATGCTGCTCAGCAACCTGCCATCCCCGGACTCTGCGGTCCGTCACTGTGCAAGAAAGGTAAGGATACAGCTGGCCCTTGCAGTGCACTGCTTTGCTTGCTGG
5240	ACAACTCTTCCAGAACAGCCTACATACTGCTCAGCAACCTGCCATCCCCGGACTCTGCGGACCGTCGCTGTGCAAGAAAGCTTAGGATACAGCTGGCCCTTGCAGTGCACTGCTTTGCTTGCTGG
241	AGAAGTTCAAGGGCAAGGCCACATTGACTGTAGACAAGTCCTCCAGCACAGCCTACATGGAGCTCCGCAGCCTGACATCTGAGGACTCTGCAGTCTATTACTGTGCAAGAGACTACCGCTACTGG
1241	AGAATTTCAAGGGCAAGGCCACATTGGCTGTAGACAAGTCCTCCAGCACAGCCTACATGGAGCTGGGCGGCCTGACATCTGAGGACTCTGCAGTCTATTACTGTGCAAGAGACTACCGCTACTGG
2241	AGAATTTCAAGGGCAAGGCCACATTGGCTGAAGACGAGTCCTCCAGCACAGCCTACATGGAGCTGGGCGGCCTGACACCTGCGGACTCTGCAGTCTATTACTGTGCAAGAGACTACGGCTACTGG
3241	AGAATTTCAAGGGCAAGGCCACATTGGCTGAAGACGCGTCCTCCAGCACAGCGTTCTTGGAGCTGGGCGTCCTGACACCTGCGGACTCTGCAGTCTATTACTGTGCAAGAGACTACGGCTACTGG
4241	AGAATTTCAAGGGCGAGGCCACATTGGCTGAAGACGCGTCCTCCAGCGCAGCGTTCTTGGAGCTGGGCGTCCTGACACCTGCGGACTCTGCAGTCTATTACTGTGCAAGAGTCTATGGCTATTGG
5241	ATAATCTCAAGGGCGAGGCCACATTGGCTGAAGACGCGTCCTCCAGTGCAGCGTTCTTGGAGCCGGGCGTCCTGACACCTGCGGACTCTGCAGTCTATTACTGTGCAAGAGTCTGTGGCTATTGG
242	CAATCTCCAAGGATACCTCCAAAAACCAGGTATTCCTCAAGATCGCCAATGTGGACACTGCAGATACTGCCACATACTACTGTGCTCGAATAGAGAGAGGGGCACACTCCTGGTTTGCTTACTGG
1242	CAATCTCCAAGGATACCTCCAAGAACCAGGTATTCCTCGAGATCGCCAATGTGGACGCTGCAGATACTGCCACATACTACTGTGCACGAATAGAGACAGGGGCACACTCCTGGTTTGCTTACTGG
2242	CAATCTCCAAGGATACCTCCAAGAACCAGGTATTCCTCGACATCGTCAATGTGGACGCTGCAGATACTGCCACATACTACTGTGCACGAATAGAGACAGGGGCACACTCCTGGTTTGGCCACTGG
3242	CAATCTCCAAGGATACCTCGAAGAACCAGGTATTCCTCGACATCGTCAAGGTAGACGCTGCAGATGCTGCCACATCCTACTGTGCACGAATAGAGACAGGGGCACACTCCTGGTTTGGCCACTGG
4242	CAATCTCCAAGGATACCTCGAAGAACCAAGTATTCCTCGACATCGTCCAGGTAGACGCTACCGATGCTGCCACATCCTACTGTGCACGAATAGTGACAGGGGCACACTCCTGGTTTGGCCACTGG
5242	AAATCTCCAAGGATACCTCGAAGAGCCAAGTATTCCTCGACATCGTTCAGGTAGACGCTACCGATGCTGCCACATCCTACTGTGCACGAATAGTGACAGTGGCACCCTCCTGGTTTGGCCACTGG
243	CACTGACTTCAGACAAATCCTCCAGCACAGCCTACATGGAGCTCAGCAGCCTGACCTCTGAGGACTCTGCGGTCTATTACTGTGCGGCAGCTCGGGCTACGAATTACTATGCTATGGACTACTGG
1243	CACTGATTTCAGACAAATCCTCCAGCACAGCCTACACGGAGCTCAACAGCATGACCTCTGAGGACTCTGCGGTCTATTACTGTGCGGCAGCTCGGACTACGAATTACTATGCTATGGACTACTGG
2243	CCCTGATTTCAGACACATCCCCCAGCTCAGCCTACACGGAGCTCAACAGCATGACCTCTGAGGACTCTGCGGTCCATTACTGTGCGGCAGCTCGGACTACGAATTACTATGCTATGGACTACTGG
3243	CCCTGATCTCAGACACATCCCCCAGCTCAGCCTACCCGGAGCTCAACAGCATGACCTCTGAGGACTCTGCGGTCCATTACTGTGCGGCAGCTCGAACTGCGAATTATTATGCTATGGACTACTGG
4243	CCCTGATCTCAGACACATCCCCCGGCTCAGCCTACCCGGAGCTCAACAGCATGACCTCTGAGGACTCTGCGGTCCATTGCTGTGCTGCAGCCCGAACTGCAAATTATTATGCTATGGACTACTGG
5243	CCCTGATCTCAGACACATCCCCCGGCTCAGCCTACCCGGAGCTGAACAGCATGACCTCTGAGGACGCTGCCGTCCATCGCTGTGCTGCAGTCCGAACTGCAAATTATTATGCTATGGACTACTGG
244	CCAAGAAGACCCTGTACCTGCAAATGAGCAGTCTGAGGTCTGAGGACACAGCCTTGTATTACTGTGCAAGACAGCAGACAGCTAGCCTCTGCAGTGCCACCGCCCCCTGGTACTTCGATGTCTGG
1244	CCAAGAAGACCCTGTGCCTGCAAATGAGCAGTCTGAGGTCTGAGGACACAGTCTTGTATTACTGTGCAAGACAGCAGGCAGCTGGCTTCTGCAGTGCCACCGCCCCCTGGTACTTCGATGTCTGG
2244	CCAAGAAGACCCTGTGCCTGCAAATGAGCAGTCTGAGGTCTGAGGACACAGTCTTGTATTACTGTGCAAGACGGCAGGCAGCTGACTTCCGCAGTGCCCCCGCCCCCTGGTATTTCGATGTCTGG
3244	CCAAGAAGACCCTGTGCCTGCAAATGAGCAGTCTGAGGTTTGAGGACACAGTCTTGTATTACTGTGCAAGACGGCGGGCGGCTGACTTCCGCAGTACCCCCGCACCCTGGTATTTCGATGTCTGG
4244	CCAAGAAGACCCTGTGCCTGCAAATGAGCAGCCTGAGGTTTCACGACACTGTCTTGTATTACTGTGCAAGACGGCGGGCGGCTGACTTCCGCGGTACCCCCGCACCCTGGTATTTCGATGTCTGG
5244	CCAAGAAGACCATCTGCCTGCAAATGAGCAGCCTGAGGTTTCACGACACTGTCTTGTATTACTGTGCAAGACGGCGGGCGGCTGACTTCCGCGTTATCCCCGCACCCTGGTATTTCAATGTCTGG
245	TAGACACATCCTCCAGCACAGCCTACATGCAGCTCAGCAGCCTGACATCTGAGGACTCTGCGGTCTATTACTGTGCAAGAGGGGGGCAGCTAGCCTCTGCAGTGCCGTGGTACTTCGATGTCTGG
1245	TAGACACATCCTCCTGCACAGCCTACATGCAGCTCAGCAGCCTAACAACTGAGGACTCTGCGGTCTATTACTGTGAAAGAGGGGGGCAGCTAGCCTCTGCAGTGCCGTGGTACTTCGATGTTTGG
2245	TAGACACATCCTCCTGCACAGCCTACATGAAGATCGGCAGCCTAACAACTGAAGACTCTGCGGTCTATTACTGTGAAAGAGGGGGGCAGCTAGCCTCTGCCGTGCCGTGGTACTTCGATGTTTGG
3245	TAGACACATCCTCCTGTACCGCCTACATGAAGATCGGCAACCTAACAACTGAAGACTCTGCGGTCTATTACTGTGAAAGAGGGGGGCTGCTAGCCTCCGCCGTGCCGTGGTACTTCGATGTTTGG
4245	TAGCCACATCCTCTTGTACCGCCTACATGAAGATCGGCAACCTAACAATTGAAGGCTCTGCGGTCTATTTCTGTGAAAGAGGGGGGCTGCTAGCCTCCGCCGTGCCGTGGTACTTCGATGTTTGG
5245	TAGCCACATGCTCTTGTACCGCCTACATGAAAATCGGCAACCTAACAATTGAAGGCTCTGCGGTCTGTTTCTGTGAAAGAGGGGGTATGCTAGCCTCCGCCGTGCCGTGGTACTTCGATGTTTGG
246	GATTCATCATCTCCAGAGACAATACCAAGAAGACCCTGTACCTGCAAATGAGCAGTCTGAGGTCTGAGGACACAGCCATGTATTACTGTGCAAGACTGATGGTGTGCTATGCTATGGACTACTGG
1246	GATTCATCATCTCCAGAGGCAATACCAAAAAAACCCTGTACCTGCAAATGAACAGTCTGAGGTCTGAGGACACAGCCATGTATTACTGTGCAAGACTGCTGGTGTGCTATGCTATGGACTACTGG
2246	GATTCATCATCACCAGAGGCAATACCAAAAAAACCCTGTACCTACAAATGAACGGTCTGAGGTCTGAGGATACAGCCATGTATTACTGTGCAAGACTGCTGGTGTGCAATGCTATGGACTACTGG
3246	GATTCACCATCACCAGAGGCAAGACCAAAAAAACCCTGTACCTACAAATGAACGGTCTGAGGTCAGAGGATACAGCCATGTATTACTGTGCAAGACTGCCGGTGTGCAATCCTATGGACTACTGG
4246	GATTCACCATCAGCAGAGGCAAGACCATAAAAACCCTGTACCTACAAATGAACGGTCTGAGGTCAGAGGATACAGACATGTTTTACTGTGCAAGACTGCCGGTGTGCAATCCTATGGACCACTGG
5246	GATTTACCATCAGCAGAGGCAAGACCATAAAAACCCTGTACCTACACATGAACGGTCTGAGGTCAGAGGATACAGACATGTTTTACTGTGCAAGACCGCCGGCGTGCAATCCTATGGCCCACTGG
247	AGGACAAAGCCACATTGGATGCAGACACACTGTCCAACACAGCCTACTTGGAGCTCAACAGTCTGACATCCGAGGACTCTGCTATCTACTACTGTGCAAGATACCTAGCGGGCTTTGACTACTGG
1247	AGGACAAAGCCACATTGGATGCAGACACACTGTCCATCACAGTCTACTTGGAGCTCAACAGTCTGACATCCCAGGATTCTGCTATCTACTACTGTGCAAGCTACCTAGCGGGCTTTGACTACTGG
2247	GGGACATAGCCACATTGGATGCAGACGCACTGTCCATCACAGTCTACTTGGAGTTCAACAGTCTGACATCCCAGGATTCTGCTATCTACTACTGTGCAAGCTACCTAGCGGGTTTTGACTACTGG
3247	GGGACATAGCCACATCGGATGCAGACGCACTGTCCGTCACAGTCTACTTGGAGTTCAACAGTCTGACATCCCAGGATGCTGCAATCTACTACTGTGCAAGCTACCCAGCGGGTTTTGACTACTGG
4247	GGGACATAGCCACATCGGATGCAGACGCACTGTCCGTCACAGTCTACTTGGAGTTCAACAGTCTGACGTCCCAGGGTGCTGTAATCTACTACTGTGCTAGCTACCCAGCGGGTTTTGACTCCTGG
5247	GGGACATAGCCACACCGGACGCAGACGCGCTCTCTGTCACAGTCTACTTGGAGTTCAACAGTCTGACGTCCCAGGGTGCTGTAATCTACTACTGTGCTAGCTACCCAGCGGGTTTTGACTCCTGG
248	CCATCACTAGAGACACTCCCAAGAACCAGTTCTTCCTGGAAATGAACTCTTTGACTGCTGAGGACACAGCCACATACTACTGTGCACGAGAGGAGCGGGGATGGAACTGGTACTTCGATGTCTGG
1248	CCATCACTAGAGACACTCCCAAGAACCAGTTCTTCCTGGAAATGAACTCTTTGACTTCTGAGGACACAGCCATATACTACTGTACACGAGAGGAGCGGGGATGGAGCTGGTGCTTCGATGTCTGG
2248	CCATTACTAGAGACTCTCCCAAGAACCAGTTCTTCCTGGAGATGAACTCTTTGACTTCTGAGGACACAGCCATATGCTACTGTACACGAGAAGAGCGGGGATGGAGCTGGTGCTTCGATGTCTGG
3248	CCATTACTAGAGATTCTCCCAAGAACCAGTTCTTCCTGGAGATGAACTCCTTGAATTCTGAGGGCATAGCCATATGCTACTGTACACGAGAAGAGCGGGGATGGAGCTGGTGCTTCGATGTCTGG
4248	CCATTACTAGAGATTCTCCCAAGAACCAGTTCTTCCTGGAGATGAACTCCTTGAATTCTGAGGGCATAGCCATATGCCGCTGTACACGAGTAGGGCGGGGATGGAGCTGGTGCTACGATGTCTGG
5248	CCATTACAAGAGATTCTCCCAAGACCCAGTTCTTCCTGGAGATGAACTCCTTGAATTCTAAGGGCATAGCCATACGCCGCTGTACACGAGTAGGGCGAGGATGGAGCTGGTGCTACGATGTCTGG
249	ATTCCCAAAGCATCCTCTATCTTCAAATGAATGCCCTGAGAGCTGAGGACAGTGCCACTTATTACTGTGCAAAAGATAAGTACGGGAGACAGCTCAGGCTACTGGACTGGTACTTCGATGTCTGG
1249	ATTCCCAAAGCATCCTCTATCTTCAAATGAATACCTTGAGAGCTGAGAACAGTGCCACTTATTACTGTGCAACAGATAACTACGGGAGACAGCTCAGGCTACTGGACTGGTACTTCGATGTCTGG
2249	ATTCCCAAAGCATCCTCTATCTTCAAATGAATACCTTGAGTGCTGAGAACAGTGTCACTTCTTACTGTGCAACAGATAACTACGGAAGACAGCTCAAGCTACTGGACTGGTACTTCGATGTCTGG
3249	ATTCCCAAAGCATCCTCTATCTTCAGATTAATACCTTAAGTGCTGAGAACAGTGTCACTTCTGACTGTCCAACAGATAACTACGGAAGACAGCTCAAGCTACTGGACTGGTACTTCGATGTCTGG
4249	ATTCTCAAAGCATCCTCTGTCTTCAGATTAATACCTTAGGTGCTGAGAACAGTGTCACTTCTGACTGTCCAACAGTTAACTACGGAAGACAGCTCAAGGTACTGGACTGGTACTTCGATGTCTGG
5249	ATTCTCAAAGCATCCGACGTCTTCAGATTAATACCTTAGGTGCTGAGAACAGTGTCACTTCTGACTGTCCAACAGTTAACTACGGAAGGCAGATCAAGGTACTGGACTGGTACTTCGATGTCTGG
250	ATAATTCCCAAAGCATCCTCTATCTTCAAATGAATGCCCTGAGAGCTGAGGACAGTGCCACTTATTACTGTGCAAAAGATTGCGCTAGTCTCTGCAGTGCCACAACCGGTGCTATGGACTACTGG
1250	ATAATTCCCAAAGCATCCTCTGTCTTCAAATGAATGCCCTGAGAGCTGAGGACAGTGCCGCTTATTACTGTGCAAAAGATTGTGCTAGTCTCTGCAATGCCACAACCGGTGCTATGGACAACTGG
2250	ATAATTCACAAAGCATCCTCTGTCTTCATATGAATGCTCTGAGAGCTGCGGACAGTGCCGCTTATTACTGTGCAAAAGATTGTGCTAGTCTCTGCAATGCCACAACCGGTGCTGTGGACAACTGG
3250	ATAATTCACAAAGCATCCTCTGTCTTCATATGAATGCTCTGACAGTTGCGGACAGTGCCGCTTATTACTGTGCGAAAGATTGTGCTAGCCTCTGCAATGCCACAACCGGTGCTGTGGGCAACTGG
4250	ATAATTCACAAAGCATCCTCTGTCTTCTTATGAATGCTCTGACAGTTGCGGACAGTGCCGCTTATTGCTGTGTGCAAGATTGTGCTAGCCTCTGCAATGCCACAACCGGTGCTGTGGGCAATTGG
5250	ATAATTCACAAAGCATCCTCTGTCTTCTTAGGAATGCTCTGACAGTTGCGGCCAGTGCCGCTTATTGCTGTGTGCAAGATCGTGCTAGCCTCTGCAATGCCTCAACCGGTGCTGTGGGGAATTGG
251	GACTGAGTGTCAGCAGGGACACCTCTAAGAGCCAAGTTTTCTTTAAAATGAGCAGTCTGCAAAGTGAAGACACGGCTGTGTACCACTGTGGAGCAGCTCGGGCTAGCCCCTACTTTGACTACTGG
1251	GACTGAGTGTCAGCAGGGACACCTCTAAGAGCCAAGTTTTCTTTAAAATGAACAGCCTGCAAGGTGAAGACACGGCTGTGTACCACTGTGGAGCAGCTCTGGCTAGCCCCTACTTTGACTATTGG
2251	GACTGAGTGTCAGCAGGGACACCTCTAAGAGCCAAGTTTTCTCTAAAATGAACAGCCTGCAAGATGAAGACACGGCTGTGTATCAGTGTGGAGCAGCTCTGGCTAGCCCCTACTGTGACTATTGG
3251	GACTGAGTGTCCGCAGGGACACCTCTAAGAGCCAGGTTTTCTCTAAAATGAACAGCCTGCAAGATGAAGATACGGCTGTGTATCAGTGTGGAGCAGCCCTGGTTAGCCCCTACTGTGACTATTGG
4251	GACTGACTGTCCGCAGGGTCACCTCTAAGAGCCAGGTTTTCTCTGAAATGAACAGCCTGCAAGATGAAGGTACGGCTGTGTGTCAGTGTGGAGCAGCCCTGGTTAGCCCCTACTGTGACTATTGG
5251	GACTGACTGTCCGGAGGGTCACCTCTAAGAGCCAGGTTTTCTCTGAGATGAACAGCCTGCAAGATGAAGGTACGGCGGTGTGTCAGTGTGGAGCAGCCCTGGTTAGTCCCTACTGCGACTATTGG
252	GCACAGCCTACATGGAGCTCCGCAGCCTGACATCTGAGGACTCTGCAGTCTATTACTGTGCAAGACTGCCCGTTCTCCTAGCCTCTGCAGTGCCACAACAGGCGTACTGGTACTTCGATGTCTGG
1252	GTTCAGCCTACATGGAGATCCGCTGCCTGACATCTGAGGACTCTGCAGTTTATTACTGTGCAAGACTGCCCGTTCTCCTAGCCTCTGCAGTGCCACAACAGGCGTACTGGTACTTCGATGTCTGG
2252	GTTCAGCCTACATGGTGATCCGCTGCCTGACATCTGAGGACTCTGCAGTTTATTGCTGTGCAAGACTGCCCGCTCTCCTAGCCTCTGCAGTGCCACAACAGGCGTACTGGTACCTCGATATCTGG
3252	GTTCAGTCTACAAGGTGATCCGCTGCCTGACATCTGAGGACTCTGGAGTTTATTGCTGTGCAAGACTGCCCGCTCTCCCAGCCTCTGCAGTGCCACAACAGGCGTATTGGTACCTCGATATCTGG
4252	GTTCAGTCTACAAGGTGATCCGCTGTCTGACATTTGAGGACTCTGGAGTTTATTGCTGTGGAAGACTGCCCGCTCTCCCAGCCTCTACAGTGCCACAACAGGCGTGTTGGTACCTCGATATCTGG
5252	GTTCAGTCTACAAGGTGACCCGCTGTCTGACATTTGAGGACTCTGGAGTTTATTGCTGTGGAAGACTGTCCGCTCTCCCAGCCTCTACAATGCCACCACAGGCGTGTTGGTACCTCGATATTTGG
253	AGGCCACACTGACTGTAGACACATCCTCCAGCACAGCCTACATGCAGCTCAGCAGCCTGACATCTGAGGACTCCGCGGTCCATTATTGTGCAAGAGCAGCTCAGGCTAACTACTTTGACTACTGG
1253	AGGCCACACTGACTGTAGACACATACTCCAGCACAGCCTACATGCAGCTCAGCAGCCTGACGGGTGAGGACTCCGCGGTCCATTATTGTGCAAGAGCAGCTCAGGCTAACTACTCTGACTACTGG
2253	AGGCCACACTGACTGTAGACGCATACTCCAGCACAGCCTACCTGCAGCTCAGCAGCCTGACGGGTGAGAACTCCGCGGTCCATTATTGTGCAAGAGCAGCTCAGGCTCACTTCTCTGACTACTGG
3253	AGGCCACACTGGCTGTAGACGCATATTCCAGCACAGCCTACCTGCAGCTCAGTAGCCTGACGGGTGAGAACTCCGCGGTCCATTATTGTGAAAGAGCAGCTCAGGCTCACTTCTCTAACTACTGG
4253	AGGCTACACTGGCTGTAAACGCATATTCCAGCACAGCCTGCCTCCAGCTCAGTAGCCTGACGGGTGAGAACTCCGCGGTCCATTATTGTGAAAGAGCAGCCCAGGCTCACTTCTCTAACTACTGG
5253	AGGCTACACTGGCTGTAAACGCATATTCCAGCACAGCCTGCCTCCAGTTCAGTAGCCGGGCGGGTGAGAACTCCGCGGTCCATCATTGTGAAAGAGGAGCCCAGGCTCACTTCTCTAACTACTGG
254	AGAAGTTCAAGGGCAAGGCCACATTGACTGCAGACAAATCCTCCAGCACAGCCTACATGCAGCTCAACAGCCTGACATCTGAGGACTCTGCAGTCTATTTCTGTGCAAGGGACTTTGCTTACTGG
1254	AGAAGTTCAAGGGCAAGGCCACATTGATTGCAGACAAATCCACCAGCGCAGCCTACATGCAGCTCAACAGCCTGAGATCTGAGGACTCTGCAGTCTATTTCTGTGCAACGGACTTTGCTTACTGG
2254	AGAAGCTCAAGGGCAAGGCCACATTGATTGCAGACAGATCCACCAGCGCAGCCCACGTGCAGCTCAACAGCCTGAGATCTGAGGACCCTGCAGTCTATTTCTGTGCAACGGACTTTGCTTACTGG
3254	AGAAGCTCAAGGGCGAGGCCACATTGATTGCAGACAGATCCACCAGCGCAGCCCACGTGCAGGTCAACAACCTGAGATCTGAGGACCCTGCAGTCTATTTCTGTGCAGCGGCCTTTGCTTACTGG
4254	AGAAGCAGAAGGGGGAGGCCACATTGATTGCAGACAGATCCACCAGCGCGGCCCACGTGCAGGTCAACAACCTGAGATCTGAGGACCCTGCAGTCTATATCTGTGCAGCGGCCTTTGCTTACTGG
5254	AGAAGCAGAAGGGGGAGGCCACATTGATTGCAGGCAGATCCACCAGCGCGGCCCACGTGCAGGTCAACAACCTGAGATTTGAGGACCCTGCTGTCTATATCTGTGTAGCGGCCTTTGCTTGCTGG
255	CCAGAGACAATACCAAGAAGACCCTGTACCTGCAAATGAGCAGTCTGAGGTCTGAGGACACAGCCATGTATTACTGTGCAAGACATGGTATTACTACGGTAGTATACTGGTACTTCGATGTCTGG
1255	CCGGAGACAATACCAAGAAGACCCTGTACCTGCAAATGAGCAGTCTGAGGTCTGAGGACATCGCCTTGTATTACTGTGCAAGACATGGTATTGCTACGGTAGTATACTGGTACTTCGATGTCTGG
2255	CCGGAGACAATACCAAGAAGACCCTGTACCTGCAAACTAGCAGTCTGAGTTCTAAGGACATCGCCTTGTATTACTGTGCAAGACATGGTATTGCTACGGTAGTATACTGGTACTTCGATCTCTGG
3255	CCGGAGACAATACCAAGAAGGCCCTGTACCTGCACACTAGCAGTCTGAGTTCTAAGGACATCACCTTGTATTACTGTGCAAGACATGGTATTGCTAGGGTAGTATACTGGTGCTTCGATCTCTGG
4255	CCGGAGACAATACCAAGAAGGCCGCGTACCTGCACACTAGCAGTCTGAGTTCTAAGGACATCACCTTGTATTACTGTGCAAGACGTGGTATTGCTAGCGTATTATACTGGTGCTTCGATCTCTGG
5255	CCGGAGACAATACCAAGAAGGTCGCGTACATGCACACTAGCAGTCTGAGTTCTAAGGACATCACCTTGTATTACTGTGCAAGACGTGGTATTGCTAGCGTTTTATACTGGCGTTTCGATCTCTGG
256	GATTCACCATCTCCAGAGATGATTCAGAAAGCATGCTCTATCTGCAAATGAACAACTTGAAAACTGAGGACACAGCCATGTATTACTGTGTGAGACATGATGGTTACTACTACTTTGACTACTGG
1256	GATTCACCATCCCCAGAGATGATTCAGAAAGCATGCTCTATCTGCAAATGAACAACTTGAAAACTAAGGTCACAGCCATGTATTACTGTGTGAGACATGATGGTTACTACTACCTCGACTACTGG
2256	GATTCACCATCCCCAGAGATGATTCAAAAAGCATGCTCGATCTGCAAATGAACAACTTGAAAACCAAGGTCGCAGCCATGTATTACTGTGTGAGACATGATGGTTACTACTACCTCGATTACTGG
3256	GATTCGCCATCCCCAGAAATGATTCAAAAAGCGTGCTCGATCTGCAAATGAACAACTTGAAAACCAAGGTCGCAGCCATGTATTACTGTGTGAGACATGATGGTTACTACTTCCTCGTTTACTGG
4256	GATTCGCCATCCCCAGAAATGATTCAAAAAGCGTGCTCGACCTGCAAATGAACAGCTTGAAAACCAAGGTCGTAGCCATGTATTACTGTGTGAGACATGATGGTTGCTACTTGCTCGTTTACTGG
5256	GATTCGCCATCCCTAGAATTGATTCAAAAAGCGTGCTCGACCTGCAAATGAACAGCTTGAAAACCAAGGTCGTAGGCATGTATTACTGTGTAAGACATGATGGTTGCTACTTGCTCGTTTGCTGG
257	CACTGACTGCAGAAAAATCCTCCAGCACTGCCTACATGCAGCTCAGCAGCCTGACATCTGAGGACTCTGCTGTCTATTTCTGTGCAAGACTGCAGCTCAGGCTTCGACGCTCGTTTGCTTACTGG
1257	TACTGACTGCAGAAAAATCCTCCAGCACTGCCCACATGCAGCTCTGCAGCATGTCATCTGAGGACTCTGCTGTCTATTTCTGTGCAAGACTGCAGCTCAGGCTTCGACGCTCGTTTGCTTACTGG
2257	TACTGACTGCAGAAAAACCCTCCAACACTGCCCACATGCAGCTCTGCAGCATGTCATCTGGGGACTCTGCTGTCTATTTCTGTGCAAGACTGCAGCTCAGGCTTCGACGCTCGTGTGCTTATTGG
3257	TACCGACTGCAGAAGGACCCTCCAACACTGCCCACATGCAGCTCTGCAGCATGTCATCTGGGGACTCTGCTGTCTATTTCTGTGCAAGACTGCAGCTCAGGCTTCGACGCTCATGTGCCTATTGG
4257	TACCGACTGCAGAAGGACCCTCCAACTCTGCCCACATGCACCTCTGCAGCATGTCATCTGGGGACTCTGCTGTCTATTTCTGTGCAAGACTGGAGCTCAGGCTCCAACGCTCATGTGCCTATTGG
5257	TACCGACTGCAGAAGGACCCTCCAATTCTGCCCACATGCACCGCTGCAGCATGTCATCTGGGGACTCTGCTGTCTATTTCTGTGCAAGTCTGGAGCGCAGGCTCCAACGCTCATGTGCCAATTGG
258	TGACGGCAGACACATCCTCCAGCACTGCCTACATGCAGCTCAGCAGCCTAACATCTGAGGACTCTGCGGTCTATTACTGTGCAAGAACTAGGTACTATGGTTACGATGGCTGGTTTGCTTACTGG
1258	TGACGGCAGACACATCCTCCAGCACAACCTTCATGCAGCTCAGCAGCTTAACATCTGACGACTCTGCGGTCTATTACTGTGCAAGAACTAGGTACTATGGTTACGATGGCTGGTTTGCTTACTGG
2258	TGACGTCAGACACATCCACCAGCACAACCTTCATGCAGCTTAGCAGCTTAACATCTGACGACTCTGCGGTCTTTTACTGTGCAAGAACTAGGTACTATGGTTACGATGGCTGGTTTACTTACTGG
3258	TGACGTCAGACACATCCACCAGCACAACCTTCATGCAGCTTAGCAGCTTAATATCTGCCGACTCTGCGGTCTTTTACTGTGCAAGAACTAGGTACTACGGTTACGGCGGCTGGTTTACTTACTGG
4258	TGACGTCAGACACATCCACCAGCACAACTTTCATGCAGCTTAGCAGCTTAATATATGCCGACACTGCGGTCTTCTCCTGTGCAAGAACTAGGTACTACGGTTACGGCGGCTGGTTTACTTACTGG
5258	TGACGTCAGACACATCCACCAGCACAACTGTCATGCAGCTTAGTAGCTTAATATATGCCGACACTGAGCTATTCTCCTGTGCAAGAACTAGGTACTACGGTTACGGCGGCTGGTTTACTTACTGG
259	AGAGCAAGGCCACACTGACTGTAGACAAACCCTCCAGCACAGCCTACATGCAGCTCAGCAGCCTGACATCTGAGGACTCTGCGGTCTATTATTGTGCATGGTTACGAGACTACTTTGACTACTGG
1259	AGAGCACGGCCACACTGACTGTAGACAAACCCTCCAGCACAGCCTACATGCAGCTCAGCAGCCTGACATCTGAGGACACTGCGGTCTTTAATTGTGCAAGGTTACGAGACTACTTTGACTACTGG
2259	GGAGCACAGCCACACTGACTGTAGACAAGCCCTCCAGCACAGCCTACATGCAGCTCAGCAGCCTGACATCTGAGGACACAGCGGTCTTTAATTGTGCAAGGTTACGAGACGACTTTGACTACTGG
3259	GGAGCGCAGCTACACTGACTGTAGACAAGCTCTCCAGCATAGCCTGCATGCAGCTCAGCAGCCTGACATCTGAGGACACAGCGGTCTTTAATTGTGCAAGGTTACGAGACGACTTTGACTACTGG
4259	GGAACGCAGCTACACTGACTGTAGACAAGCTCTCCAGCATAGCCTGCATGCAGTTCAGCAGCCCGACATCTGAGGGCACAGCGGTCTTTAATTGTGCAAGGTTACGAGACGACTTTGACTATTGG
5259	GGAACGCAACTACACTGACTGTAGACAAGCTCTCCACCATAGCCTGGATGCAGTTCAGCAGCCCGACAACTGAGGGCACAGCGGTCTTTAATTGTGGAAGGTTACGAGACGACTTTGACTATTGG
260	TGGGCAAGGCCACATTCTCTGTAGACCGGTCCTCCAGCACAGTGTACATGGTGTTGAACAGCCTGACATCTGAGGACCCTGCTGTCTATTACTGTGGAAGTAATACCTGGTACTTCGATGTCTGG
1260	TGGGCAAGGCCACATTCTCTGTAGACCGGGCCTCCAGCACAGTGTACATGGTGTTGAACAGCCTGACATCTGAGGGCCCTGCTGTCTATTATTGTGGAAGTAATACCTGGTTCTTCGATGTGTGG
2260	TGGGCAAGACCACATTCTCTGTAGACCGGGCCTCCAGCACAGTGTACATGGTGTTGAACAGCCCGACATCTGAGGGCCCTGCTGTCTGTTATTGTAGAAGTAATACCTGGTTCTTTGATGTGTGG
3260	TGGGCAAGACCACATTCTCTTTAGACCGGGCCTCCAGCACAGTGTACATGGTGTTGAACAGCCCGACATCTGAGGGCCCTGCCGTCTGTTATTGTAGAAGTAATAACCGGTTCTTTGATATGTGG
4260	TGGGCAAGACCACATTCTCTTTAGATCGGGCCTCGAGCACAGTATACATGGTGTTGAACAGCTCGACATCTGAGCGCCCTGCCGTCTGTTATTGTAGAAGTAATAACCGGTTCTTTGATATGTGG
5260	TGGACAAGACCACATTCTCTTTAGATCGGGCCCTGAGCACAGTATACATGGTGTTGAACAGCTCGATATCTGAGCGCCCTGCCGTCTGTTATTGTAGAAGTAATAACCGGTTCTCTGATATGTGG
261	CTATAACAGCAGACACATCCTCCAACACAGCCTACCTGCAGCTCAGCAGCCTGACATCTGAGGACACTGCCGTCTATTACTGTACTACAGGAGGAGGGGAACCCCCCTGGTACTTCGATGTCTGG
1261	CTATGACAGCAGACACATCCTCTAACACAGCCTACCTGCAGCTCAGCAACCTGACATCTGAGGACACTGCCGTCTATTACTGTACTACAGGAGGAGGGGAACCACCCCGGTACTTCGATGTCTGG
2261	CTATGACAGCAGACACATCCTCTAACACAGTCTACCTACGGCTCAGCAAGCTGACATCTGAGGACACTGCCGTCTATTACTGTACTACAGGAGGAGGGGAACCACCCCGGTACTACGATGTCTGG
3261	CTATGACAGCAGACACATCCTCTAACACAGTATACCTACGGCTCAGCCAGCTGACACCTGAGGACACTGCCGTCTATTACTGTACTACAGGAGGAGGGAGACCACCCCGGTACTACGATGTCTGG
4261	CTATGACAGCAGACACATTTTCTAACACCGTATACCTACGGCTAAGCCAGCTGACACCTGAGGACACTGCCGTCTATTACTGTACTACAGGAGGAGAGAGACCACCCCGGTACTACGATGTCTGG
5261	CTATGACAGCAGACACATTTTCTAACACCGTATACCTACGGCCAGTCCAGCTGACACCTGAGGACACTGCCGTATATTGCTGTACTACAGGAGGAGAGAGACCACCCCGGTACTACGATGTCTGG
262	TCTTCAGAGACAATGACAAGAGCACCCTGTACCTGCAGATGAGCAATGTGCGATCTGAGGACACAGCCACGTATTTCTGTATGAGATGTATGGTAACTACAAATTACTATGCTATGGACTACTGG
1262	TCTTCAGAGACAATGACAAGAGCACCCTGTACCTGCAGATGAGCAATGTGCAACCTGAGGACACAGCCCCGTATTTCTGTATGAGATATATGGTAACCACAAATTACTATGCTATGGACTACTGG
2262	TCTTCAGAGGCAATGACAAGAGCACCCTGTTCCTGCAGATGAGCAATGTGCAACCTGAGGACACAGCCCCGTATTTCTGTTTGAGGTATATGGTAACCACAAATTACTATGCGATGGACTACTGG
3262	GCGTAAGAGGCAATGACAAGAGCACCCTGTTCCTGCAGATGAGCGATGTGCAACCTGAGGACACAGCCCCGTATTTCTGTTTGAGGTATATGGTAACCACAAATTACTATGCGATGGACTGCTGG
4262	GCGTAAGGGGCAATGACAAGAGCACCCTGTTCCCGCAGATGAGCGATGTGCAACCCGAGGACACAGCCCCGTTTTTCTGTTTGAGGTATATGGTAACCATAAATTACTATGCGATGGACTGCTGG
5262	GCGTAAGGGGCAATGACAAGAGCAACCTGTTCCCGCAGATGAGCGATGTGCAACCCGAGGACACAGCCCCGTTTTTCTGTTTGAAGTATATGGTAGCCATAAATTACGACGCGATGGACTGCTGG
263	GCAAGGCCACATTGACTGTAGAAAAATCCTCTAGCACAGTCTACTTGGAGCTCAGCCGATTAACATCTGATGACTCTGCTGTTTATTACTGTGCAAGTGACTACCTACGCTGGTTTGCTTACTGG
1263	GCAAGGCCACATTGACTGTAGAAAAATCACCTAGCACAGTCTACTTGGAGTTCAGCCGATTAACATCTGATGACTCTGCTGTTTATCGCTGTGCAAGTGACTACCTACGCTGGTTTGCTTACTGG
2263	GCAAGGCCACATTGACTGTAGAAAAATCACCTAGCACACTCTATTTAGAGTTCAGCCGATTAACATCTGATGACTCTGCTGTTCATCGCTGTGCAAGTGACTACCTACGCCGGTTTGCTTACTGG
3263	GCAAGGCCACATTGGCTGTAGAAAAGTCACCTAGCACACTCTATTTAGAGTTCAGCCGATTATCATCTGATCACTCTGCTGTTCACCGCTGTGCAAGTGACTACCTACGCCGGTTTGCTTACTGG
4263	GCCAGGCCACATTGGCTATAGAAAAGTCACCTAGCACACTCTATTTAGAGTTCAGCCGATTGTCATCTGATCACTCTGCTGTTCACCGCTGTGCAAGTTACTACCTGCGCCGGTTTGCTTACTGG
5263	GCCAGGCCACATTGGCTATAGAGGAGCCACCTAGCGCACTCTATTTAGAGTTCAGCCGATTGTCATCTGATCACTCTGCTGTTCACCGCTGTGCAAATTACTACCTGCGCCGGTTTGCTTACTGG
264	TCAGCAAAGACAACTCCAAGAGCCAAGTTTTCTTAAAAATGAACAGTCTGCAAACTGATGACACAGCCATGTACTACTGTGCACAAACCACCCTAGCCTCTGCAGTGGGAAACTTTGACTACTGG
1264	TCAGCAAAGACAACTCCAAGAGCCAAGTTTTCTTAAAGATGAACAGTCTGCAAACTGATGACACAGCCATCTACTACTGTGCACAAACCACCCTATCCTCTGCAGTGGGAAACTCTGGCTACTGG
2264	TCAGCAAAGATAGCTCCAAGAGTCAAGTTTTCTTAAAGATGAACAGTCTGCAAACTGATGACACAGCCATCTACTACTGTGCACAAACCACCCTATCCTCCGCAGTGGGAAGCTCTGGCTACTGG
3264	TCAGCAAAGATAGCTCCAAGAGTCAAGTTTTCTTAAAGTTGAACAGTCTGCAAACTGATGACACAGCCATCTGCCACTGTGCACAAACTACCCTATCCTCCACAGTGGGAAGCTCTGGCTACTGG
4264	TCAGCAAAGATAGCTCCAAGAGTCAAGTTTTCTTAAAGTTGAACAGTCTGCAAACTGATAACCCAGCCATCAGCCACTGTGCACAAACTACCTTATCCTTCACAGTGGGAAGCTCTGGCTACTGG
5264	TCAGCGAAGATAGCTTCGAGAGTCAAGTTTTCTTAAAGTTGAACAGTCTGCAAACTGATATCCCAGCCATCAGCCACTGTGCAGAAACTACCTTATCCTTCACAGTGGGAAGCTCTGGCTACTGG
265	TCGCAGTCTCCAAAGACACCTCCAACAACCAAGCATTCCTGAATATCATCACTGTGGAAACTGCAGATACTGCCATATACTACTGTGCTCAGAGTGCACAGCTCGGGCTACTTTCTGACTACTGG
1265	TCGCAGTCTCCAAAGACACCTCCAACAACCAAGCATTCTTGAATATCATCACTGTGGAAACTGCAGATCTTGCCATATACTACTGTGCTCAAAGTGCACAGCTCGGGCTACTTTCTGATTACTGG
2265	TCGCAGTCTCCAAAGACACCTCCAGCAACCAGGCATTCTTGAATATCATCACTGTGGAAACTGCAGATCTTGCCATATACTACTGTGCTCAAAGTGCACGGCTCGGGCTACTTTGTGATCACTGG
3265	TCGCAGCCCCCAAAGACACCTCCAGCAACCAGGCATTCTTGAATAACATCACTGTGGAAACTGCAGATCTTGCCATATACTACTGTGCTCAAAGAGCACGGCTCGGGCTACTTTGTAATCACTGG
4265	TCGCAGCCCCCAAAGACACCTCCAGCAACGAGGCATTCTTGAATAACATCACTGTGGAAACTGTAAATCTTGCCACATACTACTGTGCTCAAAGAGCACGGCTAGGGCTACTTTGTAATCACTGG
5265	TCACACCCCCCAAACACACCCCCAGCAAAGAGGCATTCTTGAATAACATCACTGTGGAAACTGTAAATCTTGCCACATACTACTGTGCTCAAAGAGCACGGCTAGGGCTACTTTGTAATCACTGG
266	AAAAATCCTCCAGCACTGCCTACATGCAGCTCAGCAGCCTGACATCTGAGGACTCTGCTGTCTATTTCTGTGCAAGCGGACAGCTAGCCTCTGCAGTGCCACAACTATATGCTATGGACTACTGG
1266	AAGAATCTTCCAGCACTGCCTACATGGAGCTCAGCAGCCTGACATCTGAGGACTCTGCTGTCTATTTCTGTGCAAGCGGACAGCTAGCCTCTGCAGTGCCACAACTATGTGATATGGACTACTGG
2266	AAGAATCTTCCACCACTGCCTACATGGAGCTCAGCAGCCTGACATCTGAGGACTCTGCTGTCTATTTCTGTGTAAGCGGACTGCTAGCCTCTGCAGTGCCACAACTTTGTGATAAGGACTACTGG
3266	AAGAATCTCCCACCACTGCCTACATGGAGCTCAGAAGCCTGATATCTGAGGACTCTGCTGTCTATTTCTGTGTAAGCGGACTGCAAGCCTCTGCAGTGCCACAACTTTGTGATAAGGACTTCTGG
4266	AAGAATCTCCCACCACTGCCTACATGGAACTCAGAGGTCTGATATCTGAGGACTCTGCTGTCTATTTCTGTGTAAGCGGACTGCAAGCCTCTGCAGTGCTACAACTTTGTGATAAGGACCTCTGG
5266	AAGAATCTCCAGCCCCTGCCTACATGGAACTCAGAGGTCTGATATCTGAGGACTCTGCTGTTTATTCCTGTGTAAGCGGACTGCAAGCCTCTGCAGTGCTACAACTTTGTGATAAGGACCTCTGG
267	CAACACTGACTGCAGACAAATCCTCCAGCACTGCCTACATGCAGCTCAGCAGCCTGACATCTGAGGACTCTGCGGTCTATTTCTGTGCAAGGGGCACAGCTCGGGCTACCTGGTTTGCTTACTGG
1267	TAACACAGACTGCAAACAAGTCCTCCAGCACTGCCTACATGCAGCTCAGCAGCCTGACATCTGAGGACTCCGCGGTCTATTTCTGTGCAAGGGGCACAGCTCGGGCTACCTGGTTTGCTTACTGG
2267	TAACACAGACTGCAAACAAGTCCTCCAGCACTGCCTACATGCAGCTAAGCAGCCTGACATTTGAGGACTCCGTGGTCTATTTCTGTGCAAGGGGCACAGGTCGGGCTCCCTGGTTTGCTTACTGG
3267	TAACACAGACTGTAAACAAGTCCCCCAGCACTGCCTACATGCAGCTAAGCAGCCTGACATTTGAGGACTCCGTGTTCTATTTCTGTGCAAGGGGAACGGGTCGGGCTCCCTGGTTTGCTTACTGG
4267	TAACACAGACTGTAAACAAGTCTCCCAGCAATGCCTACATGCAGCTAAGCAGCCTGACATTTGAGGAGTCCGTGTTCTATTTCTGTGCGAAGGGAACGGGTCGGGCTCCCTGGTTTGCTTACTGG
5267	TAACACAGGCTGTAAACAAGCCTCCCAGCAATGCCTACATTCAGCTATGCGGCCTGACATTTGAGGAGTCCGTGTTCTATTTCTGTGCGAAGGGAACGGGTCGGGCTCCCTGGTTTGCTTACTGG
268	CCTCCAGCACAGCCTACATGCAGCTCAGCAGCCTGACATCTGAGGACTCTGCGGTCTATTACTGTGCAAGGGGAGTTATTACTACGGTAGTAGCTACCCCTCCCCACTGGTACTTCGATGTCTGG
1268	CCTCCAGCACGGCCTACATGCAGCTCAGCAGCCTGACATCTGAGGACTCTGCGGTCTATTACTGTGCAAGGGGAGTTATTACTACGCTAGTAGCTAGCCCACCCCACTGGTACTTTGATGTCTGG
2268	CCGCCAGCACGGCCTACATGCAGCTCAGCAGCCTGACATCTGAGGACTCTGCGGTTTATTACTGTGCAAGGGGAGTTATTACTACGCTAGTTGCTAGCCCATCCCACTGGTGCTTTGATGTCTGG
3268	CCGCCAGCACGGCCTACATGCAGCTCAGCAGCCTGACATCTGAGGATTCTGCGGTTTGTTACTGTGCAAGGGGGGTCATTACTACGCTAGTTGCTAGCCCATCTCACTGGTGCTTTGATGTCTGG
4268	CCGCCAGCACGGCCTACATGCAGCTCATCAGTCTGACATCTGAGGATTCTGCGGTTTGTTACTGTGCAAGGGGGGACATTACTACGCTAGTTGCTAGCCCATCTCAATGGTGCTATGATGTCTGG
5268	CCGCCAGCACGGCCTACATGCAGCTCGTCAGTCTGACACCTGAGGATTCAGCGGTTTGTTACTGTGCAGGGGGGGACATTACTATGCTAGTTGCTAGCCCATCTCAATGGTGCTATGATGTCTGG
269	TCTCGAGAGACAATGCAAAGAACATTCTATACCTGCAAATGAGCAGTCTGAAGTCTGAGGACACAGCCACGTATTACTGTGCAAGAAGACCTCTGCAGTGCCACAACTGTGCTATGGACTACTGG
1269	TCTGGAGAGACAATGCAAAGAACATTCTATACCTGCAAATGAGCAGTCTGAAGTCTGAGGACACAGCCATGTATTACTGTGCAAGAAGACCTCTGCAGTGGCACAGCTATGCTATGGACTACTGG
2269	TCTGGAGAGACAATGCAAAGAACATTCTATACCTGCAAATCAGCAGTCTGAAGTCTGAGGGCACAGCCATATATTACTGTGCAAGAAGACCTCTGCAGTGGCACGGCTATGCTATGTACTACTGG
3269	TCTGGAGAGACAATGCAGAGAACATTCTATACCTGCAAATCAGCGGTCTGAAGTCTGAGGGCACAGCCATATATTACTGTGCAAGGAGACCTCTGCAGTGGCACGGCTATACTATGTACTGCTGG
4269	TCTGGAGAGACAATGTAGAGGACATTCTAGACCTGCAAATCAGCGGTCTGAAATCTGAGGGCACAGCCATATATTACTGTGCAAGGAGACCTCTGCACTGGCACGGCTATACTATGTACTGCTGG
5269	TCTGGAGAGACAATGTAGAGGACCTTCTAGACCTGCAAATCAGCGGTATGCAATCTGAGGGTACAGCCATATATTACTGTGCAAGGAGACCTCTGCACTGGCACGGCTATACTATGTACAGCTGG
270	TCAAGGGCAAGGCCACATTGACTGTAGACAAATCCTCCAGCACAGCCTACATGCAGCTCAGCAGCCTGACATCTGAGGACTCTGCGGTCTATTACTGTGCAAGAAGGAGTGGGTTTGCTTACTGG
1270	TCAAGGGCAAGGCTACATTGCCTGTAGACAAATCCTCCAACACAGCCTACATGCAGCTCAGCAGCCTGACATCTGAGGACTCTGCGGTCTTTTGCTGTGCAAGAAGGAGTGGGTTTGCTTACTGG
2270	TCAAGGGCAAGGCTACATCGCTTGTAGACAATTCCTCCAACACAGCCTACATGCAGCTCAGCAGCCTGACATCTGAAGACTCTGCGGTCTTTTGCTGTGCAAGAAGGAGTGGGCTTGCTTACTGG
3270	CCAGGGGCAAGGCTACATCGCTTGTAGACAATTCCTCCAACACAGCCTACATGCAGCTCAGCAGCCTGACATCTGAAGACTCTGCGGTCTTTCGCTGTGCAAGAAGGAGTGAGCTTGCTTGCTGG
4270	CCAGGGGCAAGGCTACATCGCTTGTAGACAATTCCTACAACACAGCCTACTTGCAGCTCAGCAGCCTGACATCTGAAGTCTCTCCGGTCTTTCGCTGTGCAAAAAGGAGTGAGCTTGCTTGCTGG
5270	CCAGGGGCAAGGCTACATCGCTTGTGGACAATTCCTACAACACAGCCTGCTTGCAGCCCAGCAGCCTGATATCTGAAGTCTCTCCGGTCTTTCGCTGTGCAAAAAGAAGTGAGCTTGCTTGCTGG
271	GTCGGTTCATCGTCTCCAGAGACACTTCCCAAAGCATCCTCTACCTTCAGATGAATGCCCTGAGAGCTGAGGACACTGCCATTTATTACTGTGCAAGAGATGGTGCGGGCTGGTTTGCTTACTGG
1271	GTCGGTTCATCGTCTCCAGAGACACTTCCCAAAGCATCCTCTACCTTCAGATGAATGACCTGAGAGCTGAAGACACTGCCATCTATTACTGTGCAAGAGATTGTGCGGGCTGGTTTGGTTACTGG
2271	GTCGGTTCATCGTCTCCAGAGTCACTTCCCAAAGCATCCTCTACCCTCGGATGAATGACCTGAGGGCTGAAGACACTGCCATCTATTATTGTGCAAGAGATTGTGCGGGCTGGTTTGGTTACTGG
3271	GTCGGTTCATCGTCTACAGAGTCACTTCCCAAAGTATCCTCTACCCTCGGATGAATGACCTTAGGGCTGAAGGCACTGCCATCTATTATTGTGCAAGAGTTTGTGCGGGCTGGTTTGGTTACTGG
4271	GTCGGTTCATCGTCTACAGAGTCAATTCCCAAAGTATCCCCTACCCTCGGACGAATGACCTTAGGGCTGAAAGCACTGCCATCTATTATTGTGCAAGAGTTTGTGAGGGCTGGTTTGGTTACTGG
5271	TTCGGTTCATCGTCTACAGAGTCAATTCCCAAAGTATCCCCTACCCTCGGACGAATAACCTTAGGGCTGAAAGCACTGCGATCTATTATTGTGCAAAAGTTTGTGAGGGCTGGTTTGGTTATTGG
272	ACAAGTCCTCCAGCACAGCCTACATGGAGCTCAACAGCCTGACATCTGAGGACTCTGCAGTCTATTACTGTGCAAGGAAACTAGCCTCTGCAGTGCCACAACCCTACTATGCTATGGACTACTGG
1272	AAAAGTCCTCCAGCACAGCCTACATGGACCTCATCAGCCTGACATCTGAGAACTCTCCAGTCTATTACTGTGCAAGGAAACTAGCCTCTGCAGTGCCACAACCCTACTATGCTATGGACTACTGG
2272	AAAAGTCCACTGGCACAGCCTACATGGACCTCATCAGCCGGACATCTGAGAACTCTCCAGTCTATTACTGTGCAAGGAAACTGGCCTCTGCAGTGCCACAACCCTACTATGCTATGGACTACTGG
3272	AAAAGTCCACTGGCACAACCTACATGGACCTCATCAGCCGGACATCTGCGAACTCTCCAGTCTATTCCTGTGCAAGGAAACTGGCCTCTGGAGTGCCACAACCCTACTATGCTATGGACTCCTGG
4272	AAAAGTCCACTGGCACAACCTACATGGACCTCATCAGCCGGACGTCTGCGAACTCTCCAATTTATTCCTGTGCAAGGAAACTGGCCTTTGGAGTGCCACAACCCCACTATGCTATGGACTCCTGG
5272	AAAAGCCCACTGGCACAACCTTCATGGACCTCATCAGCCGGACGTCTGCGAACTCTCCAATTTATTCCTGTGCAGGGAAACTGGACTTTGGAGTGCCACAACCCCACTATGCTATGGATTCCTGG
273	AGGCCACATTGACTGTAGACATATCCTCTAGCACAGCCTATATGGAGCTTAGCAGATTGACATCTGAAGACTCAGAGGTATATTACTGTGCAAGACTCCAATTGTGGGCGAGTCGTGCTTACTGG
1273	AGGCCACATTGATTGTAGACATATCCTCTAGCACAGCCTATATGGAGCTTAGCAGATTGACATTTAAAGACTCAGAGGTATATTGCTGTACAAGACTCCAATTGTGGGCGAGTCGTGCTTACTGG
2273	AGGCCACATTGATTGTAGACATATCCTCTAGCACAGCCTATACGGAGCTTAGGAGATTGACATTTAAAGACTCAGAGGTATGTTGCTGTACAAGACTCCAATCGTGGGCGAGTCGCGCTTACTGG
3273	AGGCCTCATTGATTGTAGACATATCCTCTAGCACAGCCTGTACGGAGCTTAGGGGATTGACATTTAAAGACTCAGAGGTATGTCGCTGTACAAGACTCCAATCGTGGGCGAGGCGCGCTTACTGG
4273	AGGCCTCATTGATTGTAGACATATCCTCAAGCACAGCCTGTACGGTGCTTAGGGGATTGACATTTAAAGACTCAGGGGTATGTCGCTGTACAAGACTCAAATCGTGGGCGAGGCGCCCTTACTGG
5273	AGGCCTCATCGATTGTAGACATATCCTCAAGCACAGCCTGTACGGTGCTTAGGGGATTGACATTTAGAGACTCAGGGCTCTGTCGCTGTACAAGACTCAAATCGTGGGCGAGGCGCCCTTGCTGG
274	CTGCTTTCATATCCAGACTGAGCATCAGCAAGGACAACTCCAAGAGCCAAGTTTTCTTTAAAATGAACAGTCTGCAAGCTGATGACACTGCCATATACTACTGTGCCAAAAAACAGGACTACTGG
1274	CTGCTTTCATATCCAGACTGAGCGTCAGCAAGGACAACTCCAAGAGCCTAGTTTTCTTTAAATTGAACAGTCTGCAAACTGATGACACTGCCATGTACTACTGTGCCAAAAAACAGGACTACTGG
2274	CTGCTTTTATATCTAGACTGGGCGTCAGCAAGGACAACTCCAAGAACCTAGTTTTCTTTAGATTGAACAGTCTGCAAACTGATGACACTGCCATGTACTACTGTGCCAAAAAACAGGACTACTGG
3274	CTGCTTTTATATCTAGACTGGGCGTCAGCAAGGCCAACTCCAAAAACCTAGTTTTCTTTAGTTTGAACAGTCTGCAAACTGATGACACTGCCATGTACCACTGTGCCGAAAAACAGGACTACTGG
4274	CTGCTTTTATATCTAGACTGGGCGTGAGAAAGGCCAACTCCAAAAACCTAGTTTTCTTTAGTTTGAACAGCCTGCAAACTGATAACTCTGCCATGTACCACTGTGCCGAAAAACAGGACTACTGG
5274	CTGCTTTTATAGCTAGACTGGGCGTGAAAAAGGCCAACTTCAAAAACCTAGTTGTCTTTAGTTTGAACAGCCGGCAAACTGATAACTCTGCCATGTACCACTGTGCCGAAAAACAGGACTACTGG
275	GCAAGGCCACACTGACTTCAGACAAATCCTCCAGCACAGCCTACATGGAGCTCAGCAGCCTGACCTCTGAGGACTCTGCGGTCTATTACTGTGCAAGCTCCTATAACTATGCTATGGACTACTGG
1275	GCAAGGCCACACTGAATTCAGCCAAATCCTCCAGCACAGCCTACATGGAGCTCAGCAGCCTGACCTCTGTGGACTATGCGGTCTATTATTGTGCAAGCTCCTATAACTATGCTATGGACTACTGG
2275	GCAAGGCCAGACTGAATTCCGCCAAATCCTCCAGCACAGCCTACATTGAGCTCAGCAGCCTGACTTTTGTGGACTATGCGGTCTATTATTGTGCAAGCTCCTATAACTATGCTATGGACTACTGG
3275	GCACGGCCAGACTGAATTCCGCCAAATCTTCCAGCACAGTCTACATTGGGCTCAGCAGCCTGACTTTTGTGGACTATGCGGTCTATTATTGTGCAAGCTCCTATAATTATGCTATGGACTACTGG
4275	GCACGGCCAGACTGAATTCCGCCAAATCTTCCAGCACAGTCTACATTGGGCTCAGCAGCTGGACTATTGTGGACTATGCGGTCTATTATTGTGCAAGCTTCTATAATTATGTTATGGACTACTGG
5275	GCACGGCCAGACTGAATTCCGCCAAATCTTCCAGCACTGTCTACATTGGGCTCAGCAGCTGGACTATTGTGGACTATGGGGTCCATCATTGTGCAAGCTTCTATAATTATGTTATGAACTACTGG
276	AGGGCAAGGCCACATTGACTGCAGACAAATCCTCCAGCACAGCCTACATGCAGCTCAACAGCCTGACATCTGAGGACTCTGCAGTCTATTTCTGTGCAAGATATCGATGGTACTTCGATGTCTGG
1276	AGGGCAAGGCCATATCGACTGCAGACAAATCTTCCAGCACAGCCTACATGCAGCTCAACAGCCTGACATCTGAGGACTCTGCAGTCTGTTTCTGTGCAAGATATAGATGGTACTTCGATGTCTGG
2276	AGGGCAAGGCCATATCGACTACAGACAAATCTTCCAGCGCAGCCAGCATGCAGCTCAACAGCCTGACATCTGAGGACTCTGCAGTCTGTTTCTGTGCAAGATATAGATGGTACTCCGATGTCTGG
3276	AGGGCAAGGCCTTATCGACTACAGACACATCTTCCAGCGCAGCCAGCGTGCAGCTCAACAGCCTGACATCTGAGGACTCTGCAGTCTGTTTCTGTGTAAGATATAGATGGTACTCGGATGTCTGG
4276	AGGGCATGGGCTTATCGACTACAGACACATCTTCCAGCGCAGCCAGCGTGCAGCTCAATAGCCTGCCATCTGAGGACTCTGCAGTCTGTTTCTGTGTAAGATATAGATGGTACTCGGATTTCTGG
5276	AGCGCATGGGCTTATCGACTACATACACATCTTCCAGCGCAGCCAGCGTGCAGCTCAATAGCCTGCCATCTGGGGACTCTGCAGTCCGTTTCTGTGTAAGATATAGATGGTGCTCGGATTTCTGG
277	AATCCAGACTGAGCATCAGCAAGGACAACTCCAAGAGCCAAGTTTTCTTAAAAATGAACAGTCTGCAAACTGATGACACAGCCATGTACTACTGTGCCAGTGATCCTCTCTACTTTGACTACTGG
1277	AATCCAGACTGAGCATCAGCAAGGACAACTCCAAGAGCCAAATTATGTTAAAAATGAACAGTTTGCAAACTGATGACACAGCCATGTACTACTGTGCCAATGATCCTCTCTACTTTGACTACTGG
2277	AATCCAGACAGAGCATCAGGAAGGACAAGTCCAAGAGCCAAATTATGTTAAAAATGAACAGTTTGCAAACTCATGACGCAGCCATGTACTACTGTGCCAATGATCCTCTCTACTTTGACTACTGG
3277	AATCCAGACAGAGCATCAGGAAGGACAAGTCCGAGAGCCAAATTATGTTAAAAATGAATACTTTGCAAACTCATGACGCAGCCATGTACTGCTGTGCCAATGAGCCTCTCTACTTTGACTACTGG
4277	AATCCAGACAGGGCATCAGGAAGGACAAGTCCGAAAGCCAAACTATGTTAAAAATGAATACTTTGCAAACTCACGAGGCAGCCATGTACTGCTGTGCCAATGAGCCTCTCTACTTTGACTACTGG
5277	AGTCCAGACAGGGCATCAGGAAGGACAAGTCCGAAAGCCAAACCATGTTAGAAATGGATACTTTGCAAACTCACGAGGCAGCCATGTGCTGCTGTGCCAATGAGCCTCTCTACTTTGACTACTGG
278	CCAGACTGAGCATCAGCAAGGACAACTCCAAGAGCCAAGTTTTCTTAAAAATGAACAGTCTGCAAACTGATGACACAGCCATGTACTACTGTGCCAGTACTATGGTTACGAGCCTTGCTTACTGG
1278	CCAGAGTGAGCATCGGCAAGGACAACTCCAAGAGCCAAGTTTTCTTAAAAATGAATAGTCTGCAAGCTGATGACACAGCCATGTACTACTGTGCCAGTACTATGGTTACGAGCCTTGCTTGCTGG
2278	CCAGAGTGAGCATCGGCAAGGACAACTCCAAGAGTCAAGTTTTCTTAAAAACGAATAGCCTGCAAGCTGATGACGCAGCCATGTACTTCTGTGCCAGTACTATGGTTACGAGCCTTGCTTGCTGG
3278	CCAGAGTGAGCATCGGCATGGACAACTCCCAGAGTCAAGTTTTCTTAAAAACGAATAGCCTGCAAGATGATGACGCAGCCTTGTACTTCTGTGCCAGTACTGTGGTTACGAGCCTTGCTTGCTGG
4278	GCAGAGTGAGCATCGGCATGGACAACTCCCAGAGTCAAGTTTTCTTAAAAACAAATAGCCTGCAAGATGATGACGCAGCCTTGTACTTCTGTGCCAGTACTGTGGTTACGAGCCTCGTCTGCTGG
5278	GCAGAGTGAGCATCGGCATGCACAACTCCCTGAGTCAAGTTTTCTTAAAATCAAATAGCCTGCTAGATGACGACGCAGCCTTGTACTTCTGTGCCAGTACTGTGGTTACGAGCCTCGTCTGCTGG
279	TCACCATCTCCAGAGATGATTCACAAAGCATGCTCTATCTGCAAATGAACAACCTGAAAACTGAGGACACAGCCATGTATTACTGTGTGAGAGACGGAGAGGGGTACTATAGTACTTCCCCCTGG
1279	TCACCTTCTCCAGAGATGATTCACAATGCCTGCTCTATTTGCAAATGAACAACCTGAAAACTGAGGACACAGCCATGTATTACTGTGTGAGAGACGGAGAGGCGTACTATAGTACTTCCCCCTGG
2279	TTACCTTTTCCAGAGATGATTCACAATGCCTGCTCTATTTGCAGATGAACATCCTGAAAACTGAGGACAGAGCCATGTATTACTGTGTGAGAGACGGAGAGGCGTACTATAGTACTTCCCCCTGG
3279	TTACCTTTTCCAGAGATGGTTCACAATGCCTGTTCTATTTGCAGATGTACATCCTGAAAACTGAGGACAGAGCCATGTATTACTGTGTGAAAGACGGAGAGGCGTACTATAGTAGTTCCCCCTGG
4279	TTACCTTTTCCAGAGATGGTTCACAATGCCTGTTCTATTTGAAGATGTACATCCTGAAAACTGAGGACAGAGCCATGTATCACTGTGTGAAAAACGGAGAGGCGTATTATAGTAGTTACCCCTGG
5279	TTAACTTTTCCAGAGATGGTTCACAATGCCTATTTTATTTGAAGATGTACATCCTGAAAACTGAGGACCGAGCCATGTATCACTGTGTGAAAAACGGAGAGGCGTATTGTAGTAGTTACCCCTGG
280	ATTCCAAGAGCCAAGTTTTCTTTAAAATGAACAGTCTGCAAGCTGATGACACAGCCATATATTACTGTGCCAGAGCGGGAGCGAGGCAGCTAGCCTCTGCAGTGCCACGCTGGTTTGCTTACTGG
1280	ATTCCATGAGCCAAGTTTTCTTTAAAATGAACAGTCTGCAAGCTGATGACCCTGCCATATATTACTGTGCCCGAGCGGGAGCGAGGCAGCTAGCCTCTGCAGTTCCACGCTGGTTTGCTTACTGG
2280	ATTCCATGAGCCAAGTTTTCTATAAAATGAACAGTTGGCAAGCTGATGACCCTGCCATATATTACTGTGCCCGAGCGGGAGCGAGGCAGCTGGCCTCTGCAGTTCCACGCTGGTTTGCATACTGG
3280	ACTCCATGAGCCAAGTTTTCTATAAAATGAACAGTTGGCAAGCTGATGAACCTGCCATATATTCCTGTGCCCGAGCGGGAGCGAGGCTGCTGGCCTCTCCAGTTCCACGCTGGTTTGCATACTGG
4280	ACTCCATGACCCAAGTTTTCTATAATATGAACAGTTGGAAGGCTGATGAACCTCCCATATATTCCTGTGCCCGAGCGGGAGCGAGGCTGCTGGCCTCTCCAGTTCCACGCTGGTTTGCATACTGG
5280	ACTCCATGACCCAAGTTTTCTATAATATGAACAGTTGGAAGGCTGATGAACCTCCCATGTACTCTTGTGCCCGAGCGGGAGCGATGCTGGTGGCCTCTCCAGTTCCACGCTGGTTTGCATACTGG
281	TGACTGCAGACAAATCCTCCAGCACAGCCTACATGCAGCTGAGCAGCCTGACATATGAGGACTCTGCAGTCTATTACTGTGCAAGGCGGGTACTATGGTTAATCTACTGGTACTTCGATGTCTGG
1281	TGACTGCAGACAAATCCTCCAGCACAGGCTACATGCAGCTGAGCAGCCTCACATATGAGGAATCTGCAGTCTATTACTGTGCAAGGCGGGTACTATGGTCCATCTACTGGTACTTCGATGTCTGG
2281	TGACTGCAGACAAATCCTCCAGCACAGGCTACATGCAGCTGAGCAGCCTCACATATGAGAAATCTGCAGTCTATTACTGTTCAAGGCTGGTACTATGGTCCATCTATTGGTACTTCAATGTCTGG
3281	TGACTGCAGACAATTCCTCCAGCACAGGCTACATGCAGCTGAGCAGCCTCACATATGAGAAATCTGCAGTCTATTACTGTTCAAGGCTGGTACTTTGGTCCATCCATTGGTACTTCAGTGTATGG
4281	TGACTGCAAACAATTACTCCGGCACAGGCTATATGCAGCTGAGCAGCCTCACATATGAGAAATCGGCAGTCTATTACTGTTCAAGGCTGGTACTTTGGTCCATCCATTGGTACTTCAGTGTATGG
5281	TGACTGCAAACAATTACTCCGGCACAAGCTATATGCAGCAGAGCAGCCTCACATATGAGAGATCGGCAGTCTATTACTGTTCAAGGCTAGTACATTGGTCCATCCATTGGTACTTCAGTGTATGG
282	TCATCTCCAGAGACAACGCCAAAAATACGCTGTACCTGCAAATGAGCAAAGTGAGATCTGAGGACACAGCCCTTTATTACTGTGCAAGCAGGCAGCTAGCCTCTGCAGTGCCTCCCTACTACTGG
1282	TAATCTCCAGAGACGACGCCAAAAATACGCTGTACCTGCAAATGAGCAAAGTGAGATCTGAGGACACAGCCCTTTATTACTGTGCAAGCAGGCAGGTCGCCTCTGCAGTGCCTCCCTACTATTGG
2282	TAATCTCCAGAGACGACGGCAAAAATACGCTGTACCTGCAAATGTGCATAGTGAGATCTGAGGACACAGCCTTTTATTACTGTGCGAGCAGGCAGGTCGCCTCTGCAGTGCCTCCCTACTATTGG
3282	TAATATCCAGAGACGACGGCAAAAATATGCTGTACCTGCAAATGTGCATAGTGAGATCTGAGGACACAGCCTGCTATTACTGTGCGAGCAGGCAGGTCGCCTCTGCAATGCCTCCCTACTATTGG
4282	TAATATCCAGAGACGTCGGCAAAAATATGCTGTACCTGCAAATGTGCATAGTGAGATCTGAGGACACAGCCTGCTATTACTGTGCGAGCAGGCAGGTCACTTCTGCAATCTCTCCCTACTATTGG
5282	CAATATCCAGAGTCGTCGGCAAAAATGTGCTGTACCTGCAAATGTGCATAGTGAGATCTGAGGACACAGTCTGCTATTATTGTGCGAGCAGGCAGGTCACTTCTGCAATCTCTCCCTACTATTGG
283	CACTGACTGTAGACACATCCTCCAGCACAGCCTACATGCAGCTCAGCAGCCTGACATCTGAGGACTCTGCGGTCTATTACTGTGCAGCCTATGATGGTTACCCATACTGGTACTTCGATGTCTGG
1283	CACTGACTGTAGACACATCCTCCAGCACAGCCTACATGCAGCACAGCAGTCTGACATCTGAGGACTCTGCGGCCTATTACTGTGCAGCCTATGATCGTTACCCATTCTGGTACTTCGATGTCTGG
2283	CACTGACTGTAGACACATCCTCCAGCACAGCCTACATGCAGCACAGGAGTCTGACATCTGAGGACTCTGTGGCCTATTACTGTGCAGCCTATGATCGTTACCCATTCTGGCACATCGATATCTGG
3283	CACTGACTGTCGACACATCTATCAGCACAGCCTACATGCAGCACAGGAGTCTGACATCAGAGGACTCTGTGGCCTATTACTGTGCAGCCTATGATCGTTACCCATTCTGGCACATCGATATCTGG
4283	CACTGACAGTCGACACATCTATCAGCACAGCCTACATGCGGCACAGGAGTCTGACATCAGAGGACTCTGTGCCCTATTACTGTGCAGCCTATGATCGTTACCCATTCTGGCCCATCGATAGCTGG
5283	CACTGACAGTCGACACATCTATCAGCAAAGCCTACATGCGGCACGGGAGTCTGACATCAGAGGACTCTGTACCCTATTACTGTGCGGCTTATGATCGTTACCCATTCTGGCCCATCGATAGCTGG
284	ATGTAAAGGGCCGATTCACCATCTCCAGAGACAATGCCAAGAACAACCTGTACCTGCAAATGAGCCATCTGAAGTCTGAGGACACAGCCATGTATTACTGTGCAAGAGATCACAGGGGAGGCTGG
1284	ATGTAAAGGGCCGATTTACCATCTCCAGAGACAATGCCGAGAACAACCTGTACCTGCAAATGAGCCATCCGAAGTCTGAGGACTCAGCCATGTATTACTGTGCAAGAGATCACTGGGGAGGCTGG
2284	ATGTAAAGGGCCGATTTACCTTCTCCAGAGACAATGCCGAGGACAGCCTATACCTGCAAATGAGCCATCCGAAGTGTGAGGACTCAGCCATGTATTACTGTGCAAGAGATCACTGGGGAGGCTGG
3284	ATGTAAAGGGCCGATATACCTTCTCCAGAGCCAATGCCGAGGACAGCCTATACCTGCGAATGAGCCATCCGAGGTGTGAGGACTTAGCCATGTATTACTGTGCAAGAGATCACTGGGGAGGCTGG
4284	ATGTAAAGGGCCAATATACCTTCTCCAGAGCCAATGTCGAGGACAGCCTATACCTGCGAATGAGCCATCCGAGGTGTGAGGACTTAGCCTTGTATTACTGTGCACGAGATCACTGGGGAGGTTGG
5284	ATGTAAAGGGCCAATATACCTTCTACAGAGCCAATGTCGAGGACAGCCTATACCTGCGAATGAGCCATCCGAGGTGTGAGGACTTCGCCTTGTATTACTGTACACGAGACCACTGGGGAAGTTGG
285	CTAGCACAGCCTACATGGAGCTCCGCAGCCTGACATCTGAGGACTCTGCAGTCTATTACTGTGCAAGAGGCGAGCCAGCTAGCCTCTGCAGTGCCACAAGGTATTACTATGCTATGGACTACTGG
1285	CTAGCACAGCCTACATGGAGCTCCGCAGCCTGACATCTGAGGACTCTGCATTCTATTACTGTGCGAGAGGCGAGCCAGCTAGCGTCTGCAGAGCCACAAGGTATTATTATGCTATGGACTACTGG
2285	CTAGCACAGCCTACATGGAGGTCCGCCGCCTGATATCTGAGGACTCTGCATTCTATTACTGTGCGAGAGGCGAGCCAGCTAGCGTCTGCAGAGCCACATGGTATTTTTATGCTATGGACTACTGG
3285	CTAGCACAGCCTACATGGCGGTTCGCCGCCTGATATCTGAGGGCTCTGCATTCTATTACTGTGCGAGAGGCGAGCGAGCTAGCGTCTGCAGAGCCACATGGTATTTTTATGTTATGGACTACTGG
4285	CTAGCACAGCCTACATGGCGGTTCGCCGCCTGATATCTGAGGGCTCTGCATTCTATTGCTGTGCGAGAGGCCAGCGAGCTAGCGCCTGCAGAGCCACATGGTTTTTTTATGTTATGGATTACTGG
5285	CTAGCATAGCCTACATGGCGGTTCGCCGCCTAATACCTGAGGGCCCTGCATTCTATCGCTGTGCGAGAGGCCAGCGAGCTAGCGCCTGCAGAGCCACATGGTTTTTTTATGTTATGGATTACTGG
286	TGAAGGGCCGATTCACCATCTCCAGAGACAATGCCAAGAACACCCTGTTCCTGCAAATGACCAGTCTGAGGTCTGAGGACACGGCCATGTATTACTGTGCAAGGGTGAATGACTTCGATGTCTGG
1286	TGAAGGGCCGATTCACCATCTCCAGAGACAATGCAGGGAACACCCTGTTCCTGCAAATGACCAGTCTGAGGTCTGAGGACACGGCCATGTATTACTGTGCAAGGGTGTATGACTTCGGTGTCTGG
2286	TGAACGGCCGATTCACCATCTCCAGAGACAATGCAGGGAACACCCTGTCCCTGCAAATGACCAGCCTGAGGTCTGACGGCACGGCCATGTATTACTGTGCAAGGGTGTATGACTTCGGTGTCTGG
3286	TGAACGGCCGATTCGCCATCTCTAGAGACAGTGCAGGGAACACCCTGTCCCTGCAAATGACCAGCCTGAGGCCTGACGGCACGGCCATGTATTACTGTGCAAGGGTGTATGACTTAGGTGTCTGG
4286	TGAACGGCCGATTCGTCATTTCTAGAGACAGGGCAGGGAACACCCTGTCCCTGCAAATGACCAGCCTGAGGCCTGACGGCTCGGCCATGTGTTACTGTGCAAGGGTGTATGACTTAGGTGTCTGG
5286	TGAACGGCCGATTCGTCATTTCTAGAGTCAGGGCAGGGGACACCCTGTCCCTGCAAATGACCAGCCTGCGGCCTAACGGCTCGGCCATGTGTTACTGTGCAGGGGTGTATGACTTAGGTGTCTGG
287	GCAAGGCCACATTGACTGTAGACAAGTCCTCTAGCACAGCCTACATGGAGCTCCGCAGCCTGACATCTGAGGACTCTGCAGTCTATTACTGTGCAAGAATACCTAGAGGGTACTTTGACTACTGG
1287	GCAAGGCCACATTGACTGGAGACATGTCCTCTAGCACAGCCTACACGGAGCTCCGCAGCCTGACATCTGAGGACTCTGCAGTCTATAACTGTGCAAGAATACCTAGAGGGTACCTTGACTACTGG
2287	GCAAGGCCACATTGACTGGAGACATGTCCTCTAGCACAGCCTACACGGAGCTCCGCAGCCTGACATCTGAGGACTCTGCAATCTATAGCTGTGTAAGGACACCTAGAGGGTACCTTGACTACTGG
3287	GCAAGGCCACATTGACTGGAGACATGTCCTCTAGCACGGCCTACACGGAGCTCCGCAGCCTGACATATGAGGATTCTGCAATCTATAGCTGTGTCAGGACACCTAGAGGGTACCCTGACTACTGG
4287	GCATGGCCACATTGACTGGAGACATGTCCTCAAGCACGGCCTACACGGAGCACCGCAGCCTGACATATGAGGATTCTGCAATCTATAGCTGTGTCAGGACACCTAGAGGGTGCCCTTACTACTGG
5287	GCATGGCCACATCGATTGGAGACATGTCCTCAAGCACGGCCTGCACGGAGCACCGCAGCCTGACATATGAGGATTCTGCGATCTATAGCTGTGTCGGGACACCTAGAGGGTGCCCTTACTACTGG
288	TCTCCAGAGACAATGCCAAGAACACCCTGTTCCTGCAAATGACCAGTCTGAGGTCTGAGGACACGGCCATGTATTACTGTGCAAGCCTCCCCTACTATGGTAATTGGGAGTACTTCGATGTCTGG
1288	TCTCCAGAAGCAATGCCAAGAACACCCTGTTCCTGCAAATGACCAGTCTGAGGTCTGTGAACACGGCCATGTATTACTGTGCAAGCTTCCCCTACTATGGTAATTGGGAGTACTTCGATGTCTGG
2288	TCTCCAGAAGCAATCCCAAGAACACCCTGTTCTTGCAAATGACCAGTCTGAGGTCTGTGAACACGGCCACGTACTACTGTGCAAGCTTCCCCTACTATGGTATTTGGGAGTACTTCGATGTCTGG
3288	TCTCCAGAAGCAATCCCAAGAACACCCTGTTCTTGCAAATCACCAGTCTGAGGTCTGTGAACACGGCCTCGTACTACTGTACACGCTTCCCCTACTATGGTATTTGGGAGTACTTCGCTGTCTGG
4288	TCTCCAGAAGCAATCCCAAGAACACCTTGTTCTTGCAAACCACCAGTCTGAGGTCTGTGAACACGGCCTCGTACTACTGTATACGCTTCCCCCACTATGGTATTTGGGAGTACTTCGCGGTCTGG
5288	TCTCCAGAAGCATTCCCAAGAACACCTTGTTCTTGCAAACCACCAGTCTGAGGTCTGTGAACACGGCCTCGTACTACTGTATACGCTACCCCCCTTATGGTATTTGGGAGTACTTCGCGGTGTGG
289	CCACATTGACTGTAGACAAGTCCTCCAGCACAGCCTACATGGAGCTCCGCAGCCTGACATCTGAGGACTCTGCAGTCTATTACTGTGCAAGAGCCTCTGCAGTGCCACAACCCTTTGACTACTGG
1289	CCACATTGACTGTAGACAAGTCCTCCAGCACAGCCTACATGGAGCTCCGCAGCCTGACATCTGAGGACTCTGCAGTCTATTACTGTGCAAGAGCCTCTGCAGTGCCACACCGGTTTGACTGTTGG
2289	CCACATTGACTGTAGACAAGTCCTCCAGCTCAGTCCACATGGAGCTCCGCAGCCTGACATCTGAGGACTCTGCAGTCTATTACTGTGCAAGAGCCTCTGCAGTGCCACACCGGCCTGACTGTTGG
3289	CCACATTGACTGTAGACAAGTCCTCCAGCTCAGTCCACATGGAGCTCCGCAGCCTGACATGTCAGGACCCTGCAGTCTATTACTGTGCGAGAACCTCTGCAGTGCCACACCGGCCTGACTGTTGG
4289	TCACATTGACCGTAGACAAGTCCTCCAGCTCAGTCCACGTGGAGCTCCGCAGTCTGACATGTCAGGACCCTGCAGTTTATTACTGTGCGAGAACCTCTGCAGTGCCACACCGGCCTGACTGTTGG
5289	TCACATCGACCGTAGACAAGTCCTCCAGCTCCGTCCACGTGGAGCTCCGCAGTCAGACATGCCAGGACCCTGCAGTTTATTACTGTGCGAGAACCTCAGCAGTGCCACACCGGCCTGACTGTTGG
290	CATTGACTGTAGACATATCCTCTAGCACAGCCTATATGGAGCTTAGCAGATTGACATCTGAAGACTCAGAGGTATATTACTGTGCAAGAGAGGGGAATACCTACAGGGAGTACTTTGACTACTGG
1290	CATTGACTGTAGACATCTCCTCTAGCATAGCCTATATGGAGCTTAGCAGATTGGCATCTCAAGACTCAGAGGTATATTACTGTGCAAGAGAGGGGAATACCTACAGGAAGTACTTTGACTACTGG
2290	CATTGACTGTAGACATCTCCTCTAGTATAGCCTATATGGAGCTTAGCAGATTGGCATCTCAAGACCCAGAGGTATATTACTGTGCAAGAGGCGGGAATACCTACAGGAAATACTTTGACTACTGG
3290	CATTGAATGTAGACATCTCCTATAGTATAGCCTATATGGAGCTTAGCAGATTGGCATCTCAAGACCCAGAGGTATATTACTGTACAAGAGGCGGGAGTATCTACAGGAAATACTTTGACTACTGG
4290	CATTGAATGTAGACATCTCCTATAGTATAGCCTATATGGAGCTTAGCAGATTGGCATCTCCGGACCCAGAGGTATATTACTGTACAAGAGGCGGAAGTATTTACGGGAAATACTTTGACTACTGG
5290	CATTGAATGTAGACATCTCCTATAGTATAGCCTATACGGAGCTTAGCAGATTGGCAACTCCGGACCCAGAGGTGTATTACTGTACGAGAGGCGGAAGTATTTACGGGAAATACTTTTACTACTGG
291	CATTCTCTGTAGACCGGTCCTCCAGCACAGTGTACATGGTGTTGAACAGCCTGACATCTGAGGACCCTGCTGTCTATTACTGTGGAAGGGCCTCCCCCCTCACAGCTCGGGCTAATGCTTACTGG
1291	CATTCTCTGTAGACCGGTTCTCCAACACAGTGTACATGGAGTTGAACAGCCTGACATCTGAGGACCCTGCTGTCTATTACTGTGGAAGGGCTTCCCTCCTCACAGCTCGGGCTAATGCTTACTGG
2291	CATTCTCTGTAGACCGGTTCTCCAACACAGTGTACATGAAGTTGAACAGCCTGTCATCTGAGGACCCTGTTGTCTATTACTGTGGAAGGGCTTCCCTCCTTACAGCTCGGGCTAATGCTTGCTGG
3291	CATTCTTTGTAGACCGGTTCTCCAACACAGTGTACATGAAGCTGGACAGCCTGTCATCTGAGGACCCTGTTGTCTATTACTGTGGAAGGGATTCCCTCCTTACAGCTCGAGCTAATGCTTGCTGG
4291	CATTCTTTGTTGACCGGTTCTCCAACACAGTGTACATGAAGCTGGACAGCCTGTCATCTAAGGACCCTGTTGTCTATTACTGTGGCAGAGATTCCCTCCTTACAGATCGAGCTAATGCTTGCTGG
5291	CATTCTTTGTTGATCGGTTCTCCAACACAGTGTACATGAAGCTGGGCAGCCTGTCATCTAAGGACCCTGTTGTCTATTACTGTGGCAGAGATTTCGTCCTTACAGATCTAGCTAATGCTTGCTGG
292	TCAAGGGCAAGGCCACATTGACTGTAGACACATCCTCCAGCACAGCCTACATGCAGCTCAGCAGCCTGACCTCTGAGGACTCTGCGGTCTATTTCTGTGCAAGGCCCCACTACTTTGACTACTGG
1292	TCAAGGGCAAGGCCACATTGACTGTAGACATATCCTCAAGCACAGCCTACATGCAGCTCAGCAGCCTGACATCTGGGGACTCTGCGGTCTATTTCTGTGAAAGGCCCCACTACTTTGACTACTGG
2292	TCAAAGGCAAGGCCACATTGACTGTAGACATATCCTCAAGCACAACCTACATGCAGCTCAGCAGCCTGACAACTGGGGACTCGGCGGTCTGTTTCTGTGAAAGGCCCCACTACTTTGACTACTGG
3292	TGAAAGGCAAGGCCACATTGACTGCAGACATATCCTCAAGCACAACCTACATGCAGCTCGGCAGCCTGACAACTGGGGACTCGGCGGTCTGTTTCTGTGAAAGACCCCACAACTTTGACTACTGG
4292	TGAAAGGCAAGGCCACATTGCCTGCAGACATATCCTCAAACATAACCTACATGCAGCTCGGCAGCCTGACAACGGGGGACTCGGCGGTCTGTTTCTGTGAAAGACCCCACACCTTTGACTACTGG
5292	TGAAAGGCAAGGCCACATTGCCTGCAGACATATCCTCAAACGTGACCTACATGCAGCTCGGCAGCCTGACAACGGGGGACTCGGGGGTCTGTTTCTGTGAAAGACTCCACACCTTTGCCTACTGG
293	ATAATTCCCAAAGCATCCTCTATCTTCAAATGAATGCCCTGAGAGCTGAGGACAGTGCCACTTATTACTGTGCAAAAGATAGAGCTAGCCTCTGCAGTGCCACAAGAGGGGCTATGGACTACTGG
1293	ATAATTCCCAAAGTATCCTCTATCTTCAAATGAGTGCCCTGAGAGCTGAGGACAGAGCCACTTATTACTGTGCAAAAGATAGAGCTAGCCTCTGCAGTGCCACAAAAGGGGCTATGGTCTACTGG
2293	ATAATTCCCACAGTATCCTCTACTTTCAAATGAGTGCCCTGAGAGCTGAGGACAGAGCCACTTATTACTGTGCAAAAGATGGAGCTAGCCTCTGTAGTGCCACAAAAGGGGCTATGGTCTACTGG
3293	ATAATTCCCACAGTATCCTCTACTTTCAAATGAGTGCCCTGAGAGCTGAGGACAGAGTCACTTATTACTGTGCAATAGATGGAGCTAGCCTCTGTAGTGCTACAAAAAGGGCTATGGTCTGCTGG
4293	ATAATACCCACAGTATCCTCTACTTTAAAATGAGAGCCCTAAGAGCTGAGGACAGAGTCACTTATTACTGTGCAATAGATGGAGCTAGCCTCTATAGTGCTACAAAAAGGGCTATGGTCTGCTGG
5293	ATGATACCCACAGTATCCTCTGCTTTAAAATGAGAGCCCTAAGAGCTGAGGACAGAGTCACTTATTACTGTGCAATAGATGAAGCTAGCCTCTATAGTGCTATAAAAAGGGCTAGGGTCTGCTGG
294	CCACACTGACTGTAGACAAACCCTCCAGCACAGCCTACATGCAGCTCAGCAGCCTGACATCTGAGGACTCTGCGGTCTATTACTGTGCAAGAGTAAGACCCCCTTCCCTCTGGTTTGCTTACTGG
1294	CCACACTGACTGCAGACAAACCCTCCAGCACAGCTTACATGCAGCTCAGCAGCCTGACATCTGAGGACTCTGCGGTCTGTTACTGTGCAAGAGTAAGACCCCCTTCCCTCTGGTTTGCCCACTGG
2294	CCACACTGACTGCAGACAGACCCTCCAGCACAGCTTACATGCAGCTCAGCAGCCTGACATCTGAGGATTCTGCGGTCAGTTACTGTGCTAGAGTAGGACCCCCTTCCCTCTGGTTTGCCCACTGG
3294	CCACACTGACTGCAGACAGACCCTCCAGCACAGCTTACATGCAGCTCAGCAGCCCGACATCTGAGGATTCTGTCGTCAGTTACTGTGCTAGAGCAGGACCCCCTTCCCTCTCGTTTGCCCACTGG
4294	CCACACTGACTGCAGACAGACCCCCCAGCACAGCTTACATGCAGCTCAGCAACCCGACATCTGTGGATTCTGTCGTCAGTTACTGTGCTAGAGCAGGATCTCCTTCCCTCTCGTTTGCCCACTGG
5294	CCACACTAACTGCAGACAGACCCCCCAGCATAGCTTACATGCAGCTCAGCAATCCGACATCTGTGGATTCTGTCGACAGTTACTGTGCTAGAGCAGGGTCTCCTTCCCTCTCGTTTGCCCACTGG
295	ATGGGAGGTTCACCATCTCAAGAGATGATTCCAAAAGTAGTGTCTACCTGCAAATGAACAGCTTAAGAGCTGAAGATACTGGCATTTATTACTGTACAAGGGGGCACTGGTACTTCGATGTCTGG
1295	ATAGGAGGTTCACCATCTCAAGAGATGATTCCAAAAGTAGTGTCTACCTGCAAATGGACAGCATAGGAGCTGAAGATACTGGCATTTATTACTGTACAAGGGGGCACTGGTATTTCGATGTCTGG
2295	ATAGGAGGTTCACCATCTCAAGAGATGACTCCAAAAGTAATGTCTACCTGCAAATGGACAGCATAGGAGCTGAAGATACTGGCATTTATTACTGTACAAGGGGGCACCGGTATTTTGTTGTCTGG
3295	ATAGCAGGTTCACCATCTCAAGAGATGACTCCAAATGTAATGTTTACCTGCAAATGGACAGCATAGGAGCTGAAGATACTGGCATTTACTACTGTACAAGGGGGCACCGGTATTTTATTGTCTGG
4295	ATAGCAGGTTCACCATCTCAAGAGATGACTCCACATGTAATGTTTACCTGCAAATGGACAGCATAGGAGCCGAAGATACTGGCATTTACTACTGTACAAGTGCGCACCGCTATTTTATTGTCTGG
5295	ATAGCAGGTTCACCATCCCAAAAGATGACTCCACATGTAATGTTTACCTGCAAATGGACAGCATAGGAGCCGAAGATACTGGTATTTACCACTGTACAGGTGCGCACCGCTATTTTATTGTCTGG
296	TCAAGGGCAAGGCCACACTGACTTTAGACACATCCTCCAGCACAGCCTACATGCAGCTCAGCAGCCTGACATCTGAAGACTCTGCGGTCTATTTCTGTGCAGAATACTATGCTATGGACTACTGG
1296	TCAAGGGCAAGGCCACACTGACTTTAGACACAACCTCCAGCGCAGCCTACAAGCAGCTCAGCAGCCTGACATCTGAAGACTCTGCGGTCTATTTCTGTGCAGGATACTATGGTATGGACTACTGG
2296	TCACGGGCAAGGCCACACTGACTTTAGACACGACCTCCAGCGCAGCCTACAAGCAGCTTAGCAGCCTGACATCTGAAGACTCTGCGGTCTATTTCTGTGCGGGTTACTATGGTATGGACTACTGG
3296	TCACGGGCAAGGCCACACTGGCTTTAGACACGATTTCCAGCGCAGCCTACAAGCAGCTTAGCAGCCTGACATCTGAAGTCTCTGCGGTCTATTTCTGTGCGGGTTACTATGGAATGGACTACTGG
4296	TCACGGGCAAGGCCCCACTGGCTTTAGACACGATTTCCAGCGCAGCCTTCAAGCAGCTTAGCAGTCTGCCATCTGAATTCTCTGCGGTCTATTTCTGTGCGGGTTACTATGGAATGGACTACTGG
5296	TCACGGGCAAGGCCCCACTGGCTTTAGTCACGATTTCCAGCGCAGCCTTCAAGCAGCTTAGCAGTCTGCCCTTTGAATTCTCTGCGGTCTATTTCTGTGCGCGTTACTATGGAATGGACTGCTGG
297	TCTCCAAAGACACCTCCAACAACCAAGCATTCCTGAATATCATCACTGTGGAAACTGCAGATACTGCCATATACTACTGTGCTCAGAGTATGGCCTACTATGATTACGACTACTTTGACTACTGG
1297	TCTCCAAAGACACCTCCAACAACCAAGCATTCTTGAACATCATCGCTGTGGAAACTACAGATACTGCCATATACTACTGTGCTCAGAGTATGGCCTACTATGATTACGACTACATTGACTACTGG
2297	TCCCCAAAGACACCTCCAACAACCAAGCTTTCTTGAACATCATCGCTGTGGAAACTATAGATACTGCCATACACTACTGTGCTCAGAGTCTGGCCTACTATGATTACGACTACATTGACTACTGG
3297	TCCCCAAATACACCTCCAACAGCCAAGCTTTCTTGAACATCATCGCTGTGGAAACTATAGATACTGCCATACACTACTGTGCTCAGAGCCTGGCCTACTATGATTACGAGTACATCGACTACTGG
4297	TCCCCAAATACACCTCCAACAGCCAAGCTTTCTTGAACATCATTGCTATGGAAGCTATAGATACTGCCATACACTACTGTGCTCAGAGCCTGGCTTACTATGATTACGAGTACATCGACCACTGG
5297	TCCCCAAATGCACCTCCGACAGCCGAGCTTTCTTGAACATCATTGCTATGGAAGCTATAGATACTGCCATACTCCACTGTGCTCAGAGCCTGGCTTACTATGATTACGAGTACATCGACCACTGG
298	ACACTGTGACGGGCCGATTCACCATCTCTAGAGAGAATGCCAAGAACACCCTGTACCTGGAAATGAGCAGTCTGAGGTCTGAGGACACGGCCATGTATTACTGTGCAAGGAGCAAAGCGATCTGG
1298	ACACTGTGACGGGCCGATTCACTATCTCTAGAGAGAATGCCAAGAACACGCTGGACCTGGAAATAAGCAGTCTGCGGTCTGAGGACACGGCCATGTATTACTGTGCAAGGAGCAAAGCGATCTGG
2298	ACACTGTAACGAGCCGATCCACTATCTCTAGAGAGTATGCCAAGAACACGCCGGACCTGGAAATAAGCAGTCTGCGGTCTGAGGACACGGCCATGTATTACTGTGCAAGGAGCAAAGCGATCTGG
3298	ATACTGTAACGAGCCGATCCACTATCTCTAGAGAGTATGCCAAGAACACGCCGGACCTGGAAATAAGCAGACAGCGGTCTGAGGACACGGCCATGTACTACTGTGCAAGGAGCAAAACGATCTGG
4298	ATACTGTAACGAGCCGATCCACTATCTCTAGAGAGTATGCCAAGAACGCGCCGGACCTGGAAACATGCAGACAGCGGTCTGAGGATACGGCCATGTACTACTGTGCAAAGAGCAAAACGATCTGG
5298	ATACTGTAACGAGCAGATCCACTATCTCTAGAGAGTATGCCAAAAGCGCGCCGGACCTGGAAACATGCAGACAGCGGTCTGAGGATCCAGCCATGTACTACTGTGCAAAGAGCAAAACGATCTGG
299	TCACCATCTCCAGAGACAATGCCAAGAACACCCTGTACCTGCAAATGAGCAGTCTGAAGTCTGAGGACACAGCCATGTATTACTGTGCAAGACCTAGTAGCTCTTACTGGTACTTCGATGTCTGG
1299	TCACCATCTCAAGAGACAATGCCAAGAACACCCTGTACCTGCAAATGAGCAGTCTGAAGTCTGAGGACACAGCCATGTATTACTGTACGAGATCTAGTAGTTCTTACTGGTACTTCGATGTCTGG
2299	TCACCATCTCAAGAGACAATCCCAAGAACACCCTTTACCTCCAAATGAGCAGTCTGAAGTCTGACGACACAGCCATGTATTACTGTACGAGATCTAGTAGTTCTTACTGGTACTACGATGTCTGG
3299	TCAACATCTCAAGCGACAATCCAAAAAACACCCTTTACCTCCAAATGAGCAGTCTGAAGTCTGACGACACAGCCACGTATTACTGTACGAGATCTAGTAGTTCTTACTGGTACTACGATGTCTGG
4299	TCAATATCTCAAGCGACAATCCAAAAAACACCCTTTACCTCCAAATGAGCAGTCTGCAGTCTGACGACACAGCCACGTATTCCTGTACGAGATCTAATAGTTCTTACTGGTACTACGATATCTGG
5299	TCAATATCTCAAGCAACGATCCAAAAAACACCCTTGACCTCCAAATGAGCAGTCTGCAGTCTGACGACACAGCCGCGTATTCCTGTACGAGATCTAATAGTTCTCACTGGTACTACGATATCTGG
300	CAATCTCCAAGGATACCTCCAACAACCAGGTATTCCTCAAGATCGCCAGTGTGGACACTGCAGATACTGCCACATACTACTGTGCTCGAATGACAGCTAGCCTCTGCAACTACTTTGACTACTGG
1300	CAATCTTAAAGGATACCTCCAATAACCAGGGATTCCTCAAGATCGCCAGTGTGGACACTGCAGATACTGCCACATACTATTGTGCTCGAATGACAGCTAGCCTCTGCAACTACTTTGACTACTGG
2300	CAATCTTAAAGGATACCACTAATAACCGGGGATTCCTCAAGATCGCCAGTGTGGACACTGCAGATACTGCCACATACTATTGTGCTCGAATGACAGCTACCCTCTGCAACTACTTTGACTCCTGG
3300	AAATCTTAAAGGGTACCACTAATAACCGGGGATTCCTCAAGATCGCCGGTGAGGACACTGCAGATACTGCCACATACTATTGTGCTCGAATGACAGCTACCCTCTGGAACTACTTTGACTCCTGG
4300	AACTCTTAAAGGGTACCACTAATAACCGGGGCTTCCTCATGATCGCCGGTGAGGACACTGCAGATACTGCCACATACTATTGTGCGCGAATGACAGCTACCCCCTGGAACTACTTTGACTCCTGG
5300	AACTCTTAAAGGGTACCACTGATAACCGGGGCTATCTCATGATCGCCGGTGAGGACACTGCAGATACTGCCACATACTATTGTGCGCGAATGACAGCTACCCCCTGGAGCTACTTTGACACCTGG
301	CACAAAGCATGCTCTATCTGCAAATGAACAACCTGAAAACTGAGGACACAGCCATGTATTACTGTGTGAGAGGAGGGAGAAGGATTACTACGGTAGTAGCTGGTTACTATGCTATGGACTACTGG
1301	CACAAAGCATGCTCTATCTGCAAATGCACAATCTGAAAACTGAGGACACAGCCATGTATTACTGTGTGAGAGGAGGGAGGAGGATTACTACGGTAGTAGCCGGTTACTATGCTATGGATTACTGG
2301	CACAAAGCATGCTCCATCTGCAAATGCACAATCTGAAAACTGAGGACGCAGCCATGTATTGCTGTGTGAGAGGAGGGAGGAGGATTACTACGGTAGTACCCGGCTACTATGCTATGGATTACTGG
3301	CACAAAGCATGCTCCCTCTGCAAATGCACAATCTGAAAACTGAGGACGCAGTCGTGAATTGCTGTGTGAGAGGAGGGAGGAGGATTACTACGGTAGTACCCGGCTACTATGCGATGGATTACTGG
4301	CACTAAGCATGCTCCCTCGGCAAATGCACAATCTGAGAACTGAGGACGCAGTCGCGAATTGCTGTGTGAGAGGAGGGAGGAGGCTTACTACGGTAGTACCCGGCTACTATGCGATGGATTACTGG
5301	CACTAAGCATGTTCCCTCGGCAACTGCACAATCTGCGGACTGAGGACGCAGTCGCGAATCGCTGTGTGAGAGGAGGGAGGAGGCTTACTACGGTAGTACCCGGCTACTATGCGATGGATTACTGG
302	GGTTCACCATCTCAAGAGATGATTCCAAAAGTAGTGTCTACCTGCAAATGAACAACTTAAGGGCTGAAGACACTGGAATTTATTACTGCACAGTCTCTGCAGTGCCACAATGGTTTGCTTACTGG
1302	GGTTCACCATCTCAAGAGATAATTCCAAAAGTAGTGTCTACTTGCAAATGAACAACTTAAGGGCTGAAGACACTGGAATTTACTACTGCACAGTTTCCGCAGTGCCACAATGGTTTGCTTACTGG
2302	GGTTCACCACCTCAAGAGATAATTCCAAAAGTAGTGTCTACTTGCAAATGAACAACTTAAGGGTTGACGACACCGGAATTTACTACTGCACAGTTTCCGCAGTGCCACAATGGTTTGCTCACTGG
3302	GGTTCACCACCTTAAAAGATAATTCCAAAAGTAGTGTTTACTTGCAAATGAACAACTTAAGGGTTGACGACACCGGAATTCACTACTGCACAGTTTCCGCAGTGCCACAATGGTTTGCTCCCTGG
4302	GGTTCACCACCTTAAAAGATAATTCCAAAAGTAGTGTTTACTTGCAAATGAGCAAGTTAAGGGTGGACGACACCGGAATTCGCTACTGCACAGTTTCCGCAGTGTCACAATGGTTTGCTCCCTGG
5302	GGTTCACCACCTTAAAAGATAATTCCAATAGTAGTGTTTACTTGCAAATGAGCCAGTTAAGGGTGAACGATACCGGCATTCGCTACTGCACAGTTTCCGCAGTGTCACAATGGTTTGCTCCCTGG
303	TGAAAGGCAGATTCACCATCTCAAGAGATGATTCCAAAAGTAGTGTATACCTGCAAATGAACAACTTAAGAGCTGAAGACACGGGCATCTATTACTGTACATGGGGGATACAATTTGACTACTGG
1303	TGAAAGGCAGATTCACCGACTCAAGAGATGATTCCAAAAGTGGTGTACACCTGCAAATGAACAACTTAAGAGCTGAAGACACGGGCATCTATTACTGTACATGGGGGATGCAATTTGACTACTGG
2303	TGAAAGTCAGATTCACTGACTCAAGAGATGATTCCAGAAGAGGTGTACACCTGCAAATGAACAACTTAAGAGCTGAAGACACGGGCATCTATTACTGTACATGGGGGATGCAATTTAACTACTGG
3303	TGAAAGTCAGATTCACTGACTCAAGAGATGATTCCAGAAGAGGTGTACACCAGCATATGAACAACTTAAGAGCTGAAGACACGGGCATCTATTACTGTACAAGGGGGATGCTATTTAACTGCTGG
4303	TGAAGGTCAGATTCACTGACTCAAGAGATGTTTCCAGAAGAGGTGTACACCAGCATATGAACAACTTAAGAGCTGAGGACACGGGCATCTATGACTGTACAAGGGGGATGGTATTTAACTGCTGG
5303	TGAGGGTCAGATTCACTGATTCAAGAGATGTCTCCAGAAGAGGTGTACACCAGCATATGAACAACCTAAGAGCTGAGGACACGGGCATCCATGACTGTACAAGGGGGATGGTATTTAACTGCTGG
304	CTCTCAAAAGTCGAATCTCCATAACTCGAGACACATCCAAGAACCAGTATTACCTACAGTTGAATTCTGTGACTACTGAGGACGCAGCCACATATTACTGTGCAAGAGGCACGTTTGCTTACTGG
1304	CTCTTAAAAGTCGAATCTCCATAACTCGAGACACATCCCAGAACCAGTATTACCTACAGTTGAATTTTGTGACTACTGAGGACGCAGCCACATATTACTGTACAAGAGGCACGTTTGCTCACTGG
2304	CTCTTAAAAGTCGAATCTCCGTAACTCGAGACACATCCCAGAACCAGTATTACCTACAATTGAATTTTGTGACTACTGAGAACGCAGCCACATATTACTGTACAAGAGGCACGTCCGCTCACTGG
3304	CTCTTAAAAGTCGAATCTACGTAACTCGAGACACATCCCAGAACCAGTATTACCCGCAATTGAATTTTGCGACTACTGTGAACGCAGCCACATATTACTGTACAAGAGGCACGTCCGCTCACTGG
4304	CTCTTAAAAGTCGAATCTACGTAGATCGAGACACATCCCAGAACCAGTATTTCCCGCAATTGAATTTTGCGACTACTGTGAACGCAGCCACATATTACTGTACAAGAAGCACATCCGCTCACTGG
5304	CTCTTAAAAGTCGAATCTATGTAGATCGAGATACGTCCCAGAACCAGTATTTCCCGCAATTGAATTTTGCGGCTACTGTGAACGCAGCCACATATTACTGTACAAGAAGCACACCCGCTCACTGG
305	TAGACAAGTCCTCCAGCACAGCCTACATGGAGCTCCGCAGCCTGACATCTGAGGACTCTGCAGTCTATTACTGTGCAAGAGGGGTCTACTATGGTAACTACCCCCCCCCCTACTTTGACTACTGG
1305	CAGGCAAGTCCTCCAGCACAGCCTACATGAAGCTCCGCAGCCTGACATCTGAGGACTCTGCAGTCTATTACTGTGCAAGAGGGGTCTACTATGGTAACTACCCCCCCCCGTATTTTGACTACTGG
2305	CAGGCAAGTCCTCCAGCACAGCCTACATGAAGCTCCGCAGCCTGATATCTGAAGGTTCTGCAGTCTATTGCTGTGCAAGAGGGGTCTACTATGGTAACTACCCCCCCCCGTATTTTGACTACTGG
3305	CAGGCAAGTCCTCCAGCACAGGCTACATGAAGCCCCGCAGCCTGATATCTGAAGGTTCTGCAGTCTATTGCTGTGCAAGGGGGGTATACTATGGTAACTACCCCCCCCCGTATTTTGCCTACTGG
4305	CAGGCATGTCCTCCAGCACAGGCTACATGAAGCCCCGCAGCCTGATATCTGAAGGTTCTGCAGTCCATTGCTGTGCAAGGGGGGTATACTATGGTAACTCCCTCCCGCCGTATTTTGCCTACTGG
5305	CAGGCATATCCTCCAGCACAGGACACCTGAAACCCCGCAGCCTGATATCTGAAGGTTCTGCAGTCCATTGCTGTGCAAGGGGGGTATACTATGGTAACTCCCTCCCGCCGTATTTTGCCTACTGG
306	AGGCCACACTGACTGTAGACAAATCCTCCAGCACAGCCTACATGCAACTCAGCAGCCTGACATCTGAGGACTCTGCGGTCTATTACTGTGCAAGACTCAATACCTGGGTATACTTTGACTACTGG
1306	AGGCCACACTGACTGTAGACAAATCCTCCAGCACAGCCTACACGCAACTCTACAGCCTGACATCTGAGGACCCTGCGGTCTATTACTGTGCAAGATTCAATACCTGGGTATACTTTGACTACTGG
2306	AGGACACACTGACTGTAGACAAATCCTCCTGCACAGCCTACGCGCAACTCTACAGCCTGACATCTGAGGGCCCTGCGGTCTATTACTGTGCAAGATTCAATACCTGGGCATACTTTGACTACTGG
3306	AGGACACACCGACTGTAGACAAATCCTCCTGCACAGCCTACGCGCAACTCTACAGCCTGACATCCGAGGGCCATGCGGTCTATTACTGTGCAAGATTCAATACTTGGGCGTACTTTGACTACTGG
4306	AGGACACACCGATTGTAGACAAAGCCTCCTGCACAACCTACGCGCAACTCTACAGCCTGACATTCGAGGGCCATGCGGTCCATTACTGTGCAAGATTCAATACTTGGGCGTACTTTGACTACTGG
5306	AGGACAAACCGTTTGTAGACAAAGCCTCCTGCTCAACCTACGCGCAACTCTACAGCCTGACATTCGAGGGCCATGGGGTCCATTACTGTGCAAGATTCAATACTTGGGCGGACTTTGACTACTGG
307	GATTCACCATCTCCAGAGATGATTCACAAAGCATGCTCTATCTGCAAATGAACAACCTGAAAACTGAGGACACAGCCATGTATTACTGTGTGAGAGAATACCGTTACTATGCTATGGACTACTGG
1307	GGTTCACCATCTCCAGGGATGATTCACAAAGCATGCTCTATCTGCAAATGAACAACCTGAAAACTGAGGACACAGCCATGTATTACTGTGTGAGTGAATACCGTCACTATGCTATAGACTACTGG
2307	GGTTCACCATCTCCAGGGATGACTCACAGAGCATGCTCTATCTGCAAATGAACAACCTAAAAACTGAGGACACAGCCATGTATTACTGTGTGATTGAATACCGTCACTATGCTATAGTCTACTGG
3307	GGTTCACCATCTCCAGGGATGACTTACAGAGCATGCTCTATCTGCAAATGAACAACCTAAAAACTGAGGACACAGCCATGTGTTACTGTGTGATTGAATACCATCACTATGCCATATTCTACTGG
4307	GGTTCACCATTTCCAGGGATGACTTACCGAGCATGCTCTATCTGCGGATGAACAACCTAAAAACTGAGGACACAGCCATGTGTTACTGTGTGATTGAATACCATCACTATGCCATATTCGACTGG
5307	GGCTCACCATTTCCAGGGATGACTTACCGAGCATGCTCTATCTGCGGATGAACAACCTAAGAGCTGAGGACACAGCCATGTGTTACTGTGTGATTGAATACCATCACTACGTCATATTCGACTGG
308	TCTCCAGAGATGATTCAGAAAGCATGCTCTATCTGCAAATGAACAACTTGAAAACTGAGGACACAGCCATGTATTACTGTGTGAGACAGGATGGTAACTACCCCTACTGGTACTTCGATGTCTGG
1308	TCTCCAGAGATGATTCAGAAAGCGTGCTCTATCTGCAAATGAACAACTTGAAAATTGAGGACATAGCCATATATTACTGTGTGAGACAGGATGGTAAGTACCCCTACTGGTACTTCGATGTCTGG
2308	TCTCCAGAGATGATACAGAAAGCGTGCTCTCTCTGCAAATGAACAACTTGAAAATTGAGGACATAGCAATATATTACTGTGTGAGGCAGGATGGAAAGTACCCCTACTGGTACTTCGATGTCTGG
3308	TCTCCAGAGATGACACAGAAAGCGTGCTCTCTCTGCAAATGAGCAACTTGAAAATTGAGGACATAGCAATACATTACTGTGTGCAGCAGGATGGAAAGTACCCCTACTGGTACTTCGATGTCTGG
4308	TCTCCAGAGATGACACAGAAAGCGTGCTCTCTCTGCAAATGAGCACCTTGAAAATTGAGGACATAGCAATACATTACTGTGTACAGCACGATGGAAAGTACCCCTACTGGTGCTTCCATGTCTGG
5308	TCTCCAGAGATGACACAGAAAGAGTGCTCTCTCTGCAAATCAGCACCTTAAAAATTGAGAACATAGCAATACATTATTGTGTACAGCACGATGGAAAGTACCCCTACTGGTGCTTCCATGTCTGG
309	AGGGCAAGGCCAAACTGACTGCAGTCACATCCGCCAGCACTGCCTACATGGAGCTCAGCAGCCTGACAAATGAGGACTCTGCGGTCTATTACTGTACAAGGGCTAACTGGGAATTTGCTTACTGG
1309	AGGGCAAGACCAAACTGACTGCAGTCACATCCGCCAGTACTGCCTACATGGAGCTCAGCAGCCTGACAAGTGAGGACTCTGCGGTCTATTACTGTACAAGGGCTAAATGGGAATTTACTTACTGG
2309	AGGGCAAAACCAATCTGACTGCAGTCACATCCGCCAGTACTGCCTACATGGAGCTCAGCAGCCTGACGGGTAAGGACTCTGCGGTCTATTACTGTACAAGGGCTAAATGGGAATTTACTTACTGG
3309	AGGGCAAAACCAATCTGACTGCAGTCACATCCGCCAGTACTGCCTCTATGGAGCTCAGCAGCCTGACGGGTAAGGACTCTCCGGTCTATTACTGTACAAGGGTTAAATGGGAATTTATTTACTGG
4309	AGGGCAGAACCAATCTGACTGCAGTCCCATCCGCCAGTACTGCCTCTATGGAGCTCAGCAGCCTGACGGGTAAGGACTCTCCGGTCTGTTACTGTACGAGGGTTAGATGGGAATTTATTTACTGG
5309	AGGGCAGAACCAATCAGACTGCAGTCCCATCCGCCAGTACTGACTCTATGGGGCTCAGCAGCCTGACGGGTAAGGACTCTCCGGTCTGTTACTGTACGAGGGTTAGATGGGAATTTATGTGCTGG
310	CCATCTCCAGAGACAATGCCAAGAACAACCTGTACCTGCAAATGAGCCATCTGAAGTCTGAGGACACAGCCATGTATTACTGTGCAAGAGGGGAGCGGTTACGACGTAGATGGTTTGCTTACTGG
1310	TCATCTCCAGAGACAATGCCAAGAACAACCTATACCTGCATATGAGCCATCTGGAGTCTGAGGACACTGCCATGTATTACTGTGCAAGAGGGGAGCGGTTACGACGTAGATGGTTTGCTTACTGG
2310	TCATCTCCAGAGATAACGCCAAGAACAACCTATGCCTGCATATGAGCCATCTGGAGTCTGAGGACACTACCATGTATTACTGTGCAAGAGGAGAGCGGTTACGACGTAGATGGTTTGCTTACTGG
3310	TCATCTCCAGAGATAGCGCCAAGAGCAACATATGCCTGCATACGAGCCATCTGGAGTCTGAGGACACTACCATGTATTACTGTGCAAGAGGAGAGCGATTACGACGTAGATGGTTTGCTTACTGG
4310	TCATATCCAGAGATAGCGCCAAGAGCAACATATGCCTGCATACGAGCCATCTGGAGTCTGAGGACACTACCATGTATTACTGTGCAAGAGGACAGCGAGTGCGACGCAGATGGTTTGCTTACTGG
5310	TCTTATCCAGGGATAGCGCCAAGAGCAACATAAGCCAGCATACGAGCCATCTGGAGTCTGAGGCCACTACCATGTATTACTGTGCAAGAGGACAGCGAGTGCGACGCAGATGGTTTGCTTACTGG
311	GCAAGGCCACATTGACTGTTGACAAGTCCTCCAGCACAGCCTACATGGAGCTCAACAGCCTGACATCTGAGGACTCTGCAGTCTATTACTGTGCAAGGGGTATGATCCCTGCTATGGACTACTGG
1311	GCAAGGCCACATTGACTGTTGACAAATCCTCCAGCACAGCCTACATGGAGCTCAACAGCCTGACATCTGAGGACTCTGTAGTCTATTACTGTGCGTGGGGTACGATCCCTGCTATGGACTACTGG
2311	GCAAGGCCACTTTGACTGTTGGCAAATCCTCCAGCACAGCCTACATGGAGCTCAACAGCCTTACATCTGAGGACTCTGTAGTATATTACTGTGCGTGGGGTACGACCCCTGCTATGGACTACTGG
3311	GCCAGGCAACTTTGACTGTTGGCAAATCCTCCAGCACAGCCCACATGGAGCTCAACAAGCTTACATCTGAGGACTCTGTAGTATATTACTGTGCGTGGGGTACGACCCCTGCTATGGACTACTGG
4311	GCCAGGAAACTTTGACTGTTGGCAAATCCTCCAGCACAGCCCACATGGAGCTCTACAAGCTTACATCTGAGGACACTGTAGTATATTACTGTCCGTGGGGAACGACCCCTGCTATGGACTACTGG
5311	GCCAGGAAACTTTGACTGTTGGCGAACGCTCCAGTACAGCCCACATGGAGCTCTACAAGCTTACATCTGAGGACACTGTAGTATATTACTGTCCGTGGGGAACGACCCCTGGTATGGACTACTGG
312	AGGCCACACTGACTGCAGACAAATCCTCCAGCACAGCCTACATGCAGCTCAGCAGCCTGACCTCTGAGGACTCTGCGGTCTATTTCTGTGCAAGGACAGCTCAGGCTACCTGGTTTGCTTACTGG
1312	AGGCCACACTGACTGCAGGTAAATCCTCCAGCACCGCCTACATCCAGCTCAGCAGCCTGACCTCTGAGGACTCTGCGGTTTATTTCTGTGCAAGGACAGCTCAGGCTACCTGGTTTGCTTACTGG
2312	AGGCCACACTGACTGCAGGTCAATCCTCCAGCGCCGCCTACATCCAGCTCAGCAGCATGACCTCTGAGGACTCTGTGGTTTATTTCTGTGCAAGGACAGCTCAGGCTACCTGGTTTGCTTTCTGG
3312	AGGCCACACTGACTGCAGGTCAATCCTCCACCGCCGCCTACATCCAGCTCAGCAGCATGACCTCTGAAGACCCTGTGGTTTATTTCTGTGCAAGGACAGCTCAGGCCACCTGGTTTGCTTTTTGG
4312	AGGCCACACCGACTGCAGGTCAATCTTCCACCGCCGCCTACATCCAGCTCAGCAGCATGACGTCTGAAGACCCTGTGGTTTATTTCTGTGCAAGGGTAGCTCAGGCCACCTGGTTTGCTTTTTGG
5312	AGGCCACACCGACTGTAGGTCAGTCTTCCACCGCCGCCTACATCCAGCTCAGCAGCATGACGCCTGAAGACCCTGTGGTTTATTTTTGTGCAAGGGTAGCTCAAGCCACCTGGTTTGCTTTTTGG
313	AGAAGTTCAAGGGCAAGGCCACACTGACTGTAGACAAATCCTCCAGCACAGCCTACATGCAGCTCAGCAGCCTGACATCTGAAGACTCTGCGGTCTATTTCTGTGCAAGGGCGGAAGATGTCTGG
1313	AGAAGTTCAAGGGCAAGGCCAGACTGACTGTAGACAAATCCTCCAGCACAGCCTATATGCAGCTCGACAGCTTGACATCTGAAGACTCTGCGGTCTATTTCTGTGCAAGGGCGGAAGATGTCTGG
2313	AGAAGTTCAAGGCCAAGGCCAGACTGACTGTAGACAAATCCTCCACCACAGCCTATGTGCAGCTTGACAGCTTGACATCTGAAGACTCTGCGGTCTATTTCTGTGCAAGGGCGCAAGATGTCTGG
3313	AGAAGTTCAAAGCCAAGGCCAGTCTGACTATAGACAAATCCTCCACCACAGCTTATGTCCAGCTTGACAGCTTGACATCTGAAGACTCTGCGGTCTATTTCTGTGCAAGGGCGCAAGATGTCTGG
4313	AGAAGCTCAAAGCCAAGGCCAGTCTGACTATAGACAAATCCTCCACCACAGCTTATGTCCAGCTTGACAGCTTGACATCCGAAGACTCTGCGGTCTATTTGTGTGCAAGGGCGCAAGATATTTGG
5313	AAAAGCTCAGAGCCAAGGCCAGTCTGACTATAGACAAATCCTCCACCACAGCTTATGTCCAGCTTGACAGCTTGACATCCGAGGACTCTACGGTCTATTTGTGTGCAAGGGCGCGAGATATTTGG
314	TGAAAGACAGATTCACCATCTCCAGAGATGATTCAGAAAGCATGCTCTATCTGCAAATGAACAACTTGAAAACTGAGGACACAGCCATGTATTACTGTGTGAGGAATAGCTACTTTGACTACTGG
1314	TGAAAGTCAAATTCACCATCTCCAGAGCTGATTCAGAAAGCATGCTCTATCTGCAAATGAACAACTTGAAAACTCAGGACACAGCCATGTATTACTGTGTGAGGAATAGCTACTTTGACTGCTGG
2314	TGAAAGTCAAATTCACCATCTCCAGAGCTGACTCAGAAAGCATGCTCTATCTGCAAATGAACAACTTGCAGACTCAGGACACAGCCATGTATTGCTGTGTGAGGAATAGCTCCTTTGACTGCTGG
3314	CGAAAGTCAAATTCACCATCTCCAGAGCTGACTCAGAAAGCATGCTCTATCTGCAAATGAACAACTTGCAGACTCAGGACACAGCCATGTATGGCTGTGCGAGGGATTGCTCCTTTGACTGCTGG
4314	CGAAAGTCCAATTCACCATCACCAGAGCTGACTCAGAAAGCATGCTCTATCTGCAGATGAACAACTTGCAGACTCAGGACACAGCCATGTATGGCTGTGCGAGGGATTGCTCTTTTGATTGCTGG
5314	CGAAAGTCCAATTCACCATCACCAGAGCTGACTCAGAGAGCATGCTCTATCTGCAGGTGAACAACTTGCTGACTCAGGACACAGCCATGTGTGGCTGTGCGAGGGATTGCTCTTTTGATCGCTGG
315	GGCTCACAATCTCCAAGGATACCTCCAACAACCAGGTATTCCTCAAGATCACCACTGTGGACACTGCAGATACTGCCACATACTACTCTGCTCGAAGAGATAGTAACCCCTGGTTTGCTTACTGG
1315	GGCTCCCAATCTCCAAGGAAACCTCCAACAACCAGGTATTCCTCAAGATCACTACTGTGGATACTGCAGATACTGCCACATTCTACTCTGCTCGAAGAGATAGTAACCCCTGGTTTGCTTACTGG
2315	GGCTCCCAATCTCCAAGGAAACCTCCAACAGCCAGGTATTCCTCAAGTTCACTAATGTGGATACTGCAGATACTGCCACATTCTACTCTGCTCGAAGAGATAGTAACACCTGGTTTGCTTTCTGG
3315	GGCTCCCTATCTCCAAGGAAACCTCCAACAGCCAGGTATTCCTCAAGTTCAGTAATCTGGATACTGCAGATACTGCCATATTCTACTCTGCTCGAAGAGATGGTAACACCTGGTTTGCTTTCTGG
4315	CGCTCCGTATCTCCAAGGAAACCTCCAACAGCCAGGTATTCCTCAAGTTCAGTAATCTGGGTACTGCAGATACTGCCATATTCTATTCTGCTCGAAGAGATGGTAACACCTGGTTCGCTTTCTGG
5315	CGCTCCGTATCTCCAAGGAAACCTCCAACAGCCAGGTATTCCTCAAGTTCAGTTATCTGGGTACTGCAGATACTGCCATATTCTATTCTGCTCGAAAGGATGATAACATCTGGTTCGCTTTCTGG
316	AGAGCCCCATCTCCATTACTAGAGAAACGTCAAAGAACCAGTTCTTCCTCCAATTGAACTCTGTGACCACAGAGGACACAGCCATGTATTACTGTGCAGGAGACAGAGGTGATTTTGACTACTGG
1316	AGAGCCCCACCTCCATTACTAGAGATATGTCAAAGAACCAGTTCTTCCTCCAATTGAACTCTGTGACCACAGAGGACACAGCCATGTATTACTGTGCAGGTGACAGAAGTGATTTTGACTACTGG
2316	AGAGCCCCACCTCCATTACTAGCGATATGTCAAAGAACCAGTTCTTCCTCCAATTGCACCCGGTGACCACAGAGGACACAGCCATGTATTACTGTGTAGGTGACAGAAGTGATTTTGACTACTGG
3316	AGAGACCCACCTCCATTACTAGCAATATGTCAAAGAACCAGTTCTTCCCCCAATTGCACCCGGTGACCACAGAGGACACAGCCACGTATTACTGTGTAGGTGACAGAAGTGATTTTGGCTACTGG
4316	AGAGACCCACTTCCATTACTAGCAATATGTCAAAGAACCAGTACCTCCCCGAATTGCACCTGGTGACCACAGAGGACACAGCCACGTATTACTGTGTAGGTGACAGAAGTGATTTTGGCTACTGG
5316	AGGGACCCACTTCCATTACTAGCAATATGTCAAAGAACCAGTACCTCCCCGAATTGCACCTGATGATCACAGAGGACAAACCCACGTATTACTGTGTAGGTGACAGAAGTGATTTTGGCTACTGG
317	CCAGAGACAATGCCAGGAACACCCTGTACCTGCAAATGAGCAGTCTGAAGTCTGAGGACACAGCCATGTATTACTGTGCAAGACGAACTAGCCTCTGCAGTGCCACCCCCTGGTTTGCTTACTGG
1317	CCAGAGACACTGCCGGGAACACCCTGTACCTGCAAATGAGCAGTCTGAAGTCCGAGGACATAGCCATGCATTACTGTGCAAGACGAACTAGCCTCTGCAGTGCCACCCCCTGGTTTGCTTACTGG
2317	CCAGAGACACTGCCGGGAACACCCTGTCCCTGCAAATGAGCAGTCTGAAGTTCGAGGACATAGCCATGCATTACTGTGCAAGACGAACTAGCCTCTGCAGTGTCACCCCCTGGTTTGATCACTGG
3317	CCAGAGACACTGCCGGGAACACCCTGTCCCTGCAAATGAGCGGTCTGAAGTTCGAGCTCATAGCCATGCATTGCTGTGCAAGACGAACTAGCCTCTGCAGTGTCACCCCCTGGTTCGATCACTGG
4317	CCAGAGACGCTGCCGTGAACATCCTGTCCCTGCAAATGAGCGGTCTGAAGTTCGAGCTCATAGCCATGCATTGCTGTGCAGGACGAACTAGCCTTTGCAGTGTCACCCCCTGGTTCGATCACTGG
5317	CCAGAGACGCAGCCGTGAACATCTTGTCTCTGCAAATGAGCGGTCTGAAGTTCGAGCTCATAGCCATGCATGGCTGTGCAGGACGAACTAGCCTTTGCAGTGTCACCCCCTGGTTCGATCAGTGG
318	GATTCACCATCTCCAGAGACAATGCCAAGAACACCCTGTACCTGCAAATGAGCAGTCTGAAGTCTGAGGACACAGCCATGTATTACTGTGCAAGACAGCACAGCTCGGGCGGGTTTGCTTACTGG
1318	GATTCACCATCTCCAGAGAGAATGCCAAGAACAACCTGTACCTGCAAATGAGCAGTCTGAAGTCTGAGAACACAGCCATGTATTACTGTGCAAGACAGCACAGCTCGGGTGGGTTTGCTCACTGG
2318	GATTCACCATCTCCAGAGAGAATGCCAAGGATAACCTGTACCTGCAAATGAGCAGTCTGAAGTCTGAGAACACAGCCATGTATTCCTGTGCAAGACAGCACAGCTCGGGTGGATTTGGTCACTGG
3318	GATTCACCATCTCCAGAGAGATTGCCAAGGATAACCTCTACCTGCAAATGAGCAGTCCGAAGTCTGAAAACACAGCCATGTATTCCTGTGCAAGACAGCACAACTCGGGTGGATTTGGTCACTGG
4318	GGTTCCCCATCTCCAGAGAGATTGCCAAGGATAACCTCTACCTGCAAAAGAGCAGTCCGGAGTCTGAAAACACAGCCATGTACTCCTGTGCAAGACAGCACAACTCGGGTGGATTTGGTCACTGG
5318	AGTTCCCCATCTCCAGACAGATTGCCAAGGATAATCTCTACCTGCAAAAGAGCAGTCCGGAGTCTGAAAACACAGCTATGTACTCCTGTGCAAGACAGCACAACTCGGGTGGATTTGGGCACTGG
319	GATTCACCATCTCCAGAGACAATGCCAGGAACACCCTGTACCTGCAAATGAGCAGTCTGAAGTCTGAGGACACAGCCATGTATTACTGTGCAAGACGGTATGATTACGGGTGGTTTGCTTACTGG
1319	GATTCACCATCTCCAGAGACAACGCCAGGAACACACTGTACCTGCAAATGAGCAGTCTCAAGTCTGAGGACACAGCCATGTATTACTGTGCAAGACGGTATAATTACGGGTGGTTTGCTTATTGG
2319	GATTCACAATCTCCAGAGACAACGCCAGGAACACACTGTACCAGCAAATGAGCAGTCTCAAGTCTGAGGACACAGCCATGTATTGCTGTGCAGGTCGGTATAATTACGGGTGGTTTGCTTATTGG
3319	GATTCACAATCTCCAGAGACACCGCCAGGAACGCACTGTACCAACAAATGAGCAATCTCAAGTCTGAGGACACAGCCATGTATTGTTGTGCAGGTCGGTATAATTACGGGTGGTTTGCTTATTGG
4319	GATTCACAATCTCCGGAGACACCGCCAGGAACGCACTGCACCAACAAATGACCAATCTCAAGTCTGAGGACACAGCCATGCATTGTTGTGCAGGTCGGTATAACTACGGGTGGTTTGCTTATTGG
5319	GATTCACAATCCCCGGAAACACCGCCAGGAACGCACTGCACCAAGAGATGACCAATCTCAAGTCTGAGGACACAGCCTTGCATTGTTGTGCAGGTCGGTATAACTACGGGTGGTTTGCTTATTGG
320	TCGCCATCTCCAGAGACAATGCCAAGAACACCCTTTACCTGCAAATGACCAGTCTGAAGTCAGAGGACACGGCCATGTATTACTGTGCAAGACGAACTGGGAGGTACTGGTACTTCGATGTCTGG
1320	TCGCCAACTCCAGAGACAATGCCAAGAACACCCTTTACCTGCAACTGACCAGTCTGGAGTCAGAGGACACGGCCATGTATTACTGTGCAAGACGAACTGGGAGGTACAGGTACTTCAATGTCTGG
2320	TCGCCAACTCCAGAGACAATGCCAAGAACACCCTTTACCTGCAACTGACCAGTCTGGAGTCAGCAGACACGGCCATGTATTACTGTGCAAGCCGAACTGGGAGGTACAGGTACTTCAATCTGTGG
3320	TCGCCAACTCCAAAGACAATGCCAAGAACACCCTTTACCTGCAACTGACCAGTCTGGAGTCAGCAGACACGGCCAGGTATTACTGTTCAAGCCGAACTGGGAGGTATAGGTGCTTCAATCTGTGG
4320	TCGCCAACTCTAAAGATAATGCCAAGATCACCCTTTACCTTCAACTGACCAGTCTGGAGTCAGCAGACACGGCCAGGTATTACTGTTCAAGCCGAACTGGGAGGTATAGATGCTTCAATCTGTGG
5320	TCGCCAATTCTAAAGATAATGCCAAGATCACCCTTTACCTTCAACTGACCAGTCTGGAGTCAGCAGACACGGCCGGGTATTACTGTTTAAGCCGAACTGGAAGGTATAGATGCTTCAGTCTGTGG
321	TGAGCATCAGCAAAGACAACTCCAAGAGCCAAGTTTTCTTAAAAATGAACAGTCTGCAAACTGATGACACAGCCATGTACTACTGTGCACAAACGCCAACAGCTCAGGCTCGGTTTGCTTACTGG
1321	TGAGCATCAGCAAGGACAACTCCAAGAGCCAAGTTTCCTCAACAATGAACAGTCTGCAAACTGATGACACAGCCATGTACAACTGTGCACAAACGCCAACAGCTCAGGCTCGGTTTGCTTACTGG
2321	TGAGCATCGGCAAGGACAACTCCAAGAACCAAGTTTCCTCAACAATGTACAGTCTGCAAACTGATGACACAGCCATGTACAATTGTGCACAAACGCCAAAAGCTCAGGCTCGGTTTGCTTACTGG
3321	TGAGCATCGGCAAGGACAACCCCAAGAACCAAGTTTCCTCAACAATGTACAGTCTGCAAACTGATGGCACAGCCATGTACAATTGTGCACGAACGCCAAAAGCTCATGCGCGGTTTGCTTACTGG
4321	TAAGTATCGGCAAGGACAACCGCAAGAACCAAGTTTCCTCAACAATGTTCAGTCTGCAAACTGATGGCACAGCCACGTACAATTGTGCACGAACGCCAAAAGCTCATGCGCGGTTTGCTTACTGG
5321	TAAGTATCGGCAAGGACAGCCGCAAGAACCAAGTTGCCTCAACGATGTTCAGTCTGCAAACTGATGGCACAGCCACGTACAATTGTACACGAACGCCAAAAGCTCATGCGCGGTTTACTTACTGG
322	CCACATTCACTGCAGATACATCCTCCAACACAGCCTACATGCAACTCAGCAGCCTGACAACTGAGGACTCTGCCATCTATTACTGTGCAAGAATACCTACCCTCTACTGGTACTTCGATGTCTGG
1322	CCACATTCTCTGCAGATACAGCCTCCACCACAGCCTACATGCAACTCAGCAGCCTGACAACTGAGGACACTGCCATCTCTTACTGTGCAAGAATACCTACCCTCTACTGGTACTTCGATGTCTGG
2322	CCACGTTCTCTGCAGATACAGCCTCCACCACAGCCTACATGCAACTCAGCAGTCTAACAACTGAGGACACTGCCATCTCTTACTGTGCAAGAATACCTGCCCTCTACTGGTACTTCGGTGTCTGG
3322	CCACGTTCTCTGCAGATACTGCCTCCACCATAGCCTACATGCGACTCAGCAGTCTAACAACTGAGGACACTGCCATATCTTACTGTACAAGAATACCTGCCCTCTACTGGTACTTCGGTGTCTGG
4322	CCACGTTCTCTGCAGATACTGCCTCCGCCATAGCCTACATGCGACTCAGCAGTTTAACAACTGAGGACACAGCCATAACTTACTGTACAAGAATACCTGCCCTCTACTGGTATTTCGGTGTCTGG
5322	CCATGTTCTTTGCAGATACTGCCTCCGCCATAGCCTACATGCGACTCAGCAGTTTAACAACTGAGGATACAGCCATAACTTACTGTACAAGAATAACTGCCCTCTACTGGTATTTCGGTGTTTGG
323	TCTTCAGAGACAATGACAAGAGCACCCTGTACCTGCAGATGAGCAATGTGCGATCGGAGGACACAGCCACGTATTTCTGTATGATGGCAGGTACTATAGTAACTATCTACTACTTTGACTACTGG
1323	TCTTCAGAGACTATGACAAGAGCACCCTGTACCTGCAGATGAGCAATGTGCGATCGGGGGACACAGCCACGTATTTCTGTATGATGGCAGGGACTATAATAACTATCTACTACTTTGGCTACTGG
2323	TCTTCAGAGACTATGACGAGAGCACCCTGTACCTGCAGCTGAGCAATGTGCGATCGGGGGACACAGCCACGTATATCTGTATCATGGCAGGGACTATAATAACTTTCTACTACTTTGGCTACTGG
3323	TCTTCAGAGACTATGACGAGAGCACTCTGTACCTGCAGCTGAGCAATGTGCGATCGGGGGACACAGCCACGTATATCTGTATCATAGCAGGGACTATTATAACCTTCTACTACTGTGGCTACTGG
4323	TCTTCATAGACTATGACGAGAGCACTCCGTGCCTGCAGCTGGGCAATGTGCGATCGGGGAACACAGCCACGTATATCTGTATCATAGCAGGGACTATTATAACCTTCTACTACTGTGGCTACTGG
5323	TCTTCATAGACTATGGCGAGAGCGCTCCGTGCCCGCAGCTGGGCAATGTGCGATCGGGGAACACAGCTACGTATATCTGTATCATAGCAGGGACTATTATAACCTTCTACTATTGTGGCTACTGG
324	ACACATCCTCCAACACAGCCTACCTGCAGCTCAGCAGCCTGACATCTGAGGACACTGCCGTCTATTACTGTACTACACCCCCGCCCGTCCCTATGATGGTTAAGGCGGGCTACTTTGACTACTGG
1324	ACACATCCTCCGACGCAGCCTACCTGCAACTCAGCAGCCTGACATCTGAGGACACTGCCGTCTATTACTGTACTACACCCCCGCCCGTACCCATGATGGTTAAGGCGGGCTACTTTGACTACTGG
2324	ACACATCCTCCGACGCAGCATACCTGCAACTCAGCAGCCTGACATCTGAGGACATTGCCGTCTATGGCTGTACTACACCCCCGCCCGTACCCATGATGGGTAAGGCGGGCTACTTTGACTACTGG
3324	ACCCATCCTCCGACGCAGCATACCTGCAACTCAGCAGTCTGACATCTGAGGACATTGCCGTCTATGGCTGTACTACACCCCCGCCCGTACCCATGATGGGTAAGGAGGGCTACTTTGATTGCTGG
4324	ACCTATCCTCCGACGCAGCATACCTGCAACTCAGCAGTCTGCGATCTGAGGACATTGCCGTCTCTGGCTGTACTACACCCCTGCCCGTACCCATGATGGGTAAGGAGGGCTACTTTGATTGCTGG
5324	ACCTGCCCTCCGACGCAGCATGCCTGCAACTCAGCAGTCTGCGATCTGGGGACATTGCCGTTTCTGGCTGTACTACACCCCTGCCCGTACCCATGATGGGTAAGGAGGGCTACTTTGATTGCTGG
325	ACAAATCCTCCAGCACAGCCTACATGCAGCTCAGCAGCCTGACCTCTGAGGACTCTGCGGTCTATTTCTGTGCAAGACAGCTAGCCTCTGCAGTGCCAGGGCGGGGCTGGTACTTCGATGTCTGG
1325	ATAAATTCTCCAGCACAGCCTACATGCAGCTCAGCAGCCTGACCTCTGAGGACTCTGCGGTCTATTTCTGTGCAGAACAGCTAGCCTCTGCAGTGCCAGGGCGGGGTTGGTACTTCGATGTCTGG
2325	ATAACTTCTCCAGCACAGCCTACATGCAGCTTAGCAGCCTGACCTCTGTGGACTCTGCGGTCTATTTCTGTGCAGAACAGCAAGCCTCTGCAGCGCCAGGGCGGGGTTGGTACTTCGATGTCTGG
3325	ATAACTTTTCCAGCACAGCCTACATGCAGCCTAGAAGTCTAACCTCTGTGGACTCTGCGGTCTATTTCTGTGCAGAACAGCAAGCCTCTGCAGCGCCAGGGCGGGGTTGGTACTTCGATGTCTGG
4325	ATGACTTTTCCAGCACAGCCTACGTGCAGCCTAGAAGTCTAACCTCTGTGGACTCTGCGGTCTATTTCTGTGCAGAACAGCAAGCCTCTGCAGCGCTAGGGCGGAGTTGGTACGTCGATGTCTGG
5325	ATGACTTTTCCAGCACAGCCTACGTGCAGCCTAGAAGTCTAACCTTTGTGGACTCTACGATCTATTTCTGTGCAGAACAGCAAGCCTCTGCGGCGCTAGGACGGAGTTGGTACGTCGATGTCTGG
326	AGAACACCCTGTACCTGGAAATGAGCAGTCTGAGGTCTGAGGACACGGCCATGTATTACTGTGCAAGACGAGTAGGGGCAGCTAGCCTCTGCAGTGCCACAACCGACTATGCTATGGACTACTGG
1326	AGAACGCCCTGTACCTGGAAATGAGCAGTCTGAGGTCTGAGGACACGTCCATGTATTACTGTGCAAGACGAGTAGGAGCAGCTAGCCTCTGCAGCGCCACAACCGACTGTGCTATGGACTACTGG
2326	AGAACGCCCTGTACCTGGAAATGAGCAGTCTGAGATCTGAGGACACGTTCATGTATTGCTGTGCAAGACGAGTAGGAGCCGCTAGCCTCTGCAGCGCCACAACCGACTGTGCTATGAACTACTGG
3326	AGAACGCCCTGTACCTGGAAATGAGCAGTCTGAGATTTGAGAACACGTTCATGTATTGCTGTGCAAGAAGAGTAGGAGCCGCTCGCCTCTGCAGCGCCACAACCGACTGTACTATGAACTACTGG
4326	AGAACGCCCTGTACCTGGAAATGAGCAATCTGAGATTTGAGAGTACGTTCATGTATTGCTGTGCAAGAAGAGTAGGAGCCGCTCGCCTCTGCAGCGCCACAACCGCCTGTACTATGAACTGCTGG
5326	AGAACGCCCTGTATCTGGAAATGAGCAATCTGAGATTTGAGAGTACGTTCATGTATTGCTGTGCAAGAAGAGTAGGAGCCGCTCGCCTCCGCAGCGCCTTAACCGCCTGTACTGTGAACTGCTGG
327	CTGCAGATACATCCTCCAACACAGCCTACATGCAACTCAGCAGCCTGACAACTGAGGACTCTGCCATCTATTACTGTGCAGTAGCCTCTGCAGTGCCACAACATTACTATGCTATGGACTACTGG
1327	CTGTAGCTACTTCCTCCAACACAGCCTACATGCAACTCAGCAGCCTGGCAACTAAGGACTCTGCCATCTATTACTGTGCAGTAGCCTCTGCAGTGCCACAACATTACTATGCTATGGACTACTGG
2327	CTGTAGCTACTTCCTCTAACACAGCCTACATGCAACTCAGCAGCCTGGCAACTAAGGACTTAGCCGTCTATTACTGTACAGTAGCCTCTGCAGTGCCACAACATTACTATGCTATGGACTACTGG
3327	CTGTAGCTATTTCCTCTAACACAGCCTACATGCAACTCAGCAGCCTGGCAACTAAGGACTTAGCCGTCTATTACTGTACAGTAGCCTCTGCGGTGCCACAACATTACTATGCTATACACTGCTGG
4327	CTGTAGCTATTTCCTCTAACACAGCCTACATGCAACTCAGCCGCCGGGCAACTAAGGACTTAGCCGTCTATCACTGTACAGTAGACTCTGCGGTGCCACAACATTACTCTGCTATACACTGCTGG
5327	CTGTAGCTATTTCCTCTAACACAGCCTACTTGCAACTCAGCCGCCGGGCAGCTAAGGGCTTAGCCGTCTATCACTGTACAGTATACTTTGCGGTGCCACAACATTACTCTGCTATACACTGCTGG
328	CAGTGAAAGACAGATTCACCATCTCCAGAGATGATTCACAAAGCATGCTCTATCTGCAAATGAACAACCTGAAAACTGAGGACACAGCCATGTATTACTGTGTGAGAATGATTACGACTTACTGG
1328	CAGTGAAAGACAGATTCACCATCTCCGGAGACGATTCACAAAGTATACTCTATCTGCAAATGAAGAACCTGAAAACTGAGGACACAGCCATGTATTACTGTGTGAGAATGATTACGACTTACTGG
2328	CAGTGAAAGACAGATTCACCATCTCCGTAGACGATTCACAAAGTATACTCTATCCGCAAATGAAGAACTTGAGAACTGAGGACACAGCCATGTATTACTGTGTGAGAATGAATACGACTTACTGG
3328	CAGTGAAAGACAGGTTCACCATCGCCGTAGACGATTCACAAAGTATACTCTATCCGCAAATGAAGAATTTGAGAACTGAGGACCCAGCCATGTGTTACTGTGTGAGAATGAATACGACTTACTGG
4328	CAGTGAAAGACAGGTTCACCATCGTCGTAGACGATTCGCAAAGTATACTCTATCCGGAAATGAAGAATTTGAGAACTGAGGACCCATCCACGTGTTACTGTGTGAGAATGAATACGACTTACTGG
5328	CAGTGAAAGACAGGTTCACCATCGTCGTAAACGATTCGCAAAGTATACTCTATCCGGTAATGAAGAATTTGAGAGCTGAGGACCCATCCACGTGTTACTGTGTGAGATTGAACACGACTTACTGG
329	AGGACAAGGCCACATTGACTGCAGACAAATCCTTCAGCACAGCCTATATGCAATTCAGCAGCCTGACATCTGAGGACTCTCTGGTCTATTACTGTGCAAGGGGAGGGAGGGGCTTCGATGTCTGG
1329	AGGACAAGGCCACATTGACTGCAAACAAATCCTCCAGCACCGCCTATATGCAATTCAGCAGCCTGACATCTGAGTACTCTCTGGTCTATGACTGTGCAAGGGGAGGGAGGGGCTTCGATGTCTGG
2329	AGGACAAGGCCACATTGACTGCAAACGAACCCTCCAGCACCGCGTATATGCAATTCAGCAGCCTGACATCTGACTACTCTCTGGTCTATGACTGTGCAAGGGGAGGGGGGGGCTTCGATGTCTGG
3329	AGGACAAGGTCAGATTGACTGCAAACGAGCCCTCCAGCACCGCGTATATGCAATTCAGCAGCCTGACATCTGACTACTCTCTGGTCTATGACTGTGCAAGAGGAGGGGGGGGCTTCGATGACTGG
4329	AGGACAAGGTCAGATTAACTGCAAACGAGCCCTCCAGGACCGCGTATATGCAATTCAGCAGCTTGACATCTGACTACTTTCTGGTCTATGACTGTGCAAGAGGAGGGGGGGGCTTCGACGACTGG
5329	AGGACAAGGTCAGATTAACTGCAAACGAGCCCTCCAGGACCGGGTATATGCAATTCAGCAGCTTGACATCTGACTACTTTCTGGTTTGTGACTGTGTAAGAGGAAGGGGGGGCTTCGACGACTGG
330	CCATCTCCAGAGACAATTCTGAGAACTTATTGTATCTACAAATGAACAGTCTGAGAAACGAAGACACGGCTCTGTATTATTGTGCCAGAGACGGGACAGCTCAGGCTAGATGGTTTGCTTACTGG
1330	CCATCTCCAGAGCCAATTCTGAGAACTTATTGTATCTACAAATGAACAGTCTGAGAAACGAAGACACGGCTCTGCATTATTGTGCCAGAGAAGGGACAGATCAGGCTAAATGGTTTGCTTACTGG
2330	CCAACTCCAGTGCCAATTCTGAGAACTTATTGTATCTACAAATGAACAGCCTGAGAAACGAAGACACAGCTCTGCATTATTGTGCCAGAGAAGGGATAGATCAGGCTAAATGGTTTGCTTACTGG
3330	CCAACTCCAGTGCCAATTCTGAGAACTCATTGTATCTACAGATGAACAGCCTGAGAAACGAAGACGCAGCTGTGCATTATTGTGCCAGAGAAGGGCTAGATCAGGCTAAATGGTTTGCTTACTGG
4330	TCAACTCCAGTGCCAATTCTGAGAACTCATTGTGTCTACAGATGAACAGCCTGAGAAACGAAAACGCAGCTGTGCAATATTGTGCCAGAGAAGGGCTAGATCAGGCTAAATGGATTGCTTACTGG
5330	TCAACTCCAGTGCTAATTCTGAGAACTCAATGTGTCTACAGGTGAACCGCCTGAGAAACGAAACCGCAGCTGTGCAATATTGTGCCAGAGAAGGGCTAGATCAGGCTAAATGGATTGCTTACTGG
331	CCAAAGACACCTCCAACAACCAAGCATTCCTGAATATCATCACTGTGGAAACTGCAGATACTGCCATATACTACTGTGCTCAGAGTCACTCTATGATGGTTAGCTACTGGTACTTCGATGTCTGG
1331	CCAAAGACAACTCCAACAACCAGGCGTCCCTGAATATCATCATTGTGGAAACTGCAGATACTGCCATATACTACTGTGCTCAGAGTCACTCTATGATGGTTAGCTACTGGTACTTCGATGTCTGG
2331	CCAAAGACAACTCCAACAACCAGGCGTCCCTGAATATCATCATTGTGGGAACTGCAGATACTGCCATATACTACTGTGCTCGGAGTCACTCTATAATGGTTAGCGACTGGTACTTCCATGTCTGG
3331	CTAAAGACAACTCCAACAACCAGGCGTCCCTGAATATCATCATTGTGGGAACTGCAGATACTGCCATATACTACTGTGCTTGGAGTCACTCTATAATGGTAAGCGATTTGTACTTCCATGTCTGG
4331	CTAAAGACAACTCCAACAACCAGGCGTCCCTGATTATCATCATTGTGGGAACTGCAGATACTGCCAGACACTACTGTGCTTGGAGTCACTCCATAATGGTAAGTGATTTGTACTTCCATGTCTGG
5331	CTAAAGACAACTCCAACAACCAGGCGTCCCTGATTATCATCATTGTCGGAACTATAGATACTGCCAGACATTACTGTGCTTGGAGTCACTACATAATGGTAAGTGATTTGTACTTCCATGTCTGG
332	AGTTCAAGAGCAAGGCCACACTGACTGTAGACAAACCCTCCAGCACAGCCTACATGCAGCTCAGCAGCCTGACATCTGAGGACTCTGCGGTCTATTACTGTGCAAGGACACACTTTGACTACTGG
1332	AGTTCGAGAGCAAGGCCACACTGACTGTAGACAAACCCTCCAGCACAGCCTACATGAAGCTCAGCAGCCTGACATCTGAGGACTCGGCGGTCTATTGCTGTGAAAGGACACACTTTGACTACTGG
2332	AATTTGAGAGCAAGGCCACACTGACTGTAGACAAACCCTCCAGCACAGCCTACATGAAGCTCAGCAGCCTGACATCCGAGGACTCGGCGGTCTATTGGTGTGAAAGGACACACTTTGTCTACTGG
3332	AATTTGAGGGCAAGGCCACACCGACTGTAGACAAACCCTCCAGCACAGCCTACATGAAGCTCAGCAGCCTGACATCCGAGGACTCGGGGGTCTATTGGTGTGATAGAACACACTTTGTCTACTGG
4332	AATTTGAGGGCAAGGCCACACCGACTGTAGACAATCCCTCCTGCACAGCCTACATGAAGCTCAGCAGCCTGACGTCCGAGGACTCGGGAGTCTATTGGTGTGATAGAACACGCTTTGTCTACTGG
5332	AATTTGAGGGCAAGGCCACACCGACTGTAGACAATCCCTCCTGCGCGGCCTACATGAAGCTCAGCAGCCTGACGTCCGCGGACTCGGGACTCTATTGGTGTGATAGAACACGCTTTGTCTGCTGG
333	CCACACTGACTGCAGACAAATCCTCCAGCACAGCCTACATGCAGCTCAGCAGCCTGACATCTGAGGACTCTGCAGTCTATTTCTGTGCGATTACTACGGTAGTATACTGGTACTTCGATGTCTGG
1333	CCCCATTGACTGCAGACAAATCCTCCAGCACAGCCTACATGCAGCTTAGCAGCCTGACATCTGAGGACTCTGCAGTCTATTTCTGTTCGATTACTACGGTAGTATACTGGTACTTCGATGTATGG
2333	CCCCATTGACTGCAGACAAATCCTCCAGCACAGCCTACATGCGGCTTAGCAGCCTGACATCTGAGGACTCTGCAGTCCATTTCTGTTTCATTACTACGGTAGTTTACTGGTACTTCGATGTATGG
3333	CCCCATTGACTGCAGACAAATCCTCCTGCACAGCCTACATGCGGCTTAGCAGCCTGACACCTGAGGACTCTGCAGTCCATTTCTGTTTCATCACCACGGTTGTTTACTGGTACTTCGATGTATGG
4333	CCCCATTGACTGCAGACAAATCCTCCTGCAGAGCCTATATGCGCCTTAGCAGTCTGACACCTGAGGACTCTGCAGTCCATTTCTGTTTCATCACCACGGTTGTTTACTGGTACTTCGACGTATGG
5333	CCCCATTGACTGCAGACAAATCCTCCTGCAGAGCCTATATGCGCCTTAGCAGTGTGACACCTGAGGACTCTGGAGTCCATTTATGTTTCATCACCACCCTTGTTTACTGGTACTTCGACGTATGG
334	AGGCCACACTGACTGTAGACAAACCCTCCAGCACAGCCTACATGCAGCTCAGCAGCCTGACATCTGAGGACTCTGCGGTCTATTACTGTGCAAGACAGCTCAGGCACTGGTACTTCGATGTCTGG
[truncated: 4,001 more rows]

## Sheet: Sim_Mouse_True
SeqNum	GroupNum	FormattedSeq	CDR3_AminoAcid	CDR3_Length	CDR3_Start	CDR3_End	Seq	RefSeq	Classifier	TemplateCount	TreeChildCount	Functional	V_GeneName	V_MapNum	V_Deletion5	V_Deletion3	V_Alignment	D_GeneName	D_MapNum	D_Deletion5	D_Deletion3	D_Alignment	J_GeneName	J_MapNum	J_Deletion5	J_Deletion3	J_Alignment	Length_V	Length_Nvd	Length_D	Length_Ndj	Length_J	SHM_V	SHM_Nvd	SHM_D	SHM_Ndj	SHM_J	SeqName	TrimmedEdges	Nvd_DDins	Ndj_DDins
1	1	TGACTGTAGACACATCCTCCAGCACAGCCTACATGCAGCTCAGCAGCCTGACATCTGAGGACTCCGCGGTCCATTATTGTGCAAG agaga CTATGGTAA cccca TACTGGTACTTCGATGTCTGG	CARETMVTPYWYFDVW	16	78	125	TGACTGTAGACACATCCTCCAGCACAGCCTACATGCAGCTCAGCAGCCTGACATCTGAGGACTCCGCGGTCCATTATTGTGCAAGAGAGACTATGGTAACCCCATACTGGTACTTCGATGTCTGG	TGACTGTAGACACATCCTCCAGCACAGCCTACATGCAGCTCAGCAGCCTGACATCTGAGGACTCCGCGGTCCATTATTGTGCAAGAGAGACTATGGTAACCCCATACTGGTACTTCGATGTCTGG	VVVVVVVVVVVVVVVVVVVVVVVVVVVVVVVVVVVVVVVVVVVVVVVVVVVVVVVVVVVVVVVVVVVVVVVVVVVVVVVVVVVVVMMMMMDDDDDDDDDNNNNNJJJJJJJJJJJJJJJJJJJJJ			Y	IGHV01-72*04	106		1	-------------------------------------------------------------------------------------|a	IGHD02-8*01	37	4	4	tcta|---------|ctac	IGHJ01*03	3	1		c|---------------------	85	5	9	5	21	0	0	0	0	0	1
1001	1	TGACTGTAGACACACCCTCCAGCACACCCTACATGCATCTCAGCAGCCTGACATCTGAGGACTCCGCGGTCCACTATTGTGCAAG agaga CTATGGTAC cccca TACTGGTACTTCGATGTCTGG	CARETMVPPYWYFDVW	16	78	125	TGACTGTAGACACACCCTCCAGCACACCCTACATGCATCTCAGCAGCCTGACATCTGAGGACTCCGCGGTCCACTATTGTGCAAGAGAGACTATGGTACCCCCATACTGGTACTTCGATGTCTGG	TGACTGTAGACACATCCTCCAGCACAGCCTACATGCAGCTCAGCAGCCTGACATCTGAGGACTCCGCGGTCCATTATTGTGCAAGAGAGACTATGGTAACCCCATACTGGTACTTCGATGTCTGG	VVVVVVVVVVVVVVVVVVVVVVVVVVVVVVVVVVVVVVVVVVVVVVVVVVVVVVVVVVVVVVVVVVVVVVVVVVVVVVVVVVVVVMMMMMDDDDDDDDDNNNNNJJJJJJJJJJJJJJJJJJJJJ			Y	IGHV01-72*04	106		1	--------------T-----------G----------G-----------------------------------T-----------|a	IGHD02-8*01	37	4	4	tcta|--------A|ctac	IGHJ01*03	3	1		c|---------------------	85	5	9	5	21	4	0	1	0	0	1001
2001	1	TGACTGTAGACACACCtTCCAGCACACCCTACATGCATCTCAGCAGCCTGACATCTGAGGACTCCGCGGTCCACTATTGTGCAAG agcga CTATGaTAC cctca TACTGGTACTaCGATGTCTGG	CARATMIPSYWYYDVW	16	78	125	TGACTGTAGACACACCTTCCAGCACACCCTACATGCATCTCAGCAGCCTGACATCTGAGGACTCCGCGGTCCACTATTGTGCAAGAGCGACTATGATACCCTCATACTGGTACTACGATGTCTGG	TGACTGTAGACACACCCTCCAGCACACCCTACATGCATCTCAGCAGCCTGACATCTGAGGACTCCGCGGTCCACTATTGTGCAAGAGAGACTATGGTACCCCCATACTGGTACTTCGATGTCTGG	VVVVVVVVVVVVVVVVvVVVVVVVVVVVVVVVVVVVVVVVVVVVVVVVVVVVVVVVVVVVVVVVVVVVVVVVVVVVVVVVVVVVVMMmMMDDDDDdDDDNNnNNJJJJJJJJJJjJJJJJJJJJJ			Y	IGHV01-72*04	106		1	--------------T-C---------G----------G-----------------------------------T-----------|a	IGHD02-8*01	37	4	4	tcta|-----G--A|ctac	IGHJ01*03	3	1		c|----------T----------	85	5	9	5	21	5	1	2	1	1	2001
3001	1	TGACTGTAGACACACCtTCCAGCACACCCTACATGCATCTCgGCAGCCTGACgTCTGAGGACTCCaCGGTCCACTATTGTGCAAG agcga CTATaaTAC cctca TgCTGGTACTaCGATGTCTGG	CARATIIPSCWYYDVW	16	78	125	TGACTGTAGACACACCTTCCAGCACACCCTACATGCATCTCGGCAGCCTGACGTCTGAGGACTCCACGGTCCACTATTGTGCAAGAGCGACTATAATACCCTCATGCTGGTACTACGATGTCTGG	TGACTGTAGACACACCTTCCAGCACACCCTACATGCATCTCAGCAGCCTGACATCTGAGGACTCCGCGGTCCACTATTGTGCAAGAGCGACTATGATACCCTCATACTGGTACTACGATGTCTGG	VVVVVVVVVVVVVVVVvVVVVVVVVVVVVVVVVVVVVVVVVvVVVVVVVVVVvVVVVVVVVVVVVvVVVVVVVVVVVVVVVVVVVMMmMMDDDDddDDDNNnNNJjJJJJJJJJjJJJJJJJJJJ			Y	IGHV01-72*04	106		1	--------------T-C---------G----------G---A----------A------------G-------T-----------|a	IGHD02-8*01	37	4	4	tcta|----GG--A|ctac	IGHJ01*03	3	1		c|-A--------T----------	85	5	9	5	21	8	1	3	1	2	3001
4001	1	TGACTGTAGACACACCtTaCAGCgCACCCTACATGCATCTCgGCcGCCTGACgTCTGgGGACTCCaCGGTCCACTATTGTGCAAG agcga CTATaaTAC catca TgCTGGTACTaCGATGTCTGG	CARATIIPSCWYYDVW	16	78	125	TGACTGTAGACACACCTTACAGCGCACCCTACATGCATCTCGGCCGCCTGACGTCTGGGGACTCCACGGTCCACTATTGTGCAAGAGCGACTATAATACCATCATGCTGGTACTACGATGTCTGG	TGACTGTAGACACACCTTCCAGCACACCCTACATGCATCTCGGCAGCCTGACGTCTGAGGACTCCACGGTCCACTATTGTGCAAGAGCGACTATAATACCCTCATGCTGGTACTACGATGTCTGG	VVVVVVVVVVVVVVVVvVvVVVVvVVVVVVVVVVVVVVVVVvVVvVVVVVVVvVVVVvVVVVVVVvVVVVVVVVVVVVVVVVVVVMMmMMDDDDddDDDNnnNNJjJJJJJJJJjJJJJJJJJJJ			Y	IGHV01-72*04	106		1	--------------T-C-C----A--G----------G---A--A-------A----A-------G-------T-----------|a	IGHD02-8*01	37	4	4	tcta|----GG--A|ctac	IGHJ01*03	3	1		c|-A--------T----------	85	5	9	5	21	12	1	3	2	2	4001
5001	1	TGACTGTAGACACACCtTaCAGCgCACCCTgCATGCATCTCgGCcGCCTGACgTtTGgGGACTCCaCGGTCCACTATTGTGCAAG agcga CTATaaTgC catta TgCTGGTACTaCGATcTCTGG	CARATIMPLCWYYDLW	16	78	125	TGACTGTAGACACACCTTACAGCGCACCCTGCATGCATCTCGGCCGCCTGACGTTTGGGGACTCCACGGTCCACTATTGTGCAAGAGCGACTATAATGCCATTATGCTGGTACTACGATCTCTGG	TGACTGTAGACACACCTTACAGCGCACCCTACATGCATCTCGGCCGCCTGACGTCTGGGGACTCCACGGTCCACTATTGTGCAAGAGCGACTATAATACCATCATGCTGGTACTACGATGTCTGG	VVVVVVVVVVVVVVVVvVvVVVVvVVVVVVvVVVVVVVVVVvVVvVVVVVVVvVvVVvVVVVVVVvVVVVVVVVVVVVVVVVVVVMMmMMDDDDddDdDNnnnNJjJJJJJJJJjJJJJjJJJJJ			Y	IGHV01-72*04	106		1	--------------T-C-C----A--G---A------G---A--A-------A-C--A-------G-------T-----------|a	IGHD02-8*01	37	4	4	tcta|----GG-AA|ctac	IGHJ01*03	3	1		c|-A--------T----G-----	85	5	9	5	21	14	1	4	3	3	5001
2	2	GCAAGGCCACACTGACTGTAGACAAATCCTCCAGCACAGCCTACATGCAGCTCAGCAGCCTGACATCTGAAGACTCTGCGGTCTATTTCTGTGCAAG gggg TACTATGA a TGGTTTGCTTACTGG	CARGYYEWFAYW	12	90	125	GCAAGGCCACACTGACTGTAGACAAATCCTCCAGCACAGCCTACATGCAGCTCAGCAGCCTGACATCTGAAGACTCTGCGGTCTATTTCTGTGCAAGGGGGTACTATGAATGGTTTGCTTACTGG	GCAAGGCCACACTGACTGTAGACAAATCCTCCAGCACAGCCTACATGCAGCTCAGCAGCCTGACATCTGAAGACTCTGCGGTCTATTTCTGTGCAAGGGGGTACTATGAATGGTTTGCTTACTGG	VVVVVVVVVVVVVVVVVVVVVVVVVVVVVVVVVVVVVVVVVVVVVVVVVVVVVVVVVVVVVVVVVVVVVVVVVVVVVVVVVVVVVVVVVVVVVVVVVMMMMDDDDDDDDNJJJJJJJJJJJJJJJ			Y	IGHV01-12*01	5		1	-------------------------------------------------------------------------------------------------|a	IGHD02-4*01	29	2	7	tc|--------|ttacgac	IGHJ03*01	7	2		cc|---------------	97	4	8	1	15	0	0	0	0	0	2
1002	2	GCAAGGCCACACTGACTGTAGACAAATTCTCCAGCACAGGCTACATGCAGCTCAGCAACCTGACATCTGAAAACTCTGCGGTCTATTTCTGTGCAAG gggg TACTATGA a TGGATTGCTTACTGG	CARGYYEWIAYW	12	90	125	GCAAGGCCACACTGACTGTAGACAAATTCTCCAGCACAGGCTACATGCAGCTCAGCAACCTGACATCTGAAAACTCTGCGGTCTATTTCTGTGCAAGGGGGTACTATGAATGGATTGCTTACTGG	GCAAGGCCACACTGACTGTAGACAAATCCTCCAGCACAGCCTACATGCAGCTCAGCAGCCTGACATCTGAAGACTCTGCGGTCTATTTCTGTGCAAGGGGGTACTATGAATGGTTTGCTTACTGG	VVVVVVVVVVVVVVVVVVVVVVVVVVVVVVVVVVVVVVVVVVVVVVVVVVVVVVVVVVVVVVVVVVVVVVVVVVVVVVVVVVVVVVVVVVVVVVVVVMMMMDDDDDDDDNJJJJJJJJJJJJJJJ			Y	IGHV01-12*01	5		1	---------------------------C-----------C-----------------G-------------G-------------------------|a	IGHD02-4*01	29	2	7	tc|--------|ttacgac	IGHJ03*01	7	2		cc|---T-----------	97	4	8	1	15	4	0	0	0	1	1002
2002	2	GCcAGGCCACACTGACTGTAGACAAATTCTCCAGtACAGGCTACATGCAGCTCAGCAACCTGACATCTagAAACTCTGCGGTCTATTTCTGTGCAAG gggg TACTATGA a TGGATTGCTTAtTGG	CARGYYEWIAYW	12	90	125	GCCAGGCCACACTGACTGTAGACAAATTCTCCAGTACAGGCTACATGCAGCTCAGCAACCTGACATCTAGAAACTCTGCGGTCTATTTCTGTGCAAGGGGGTACTATGAATGGATTGCTTATTGG	GCAAGGCCACACTGACTGTAGACAAATTCTCCAGCACAGGCTACATGCAGCTCAGCAACCTGACATCTGAAAACTCTGCGGTCTATTTCTGTGCAAGGGGGTACTATGAATGGATTGCTTACTGG	VVvVVVVVVVVVVVVVVVVVVVVVVVVVVVVVVVvVVVVVVVVVVVVVVVVVVVVVVVVVVVVVVVVVvvVVVVVVVVVVVVVVVVVVVVVVVVVVVMMMMDDDDDDDDNJJJJJJJJJJJjJJJ			Y	IGHV01-12*01	5		1	--A------------------------C------C----C-----------------G----------GA-G-------------------------|a	IGHD02-4*01	29	2	7	tc|--------|ttacgac	IGHJ03*01	7	2		cc|---T-------C---	97	4	8	1	15	8	0	0	0	2	2002
3002	2	GCcAGGCCACACTGtCTGTAGACAAATTCTCCAGtACAGGCTACATGCAGCTCAGCtACCTGACATCTagAAACTtTGCGGTCTATTTCTGTGCAAG ggag TACTATGA a TGGATTGCTTttTGG	CAREYYEWIAFW	12	90	125	GCCAGGCCACACTGTCTGTAGACAAATTCTCCAGTACAGGCTACATGCAGCTCAGCTACCTGACATCTAGAAACTTTGCGGTCTATTTCTGTGCAAGGGAGTACTATGAATGGATTGCTTTTTGG	GCCAGGCCACACTGACTGTAGACAAATTCTCCAGTACAGGCTACATGCAGCTCAGCAACCTGACATCTAGAAACTCTGCGGTCTATTTCTGTGCAAGGGGGTACTATGAATGGATTGCTTATTGG	VVvVVVVVVVVVVVvVVVVVVVVVVVVVVVVVVVvVVVVVVVVVVVVVVVVVVVVVvVVVVVVVVVVVvvVVVVVvVVVVVVVVVVVVVVVVVVVVVMMmMDDDDDDDDNJJJJJJJJJJjjJJJ			Y	IGHV01-12*01	5		1	--A-----------A------------C------C----C----------------AG----------GA-G---C---------------------|a	IGHD02-4*01	29	2	7	tc|--------|ttacgac	IGHJ03*01	7	2		cc|---T------AC---	97	4	8	1	15	11	1	0	0	3	3002
4002	2	GCcAGGtCACACTGtCTGTAGACAAATTCTCCAGtAtAGGCTACATGCAGCTCAaCtACCTGACATCTagAAACTtTGCGGTCgATTTCTGTGCAAG ggag TACTATGg a TGGATTGCTTttTGG	CAREYYGWIAFW	12	90	125	GCCAGGTCACACTGTCTGTAGACAAATTCTCCAGTATAGGCTACATGCAGCTCAACTACCTGACATCTAGAAACTTTGCGGTCGATTTCTGTGCAAGGGAGTACTATGGATGGATTGCTTTTTGG	GCCAGGCCACACTGTCTGTAGACAAATTCTCCAGTACAGGCTACATGCAGCTCAGCTACCTGACATCTAGAAACTTTGCGGTCTATTTCTGTGCAAGGGAGTACTATGAATGGATTGCTTTTTGG	VVvVVVvVVVVVVVvVVVVVVVVVVVVVVVVVVVvVvVVVVVVVVVVVVVVVVVvVvVVVVVVVVVVVvvVVVVVvVVVVVVVvVVVVVVVVVVVVVMMmMDDDDDDDdNJJJJJJJJJJjjJJJ			Y	IGHV01-12*01	5		1	--A---C-------A------------C------C-C--C--------------G-AG----------GA-G---C-------T-------------|a	IGHD02-4*01	29	2	7	tc|-------A|ttacgac	IGHJ03*01	7	2		cc|---T------AC---	97	4	8	1	15	15	1	1	0	3	4002
5002	2	GCcAGGtCACACcGtCTGTAGACAgATTCTCCAGtAtAGGCTACATGCAGaTCAaCtACCTGcCATCTagAAACTtTGCGGTCgATTTCTGTaCAAG ggag TACTATGg a TGGATTGCTTttTGG	CTREYYGWIAFW	12	90	125	GCCAGGTCACACCGTCTGTAGACAGATTCTCCAGTATAGGCTACATGCAGATCAACTACCTGCCATCTAGAAACTTTGCGGTCGATTTCTGTACAAGGGAGTACTATGGATGGATTGCTTTTTGG	GCCAGGTCACACTGTCTGTAGACAAATTCTCCAGTATAGGCTACATGCAGCTCAACTACCTGACATCTAGAAACTTTGCGGTCGATTTCTGTGCAAGGGAGTACTATGGATGGATTGCTTTTTGG	VVvVVVvVVVVVvVvVVVVVVVVVvVVVVVVVVVvVvVVVVVVVVVVVVVvVVVvVvVVVVVvVVVVVvvVVVVVvVVVVVVVvVVVVVVVVvVVVVMMmMDDDDDDDdNJJJJJJJJJJjjJJJ			Y	IGHV01-12*01	5		1	--A---C-----T-A---------A--C------C-C--C----------C---G-AG----A-----GA-G---C-------T--------G----|a	IGHD02-4*01	29	2	7	tc|-------A|ttacgac	IGHJ03*01	7	2		cc|---T------AC---	97	4	8	1	15	20	1	1	0	3	5002
3	3	CCACATTGACTGTAGACACATCCTCCAGCACAGCCTACATGCAGCTCAGCAGCCTGACCTCTGAGGACTCTGCGGTCTATTTCTGTGCAAG c TTTATTACTACGGTAGTA tt TATGGACTACTGG	CASFITTVVFMDYW	14	84	125	CCACATTGACTGTAGACACATCCTCCAGCACAGCCTACATGCAGCTCAGCAGCCTGACCTCTGAGGACTCTGCGGTCTATTTCTGTGCAAGCTTTATTACTACGGTAGTATTTATGGACTACTGG	CCACATTGACTGTAGACACATCCTCCAGCACAGCCTACATGCAGCTCAGCAGCCTGACCTCTGAGGACTCTGCGGTCTATTTCTGTGCAAGCTTTATTACTACGGTAGTATTTATGGACTACTGG	VVVVVVVVVVVVVVVVVVVVVVVVVVVVVVVVVVVVVVVVVVVVVVVVVVVVVVVVVVVVVVVVVVVVVVVVVVVVVVVVVVVVVVVVVVVMDDDDDDDDDDDDDDDDDDNNJJJJJJJJJJJJJ			Y	IGHV01-84*01	123		1	-------------------------------------------------------------------------------------------|a	IGHD01-1*01	1	0	5	|------------------|gctac	IGHJ04*01	9	10		attactatgc|-------------	91	1	18	2	13	0	0	0	0	0	3
1003	3	CCGCATTGACTGTAGACACAGCCTCCAGCACAACCTACATTCAGCTCAGCAGCCTGTCCTCTGAGGACTCTGCGGTCTATTTCTGTGCAAG c TTTATTACTACGGTAGTA tt TATGGACTACTGG	CASFITTVVFMDYW	14	84	125	CCGCATTGACTGTAGACACAGCCTCCAGCACAACCTACATTCAGCTCAGCAGCCTGTCCTCTGAGGACTCTGCGGTCTATTTCTGTGCAAGCTTTATTACTACGGTAGTATTTATGGACTACTGG	CCACATTGACTGTAGACACATCCTCCAGCACAGCCTACATGCAGCTCAGCAGCCTGACCTCTGAGGACTCTGCGGTCTATTTCTGTGCAAGCTTTATTACTACGGTAGTATTTATGGACTACTGG	VVVVVVVVVVVVVVVVVVVVVVVVVVVVVVVVVVVVVVVVVVVVVVVVVVVVVVVVVVVVVVVVVVVVVVVVVVVVVVVVVVVVVVVVVVVMDDDDDDDDDDDDDDDDDDNNJJJJJJJJJJJJJ			Y	IGHV01-84*01	123		1	--A-----------------T-----------G-------G---------------A----------------------------------|a	IGHD01-1*01	1	0	5	|------------------|gctac	IGHJ04*01	9	10		attactatgc|-------------	91	1	18	2	13	5	0	0	0	0	1003
2003	3	CCGCATTGACTGTAGACACAGCCTCCAGCtCAACCTACATTCAGCTCAGCAGCCTGTCCTCTcAGGACTCTGCGGTaTATTTCTGTGCAAG c TTTAcTACaACGGTAGTA tt TATGGACTACTGG	CASFTTTVVFMDYW	14	84	125	CCGCATTGACTGTAGACACAGCCTCCAGCTCAACCTACATTCAGCTCAGCAGCCTGTCCTCTCAGGACTCTGCGGTATATTTCTGTGCAAGCTTTACTACAACGGTAGTATTTATGGACTACTGG	CCGCATTGACTGTAGACACAGCCTCCAGCACAACCTACATTCAGCTCAGCAGCCTGTCCTCTGAGGACTCTGCGGTCTATTTCTGTGCAAGCTTTATTACTACGGTAGTATTTATGGACTACTGG	VVVVVVVVVVVVVVVVVVVVVVVVVVVVVvVVVVVVVVVVVVVVVVVVVVVVVVVVVVVVVVvVVVVVVVVVVVVVvVVVVVVVVVVVVVVMDDDDdDDDdDDDDDDDDDNNJJJJJJJJJJJJJ			Y	IGHV01-84*01	123		1	--A-----------------T--------A--G-------G---------------A-----G-------------C--------------|a	IGHD01-1*01	1	0	5	|----T---T---------|gctac	IGHJ04*01	9	10		attactatgc|-------------	91	1	18	2	13	8	0	2	0	0	2003
3003	3	CCGCATTGACTGTAGACACAGCCTCCAcCtCAACCTACATTCAtCTCAGCAGCCTGTCCTCTcAGGgCTCTGCGGTaTATTTCTGTGCAAG c TTTAcTgCatCGGTAGTA tt TATGGACTACTGG	CASFTASVVFMDYW	14	84	125	CCGCATTGACTGTAGACACAGCCTCCACCTCAACCTACATTCATCTCAGCAGCCTGTCCTCTCAGGGCTCTGCGGTATATTTCTGTGCAAGCTTTACTGCATCGGTAGTATTTATGGACTACTGG	CCGCATTGACTGTAGACACAGCCTCCAGCTCAACCTACATTCAGCTCAGCAGCCTGTCCTCTCAGGACTCTGCGGTATATTTCTGTGCAAGCTTTACTACAACGGTAGTATTTATGGACTACTGG	VVVVVVVVVVVVVVVVVVVVVVVVVVVvVvVVVVVVVVVVVVVvVVVVVVVVVVVVVVVVVVvVVVvVVVVVVVVVvVVVVVVVVVVVVVVMDDDDdDdDddDDDDDDDDNNJJJJJJJJJJJJJ			Y	IGHV01-84*01	123		1	--A-----------------T------G-A--G-------G--G------------A-----G---A---------C--------------|a	IGHD01-1*01	1	0	5	|----T-A-TA--------|gctac	IGHJ04*01	9	10		attactatgc|-------------	91	1	18	2	13	11	0	4	0	0	3003
4003	3	CCGCATTGACTGTAGACACAGCCTCCAcCtCAACCTACtTTCAtCcCAGCAGCCTGTtCTCTcAGGgCcCTcCGGTaTATTTCTGTGCAAG c TTTAcTgCatCGGTAGTA tt TATGGACTACTGG	CASFTASVVFMDYW	14	84	125	CCGCATTGACTGTAGACACAGCCTCCACCTCAACCTACTTTCATCCCAGCAGCCTGTTCTCTCAGGGCCCTCCGGTATATTTCTGTGCAAGCTTTACTGCATCGGTAGTATTTATGGACTACTGG	CCGCATTGACTGTAGACACAGCCTCCACCTCAACCTACATTCATCTCAGCAGCCTGTCCTCTCAGGGCTCTGCGGTATATTTCTGTGCAAGCTTTACTGCATCGGTAGTATTTATGGACTACTGG	VVVVVVVVVVVVVVVVVVVVVVVVVVVvVvVVVVVVVVvVVVVvVvVVVVVVVVVVVvVVVVvVVVvVvVVvVVVVvVVVVVVVVVVVVVVMDDDDdDdDddDDDDDDDDNNJJJJJJJJJJJJJ			Y	IGHV01-84*01	123		1	--A-----------------T------G-A--G-----A-G--G-T----------AC----G---A-T--G----C--------------|a	IGHD01-1*01	1	0	5	|----T-A-TA--------|gctac	IGHJ04*01	9	10		attactatgc|-------------	91	1	18	2	13	16	0	4	0	0	4003
5003	3	CCGCATTGACTGcAGACACAGCCTCCAcCtCAACCTACtTTCAtCcCAGtAGCCTGTtCTtTcAGGgCctTcCGGTaTATTTCTGTGCAAG c TTTAcTgCatCGGTAGTg tt TATGGACTACTGG	CASFTASVVFMDYW	14	84	125	CCGCATTGACTGCAGACACAGCCTCCACCTCAACCTACTTTCATCCCAGTAGCCTGTTCTTTCAGGGCCTTCCGGTATATTTCTGTGCAAGCTTTACTGCATCGGTAGTGTTTATGGACTACTGG	CCGCATTGACTGTAGACACAGCCTCCACCTCAACCTACTTTCATCCCAGCAGCCTGTTCTCTCAGGGCCCTCCGGTATATTTCTGTGCAAGCTTTACTGCATCGGTAGTATTTATGGACTACTGG	VVVVVVVVVVVVvVVVVVVVVVVVVVVvVvVVVVVVVVvVVVVvVvVVVvVVVVVVVvVVvVvVVVvVvvVvVVVVvVVVVVVVVVVVVVVMDDDDdDdDddDDDDDDDdNNJJJJJJJJJJJJJ			Y	IGHV01-84*01	123		1	--A---------T-------T------G-A--G-----A-G--G-T---C------AC--C-G---A-TC-G----C--------------|a	IGHD01-1*01	1	0	5	|----T-A-TA-------A|gctac	IGHJ04*01	9	10		attactatgc|-------------	91	1	18	2	13	20	0	5	0	0	5003
4	4	AGAGCCGTTTCATCATCTCGAGAGACAATGCAAAGAACATTCTATACCTGCAAATGAGCAGTCTGAAGTCTGAGGACACAGCCACGTATTACTGTGCAAGAAG GGTTACTA ACTTTGACTACTGG	CARRVTNFDYW	11	93	125	AGAGCCGTTTCATCATCTCGAGAGACAATGCAAAGAACATTCTATACCTGCAAATGAGCAGTCTGAAGTCTGAGGACACAGCCACGTATTACTGTGCAAGAAGGGTTACTAACTTTGACTACTGG	AGAGCCGTTTCATCATCTCGAGAGACAATGCAAAGAACATTCTATACCTGCAAATGAGCAGTCTGAAGTCTGAGGACACAGCCACGTATTACTGTGCAAGAAGGGTTACTAACTTTGACTACTGG	VVVVVVVVVVVVVVVVVVVVVVVVVVVVVVVVVVVVVVVVVVVVVVVVVVVVVVVVVVVVVVVVVVVVVVVVVVVVVVVVVVVVVVVVVVVVVVVVVVVVVVVDDDDDDDDJJJJJJJJJJJJJJ			Y	IGHV05-16*01	311		0	-------------------------------------------------------------------------------------------------------|	IGHD02-3*01	27	8	1	tctatgat|--------|c	IGHJ02*01	4	3		act|--------------	103	0	8	0	14	0	0	0	0	0	4
1004	4	AGAGCCGTTTCAACATCTCGAGAGTCAATGCAAAGAACATTCAATACCTGCACATGAGCAGTCTGAAGTCTGAGGACACAGCCACATATTACTGTGCAAGAAG GGTTACTA ACTTTGACTACTGG	CARRVTNFDYW	11	93	125	AGAGCCGTTTCAACATCTCGAGAGTCAATGCAAAGAACATTCAATACCTGCACATGAGCAGTCTGAAGTCTGAGGACACAGCCACATATTACTGTGCAAGAAGGGTTACTAACTTTGACTACTGG	AGAGCCGTTTCATCATCTCGAGAGACAATGCAAAGAACATTCTATACCTGCAAATGAGCAGTCTGAAGTCTGAGGACACAGCCACGTATTACTGTGCAAGAAGGGTTACTAACTTTGACTACTGG	VVVVVVVVVVVVVVVVVVVVVVVVVVVVVVVVVVVVVVVVVVVVVVVVVVVVVVVVVVVVVVVVVVVVVVVVVVVVVVVVVVVVVVVVVVVVVVVVVVVVVVVDDDDDDDDJJJJJJJJJJJJJJ			Y	IGHV05-16*01	311		0	------------T-----------A-----------------T---------A--------------------------------G-----------------|	IGHD02-3*01	27	8	1	tctatgat|--------|c	IGHJ02*01	4	3		act|--------------	103	0	8	0	14	5	0	0	0	0	1004
2004	4	AGAGCCGTTTCAACATCTCGAGAGTCAATGCAAAGAACATTCAATcCCTGCACATGAGCAGTCTGAgGTCTGAGGgCACAGCCACATATTACTGTcCAAGAAG GGTTACTA ACaTTGACTACTGG	CPRRVTNIDYW	11	93	125	AGAGCCGTTTCAACATCTCGAGAGTCAATGCAAAGAACATTCAATCCCTGCACATGAGCAGTCTGAGGTCTGAGGGCACAGCCACATATTACTGTCCAAGAAGGGTTACTAACATTGACTACTGG	AGAGCCGTTTCAACATCTCGAGAGTCAATGCAAAGAACATTCAATACCTGCACATGAGCAGTCTGAAGTCTGAGGACACAGCCACATATTACTGTGCAAGAAGGGTTACTAACTTTGACTACTGG	VVVVVVVVVVVVVVVVVVVVVVVVVVVVVVVVVVVVVVVVVVVVVvVVVVVVVVVVVVVVVVVVVVvVVVVVVVVvVVVVVVVVVVVVVVVVVVVvVVVVVVVDDDDDDDDJJjJJJJJJJJJJJ			Y	IGHV05-16*01	311		0	------------T-----------A-----------------T--A------A-------------A--------A---------G---------G-------|	IGHD02-3*01	27	8	1	tctatgat|--------|c	IGHJ02*01	4	3		act|--T-----------	103	0	8	0	14	9	0	0	0	1	2004
3004	4	AGAGCCGTTTCAACATCTCGAaAGTCtATGCAAAGAACtTTCAATcCCTGCACATGAGgAGTCcGAgGTCTGAGGgCACAGCCACATATTACTGTcCAAGAAG GGTTACTA ACaTTGACTACTGG	CPRRVTNIDYW	11	93	125	AGAGCCGTTTCAACATCTCGAAAGTCTATGCAAAGAACTTTCAATCCCTGCACATGAGGAGTCCGAGGTCTGAGGGCACAGCCACATATTACTGTCCAAGAAGGGTTACTAACATTGACTACTGG	AGAGCCGTTTCAACATCTCGAGAGTCAATGCAAAGAACATTCAATCCCTGCACATGAGCAGTCTGAGGTCTGAGGGCACAGCCACATATTACTGTCCAAGAAGGGTTACTAACATTGACTACTGG	VVVVVVVVVVVVVVVVVVVVVvVVVVvVVVVVVVVVVVvVVVVVVvVVVVVVVVVVVVvVVVVvVVvVVVVVVVVvVVVVVVVVVVVVVVVVVVVvVVVVVVVDDDDDDDDJJjJJJJJJJJJJJ			Y	IGHV05-16*01	311		0	------------T--------G--A-A-----------A---T--A------A-----C----T--A--------A---------G---------G-------|	IGHD02-3*01	27	8	1	tctatgat|--------|c	IGHJ02*01	4	3		act|--T-----------	103	0	8	0	14	14	0	0	0	1	3004
4004	4	AGAGCCGTTTCAACATCTCGAaAGTCtATGCAAAGAACtTTCAATcCCTGCACATGcGgAGTCcGAgGTCTGAGGgCACAGCCACATATTACTGTcCcAaAAG GaTTgCTA ACaTTGACTACTGG	CPKRIANIDYW	11	93	125	AGAGCCGTTTCAACATCTCGAAAGTCTATGCAAAGAACTTTCAATCCCTGCACATGCGGAGTCCGAGGTCTGAGGGCACAGCCACATATTACTGTCCCAAAAGGATTGCTAACATTGACTACTGG	AGAGCCGTTTCAACATCTCGAAAGTCTATGCAAAGAACTTTCAATCCCTGCACATGAGGAGTCCGAGGTCTGAGGGCACAGCCACATATTACTGTCCAAGAAGGGTTACTAACATTGACTACTGG	VVVVVVVVVVVVVVVVVVVVVvVVVVvVVVVVVVVVVVvVVVVVVvVVVVVVVVVVvVvVVVVvVVvVVVVVVVVvVVVVVVVVVVVVVVVVVVVvVvVvVVVDdDDdDDDJJjJJJJJJJJJJJ			Y	IGHV05-16*01	311		0	------------T--------G--A-A-----------A---T--A------A---A-C----T--A--------A---------G---------G-A-G---|	IGHD02-3*01	27	8	1	tctatgat|-G--A---|c	IGHJ02*01	4	3		act|--T-----------	103	0	8	0	14	17	0	2	0	1	4004
5004	4	AGAGCCGTTTCAACgTCTCGAaAGTCtgTGCAAAGgAttTTCAATcCCTGCACATGcGggGTCcGAgGTCTGAGGgCACAGCCACATATTACTGTcCcAaAAG GaTTgCTA ACaTTGACTACTGG	CPKRIANIDYW	11	93	125	AGAGCCGTTTCAACGTCTCGAAAGTCTGTGCAAAGGATTTTCAATCCCTGCACATGCGGGGTCCGAGGTCTGAGGGCACAGCCACATATTACTGTCCCAAAAGGATTGCTAACATTGACTACTGG	AGAGCCGTTTCAACATCTCGAAAGTCTATGCAAAGAACTTTCAATCCCTGCACATGCGGAGTCCGAGGTCTGAGGGCACAGCCACATATTACTGTCCCAAAAGGATTGCTAACATTGACTACTGG	VVVVVVVVVVVVVVvVVVVVVvVVVVvvVVVVVVVvVvvVVVVVVvVVVVVVVVVVvVvvVVVvVVvVVVVVVVVvVVVVVVVVVVVVVVVVVVVvVvVvVVVDdDDdDDDJJjJJJJJJJJJJJ			Y	IGHV05-16*01	311		0	------------T-A------G--A-AA-------A-CA---T--A------A---A-CA---T--A--------A---------G---------G-A-G---|	IGHD02-3*01	27	8	1	tctatgat|-G--A---|c	IGHJ02*01	4	3		act|--T-----------	103	0	8	0	14	22	0	2	0	1	5004
5	5	CCATCTCCAGAGATAATTCCCAAAACATCCTCTATCTTCAAATGAACACCCTGAGGGCTGAGGACAGTGCCACTTATTACTGTGTAAAAGCTGT g TACTATGGTTACG CCTGGTTTGCTTACTGG	CVKAVYYGYAWFAYW	15	81	125	CCATCTCCAGAGATAATTCCCAAAACATCCTCTATCTTCAAATGAACACCCTGAGGGCTGAGGACAGTGCCACTTATTACTGTGTAAAAGCTGTGTACTATGGTTACGCCTGGTTTGCTTACTGG	CCATCTCCAGAGATAATTCCCAAAACATCCTCTATCTTCAAATGAACACCCTGAGGGCTGAGGACAGTGCCACTTATTACTGTGTAAAAGCTGTGTACTATGGTTACGCCTGGTTTGCTTACTGG	VVVVVVVVVVVVVVVVVVVVVVVVVVVVVVVVVVVVVVVVVVVVVVVVVVVVVVVVVVVVVVVVVVVVVVVVVVVVVVVVVVVVVVVVVVVVVVMDDDDDDDDDDDDDJJJJJJJJJJJJJJJJJ			Y	IGHV07-4*01	398		1	----------------------------------------------------------------------------------------------|a	IGHD02-7*01	35	2	2	tc|-------------|ac	IGHJ03*01	7	0		|-----------------	94	1	13	0	17	0	0	0	0	0	5
1005	5	CCATCTCCAGAGATAATTCCCTATACATCCTCTATCTTCAAATGAACATCCTGAGGGCTGAGGACAGTGACACTTATTACTGTGTAAAAGCTGT g TACTATGGTTACG CCAGGTTTGCTTACTGG	CVKAVYYGYARFAYW	15	81	125	CCATCTCCAGAGATAATTCCCTATACATCCTCTATCTTCAAATGAACATCCTGAGGGCTGAGGACAGTGACACTTATTACTGTGTAAAAGCTGTGTACTATGGTTACGCCAGGTTTGCTTACTGG	CCATCTCCAGAGATAATTCCCAAAACATCCTCTATCTTCAAATGAACACCCTGAGGGCTGAGGACAGTGCCACTTATTACTGTGTAAAAGCTGTGTACTATGGTTACGCCTGGTTTGCTTACTGG	VVVVVVVVVVVVVVVVVVVVVVVVVVVVVVVVVVVVVVVVVVVVVVVVVVVVVVVVVVVVVVVVVVVVVVVVVVVVVVVVVVVVVVVVVVVVVVMDDDDDDDDDDDDDJJJJJJJJJJJJJJJJJ			Y	IGHV07-4*01	398		1	---------------------A-A------------------------C--------------------C------------------------|a	IGHD02-7*01	35	2	2	tc|-------------|ac	IGHJ03*01	7	0		|--T--------------	94	1	13	0	17	4	0	0	0	1	1005
2005	5	CCATCTCCAGAGATAATTCCCTATACATCCTCTATCTTCAtATGAACATCCTGAGGGtTGAGGACAGTGACACTTAcTACTGTGaAAAAGCTGT g TACTATGGTTACG CCAGcTTTGCTTACTGG	CEKAVYYGYASFAYW	15	81	125	CCATCTCCAGAGATAATTCCCTATACATCCTCTATCTTCATATGAACATCCTGAGGGTTGAGGACAGTGACACTTACTACTGTGAAAAAGCTGTGTACTATGGTTACGCCAGCTTTGCTTACTGG	CCATCTCCAGAGATAATTCCCTATACATCCTCTATCTTCAAATGAACATCCTGAGGGCTGAGGACAGTGACACTTATTACTGTGTAAAAGCTGTGTACTATGGTTACGCCAGGTTTGCTTACTGG	VVVVVVVVVVVVVVVVVVVVVVVVVVVVVVVVVVVVVVVVvVVVVVVVVVVVVVVVVvVVVVVVVVVVVVVVVVVVvVVVVVVVvVVVVVVVVVMDDDDDDDDDDDDDJJJJjJJJJJJJJJJJJ			Y	IGHV07-4*01	398		1	---------------------A-A----------------A-------C--------C-----------C------T-------T---------|a	IGHD02-7*01	35	2	2	tc|-------------|ac	IGHJ03*01	7	0		|--T-G------------	94	1	13	0	17	8	0	0	0	2	2005
3005	5	CCATCTCCAGAGATAATTCCCTATACATCCTtTATCTTCAtATGAACATCCTGAGGGtTGAGGACAGTGACACTTAcTACTGTGacgAAcCTGT g TACTATGGTTACG CCAGcTTTGCcTACTGG	CDEPVYYGYASFAYW	15	81	125	CCATCTCCAGAGATAATTCCCTATACATCCTTTATCTTCATATGAACATCCTGAGGGTTGAGGACAGTGACACTTACTACTGTGACGAACCTGTGTACTATGGTTACGCCAGCTTTGCCTACTGG	CCATCTCCAGAGATAATTCCCTATACATCCTCTATCTTCATATGAACATCCTGAGGGTTGAGGACAGTGACACTTACTACTGTGAAAAAGCTGTGTACTATGGTTACGCCAGCTTTGCTTACTGG	VVVVVVVVVVVVVVVVVVVVVVVVVVVVVVVvVVVVVVVVvVVVVVVVVVVVVVVVVvVVVVVVVVVVVVVVVVVVvVVVVVVVvvvVVvVVVVMDDDDDDDDDDDDDJJJJjJJJJJjJJJJJJ			Y	IGHV07-4*01	398		1	---------------------A-A-------C--------A-------C--------C-----------C------T-------TAA--G----|a	IGHD02-7*01	35	2	2	tc|-------------|ac	IGHJ03*01	7	0		|--T-G-----T------	94	1	13	0	17	12	0	0	0	3	3005
4005	5	CCATCTCCAGcGATAATTCCCTgTACAgCCTtTATtTTCAtATGAACATCCTGAGGGtTGAGGACAGTGACACTTAcTACTGTGacgAAcCTGT g TACTtTGGTTACG CCAGcTTTGCcTACTGG	CDEPVYFGYASFAYW	15	81	125	CCATCTCCAGCGATAATTCCCTGTACAGCCTTTATTTTCATATGAACATCCTGAGGGTTGAGGACAGTGACACTTACTACTGTGACGAACCTGTGTACTTTGGTTACGCCAGCTTTGCCTACTGG	CCATCTCCAGAGATAATTCCCTATACATCCTTTATCTTCATATGAACATCCTGAGGGTTGAGGACAGTGACACTTACTACTGTGACGAACCTGTGTACTATGGTTACGCCAGCTTTGCCTACTGG	VVVVVVVVVVvVVVVVVVVVVVvVVVVvVVVvVVVvVVVVvVVVVVVVVVVVVVVVVvVVVVVVVVVVVVVVVVVVvVVVVVVVvvvVVvVVVVMDDDDdDDDDDDDDJJJJjJJJJJjJJJJJJ			Y	IGHV07-4*01	398		1	----------A----------AAA---T---C---C----A-------C--------C-----------C------T-------TAA--G----|a	IGHD02-7*01	35	2	2	tc|----A--------|ac	IGHJ03*01	7	0		|--T-G-----T------	94	1	13	0	17	16	0	1	0	3	4005
5005	5	CCATCTtCAGcGATAATTCCCTgTACAgCCTtTATtTTCAtATGAACATCCTGAGGGtTGAaGACAGTGACACTTAcTACTGTGacgAAcCTGc g TACTtTGGTTACG tCAGcTTTGCcTgCTGG	CDEPAYFGYVSFACW	15	81	125	CCATCTTCAGCGATAATTCCCTGTACAGCCTTTATTTTCATATGAACATCCTGAGGGTTGAAGACAGTGACACTTACTACTGTGACGAACCTGCGTACTTTGGTTACGTCAGCTTTGCCTGCTGG	CCATCTCCAGCGATAATTCCCTGTACAGCCTTTATTTTCATATGAACATCCTGAGGGTTGAGGACAGTGACACTTACTACTGTGACGAACCTGTGTACTTTGGTTACGCCAGCTTTGCCTACTGG	VVVVVVvVVVvVVVVVVVVVVVvVVVVvVVVvVVVvVVVVvVVVVVVVVVVVVVVVVvVVVvVVVVVVVVVVVVVVvVVVVVVVvvvVVvVVVvMDDDDdDDDDDDDDjJJJjJJJJJjJjJJJJ			Y	IGHV07-4*01	398		1	------C---A----------AAA---T---C---C----A-------C--------C---G-------C------T-------TAA--G---T|a	IGHD02-7*01	35	2	2	tc|----A--------|ac	IGHJ03*01	7	0		|C-T-G-----T-A----	94	1	13	0	17	19	0	1	0	5	5005
6	6	GATTCACCATCTCCAGAGATGATTCAGAAAGCATGCTCTATCTGCAAATGAACAACTTGAAAACTGAGGACACAGCCATGTATTACTGTGTGAGACA CTACTATAGTAACTA c TTTGACTACTGG	CVRHYYSNYFDYW	13	87	125	GATTCACCATCTCCAGAGATGATTCAGAAAGCATGCTCTATCTGCAAATGAACAACTTGAAAACTGAGGACACAGCCATGTATTACTGTGTGAGACACTACTATAGTAACTACTTTGACTACTGG	GATTCACCATCTCCAGAGATGATTCAGAAAGCATGCTCTATCTGCAAATGAACAACTTGAAAACTGAGGACACAGCCATGTATTACTGTGTGAGACACTACTATAGTAACTACTTTGACTACTGG	VVVVVVVVVVVVVVVVVVVVVVVVVVVVVVVVVVVVVVVVVVVVVVVVVVVVVVVVVVVVVVVVVVVVVVVVVVVVVVVVVVVVVVVVVVVVVVVVVDDDDDDDDDDDDDDDNJJJJJJJJJJJJ			Y	IGHV10-1*01	444		0	-------------------------------------------------------------------------------------------------|	IGHD02-6*01	33	1	1	c|---------------|c	IGHJ02*01	4	5		actac|------------	97	0	15	1	12	0	0	0	0	0	6
1006	6	GATTCACCATCTCCAGAGATAATTCTGAAAGTATGCTCTATCTGCAAATGAACAATTTGAAAACTGAGGACACAGCCATGTATTACTGTGTGAGACA CTACTATAGTAACTG c TTTGACTACTGG	CVRHYYSNCFDYW	13	87	125	GATTCACCATCTCCAGAGATAATTCTGAAAGTATGCTCTATCTGCAAATGAACAATTTGAAAACTGAGGACACAGCCATGTATTACTGTGTGAGACACTACTATAGTAACTGCTTTGACTACTGG	GATTCACCATCTCCAGAGATGATTCAGAAAGCATGCTCTATCTGCAAATGAACAACTTGAAAACTGAGGACACAGCCATGTATTACTGTGTGAGACACTACTATAGTAACTACTTTGACTACTGG	VVVVVVVVVVVVVVVVVVVVVVVVVVVVVVVVVVVVVVVVVVVVVVVVVVVVVVVVVVVVVVVVVVVVVVVVVVVVVVVVVVVVVVVVVVVVVVVVVDDDDDDDDDDDDDDDNJJJJJJJJJJJJ			Y	IGHV10-1*01	444		0	--------------------G----A-----C-----------------------C-----------------------------------------|	IGHD02-6*01	33	1	1	c|--------------A|c	IGHJ02*01	4	5		actac|------------	97	0	15	1	12	4	0	1	0	0	1006
2006	6	GATTCACCATCTCaAGAGATAATTCTGAcAGTATGCTCTcTCTGCAAATGAACAATTTGAAAACTGAGGACACAGCCATGTATTACTGTGTcAGACA aTACTATAGTAACTG c TTTGACTACTGG	CVRQYYSNCFDYW	13	87	125	GATTCACCATCTCAAGAGATAATTCTGACAGTATGCTCTCTCTGCAAATGAACAATTTGAAAACTGAGGACACAGCCATGTATTACTGTGTCAGACAATACTATAGTAACTGCTTTGACTACTGG	GATTCACCATCTCCAGAGATAATTCTGAAAGTATGCTCTATCTGCAAATGAACAATTTGAAAACTGAGGACACAGCCATGTATTACTGTGTGAGACACTACTATAGTAACTGCTTTGACTACTGG	VVVVVVVVVVVVVvVVVVVVVVVVVVVVvVVVVVVVVVVvVVVVVVVVVVVVVVVVVVVVVVVVVVVVVVVVVVVVVVVVVVVVVVVVVVVvVVVVVdDDDDDDDDDDDDDDNJJJJJJJJJJJJ			Y	IGHV10-1*01	444		0	-------------C------G----A--A--C-------A---------------C-----------------------------------G-----|	IGHD02-6*01	33	1	1	c|C-------------A|c	IGHJ02*01	4	5		actac|------------	97	0	15	1	12	8	0	2	0	0	2006
3006	6	GATTCACCATCTCaAGAGATAAgTCTGAcAGTATGCTCTcTCTGaAAATGAACAATTTGAAAACTGAGGACACAGCtATGTATTACTGTGTcAGACg aTACTAcAGTAACTG c TTTGACTACTGG	CVRRYYSNCFDYW	13	87	125	GATTCACCATCTCAAGAGATAAGTCTGACAGTATGCTCTCTCTGAAAATGAACAATTTGAAAACTGAGGACACAGCTATGTATTACTGTGTCAGACGATACTACAGTAACTGCTTTGACTACTGG	GATTCACCATCTCAAGAGATAATTCTGACAGTATGCTCTCTCTGCAAATGAACAATTTGAAAACTGAGGACACAGCCATGTATTACTGTGTCAGACAATACTATAGTAACTGCTTTGACTACTGG	VVVVVVVVVVVVVvVVVVVVVVvVVVVVvVVVVVVVVVVvVVVVvVVVVVVVVVVVVVVVVVVVVVVVVVVVVVVVvVVVVVVVVVVVVVVvVVVVvdDDDDDdDDDDDDDDNJJJJJJJJJJJJ			Y	IGHV10-1*01	444		0	-------------C------G-T--A--A--C-------A----C----------C--------------------C--------------G----A|	IGHD02-6*01	33	1	1	c|C-----T-------A|c	IGHJ02*01	4	5		actac|------------	97	0	15	1	12	12	0	3	0	0	3006
4006	6	GATTCACCATCTCaAGAGATAAgTCTGAccGTATGCTCTcTCTGaAAATGAgCAATTTGAAAACTGAGGACACAGCtATaTATgACTGTGTcAGACg aTACTAcAaTAACTG c TTTGACTACTGG	CVRRYYNNCFDYW	13	87	125	GATTCACCATCTCAAGAGATAAGTCTGACCGTATGCTCTCTCTGAAAATGAGCAATTTGAAAACTGAGGACACAGCTATATATGACTGTGTCAGACGATACTACAATAACTGCTTTGACTACTGG	GATTCACCATCTCAAGAGATAAGTCTGACAGTATGCTCTCTCTGAAAATGAACAATTTGAAAACTGAGGACACAGCTATGTATTACTGTGTCAGACGATACTACAGTAACTGCTTTGACTACTGG	VVVVVVVVVVVVVvVVVVVVVVvVVVVVvvVVVVVVVVVvVVVVvVVVVVVvVVVVVVVVVVVVVVVVVVVVVVVVvVVvVVVvVVVVVVVvVVVVvdDDDDDdDdDDDDDDNJJJJJJJJJJJJ			Y	IGHV10-1*01	444		0	-------------C------G-T--A--AA-C-------A----C------A---C--------------------C--G---T-------G----A|	IGHD02-6*01	33	1	1	c|C-----T-G-----A|c	IGHJ02*01	4	5		actac|------------	97	0	15	1	12	16	0	4	0	0	4006
5006	6	GATTCACCATtTCaAGAGATAAgcCTGAccGTATGCTCTccCTGaAAATGAgCgATTTGAAAACTGAGGACACAGCtATaTATgACTGTGTcAGACg aTACTtcAaTAACTG c TTTGACTACTGG	CVRRYFNNCFDYW	13	87	125	GATTCACCATTTCAAGAGATAAGCCTGACCGTATGCTCTCCCTGAAAATGAGCGATTTGAAAACTGAGGACACAGCTATATATGACTGTGTCAGACGATACTTCAATAACTGCTTTGACTACTGG	GATTCACCATCTCAAGAGATAAGTCTGACCGTATGCTCTCTCTGAAAATGAGCAATTTGAAAACTGAGGACACAGCTATATATGACTGTGTCAGACGATACTACAATAACTGCTTTGACTACTGG	VVVVVVVVVVvVVvVVVVVVVVvvVVVVvvVVVVVVVVVvvVVVvVVVVVVvVvVVVVVVVVVVVVVVVVVVVVVVvVVvVVVvVVVVVVVvVVVVvdDDDDddDdDDDDDDNJJJJJJJJJJJJ			Y	IGHV10-1*01	444		0	----------C--C------G-TT-A--AA-C-------AT---C------A-A-C--------------------C--G---T-------G----A|	IGHD02-6*01	33	1	1	c|C----AT-G-----A|c	IGHJ02*01	4	5		actac|------------	97	0	15	1	12	20	0	5	0	0	5006
7	7	TCCAGGGCAAGGCCACTATAACTGCAGACACATCCTCCAACACAGCCTACCTGCAGCTCAGCAGCCTGACATCTGAGGACACTGCCATCTATTACTGTGCTAG gg ATACCT c CTTTGACTACTGG	CARDTSFDYW	10	96	125	TCCAGGGCAAGGCCACTATAACTGCAGACACATCCTCCAACACAGCCTACCTGCAGCTCAGCAGCCTGACATCTGAGGACACTGCCATCTATTACTGTGCTAGGGATACCTCCTTTGACTACTGG	TCCAGGGCAAGGCCACTATAACTGCAGACACATCCTCCAACACAGCCTACCTGCAGCTCAGCAGCCTGACATCTGAGGACACTGCCATCTATTACTGTGCTAGGGATACCTCCTTTGACTACTGG	VVVVVVVVVVVVVVVVVVVVVVVVVVVVVVVVVVVVVVVVVVVVVVVVVVVVVVVVVVVVVVVVVVVVVVVVVVVVVVVVVVVVVVVVVVVVVVVVVVVVVVVMMDDDDDDNJJJJJJJJJJJJJ			Y	IGHV14-3*01	477		1	-------------------------------------------------------------------------------------------------------|a	IGHD05-6*01	65	2	2	ga|------|ac	IGHJ02*01	4	4		acta|-------------	103	2	6	1	13	0	0	0	0	0	7
1007	7	TCCAGGGCAAGGCCACTAAAACTGCAGACACAGCAACCAACACAGCCTACCTGCAGCTCAGCAGCCTGACATCTGAGGACACTGTCATCTATTACTGTGCTAG gg ATACCT c CTTTGACTACTGG	CARDTSFDYW	10	96	125	TCCAGGGCAAGGCCACTAAAACTGCAGACACAGCAACCAACACAGCCTACCTGCAGCTCAGCAGCCTGACATCTGAGGACACTGTCATCTATTACTGTGCTAGGGATACCTCCTTTGACTACTGG	TCCAGGGCAAGGCCACTATAACTGCAGACACATCCTCCAACACAGCCTACCTGCAGCTCAGCAGCCTGACATCTGAGGACACTGCCATCTATTACTGTGCTAGGGATACCTCCTTTGACTACTGG	VVVVVVVVVVVVVVVVVVVVVVVVVVVVVVVVVVVVVVVVVVVVVVVVVVVVVVVVVVVVVVVVVVVVVVVVVVVVVVVVVVVVVVVVVVVVVVVVVVVVVVVMMDDDDDDNJJJJJJJJJJJJJ			Y	IGHV14-3*01	477		1	------------------T-------------T-CT------------------------------------------------C------------------|a	IGHD05-6*01	65	2	2	ga|------|ac	IGHJ02*01	4	4		acta|-------------	103	2	6	1	13	5	0	0	0	0	1007
2007	7	TCCAGGGCAAGaCCACTAAAACTGCAGACACAGCAACCAACACAGCCTACCTGCAGCTCAGCAGCCTGAgATCTGAGGACACTGTCATCTATTACTGTGCTAG gc ATgCCT c CTTTGtCTACTGG	CARHASFVYW	10	96	125	TCCAGGGCAAGACCACTAAAACTGCAGACACAGCAACCAACACAGCCTACCTGCAGCTCAGCAGCCTGAGATCTGAGGACACTGTCATCTATTACTGTGCTAGGCATGCCTCCTTTGTCTACTGG	TCCAGGGCAAGGCCACTAAAACTGCAGACACAGCAACCAACACAGCCTACCTGCAGCTCAGCAGCCTGACATCTGAGGACACTGTCATCTATTACTGTGCTAGGGATACCTCCTTTGACTACTGG	VVVVVVVVVVVvVVVVVVVVVVVVVVVVVVVVVVVVVVVVVVVVVVVVVVVVVVVVVVVVVVVVVVVVVvVVVVVVVVVVVVVVVVVVVVVVVVVVVVVVVVVMmDDdDDDNJJJJJjJJJJJJJ			Y	IGHV14-3*01	477		1	-----------G------T-------------T-CT---------------------------------C--------------C------------------|a	IGHD05-6*01	65	2	2	ga|--A---|ac	IGHJ02*01	4	4		acta|-----A-------	103	2	6	1	13	7	1	1	0	1	2007
3007	7	TCCAGGGCAAGaCCACTAAAACTGCAGACACAGCAACCAACACgGCCTACCTGaAGCTCAGCtGCtTGAgATCTGAGGACACTaTCATCTATTACTGTGCTAG gc ATgCCT c CTTTGtCTACTGG	CARHASFVYW	10	96	125	TCCAGGGCAAGACCACTAAAACTGCAGACACAGCAACCAACACGGCCTACCTGAAGCTCAGCTGCTTGAGATCTGAGGACACTATCATCTATTACTGTGCTAGGCATGCCTCCTTTGTCTACTGG	TCCAGGGCAAGACCACTAAAACTGCAGACACAGCAACCAACACAGCCTACCTGCAGCTCAGCAGCCTGAGATCTGAGGACACTGTCATCTATTACTGTGCTAGGCATGCCTCCTTTGTCTACTGG	VVVVVVVVVVVvVVVVVVVVVVVVVVVVVVVVVVVVVVVVVVVvVVVVVVVVVvVVVVVVVVvVVvVVVvVVVVVVVVVVVVVvVVVVVVVVVVVVVVVVVVVMmDDdDDDNJJJJJjJJJJJJJ			Y	IGHV14-3*01	477		1	-----------G------T-------------T-CT-------A---------C--------A--C---C-------------GC------------------|a	IGHD05-6*01	65	2	2	ga|--A---|ac	IGHJ02*01	4	4		acta|-----A-------	103	2	6	1	13	12	1	1	0	1	3007
4007	7	TCCAGGGCAAGaCCACaAAAACTGCAGACACAGCAACCAACACgGCCTACCTGaAGCTCAGCtGCtTGAgATCTGAaGACACTaTCATCTATTACTGTGCTAc gc ATgCCg a CTTTGtCTACTGG	CATHADFVYW	10	96	125	TCCAGGGCAAGACCACAAAAACTGCAGACACAGCAACCAACACGGCCTACCTGAAGCTCAGCTGCTTGAGATCTGAAGACACTATCATCTATTACTGTGCTACGCATGCCGACTTTGTCTACTGG	TCCAGGGCAAGACCACTAAAACTGCAGACACAGCAACCAACACGGCCTACCTGAAGCTCAGCTGCTTGAGATCTGAGGACACTATCATCTATTACTGTGCTAGGCATGCCTCCTTTGTCTACTGG	VVVVVVVVVVVvVVVVvVVVVVVVVVVVVVVVVVVVVVVVVVVvVVVVVVVVVvVVVVVVVVvVVvVVVvVVVVVVvVVVVVVvVVVVVVVVVVVVVVVVVVvMmDDdDDdnJJJJJjJJJJJJJ			Y	IGHV14-3*01	477		1	-----------G----T-T-------------T-CT-------A---------C--------A--C---C------G------GC-----------------G|a	IGHD05-6*01	65	2	2	ga|--A--T|ac	IGHJ02*01	4	4		acta|-----A-------	103	2	6	1	13	15	1	2	1	1	4007
5007	7	TCCAGGGaAAGaCCACaAAAcCTGCAGACACAGCAACCAACgCgGCCTACCTGaAGCTCcGCtGCtTGAgATCTGAaGACACTaTCATCTATTACTGTGCaAc gc ATgCCg a CTTTGtCTACTGG	CATHADFVYW	10	96	125	TCCAGGGAAAGACCACAAAACCTGCAGACACAGCAACCAACGCGGCCTACCTGAAGCTCCGCTGCTTGAGATCTGAAGACACTATCATCTATTACTGTGCAACGCATGCCGACTTTGTCTACTGG	TCCAGGGCAAGACCACAAAAACTGCAGACACAGCAACCAACACGGCCTACCTGAAGCTCAGCTGCTTGAGATCTGAAGACACTATCATCTATTACTGTGCTACGCATGCCGACTTTGTCTACTGG	VVVVVVVvVVVvVVVVvVVVvVVVVVVVVVVVVVVVVVVVVvVvVVVVVVVVVvVVVVVvVVvVVvVVVvVVVVVVvVVVVVVvVVVVVVVVVVVVVVVVvVvMmDDdDDdnJJJJJjJJJJJJJ			Y	IGHV14-3*01	477		1	-------C---G----T-T-A-----------T-CT-----A-A---------C-----A--A--C---C------G------GC---------------T-G|a	IGHD05-6*01	65	2	2	ga|--A--T|ac	IGHJ02*01	4	4		acta|-----A-------	103	2	6	1	13	20	1	2	1	1	5007
8	8	TCTCCAGAGATAATTCCCAAAGCATCCTCTATCTTCAAATGAATGCCCTGAGAGCTGAGGACAGTGCCACTTATTACTGTGCAAGATAT g CTCTGCAGTGCC ttcc CTATGCTATGGACTACTGG	CARYALQCLPYAMDYW	16	78	125	TCTCCAGAGATAATTCCCAAAGCATCCTCTATCTTCAAATGAATGCCCTGAGAGCTGAGGACAGTGCCACTTATTACTGTGCAAGATATGCTCTGCAGTGCCTTCCCTATGCTATGGACTACTGG	TCTCCAGAGATAATTCCCAAAGCATCCTCTATCTTCAAATGAATGCCCTGAGAGCTGAGGACAGTGCCACTTATTACTGTGCAAGATATGCTCTGCAGTGCCTTCCCTATGCTATGGACTACTGG	VVVVVVVVVVVVVVVVVVVVVVVVVVVVVVVVVVVVVVVVVVVVVVVVVVVVVVVVVVVVVVVVVVVVVVVVVVVVVVVVVVVVVVVVVMDDDDDDDDDDDDNNNNJJJJJJJJJJJJJJJJJJJ			Y	IGHV07-3*01	394		1	-----------------------------------------------------------------------------------------|a	IGHD06-3*01	75	11	6	aggcagctagc|------------|acaacc	IGHJ04*01	9	4		atta|-------------------	89	1	12	4	19	0	0	0	0	0	8
1008	8	TCTCCAGAGATAATTCCCAAAGCATCCTCTATCTTAAAATGAATGCCCTGAAAGCTGAGGACAGTGCCACTTATTACTGTGCAAGATAT g TTCTGCAGTACC ttcc CTATGCTACGGACTACTGG	CARYVLQYLPYATDYW	16	78	125	TCTCCAGAGATAATTCCCAAAGCATCCTCTATCTTAAAATGAATGCCCTGAAAGCTGAGGACAGTGCCACTTATTACTGTGCAAGATATGTTCTGCAGTACCTTCCCTATGCTACGGACTACTGG	TCTCCAGAGATAATTCCCAAAGCATCCTCTATCTTCAAATGAATGCCCTGAGAGCTGAGGACAGTGCCACTTATTACTGTGCAAGATATGCTCTGCAGTGCCTTCCCTATGCTATGGACTACTGG	VVVVVVVVVVVVVVVVVVVVVVVVVVVVVVVVVVVVVVVVVVVVVVVVVVVVVVVVVVVVVVVVVVVVVVVVVVVVVVVVVVVVVVVVVMDDDDDDDDDDDDNNNNJJJJJJJJJJJJJJJJJJJ			Y	IGHV07-3*01	394		1	-----------------------------------C---------------G-------------------------------------|a	IGHD06-3*01	75	11	6	aggcagctagc|C--------G--|acaacc	IGHJ04*01	9	4		atta|--------T----------	89	1	12	4	19	2	0	2	0	1	1008
2008	8	TCTCCAGAGATAATTCCCAAAGCAcCCTCTATCTTAAAATGAATGCCCTGAAAGCTGAGGACAGTGCCACTctTTACTGTGCAAGATAT g TTCTGCAGTACC ttcc CTgTGCTgCGGACTACTGG	CARYVLQYLPCAADYW	16	78	125	TCTCCAGAGATAATTCCCAAAGCACCCTCTATCTTAAAATGAATGCCCTGAAAGCTGAGGACAGTGCCACTCTTTACTGTGCAAGATATGTTCTGCAGTACCTTCCCTGTGCTGCGGACTACTGG	TCTCCAGAGATAATTCCCAAAGCATCCTCTATCTTAAAATGAATGCCCTGAAAGCTGAGGACAGTGCCACTTATTACTGTGCAAGATATGTTCTGCAGTACCTTCCCTATGCTACGGACTACTGG	VVVVVVVVVVVVVVVVVVVVVVVVvVVVVVVVVVVVVVVVVVVVVVVVVVVVVVVVVVVVVVVVVVVVVVVvvVVVVVVVVVVVVVVVVMDDDDDDDDDDDDNNNNJJjJJJJjJJJJJJJJJJJ			Y	IGHV07-3*01	394		1	------------------------T----------C---------------G-------------------TA----------------|a	IGHD06-3*01	75	11	6	aggcagctagc|C--------G--|acaacc	IGHJ04*01	9	4		atta|--A----AT----------	89	1	12	4	19	5	0	2	0	3	2008
3008	8	TCTCCAGAGATAATTCCCAAAGCAcCgTCTcTCTcAAAATGAATGCCCTGAAAGCTGAGGACAGTGaCgCTctTTACTGTGCAAGATAT g TTCTGCAGTACC ttcc CTgTGCTgCGGACTACTGG	CARYVLQYLPCAADYW	16	78	125	TCTCCAGAGATAATTCCCAAAGCACCGTCTCTCTCAAAATGAATGCCCTGAAAGCTGAGGACAGTGACGCTCTTTACTGTGCAAGATATGTTCTGCAGTACCTTCCCTGTGCTGCGGACTACTGG	TCTCCAGAGATAATTCCCAAAGCACCCTCTATCTTAAAATGAATGCCCTGAAAGCTGAGGACAGTGCCACTCTTTACTGTGCAAGATATGTTCTGCAGTACCTTCCCTGTGCTGCGGACTACTGG	VVVVVVVVVVVVVVVVVVVVVVVVvVvVVVvVVVvVVVVVVVVVVVVVVVVVVVVVVVVVVVVVVVvVvVVvvVVVVVVVVVVVVVVVVMDDDDDDDDDDDDNNNNJJjJJJJjJJJJJJJJJJJ			Y	IGHV07-3*01	394		1	------------------------T-C---A---TC---------------G--------------C-A--TA----------------|a	IGHD06-3*01	75	11	6	aggcagctagc|C--------G--|acaacc	IGHJ04*01	9	4		atta|--A----AT----------	89	1	12	4	19	10	0	2	0	3	3008
4008	8	TgTCCAGAGATAtTTCCCAgAGCAcCgTCgcTtTcAAAATGAATGCCCTGAAAGCTGAGGACAGTGaCgCTctTTACTGTGCAAGATAT g TTCTGCAGTACC ttcc CTgTGCTgCGGACTACTGG	CARYVLQYLPCAADYW	16	78	125	TGTCCAGAGATATTTCCCAGAGCACCGTCGCTTTCAAAATGAATGCCCTGAAAGCTGAGGACAGTGACGCTCTTTACTGTGCAAGATATGTTCTGCAGTACCTTCCCTGTGCTGCGGACTACTGG	TCTCCAGAGATAATTCCCAAAGCACCGTCTCTCTCAAAATGAATGCCCTGAAAGCTGAGGACAGTGACGCTCTTTACTGTGCAAGATATGTTCTGCAGTACCTTCCCTGTGCTGCGGACTACTGG	VvVVVVVVVVVVvVVVVVVvVVVVvVvVVvvVvVvVVVVVVVVVVVVVVVVVVVVVVVVVVVVVVVvVvVVvvVVVVVVVVVVVVVVVVMDDDDDDDDDDDDNNNNJJjJJJJjJJJJJJJJJJJ			Y	IGHV07-3*01	394		1	-C----------A------A----T-C--TA-C-TC---------------G--------------C-A--TA----------------|a	IGHD06-3*01	75	11	6	aggcagctagc|C--------G--|acaacc	IGHJ04*01	9	4		atta|--A----AT----------	89	1	12	4	19	15	0	2	0	3	4008
5008	8	TgTCCAGAGATAtTTCCCAgAGCAcCgTCgcTtTcAAAATGAgTGCCCTGAAAGCTGAGGACAGTaaCgCTctTTACTGTGCtAGgTAT c TTCTGCAGTACC ttcc CTgTGCTgCGGACTACTGG	CARYLLQYLPCAADYW	16	78	125	TGTCCAGAGATATTTCCCAGAGCACCGTCGCTTTCAAAATGAGTGCCCTGAAAGCTGAGGACAGTAACGCTCTTTACTGTGCTAGGTATCTTCTGCAGTACCTTCCCTGTGCTGCGGACTACTGG	TGTCCAGAGATATTTCCCAGAGCACCGTCGCTTTCAAAATGAATGCCCTGAAAGCTGAGGACAGTGACGCTCTTTACTGTGCAAGATATGTTCTGCAGTACCTTCCCTGTGCTGCGGACTACTGG	VvVVVVVVVVVVvVVVVVVvVVVVvVvVVvvVvVvVVVVVVVvVVVVVVVVVVVVVVVVVVVVVVvvVvVVvvVVVVVVVVVvVVvVVVmDDDDDDDDDDDDNNNNJJjJJJJjJJJJJJJJJJJ			Y	IGHV07-3*01	394		1	-C----------A------A----T-C--TA-C-TC------A--------G-------------GC-A--TA---------A--A---|a	IGHD06-3*01	75	11	6	aggcagctagc|C--------G--|acaacc	IGHJ04*01	9	4		atta|--A----AT----------	89	1	12	4	19	19	1	2	0	3	5008
9	9	CATTGACTGTAGACAAATCCTCTAGCACAGCCCACATGGAGCTCCGGAGCCTGACATCTGAGGACTCTGCAGTCTATTATTGTGCAAGA aggg TCTACTATGATTACGA CTGGTTTGCTTACTGG	CARRVYYDYDWFAYW	15	81	125	CATTGACTGTAGACAAATCCTCTAGCACAGCCCACATGGAGCTCCGGAGCCTGACATCTGAGGACTCTGCAGTCTATTATTGTGCAAGAAGGGTCTACTATGATTACGACTGGTTTGCTTACTGG	CATTGACTGTAGACAAATCCTCTAGCACAGCCCACATGGAGCTCCGGAGCCTGACATCTGAGGACTCTGCAGTCTATTATTGTGCAAGAAGGGTCTACTATGATTACGACTGGTTTGCTTACTGG	VVVVVVVVVVVVVVVVVVVVVVVVVVVVVVVVVVVVVVVVVVVVVVVVVVVVVVVVVVVVVVVVVVVVVVVVVVVVVVVVVVVVVVVVVMMMMDDDDDDDDDDDDDDDDJJJJJJJJJJJJJJJJ			Y	IGHV01-20*01	18		0	-----------------------------------------------------------------------------------------|	IGHD02-4*01	29	0	1	|----------------|c	IGHJ03*01	7	1		c|----------------	89	4	16	0	16	0	0	0	0	0	9
1009	9	CATTGACTGTAGACAAATCATCTAGCACAGCCCACATGGAACTCCGGAGCCTGACATCTGAGGACTCTGCAGTTTATTATTGTGCAAGA aggg TCTACTATGATTTCGA CTGGTTCGCTTACTGG	CARRVYYDFDWFAYW	15	81	125	CATTGACTGTAGACAAATCATCTAGCACAGCCCACATGGAACTCCGGAGCCTGACATCTGAGGACTCTGCAGTTTATTATTGTGCAAGAAGGGTCTACTATGATTTCGACTGGTTCGCTTACTGG	CATTGACTGTAGACAAATCCTCTAGCACAGCCCACATGGAGCTCCGGAGCCTGACATCTGAGGACTCTGCAGTCTATTATTGTGCAAGAAGGGTCTACTATGATTACGACTGGTTTGCTTACTGG	VVVVVVVVVVVVVVVVVVVVVVVVVVVVVVVVVVVVVVVVVVVVVVVVVVVVVVVVVVVVVVVVVVVVVVVVVVVVVVVVVVVVVVVVVMMMMDDDDDDDDDDDDDDDDJJJJJJJJJJJJJJJJ			Y	IGHV01-20*01	18		0	-------------------C--------------------G--------------------------------C---------------|	IGHD02-4*01	29	0	1	|------------A---|c	IGHJ03*01	7	1		c|------T---------	89	4	16	0	16	3	0	1	0	1	1009
2009	9	CATTGACTGTAGACAAATCATCTAGCACAGCCCACATGGAACTCCGGAGCCTGACATCgGAGGACTCTGCcGTTcATTATTGTGCAAGA gggg TtTACTATGATTTCGA CTGGTTCGCTTACTGG	CARGVYYDFDWFAYW	15	81	125	CATTGACTGTAGACAAATCATCTAGCACAGCCCACATGGAACTCCGGAGCCTGACATCGGAGGACTCTGCCGTTCATTATTGTGCAAGAGGGGTTTACTATGATTTCGACTGGTTCGCTTACTGG	CATTGACTGTAGACAAATCATCTAGCACAGCCCACATGGAACTCCGGAGCCTGACATCTGAGGACTCTGCAGTTTATTATTGTGCAAGAAGGGTCTACTATGATTTCGACTGGTTCGCTTACTGG	VVVVVVVVVVVVVVVVVVVVVVVVVVVVVVVVVVVVVVVVVVVVVVVVVVVVVVVVVVvVVVVVVVVVVVvVVVvVVVVVVVVVVVVVVmMMMDdDDDDDDDDDDDDDDJJJJJJJJJJJJJJJJ			Y	IGHV01-20*01	18		0	-------------------C--------------------G-----------------T-----------A--CT--------------|	IGHD02-4*01	29	0	1	|-C----------A---|c	IGHJ03*01	7	1		c|------T---------	89	4	16	0	16	6	1	2	0	1	2009
3009	9	CATTGACTGTAGACAAATCATCTAGCACAGCCCACATGGAACTCCGGAGCCTGACATCgGAGGACTCTGCcGTTcATTgcTGTtCAAGA gggg TtTACTATtATTTCGA CTGGTaCGCTTACTGG	CSRGVYYYFDWYAYW	15	81	125	CATTGACTGTAGACAAATCATCTAGCACAGCCCACATGGAACTCCGGAGCCTGACATCGGAGGACTCTGCCGTTCATTGCTGTTCAAGAGGGGTTTACTATTATTTCGACTGGTACGCTTACTGG	CATTGACTGTAGACAAATCATCTAGCACAGCCCACATGGAACTCCGGAGCCTGACATCGGAGGACTCTGCCGTTCATTATTGTGCAAGAGGGGTTTACTATGATTTCGACTGGTTCGCTTACTGG	VVVVVVVVVVVVVVVVVVVVVVVVVVVVVVVVVVVVVVVVVVVVVVVVVVVVVVVVVVvVVVVVVVVVVVvVVVvVVVvvVVVvVVVVVmMMMDdDDDDDDdDDDDDDDJJJJJjJJJJJJJJJJ			Y	IGHV01-20*01	18		0	-------------------C--------------------G-----------------T-----------A--CT---AT---G-----|	IGHD02-4*01	29	0	1	|-C------G---A---|c	IGHJ03*01	7	1		c|-----TT---------	89	4	16	0	16	9	1	3	0	2	3009
4009	9	CAgTGgCTGTAGACAAATtATCTAGCACAGCCCACATGGAACTCCGGAGCCTaACATCgGAGGACTCTGCcGTTcATTgcTGTtCAAGA gggg TtcACTATtATTTCGA CTGGTaCGCTTACTGG	CSRGVHYYFDWYAYW	15	81	125	CAGTGGCTGTAGACAAATTATCTAGCACAGCCCACATGGAACTCCGGAGCCTAACATCGGAGGACTCTGCCGTTCATTGCTGTTCAAGAGGGGTTCACTATTATTTCGACTGGTACGCTTACTGG	CATTGACTGTAGACAAATCATCTAGCACAGCCCACATGGAACTCCGGAGCCTGACATCGGAGGACTCTGCCGTTCATTGCTGTTCAAGAGGGGTTTACTATTATTTCGACTGGTACGCTTACTGG	VVvVVvVVVVVVVVVVVVvVVVVVVVVVVVVVVVVVVVVVVVVVVVVVVVVVvVVVVVvVVVVVVVVVVVvVVVvVVVvvVVVvVVVVVmMMMDddDDDDDdDDDDDDDJJJJJjJJJJJJJJJJ			Y	IGHV01-20*01	18		0	--T--A------------CC--------------------G-----------G-----T-----------A--CT---AT---G-----|	IGHD02-4*01	29	0	1	|-CT-----G---A---|c	IGHJ03*01	7	1		c|-----TT---------	89	4	16	0	16	13	1	4	0	2	4009
5009	9	CAgTGgCTGTAGgCAAATtATCTAGCAtAGCCCACATGGAACTCCGGAGCCTaACATtgGAGGACTCTGCcGTTcATTgcTGTtCAAGA gggg ctcACTtTtATTTCGA CTGGTaCGCTTACTGG	CSRGAHFYFDWYAYW	15	81	125	CAGTGGCTGTAGGCAAATTATCTAGCATAGCCCACATGGAACTCCGGAGCCTAACATTGGAGGACTCTGCCGTTCATTGCTGTTCAAGAGGGGCTCACTTTTATTTCGACTGGTACGCTTACTGG	CAGTGGCTGTAGACAAATTATCTAGCACAGCCCACATGGAACTCCGGAGCCTAACATCGGAGGACTCTGCCGTTCATTGCTGTTCAAGAGGGGTTCACTATTATTTCGACTGGTACGCTTACTGG	VVvVVvVVVVVVvVVVVVvVVVVVVVVvVVVVVVVVVVVVVVVVVVVVVVVVvVVVVvvVVVVVVVVVVVvVVVvVVVvvVVVvVVVVVmMMMdddDDDdDdDDDDDDDJJJJJjJJJJJJJJJJ			Y	IGHV01-20*01	18		0	--T--A------A-----CC-------C------------G-----------G----CT-----------A--CT---AT---G-----|	IGHD02-4*01	29	0	1	|TCT---A-G---A---|c	IGHJ03*01	7	1		c|-----TT---------	89	4	16	0	16	16	1	6	0	2	5009
10	10	GCACAGCCTACATGCAGCTCAGCAGCCTGACATCTGAAGACTCTGCGGTCTATTTCTGTGCAAG gtgtctag GGCAGCTAGCCTCTGCAGTGCCACAA gctga TTACTATGCTATGGACTACTGG	CARCLGQLASAVPQADYYAMDYW	23	57	125	GCACAGCCTACATGCAGCTCAGCAGCCTGACATCTGAAGACTCTGCGGTCTATTTCTGTGCAAGGTGTCTAGGGCAGCTAGCCTCTGCAGTGCCACAAGCTGATTACTATGCTATGGACTACTGG	GCACAGCCTACATGCAGCTCAGCAGCCTGACATCTGAAGACTCTGCGGTCTATTTCTGTGCAAGGTGTCTAGGGCAGCTAGCCTCTGCAGTGCCACAAGCTGATTACTATGCTATGGACTACTGG	VVVVVVVVVVVVVVVVVVVVVVVVVVVVVVVVVVVVVVVVVVVVVVVVVVVVVVVVVVVVVVVVMMMMMMMMDDDDDDDDDDDDDDDDDDDDDDDDDDNNNNNJJJJJJJJJJJJJJJJJJJJJJ			Y	IGHV01-56*02	75		1	----------------------------------------------------------------|a	IGHD06-1*01	67	1	2	a|--------------------------|cc	IGHJ04*01	9	1		a|----------------------	64	8	26	5	22	0	0	0	0	0	10
1010	10	GCATAGCCTACGTGCAGCTCAACAGCCTGACATCTGAAGACTCTGCGGTCTATTTCTGTGCAAG gtgtttag GGCAGCTAGCCCCTGCAGTGCCACAA gctga TTACTATGCTATGGACTACTGG	CARCLGQLAPAVPQADYYAMDYW	23	57	125	GCATAGCCTACGTGCAGCTCAACAGCCTGACATCTGAAGACTCTGCGGTCTATTTCTGTGCAAGGTGTTTAGGGCAGCTAGCCCCTGCAGTGCCACAAGCTGATTACTATGCTATGGACTACTGG	GCACAGCCTACATGCAGCTCAGCAGCCTGACATCTGAAGACTCTGCGGTCTATTTCTGTGCAAGGTGTCTAGGGCAGCTAGCCTCTGCAGTGCCACAAGCTGATTACTATGCTATGGACTACTGG	VVVVVVVVVVVVVVVVVVVVVVVVVVVVVVVVVVVVVVVVVVVVVVVVVVVVVVVVVVVVVVVVMMMMMMMMDDDDDDDDDDDDDDDDDDDDDDDDDDNNNNNJJJJJJJJJJJJJJJJJJJJJJ			Y	IGHV01-56*02	75		1	---C-------A---------G------------------------------------------|a	IGHD06-1*01	67	1	2	a|-----------T--------------|cc	IGHJ04*01	9	1		a|----------------------	64	8	26	5	22	3	1	1	0	0	1010
2010	10	GCATAGCCTACGcGCAGCTCAACAGCCTGACATCTGAAGACTCTGCGGcCTATTTCTGTGCAAG gtgtttaa GGCAGCTgGCCCCTGCAGTGCCACAA gctga TTACTATGCTATtGACTACTGG	CARCLRQLAPAVPQADYYAIDYW	23	57	125	GCATAGCCTACGCGCAGCTCAACAGCCTGACATCTGAAGACTCTGCGGCCTATTTCTGTGCAAGGTGTTTAAGGCAGCTGGCCCCTGCAGTGCCACAAGCTGATTACTATGCTATTGACTACTGG	GCATAGCCTACGTGCAGCTCAACAGCCTGACATCTGAAGACTCTGCGGTCTATTTCTGTGCAAGGTGTTTAGGGCAGCTAGCCCCTGCAGTGCCACAAGCTGATTACTATGCTATGGACTACTGG	VVVVVVVVVVVVvVVVVVVVVVVVVVVVVVVVVVVVVVVVVVVVVVVVvVVVVVVVVVVVVVVVMMMMMMMmDDDDDDDdDDDDDDDDDDDDDDDDDDNNNNNJJJJJJJJJJJJjJJJJJJJJJ			Y	IGHV01-56*02	75		1	---C-------AT--------G--------------------------T---------------|a	IGHD06-1*01	67	1	2	a|-------A---T--------------|cc	IGHJ04*01	9	1		a|------------G---------	64	8	26	5	22	5	2	2	0	1	2010
3010	10	GCATAGCCTACGcGCAGCTCAACAGCCTGACATCTGAAGACTCTGCGGcCTATTTCTGTGCgAG gtgtttaa GGCAGCTgGCCCCTaCAGTGCCACAA gcaga TTACTATGCTActGACTtCTGG	CARCLRQLAPTVPQADYYATDFW	23	57	125	GCATAGCCTACGCGCAGCTCAACAGCCTGACATCTGAAGACTCTGCGGCCTATTTCTGTGCGAGGTGTTTAAGGCAGCTGGCCCCTACAGTGCCACAAGCAGATTACTATGCTACTGACTTCTGG	GCATAGCCTACGCGCAGCTCAACAGCCTGACATCTGAAGACTCTGCGGCCTATTTCTGTGCAAGGTGTTTAAGGCAGCTGGCCCCTGCAGTGCCACAAGCTGATTACTATGCTATTGACTACTGG	VVVVVVVVVVVVvVVVVVVVVVVVVVVVVVVVVVVVVVVVVVVVVVVVvVVVVVVVVVVVVvVVMMMMMMMmDDDDDDDdDDDDDDdDDDDDDDDDDDNNnNNJJJJJJJJJJJjjJJJJjJJJJ			Y	IGHV01-56*02	75		1	---C-------AT--------G--------------------------T------------A--|a	IGHD06-1*01	67	1	2	a|-------A---T--G-----------|cc	IGHJ04*01	9	1		a|-----------TG----A----	64	8	26	5	22	6	2	3	1	3	3010
4010	10	GCATAGCCTACGcGCAGCTCAACAGtCTGACATCTGAAGACTCTGCGGcCTATTTCTGTGCgAc gtgtttaa GaCAGCTgGCtCCTaCAGTaCCACAA gcaga TTACTATGCTActGACTtCTGG	CATCLRQLAPTVPQADYYATDFW	23	57	125	GCATAGCCTACGCGCAGCTCAACAGTCTGACATCTGAAGACTCTGCGGCCTATTTCTGTGCGACGTGTTTAAGACAGCTGGCTCCTACAGTACCACAAGCAGATTACTATGCTACTGACTTCTGG	GCATAGCCTACGCGCAGCTCAACAGCCTGACATCTGAAGACTCTGCGGCCTATTTCTGTGCGAGGTGTTTAAGGCAGCTGGCCCCTACAGTGCCACAAGCAGATTACTATGCTACTGACTTCTGG	VVVVVVVVVVVVvVVVVVVVVVVVVvVVVVVVVVVVVVVVVVVVVVVVvVVVVVVVVVVVVvVvMMMMMMMmDdDDDDDdDDdDDDdDDDDdDDDDDDNNnNNJJJJJJJJJJJjjJJJJjJJJJ			Y	IGHV01-56*02	75		1	---C-------AT--------G---C----------------------T------------A-G|a	IGHD06-1*01	67	1	2	a|-G-----A--CT--G----G------|cc	IGHJ04*01	9	1		a|-----------TG----A----	64	8	26	5	22	8	2	6	1	3	4010
5010	10	GCgTAGCCTACGcGCtGCTCAACAatCTGACATCTGAAGACTCTGCGGcCTATTTCTGTGCgAc gtgtttaa GaCAGCTgGCtCCTaCAGTaCCACAA gcaga TTACTgTaCTActGACTtCTGG	CATCLRQLAPTVPQADYCTTDFW	23	57	125	GCGTAGCCTACGCGCTGCTCAACAATCTGACATCTGAAGACTCTGCGGCCTATTTCTGTGCGACGTGTTTAAGACAGCTGGCTCCTACAGTACCACAAGCAGATTACTGTACTACTGACTTCTGG	GCATAGCCTACGCGCAGCTCAACAGTCTGACATCTGAAGACTCTGCGGCCTATTTCTGTGCGACGTGTTTAAGACAGCTGGCTCCTACAGTACCACAAGCAGATTACTATGCTACTGACTTCTGG	VVvVVVVVVVVVvVVvVVVVVVVVvvVVVVVVVVVVVVVVVVVVVVVVvVVVVVVVVVVVVvVvMMMMMMMmDdDDDDDdDDdDDDdDDDDdDDDDDDNNnNNJJJJJjJjJJJjjJJJJjJJJJ			Y	IGHV01-56*02	75		1	--AC-------AT--A-----G--GC----------------------T------------A-G|a	IGHD06-1*01	67	1	2	a|-G-----A--CT--G----G------|cc	IGHJ04*01	9	1		a|-----A-G---TG----A----	64	8	26	5	22	11	2	6	1	5	5010
11	11	AGGCCACATTGACTGTAGACAAGTCCTCTAGCACAGCCTACATGGAGCTCCGCAGCCTGACATCTGAGGACTCTGCAGTCTATTACTGTGCAAG cccg TATGATT ACTATGCTATGGACTACTGG	CASPYDYYAMDYW	13	87	125	AGGCCACATTGACTGTAGACAAGTCCTCTAGCACAGCCTACATGGAGCTCCGCAGCCTGACATCTGAGGACTCTGCAGTCTATTACTGTGCAAGCCCGTATGATTACTATGCTATGGACTACTGG	AGGCCACATTGACTGTAGACAAGTCCTCTAGCACAGCCTACATGGAGCTCCGCAGCCTGACATCTGAGGACTCTGCAGTCTATTACTGTGCAAGCCCGTATGATTACTATGCTATGGACTACTGG	VVVVVVVVVVVVVVVVVVVVVVVVVVVVVVVVVVVVVVVVVVVVVVVVVVVVVVVVVVVVVVVVVVVVVVVVVVVVVVVVVVVVVVVVVVVVVVMMMMDDDDDDDJJJJJJJJJJJJJJJJJJJJ			Y	IGHV01-31*01	32		1	----------------------------------------------------------------------------------------------|a	IGHD02-4*01	29	5	5	tctac|-------|acgac	IGHJ04*01	9	3		att|--------------------	94	4	7	0	20	0	0	0	0	0	11
1011	11	AGGCCACATTGACTGTAGACGAGTCCTCTGGCACAGCCTACATGGAGCTCCGCAGCCTGACATCTGAGGACTTTGCAGTCTATTACTGTGCAAG cccg TATGATT ACTCTACTATGGACTACTGG	CASPYDYSTMDYW	13	87	125	AGGCCACATTGACTGTAGACGAGTCCTCTGGCACAGCCTACATGGAGCTCCGCAGCCTGACATCTGAGGACTTTGCAGTCTATTACTGTGCAAGCCCGTATGATTACTCTACTATGGACTACTGG	AGGCCACATTGACTGTAGACAAGTCCTCTAGCACAGCCTACATGGAGCTCCGCAGCCTGACATCTGAGGACTCTGCAGTCTATTACTGTGCAAGCCCGTATGATTACTATGCTATGGACTACTGG	VVVVVVVVVVVVVVVVVVVVVVVVVVVVVVVVVVVVVVVVVVVVVVVVVVVVVVVVVVVVVVVVVVVVVVVVVVVVVVVVVVVVVVVVVVVVVVMMMMDDDDDDDJJJJJJJJJJJJJJJJJJJJ			Y	IGHV01-31*01	32		1	--------------------A--------A------------------------------------------C---------------------|a	IGHD02-4*01	29	5	5	tctac|-------|acgac	IGHJ04*01	9	3		att|---A-G--------------	94	4	7	0	20	3	0	0	0	2	1011
2011	11	cGGCCACATTGcCTGTAGACGAGTCaTCTGGCACAGCCTACATGGAGCTCCGCAGCCTGACtTCTGAGGACTTTGCAGTCTATTACTGTGCAAG cccg TATGAcT ACTCTACTATGGACTACTGG	CASPYDYSTMDYW	13	87	125	CGGCCACATTGCCTGTAGACGAGTCATCTGGCACAGCCTACATGGAGCTCCGCAGCCTGACTTCTGAGGACTTTGCAGTCTATTACTGTGCAAGCCCGTATGACTACTCTACTATGGACTACTGG	AGGCCACATTGACTGTAGACGAGTCCTCTGGCACAGCCTACATGGAGCTCCGCAGCCTGACATCTGAGGACTTTGCAGTCTATTACTGTGCAAGCCCGTATGATTACTCTACTATGGACTACTGG	vVVVVVVVVVVvVVVVVVVVVVVVVvVVVVVVVVVVVVVVVVVVVVVVVVVVVVVVVVVVVvVVVVVVVVVVVVVVVVVVVVVVVVVVVVVVVVMMMMDDDDDdDJJJJJJJJJJJJJJJJJJJJ			Y	IGHV01-31*01	32		1	A----------A--------A----C---A-------------------------------A----------C---------------------|a	IGHD02-4*01	29	5	5	tctac|-----T-|acgac	IGHJ04*01	9	3		att|---A-G--------------	94	4	7	0	20	7	0	1	0	2	2011
3011	11	cGGCCgCATTGcCTGTAGACGAGTCaTCTGGCAaAGCCTACgTGGAGCTCCGCAGCCTGACtTCTGAGGACTTTGCAGTCTgTTACTGTGCAtG cccg TATGAcT ACTCTACTATGGACTACTGG	CACPYDYSTMDYW	13	87	125	CGGCCGCATTGCCTGTAGACGAGTCATCTGGCAAAGCCTACGTGGAGCTCCGCAGCCTGACTTCTGAGGACTTTGCAGTCTGTTACTGTGCATGCCCGTATGACTACTCTACTATGGACTACTGG	CGGCCACATTGCCTGTAGACGAGTCATCTGGCACAGCCTACATGGAGCTCCGCAGCCTGACTTCTGAGGACTTTGCAGTCTATTACTGTGCAAGCCCGTATGACTACTCTACTATGGACTACTGG	vVVVVvVVVVVvVVVVVVVVVVVVVvVVVVVVVvVVVVVVVvVVVVVVVVVVVVVVVVVVVvVVVVVVVVVVVVVVVVVVVvVVVVVVVVVVvVMMMMDDDDDdDJJJJJJJJJJJJJJJJJJJJ			Y	IGHV01-31*01	32		1	A----A-----A--------A----C---A---C-------A-------------------A----------C--------A----------A-|a	IGHD02-4*01	29	5	5	tctac|-----T-|acgac	IGHJ04*01	9	3		att|---A-G--------------	94	4	7	0	20	12	0	1	0	2	3011
4011	11	cGaCCgCATTGcCTaTAGACGAGTCaTCTGGCAaAGCCTACgTGGAGCTCCGCAGCCTGACtTCTGAGGACTTTGaAGTCTgTTACTGTGCAtG cccg TATGtcT AtTCTACTATGGACTACTGG	CACPYVYSTMDYW	13	87	125	CGACCGCATTGCCTATAGACGAGTCATCTGGCAAAGCCTACGTGGAGCTCCGCAGCCTGACTTCTGAGGACTTTGAAGTCTGTTACTGTGCATGCCCGTATGTCTATTCTACTATGGACTACTGG	CGGCCGCATTGCCTGTAGACGAGTCATCTGGCAAAGCCTACGTGGAGCTCCGCAGCCTGACTTCTGAGGACTTTGCAGTCTGTTACTGTGCATGCCCGTATGACTACTCTACTATGGACTACTGG	vVvVVvVVVVVvVVvVVVVVVVVVVvVVVVVVVvVVVVVVVvVVVVVVVVVVVVVVVVVVVvVVVVVVVVVVVVVvVVVVVvVVVVVVVVVVvVMMMMDDDDddDJjJJJJJJJJJJJJJJJJJJ			Y	IGHV01-31*01	32		1	A-G--A-----A--G-----A----C---A---C-------A-------------------A----------C--C-----A----------A-|a	IGHD02-4*01	29	5	5	tctac|----AT-|acgac	IGHJ04*01	9	3		att|-C-A-G--------------	94	4	7	0	20	15	0	2	0	3	4011
5011	11	cGaCCgCATTGcCTaTAGACGAGTCaTCTGGCAagGCCTtCgTGGAGCTCCGCtGCCTGACtTCTGAGGACTTTGacGaCTgTTACTGTGCAtG cccg TATGtcT AtTCTACTATGGACTACTGG	CACPYVYSTMDYW	13	87	125	CGACCGCATTGCCTATAGACGAGTCATCTGGCAAGGCCTTCGTGGAGCTCCGCTGCCTGACTTCTGAGGACTTTGACGACTGTTACTGTGCATGCCCGTATGTCTATTCTACTATGGACTACTGG	CGACCGCATTGCCTATAGACGAGTCATCTGGCAAAGCCTACGTGGAGCTCCGCAGCCTGACTTCTGAGGACTTTGAAGTCTGTTACTGTGCATGCCCGTATGTCTATTCTACTATGGACTACTGG	vVvVVvVVVVVvVVvVVVVVVVVVVvVVVVVVVvvVVVVvVvVVVVVVVVVVVvVVVVVVVvVVVVVVVVVVVVVvvVvVVvVVVVVVVVVVvVMMMMDDDDddDJjJJJJJJJJJJJJJJJJJJ			Y	IGHV01-31*01	32		1	A-G--A-----A--G-----A----C---A---CA----A-A-----------A-------A----------C--CA-T--A----------A-|a	IGHD02-4*01	29	5	5	tctac|----AT-|acgac	IGHJ04*01	9	3		att|-C-A-G--------------	94	4	7	0	20	20	0	2	0	3	5011
12	12	TGAGCATCACCAAGGACAACTCCAAGAGCCAAGTTTTCTTTAAAATGAACAGTCTGCAAGCTGATGACACTGCCATATACTACTGTGCCAAAA CTATGGTTACGA ACTGGTACTTCGATGTCTGG	CAKTMVTNWYFDVW	14	84	125	TGAGCATCACCAAGGACAACTCCAAGAGCCAAGTTTTCTTTAAAATGAACAGTCTGCAAGCTGATGACACTGCCATATACTACTGTGCCAAAACTATGGTTACGAACTGGTACTTCGATGTCTGG	TGAGCATCACCAAGGACAACTCCAAGAGCCAAGTTTTCTTTAAAATGAACAGTCTGCAAGCTGATGACACTGCCATATACTACTGTGCCAAAACTATGGTTACGAACTGGTACTTCGATGTCTGG	VVVVVVVVVVVVVVVVVVVVVVVVVVVVVVVVVVVVVVVVVVVVVVVVVVVVVVVVVVVVVVVVVVVVVVVVVVVVVVVVVVVVVVVVVVVVVDDDDDDDDDDDDJJJJJJJJJJJJJJJJJJJJ			Y	IGHV02-5*01	239		1	---------------------------------------------------------------------------------------------|a	IGHD02-7*01	35	4	1	tcta|------------|c	IGHJ01*03	3	2		ct|--------------------	93	0	12	0	20	0	0	0	0	0	12
1012	12	TGAGTATCACCAAGGACAACTCCGAGAGCCAAGTTTTCTTTAAAATGAACAGTATGCGAGCTGATGACACTGCCATATACTACTGTGCCAAAA CTATGGTTACGA ATTGGTACTTCGATGTCTGG	CAKTMVTNWYFDVW	14	84	125	TGAGTATCACCAAGGACAACTCCGAGAGCCAAGTTTTCTTTAAAATGAACAGTATGCGAGCTGATGACACTGCCATATACTACTGTGCCAAAACTATGGTTACGAATTGGTACTTCGATGTCTGG	TGAGCATCACCAAGGACAACTCCAAGAGCCAAGTTTTCTTTAAAATGAACAGTCTGCAAGCTGATGACACTGCCATATACTACTGTGCCAAAACTATGGTTACGAACTGGTACTTCGATGTCTGG	VVVVVVVVVVVVVVVVVVVVVVVVVVVVVVVVVVVVVVVVVVVVVVVVVVVVVVVVVVVVVVVVVVVVVVVVVVVVVVVVVVVVVVVVVVVVVDDDDDDDDDDDDJJJJJJJJJJJJJJJJJJJJ			Y	IGHV02-5*01	239		1	----C------------------A-----------------------------C---A-----------------------------------|a	IGHD02-7*01	35	4	1	tcta|------------|c	IGHJ01*03	3	2		ct|-C------------------	93	0	12	0	20	4	0	0	0	1	1012
2012	12	TGgGTATCACCAAGGACAACTCCGAGAGCCAAGTTTTCTTTAAAATGAACAGTATGCGAGCTtATGACACTGCCATATACTAtTGTGCCAAAA CTATGGTTACGA gTTGGTACTTCGgTGTCTGG	CAKTMVTSWYFGVW	14	84	125	TGGGTATCACCAAGGACAACTCCGAGAGCCAAGTTTTCTTTAAAATGAACAGTATGCGAGCTTATGACACTGCCATATACTATTGTGCCAAAACTATGGTTACGAGTTGGTACTTCGGTGTCTGG	TGAGTATCACCAAGGACAACTCCGAGAGCCAAGTTTTCTTTAAAATGAACAGTATGCGAGCTGATGACACTGCCATATACTACTGTGCCAAAACTATGGTTACGAATTGGTACTTCGATGTCTGG	VVvVVVVVVVVVVVVVVVVVVVVVVVVVVVVVVVVVVVVVVVVVVVVVVVVVVVVVVVVVVVvVVVVVVVVVVVVVVVVVVVvVVVVVVVVVVDDDDDDDDDDDDjJJJJJJJJJJJjJJJJJJJ			Y	IGHV02-5*01	239		1	--A-C------------------A-----------------------------C---A----G-------------------C----------|a	IGHD02-7*01	35	4	1	tcta|------------|c	IGHJ01*03	3	2		ct|AC----------A-------	93	0	12	0	20	7	0	0	0	3	2012
3012	12	cGgGTATCACCAAGGACAgCTCCGAGAGCCAAGTTTTCTTTgAAATGAACAGTATGCGAGCTtATGgCACTGCCATATACTAtTGTaCCAAAA CTATGGTTACGA gTTGGTACTTCGgTGTCTGG	CTKTMVTSWYFGVW	14	84	125	CGGGTATCACCAAGGACAGCTCCGAGAGCCAAGTTTTCTTTGAAATGAACAGTATGCGAGCTTATGGCACTGCCATATACTATTGTACCAAAACTATGGTTACGAGTTGGTACTTCGGTGTCTGG	TGGGTATCACCAAGGACAACTCCGAGAGCCAAGTTTTCTTTAAAATGAACAGTATGCGAGCTTATGACACTGCCATATACTATTGTGCCAAAACTATGGTTACGAGTTGGTACTTCGGTGTCTGG	vVvVVVVVVVVVVVVVVVvVVVVVVVVVVVVVVVVVVVVVVvVVVVVVVVVVVVVVVVVVVVvVVVvVVVVVVVVVVVVVVVvVVVvVVVVVVDDDDDDDDDDDDjJJJJJJJJJJJjJJJJJJJ			Y	IGHV02-5*01	239		1	T-A-C-------------A----A-----------------A-----------C---A----G---A---------------C---G------|a	IGHD02-7*01	35	4	1	tcta|------------|c	IGHJ01*03	3	2		ct|AC----------A-------	93	0	12	0	20	12	0	0	0	3	3012
4012	12	cGgGTATCAtCAAGGACAgCTCCGAGAGCCAAGTTTTCTTTgAAATGAACAGcATGCGAGCTtATGgCACTGCCATATgCTAtTGTaCCAAgA CTATGGTTACGA gTTGGTACTTCGgTGTtTGG	CTKTMVTSWYFGVW	14	84	125	CGGGTATCATCAAGGACAGCTCCGAGAGCCAAGTTTTCTTTGAAATGAACAGCATGCGAGCTTATGGCACTGCCATATGCTATTGTACCAAGACTATGGTTACGAGTTGGTACTTCGGTGTTTGG	CGGGTATCACCAAGGACAGCTCCGAGAGCCAAGTTTTCTTTGAAATGAACAGTATGCGAGCTTATGGCACTGCCATATACTATTGTACCAAAACTATGGTTACGAGTTGGTACTTCGGTGTCTGG	vVvVVVVVVvVVVVVVVVvVVVVVVVVVVVVVVVVVVVVVVvVVVVVVVVVVvVVVVVVVVVvVVVvVVVVVVVVVVVvVVVvVVVvVVVVvVDDDDDDDDDDDDjJJJJJJJJJJJjJJJjJJJ			Y	IGHV02-5*01	239		1	T-A-C----C--------A----A-----------------A----------TC---A----G---A-----------A---C---G----A-|a	IGHD02-7*01	35	4	1	tcta|------------|c	IGHJ01*03	3	2		ct|AC----------A---C---	93	0	12	0	20	16	0	0	0	4	4012
5012	12	cGgGTATCAtCAAGGACAgCTCCGAGAGCCAAGTTTTCTTTgAAATGAACAGcAaGCGAGCTtATGgCgCaGCCATATgCTgtTGTaCCAAgA CTATGGTTAgGA gTTGGTACTTCGgTGTtTGG	CTKTMVRSWYFGVW	14	84	125	CGGGTATCATCAAGGACAGCTCCGAGAGCCAAGTTTTCTTTGAAATGAACAGCAAGCGAGCTTATGGCGCAGCCATATGCTGTTGTACCAAGACTATGGTTAGGAGTTGGTACTTCGGTGTTTGG	CGGGTATCATCAAGGACAGCTCCGAGAGCCAAGTTTTCTTTGAAATGAACAGCATGCGAGCTTATGGCACTGCCATATGCTATTGTACCAAGACTATGGTTACGAGTTGGTACTTCGGTGTTTGG	vVvVVVVVVvVVVVVVVVvVVVVVVVVVVVVVVVVVVVVVVvVVVVVVVVVVvVvVVVVVVVvVVVvVvVvVVVVVVVvVVvvVVVvVVVVvVDDDDDDDDDdDDjJJJJJJJJJJJjJJJjJJJ			Y	IGHV02-5*01	239		1	T-A-C----C--------A----A-----------------A----------TCT--A----G---A-A-T-------A--AC---G----A-|a	IGHD02-7*01	35	4	1	tcta|---------C--|c	IGHJ01*03	3	2		ct|AC----------A---C---	93	0	12	0	20	20	0	1	0	4	5012
13	13	CTGTAGACAAGTCCTCTAGCACAGCCTACATGGAGCTCCGCAGCCTGACATCTGAGGACTCTGCAGTCTATTACTGTGCAAGA ggggg CTATAGTAAC cctctc TACTGGTACTTCGATGTCTGG	CARGGYSNPLYWYFDVW	17	75	125	CTGTAGACAAGTCCTCTAGCACAGCCTACATGGAGCTCCGCAGCCTGACATCTGAGGACTCTGCAGTCTATTACTGTGCAAGAGGGGGCTATAGTAACCCTCTCTACTGGTACTTCGATGTCTGG	CTGTAGACAAGTCCTCTAGCACAGCCTACATGGAGCTCCGCAGCCTGACATCTGAGGACTCTGCAGTCTATTACTGTGCAAGAGGGGGCTATAGTAACCCTCTCTACTGGTACTTCGATGTCTGG	VVVVVVVVVVVVVVVVVVVVVVVVVVVVVVVVVVVVVVVVVVVVVVVVVVVVVVVVVVVVVVVVVVVVVVVVVVVVVVVVVVVMMMMMDDDDDDDDDDNNNNNNJJJJJJJJJJJJJJJJJJJJJ			Y	IGHV01-31*01	32		0	-----------------------------------------------------------------------------------|	IGHD02-5*01	31	4	3	ccta|----------|tac	IGHJ01*03	3	1		c|---------------------	83	5	10	6	21	0	0	0	0	0	13
1013	13	CTGTAGACAAGCCCTCTAGCACAGCCTACATGGAGCTCCGCAGCCTGACATCTGAGGACTCTGCAGTATATTCCTGTGCAAGA ggagg CTATAGTAAC gctctc TACTGGTACTTCGATGTCTGG	CARGGYSNALYWYFDVW	17	75	125	CTGTAGACAAGCCCTCTAGCACAGCCTACATGGAGCTCCGCAGCCTGACATCTGAGGACTCTGCAGTATATTCCTGTGCAAGAGGAGGCTATAGTAACGCTCTCTACTGGTACTTCGATGTCTGG	CTGTAGACAAGTCCTCTAGCACAGCCTACATGGAGCTCCGCAGCCTGACATCTGAGGACTCTGCAGTCTATTACTGTGCAAGAGGGGGCTATAGTAACCCTCTCTACTGGTACTTCGATGTCTGG	VVVVVVVVVVVVVVVVVVVVVVVVVVVVVVVVVVVVVVVVVVVVVVVVVVVVVVVVVVVVVVVVVVVVVVVVVVVVVVVVVVVMMMMMDDDDDDDDDDNNNNNNJJJJJJJJJJJJJJJJJJJJJ			Y	IGHV01-31*01	32		0	-----------T-------------------------------------------------------C----A----------|	IGHD02-5*01	31	4	3	ccta|----------|tac	IGHJ01*03	3	1		c|---------------------	83	5	10	6	21	3	1	0	1	0	1013
2013	13	CTGTAGACAAGCCCTCTAGCACAGCCTtCATGGAGCTCCGCtGtCTGACATCTGAGGACTCTGCAGTAcATTCCTGTGCAAGA ggagg CTATAGTAAC gctctc TACcGGTACTTCGATGTCTGG	CARGGYSNALYRYFDVW	17	75	125	CTGTAGACAAGCCCTCTAGCACAGCCTTCATGGAGCTCCGCTGTCTGACATCTGAGGACTCTGCAGTACATTCCTGTGCAAGAGGAGGCTATAGTAACGCTCTCTACCGGTACTTCGATGTCTGG	CTGTAGACAAGCCCTCTAGCACAGCCTACATGGAGCTCCGCAGCCTGACATCTGAGGACTCTGCAGTATATTCCTGTGCAAGAGGAGGCTATAGTAACGCTCTCTACTGGTACTTCGATGTCTGG	VVVVVVVVVVVVVVVVVVVVVVVVVVVvVVVVVVVVVVVVVvVvVVVVVVVVVVVVVVVVVVVVVVVVvVVVVVVVVVVVVVVMMMMMDDDDDDDDDDNNNNNNJJJjJJJJJJJJJJJJJJJJJ			Y	IGHV01-31*01	32		0	-----------T---------------A-------------A-C-----------------------CT---A----------|	IGHD02-5*01	31	4	3	ccta|----------|tac	IGHJ01*03	3	1		c|---T-----------------	83	5	10	6	21	7	1	0	1	1	2013
3013	13	CTGTtGACAAGCCCTCTAGCACAGCCTtCATGGAGCTCCGCtGtCTGACATCTGAGGAtTCTGCgGTAccTTCCTGTGCAAGt ggagg CTATAGTAAC gctctc TACcGGTACTTCGATGTCTGG	CASGGYSNALYRYFDVW	17	75	125	CTGTTGACAAGCCCTCTAGCACAGCCTTCATGGAGCTCCGCTGTCTGACATCTGAGGATTCTGCGGTACCTTCCTGTGCAAGTGGAGGCTATAGTAACGCTCTCTACCGGTACTTCGATGTCTGG	CTGTAGACAAGCCCTCTAGCACAGCCTTCATGGAGCTCCGCTGTCTGACATCTGAGGACTCTGCAGTACATTCCTGTGCAAGAGGAGGCTATAGTAACGCTCTCTACCGGTACTTCGATGTCTGG	VVVVvVVVVVVVVVVVVVVVVVVVVVVvVVVVVVVVVVVVVvVvVVVVVVVVVVVVVVvVVVVVvVVVvvVVVVVVVVVVVVvMMMMMDDDDDDDDDDNNNNNNJJJjJJJJJJJJJJJJJJJJJ			Y	IGHV01-31*01	32		0	----A------T---------------A-------------A-C--------------C-----A--CTA--A---------A|	IGHD02-5*01	31	4	3	ccta|----------|tac	IGHJ01*03	3	1		c|---T-----------------	83	5	10	6	21	12	1	0	1	1	3013
4013	13	CTGTtcACAAGCtCTCTAGCACAGCCTtCATGGAGCTCCGCtGtCTGACgTCTGAGGAtTCTGCgGTAccTTCCTGTGCAAGt ggagg CTATAGTAAC gctctc TACcGaTgCTTCGATGTCTGG	CASGGYSNALYRCFDVW	17	75	125	CTGTTCACAAGCTCTCTAGCACAGCCTTCATGGAGCTCCGCTGTCTGACGTCTGAGGATTCTGCGGTACCTTCCTGTGCAAGTGGAGGCTATAGTAACGCTCTCTACCGATGCTTCGATGTCTGG	CTGTTGACAAGCCCTCTAGCACAGCCTTCATGGAGCTCCGCTGTCTGACATCTGAGGATTCTGCGGTACCTTCCTGTGCAAGTGGAGGCTATAGTAACGCTCTCTACCGGTACTTCGATGTCTGG	VVVVvvVVVVVVvVVVVVVVVVVVVVVvVVVVVVVVVVVVVvVvVVVVVvVVVVVVVVvVVVVVvVVVvvVVVVVVVVVVVVvMMMMMDDDDDDDDDDNNNNNNJJJjJjJjJJJJJJJJJJJJJ			Y	IGHV01-31*01	32		0	----AG-----TC--------------A-------------A-C-----A--------C-----A--CTA--A---------A|	IGHD02-5*01	31	4	3	ccta|----------|tac	IGHJ01*03	3	1		c|---T-G-A-------------	83	5	10	6	21	15	1	0	1	3	4013
5013	13	CTGTtcACAAGCtCTCTAGCcCAtCCTtCATGaAGCTCCGCtGtCTGACgTCTGAGGAtTCTGCgGTAccTTCCTGTGCAAat ggaag CTATAGTAAC gctctc TACcGaTgCTTCGATGTCTGG	CANGSYSNALYRCFDVW	17	75	125	CTGTTCACAAGCTCTCTAGCCCATCCTTCATGAAGCTCCGCTGTCTGACGTCTGAGGATTCTGCGGTACCTTCCTGTGCAAATGGAAGCTATAGTAACGCTCTCTACCGATGCTTCGATGTCTGG	CTGTTCACAAGCTCTCTAGCACAGCCTTCATGGAGCTCCGCTGTCTGACGTCTGAGGATTCTGCGGTACCTTCCTGTGCAAGTGGAGGCTATAGTAACGCTCTCTACCGATGCTTCGATGTCTGG	VVVVvvVVVVVVvVVVVVVVvVVvVVVvVVVVvVVVVVVVVvVvVVVVVvVVVVVVVVvVVVVVvVVVvvVVVVVVVVVVVvvMMMmMDDDDDDDDDDNNNNNNJJJjJjJjJJJJJJJJJJJJJ			Y	IGHV01-31*01	32		0	----AG-----TC-------A--G---A----G--------A-C-----A--------C-----A--CTA--A--------GA|	IGHD02-5*01	31	4	3	ccta|----------|tac	IGHJ01*03	3	1		c|---T-G-A-------------	83	5	10	6	21	19	2	0	1	3	5013
14	14	AATTCATCATCTCCAGAGACAACGCCAAAAATACGCTGTACCTGCAAATGAGCAAAGTGAGATCTGAGGACACAGCCCTTTATTACTGTGCAAG gc TAGTAGCTA c CTATGCTATGGACTACTGG	CARLVATYAMDYW	13	87	125	AATTCATCATCTCCAGAGACAACGCCAAAAATACGCTGTACCTGCAAATGAGCAAAGTGAGATCTGAGGACACAGCCCTTTATTACTGTGCAAGGCTAGTAGCTACCTATGCTATGGACTACTGG	AATTCATCATCTCCAGAGACAACGCCAAAAATACGCTGTACCTGCAAATGAGCAAAGTGAGATCTGAGGACACAGCCCTTTATTACTGTGCAAGGCTAGTAGCTACCTATGCTATGGACTACTGG	VVVVVVVVVVVVVVVVVVVVVVVVVVVVVVVVVVVVVVVVVVVVVVVVVVVVVVVVVVVVVVVVVVVVVVVVVVVVVVVVVVVVVVVVVVVVVVMMDDDDDDDDDNJJJJJJJJJJJJJJJJJJJ			Y	IGHV04-1*01	283		1	----------------------------------------------------------------------------------------------|a	IGHD01-1*01	1	13	1	tttattactacgg|---------|c	IGHJ04*01	9	4		atta|-------------------	94	2	9	1	19	0	0	0	0	0	14
1014	14	AATTCATCATCTCCAGAGAGAACGCCAAAAATACGCTGTACCTGCAAATGAGCAAAGTAAGATCAGAGGACCCAGCCCTTTATTACTGTGCAAG gc TAGTCGCTA c CTATGCTATGGACTACTGG	CARLVATYAMDYW	13	87	125	AATTCATCATCTCCAGAGAGAACGCCAAAAATACGCTGTACCTGCAAATGAGCAAAGTAAGATCAGAGGACCCAGCCCTTTATTACTGTGCAAGGCTAGTCGCTACCTATGCTATGGACTACTGG	AATTCATCATCTCCAGAGACAACGCCAAAAATACGCTGTACCTGCAAATGAGCAAAGTGAGATCTGAGGACACAGCCCTTTATTACTGTGCAAGGCTAGTAGCTACCTATGCTATGGACTACTGG	VVVVVVVVVVVVVVVVVVVVVVVVVVVVVVVVVVVVVVVVVVVVVVVVVVVVVVVVVVVVVVVVVVVVVVVVVVVVVVVVVVVVVVVVVVVVVVMMDDDDDDDDDNJJJJJJJJJJJJJJJJJJJ			Y	IGHV04-1*01	283		1	-------------------C--------------------------------------G-----T------A----------------------|a	IGHD01-1*01	1	13	1	tttattactacgg|----A----|c	IGHJ04*01	9	4		atta|-------------------	94	2	9	1	19	4	0	1	0	0	1014
2014	14	AATTCATCAgCTCCAGAGAGAACGCtAAAAATACGCTGTACCTGCAAATGgGCAAAaTAAGATCAGAGGACCCAGCCCTTTATTACTGTGCAAG gc TAGTCGCTA a CTATGCTATGGACTACTGG	CARLVANYAMDYW	13	87	125	AATTCATCAGCTCCAGAGAGAACGCTAAAAATACGCTGTACCTGCAAATGGGCAAAATAAGATCAGAGGACCCAGCCCTTTATTACTGTGCAAGGCTAGTCGCTAACTATGCTATGGACTACTGG	AATTCATCATCTCCAGAGAGAACGCCAAAAATACGCTGTACCTGCAAATGAGCAAAGTAAGATCAGAGGACCCAGCCCTTTATTACTGTGCAAGGCTAGTCGCTACCTATGCTATGGACTACTGG	VVVVVVVVVvVVVVVVVVVVVVVVVvVVVVVVVVVVVVVVVVVVVVVVVVvVVVVVvVVVVVVVVVVVVVVVVVVVVVVVVVVVVVVVVVVVVVMMDDDDDDDDDnJJJJJJJJJJJJJJJJJJJ			Y	IGHV04-1*01	283		1	---------T---------C-----C------------------------A-----G-G-----T------A----------------------|a	IGHD01-1*01	1	13	1	tttattactacgg|----A----|c	IGHJ04*01	9	4		atta|-------------------	94	2	9	1	19	8	0	1	1	0	2014
3014	14	AATTCATCAgCTCCcGAGAGAACGCtcAAAATACGCTGTACCTGCAAATGgGCAAAaTAAGATCAaAGGACCCgGCCCTTTgTTACTGTGCAAG gc TAGTCGCTA a CTATGCTATGGACTACTGG	CARLVANYAMDYW	13	87	125	AATTCATCAGCTCCCGAGAGAACGCTCAAAATACGCTGTACCTGCAAATGGGCAAAATAAGATCAAAGGACCCGGCCCTTTGTTACTGTGCAAGGCTAGTCGCTAACTATGCTATGGACTACTGG	AATTCATCAGCTCCAGAGAGAACGCTAAAAATACGCTGTACCTGCAAATGGGCAAAATAAGATCAGAGGACCCAGCCCTTTATTACTGTGCAAGGCTAGTCGCTAACTATGCTATGGACTACTGG	VVVVVVVVVvVVVVvVVVVVVVVVVvvVVVVVVVVVVVVVVVVVVVVVVVvVVVVVvVVVVVVVVvVVVVVVVvVVVVVVVvVVVVVVVVVVVVMMDDDDDDDDDnJJJJJJJJJJJJJJJJJJJ			Y	IGHV04-1*01	283		1	---------T----A----C-----CA-----------------------A-----G-G-----TG-----A-A-------A------------|a	IGHD01-1*01	1	13	1	tttattactacgg|----A----|c	IGHJ04*01	9	4		atta|-------------------	94	2	9	1	19	13	0	1	1	0	3014
4014	14	AATTCATCAgCTCCcGAGAGAACGCtcAAAATACGCTGTACtTGCAAATGgGCAAAaTAAGATCAaAGGACCCgGCCCTTTgTTACTGTGCAAG gc TgGTCcCTA a CTcTGCTATGGcCTACTGG	CARLVPNSAMAYW	13	87	125	AATTCATCAGCTCCCGAGAGAACGCTCAAAATACGCTGTACTTGCAAATGGGCAAAATAAGATCAAAGGACCCGGCCCTTTGTTACTGTGCAAGGCTGGTCCCTAACTCTGCTATGGCCTACTGG	AATTCATCAGCTCCCGAGAGAACGCTCAAAATACGCTGTACCTGCAAATGGGCAAAATAAGATCAAAGGACCCGGCCCTTTGTTACTGTGCAAGGCTAGTCGCTAACTATGCTATGGACTACTGG	VVVVVVVVVvVVVVvVVVVVVVVVVvvVVVVVVVVVVVVVVvVVVVVVVVvVVVVVvVVVVVVVVvVVVVVVVvVVVVVVVvVVVVVVVVVVVVMMDdDDDdDDDnJJjJJJJJJJJjJJJJJJJ			Y	IGHV04-1*01	283		1	---------T----A----C-----CA--------------C--------A-----G-G-----TG-----A-A-------A------------|a	IGHD01-1*01	1	13	1	tttattactacgg|-A--AG---|c	IGHJ04*01	9	4		atta|--A--------A-------	94	2	9	1	19	14	0	3	1	2	4014
5014	14	AATTCATCtgCTgCcGAGAGAACGCtcAAAgTACGCTGTACtTGCAAATGgGCAAAaTAAGATCAaAGGgCCCgGCCCTcTgTTACTGTGCAAG gc TgGTCcCTA a CTcTGCTATGGcCTACTGG	CARLVPNSAMAYW	13	87	125	AATTCATCTGCTGCCGAGAGAACGCTCAAAGTACGCTGTACTTGCAAATGGGCAAAATAAGATCAAAGGGCCCGGCCCTCTGTTACTGTGCAAGGCTGGTCCCTAACTCTGCTATGGCCTACTGG	AATTCATCAGCTCCCGAGAGAACGCTCAAAATACGCTGTACTTGCAAATGGGCAAAATAAGATCAAAGGACCCGGCCCTTTGTTACTGTGCAAGGCTGGTCCCTAACTCTGCTATGGCCTACTGG	VVVVVVVVvvVVvVvVVVVVVVVVVvvVVVvVVVVVVVVVVvVVVVVVVVvVVVVVvVVVVVVVVvVVVvVVVvVVVVVvVvVVVVVVVVVVVVMMDdDDDdDDDnJJjJJJJJJJJjJJJJJJJ			Y	IGHV04-1*01	283		1	--------AT--C-A----C-----CA---A----------C--------A-----G-G-----TG---A-A-A-----T-A------------|a	IGHD01-1*01	1	13	1	tttattactacgg|-A--AG---|c	IGHJ04*01	9	4		atta|--A--------A-------	94	2	9	1	19	19	0	3	1	2	5014
15	15	CCAGACTGAGCATCAGCAAAGACAACTCCAAGAGTCAAGTTTTCTTAAAAATGAACAGTCTGCAAACTGATGACACAGCCAGGTACTACTGTGCCAGA gacggtg TAA CCTGGTTTGCTTACTGG	CARDGVTWFAYW	12	90	125	CCAGACTGAGCATCAGCAAAGACAACTCCAAGAGTCAAGTTTTCTTAAAAATGAACAGTCTGCAAACTGATGACACAGCCAGGTACTACTGTGCCAGAGACGGTGTAACCTGGTTTGCTTACTGG	CCAGACTGAGCATCAGCAAAGACAACTCCAAGAGTCAAGTTTTCTTAAAAATGAACAGTCTGCAAACTGATGACACAGCCAGGTACTACTGTGCCAGAGACGGTGTAACCTGGTTTGCTTACTGG	VVVVVVVVVVVVVVVVVVVVVVVVVVVVVVVVVVVVVVVVVVVVVVVVVVVVVVVVVVVVVVVVVVVVVVVVVVVVVVVVVVVVVVVVVVVVVVVVVVMMMMMMMDDDJJJJJJJJJJJJJJJJJ			Y	IGHV02-9-1*01	259		2	--------------------------------------------------------------------------------------------------|aa	IGHD02-8*01	37	10	4	tctactatgg|---|ctac	IGHJ03*01	7	0		|-----------------	98	7	3	0	17	0	0	0	0	0	15
1015	15	CCAGACTGAGCATCAGCAAAGACAACTCCAAGAGTCAAGTTTTCTTAAAAATGAATGGTCTGCAAACTGATGACACAGCCAGGTACTACTGTGCCAGA gacggtg TAG CTTGCTTTGCTTACTGG	CARDGVACFAYW	12	90	125	CCAGACTGAGCATCAGCAAAGACAACTCCAAGAGTCAAGTTTTCTTAAAAATGAATGGTCTGCAAACTGATGACACAGCCAGGTACTACTGTGCCAGAGACGGTGTAGCTTGCTTTGCTTACTGG	CCAGACTGAGCATCAGCAAAGACAACTCCAAGAGTCAAGTTTTCTTAAAAATGAACAGTCTGCAAACTGATGACACAGCCAGGTACTACTGTGCCAGAGACGGTGTAACCTGGTTTGCTTACTGG	VVVVVVVVVVVVVVVVVVVVVVVVVVVVVVVVVVVVVVVVVVVVVVVVVVVVVVVVVVVVVVVVVVVVVVVVVVVVVVVVVVVVVVVVVVVVVVVVVVMMMMMMMDDDJJJJJJJJJJJJJJJJJ			Y	IGHV02-9-1*01	259		2	-------------------------------------------------------CA-----------------------------------------|aa	IGHD02-8*01	37	10	4	tctactatgg|--A|ctac	IGHJ03*01	7	0		|-C--G------------	98	7	3	0	17	2	0	1	0	2	1015
2015	15	CCAcACTGtGCATCAGCAAAGACAACTCCAAGAGTCAAGTcTTCTTAAAAATGAATGGTCTGCAAACTGATGACACAGCCAGGTACTAtTGTGCCAGA gacggtg TAG gTTGCTTTGCTTACTGG	CARDGVGCFAYW	12	90	125	CCACACTGTGCATCAGCAAAGACAACTCCAAGAGTCAAGTCTTCTTAAAAATGAATGGTCTGCAAACTGATGACACAGCCAGGTACTATTGTGCCAGAGACGGTGTAGGTTGCTTTGCTTACTGG	CCAGACTGAGCATCAGCAAAGACAACTCCAAGAGTCAAGTTTTCTTAAAAATGAATGGTCTGCAAACTGATGACACAGCCAGGTACTACTGTGCCAGAGACGGTGTAGCTTGCTTTGCTTACTGG	VVVvVVVVvVVVVVVVVVVVVVVVVVVVVVVVVVVVVVVVvVVVVVVVVVVVVVVVVVVVVVVVVVVVVVVVVVVVVVVVVVVVVVVVvVVVVVVVVVMMMMMMMDDDjJJJJJJJJJJJJJJJJ			Y	IGHV02-9-1*01	259		2	---G----A-------------------------------T--------------CA-------------------------------C---------|aa	IGHD02-8*01	37	10	4	tctactatgg|--A|ctac	IGHJ03*01	7	0		|CC--G------------	98	7	3	0	17	6	0	1	0	3	2015
3015	15	CCAcACgGtGCATCAGCAAAGgCAACTCCAAGAGTCAAGTcTTCTTAAAAATGAATGGTCTGCAAAgTGATGACACAGCCAGGTACTAtTGTGCCAGA gacggcg TAG gTTGCcTTGCTTACTGG	CARDGVGCLAYW	12	90	125	CCACACGGTGCATCAGCAAAGGCAACTCCAAGAGTCAAGTCTTCTTAAAAATGAATGGTCTGCAAAGTGATGACACAGCCAGGTACTATTGTGCCAGAGACGGCGTAGGTTGCCTTGCTTACTGG	CCACACTGTGCATCAGCAAAGACAACTCCAAGAGTCAAGTCTTCTTAAAAATGAATGGTCTGCAAACTGATGACACAGCCAGGTACTATTGTGCCAGAGACGGTGTAGGTTGCTTTGCTTACTGG	VVVvVVvVvVVVVVVVVVVVVvVVVVVVVVVVVVVVVVVVvVVVVVVVVVVVVVVVVVVVVVVVVVvVVVVVVVVVVVVVVVVVVVVVvVVVVVVVVVMMMMMmMDDDjJJJJjJJJJJJJJJJJ			Y	IGHV02-9-1*01	259		2	---G--T-A------------A------------------T--------------CA---------C---------------------C---------|aa	IGHD02-8*01	37	10	4	tctactatgg|--A|ctac	IGHJ03*01	7	0		|CC--GT-----------	98	7	3	0	17	9	1	1	0	4	3015
4015	15	CCAcACgGtGCATCAGCAAAGgCAACTCCAAaAGTCAAGTcTTCTTAAAAATGAgTGGTCTGCAAAgTGATGACACAGCCAcGTACTAtTGTGgCAGA gatggcg TAG gTTGCcTTGCTTACTGG	CGRDGVGCLAYW	12	90	125	CCACACGGTGCATCAGCAAAGGCAACTCCAAAAGTCAAGTCTTCTTAAAAATGAGTGGTCTGCAAAGTGATGACACAGCCACGTACTATTGTGGCAGAGATGGCGTAGGTTGCCTTGCTTACTGG	CCACACGGTGCATCAGCAAAGGCAACTCCAAGAGTCAAGTCTTCTTAAAAATGAATGGTCTGCAAAGTGATGACACAGCCAGGTACTATTGTGCCAGAGACGGCGTAGGTTGCCTTGCTTACTGG	VVVvVVvVvVVVVVVVVVVVVvVVVVVVVVVvVVVVVVVVvVVVVVVVVVVVVVvVVVVVVVVVVVvVVVVVVVVVVVVVVvVVVVVVvVVVVvVVVVMMmMMmMDDDjJJJJjJJJJJJJJJJJ			Y	IGHV02-9-1*01	259		2	---G--T-A------------A---------G--------T-------------ACA---------C--------------G------C----C----|aa	IGHD02-8*01	37	10	4	tctactatgg|--A|ctac	IGHJ03*01	7	0		|CC--GT-----------	98	7	3	0	17	13	2	1	0	4	4015
5015	15	CCAcACgGtGCATCAGCAAAGgCAACTCCAAaAGTCAAGTcTTCTTAAAAAgGAgTGGTCTGCAAAgTGATGACACAGCttcGTACTAtTGTGgCAGA gatggcg TAG gTTGCcTTGCTTgtTGG	CGRDGVGCLACW	12	90	125	CCACACGGTGCATCAGCAAAGGCAACTCCAAAAGTCAAGTCTTCTTAAAAAGGAGTGGTCTGCAAAGTGATGACACAGCTTCGTACTATTGTGGCAGAGATGGCGTAGGTTGCCTTGCTTGTTGG	CCACACGGTGCATCAGCAAAGGCAACTCCAAAAGTCAAGTCTTCTTAAAAATGAGTGGTCTGCAAAGTGATGACACAGCCACGTACTATTGTGGCAGAGATGGCGTAGGTTGCCTTGCTTACTGG	VVVvVVvVvVVVVVVVVVVVVvVVVVVVVVVvVVVVVVVVvVVVVVVVVVVvVVvVVVVVVVVVVVvVVVVVVVVVVVVvvvVVVVVVvVVVVvVVVVMMmMMmMDDDjJJJJjJJJJJJjjJJJ			Y	IGHV02-9-1*01	259		2	---G--T-A------------A---------G--------T----------T--ACA---------C------------CAG------C----C----|aa	IGHD02-8*01	37	10	4	tctactatgg|--A|ctac	IGHJ03*01	7	0		|CC--GT------AC---	98	7	3	0	17	16	2	1	0	6	5015
16	16	TCACCATCTCCAGAGACAATGCCAGGAACACCCTGTACCTGCAAATGAGCAGTCTGAAGTCTGAGGACACAGCCATGTATTACTGTACAAGA aaa ACC cccccgt ACTGGTACTTCGATGTCTGG	CTRKTPPYWYFDVW	14	84	125	TCACCATCTCCAGAGACAATGCCAGGAACACCCTGTACCTGCAAATGAGCAGTCTGAAGTCTGAGGACACAGCCATGTATTACTGTACAAGAAAAACCCCCCCGTACTGGTACTTCGATGTCTGG	TCACCATCTCCAGAGACAATGCCAGGAACACCCTGTACCTGCAAATGAGCAGTCTGAAGTCTGAGGACACAGCCATGTATTACTGTACAAGAAAAACCCCCCCGTACTGGTACTTCGATGTCTGG	VVVVVVVVVVVVVVVVVVVVVVVVVVVVVVVVVVVVVVVVVVVVVVVVVVVVVVVVVVVVVVVVVVVVVVVVVVVVVVVVVVVVVVVVVVVVMMMDDDNNNNNNNJJJJJJJJJJJJJJJJJJJJ			Y	IGHV05-9-1*02	359		0	--------------------------------------------------------------------------------------------|	IGHD05-3*01	59	4	3	gaat|---|tac	IGHJ01*03	3	2		ct|--------------------	92	3	3	7	20	0	0	0	0	0	16
1016	16	TCACAATCTCCAGAGACAATGCCAGGAACGCCCTGTACCGGCAGATGAGCAGTCTGAAGTCTGAGGACACAGCCATGTATTACTGTACAAGA aaa ACC cccccgt ACTGGTACTTCGAAGTCTGG	CTRKTPPYWYFEVW	14	84	125	TCACAATCTCCAGAGACAATGCCAGGAACGCCCTGTACCGGCAGATGAGCAGTCTGAAGTCTGAGGACACAGCCATGTATTACTGTACAAGAAAAACCCCCCCGTACTGGTACTTCGAAGTCTGG	TCACCATCTCCAGAGACAATGCCAGGAACACCCTGTACCTGCAAATGAGCAGTCTGAAGTCTGAGGACACAGCCATGTATTACTGTACAAGAAAAACCCCCCCGTACTGGTACTTCGATGTCTGG	VVVVVVVVVVVVVVVVVVVVVVVVVVVVVVVVVVVVVVVVVVVVVVVVVVVVVVVVVVVVVVVVVVVVVVVVVVVVVVVVVVVVVVVVVVVVMMMDDDNNNNNNNJJJJJJJJJJJJJJJJJJJJ			Y	IGHV05-9-1*02	359		0	----C------------------------A---------T---A------------------------------------------------|	IGHD05-3*01	59	4	3	gaat|---|tac	IGHJ01*03	3	2		ct|-------------T------	92	3	3	7	20	4	0	0	0	1	1016
2016	16	TCACAATCTCCAGAGAgAATGCCAGGAACGCCCTGTACCGGCAGATGAGCAGTCTGAAGTgTGAGGACcCAGCCATGTATTACTGTgCAAGA aaa ACC cccccat ACTGGTACTTCGAAGTCTGG	CARKTPPYWYFEVW	14	84	125	TCACAATCTCCAGAGAGAATGCCAGGAACGCCCTGTACCGGCAGATGAGCAGTCTGAAGTGTGAGGACCCAGCCATGTATTACTGTGCAAGAAAAACCCCCCCATACTGGTACTTCGAAGTCTGG	TCACAATCTCCAGAGACAATGCCAGGAACGCCCTGTACCGGCAGATGAGCAGTCTGAAGTCTGAGGACACAGCCATGTATTACTGTACAAGAAAAACCCCCCCGTACTGGTACTTCGAAGTCTGG	VVVVVVVVVVVVVVVVvVVVVVVVVVVVVVVVVVVVVVVVVVVVVVVVVVVVVVVVVVVVvVVVVVVVvVVVVVVVVVVVVVVVVVvVVVVVMMMDDDNNNNNnNJJJJJJJJJJJJJJJJJJJJ			Y	IGHV05-9-1*02	359		0	----C-----------C------------A---------T---A----------------C-------A-----------------A-----|	IGHD05-3*01	59	4	3	gaat|---|tac	IGHJ01*03	3	2		ct|-------------T------	92	3	3	7	20	8	0	0	1	1	2016
3016	16	TCACAATCTCCAGAGAgAATGCCAGGAACGCCCTGTACCGGCAGATGgGCAGTCTGAAGTgTGAGaAtcCAGCCATGTATTACTGTgCAAGA aaa ACC cccacat ACTGGTACcTCGAAGTCTGG	CARKTPTYWYLEVW	14	84	125	TCACAATCTCCAGAGAGAATGCCAGGAACGCCCTGTACCGGCAGATGGGCAGTCTGAAGTGTGAGAATCCAGCCATGTATTACTGTGCAAGAAAAACCCCCACATACTGGTACCTCGAAGTCTGG	TCACAATCTCCAGAGAGAATGCCAGGAACGCCCTGTACCGGCAGATGAGCAGTCTGAAGTGTGAGGACCCAGCCATGTATTACTGTGCAAGAAAAACCCCCCCATACTGGTACTTCGAAGTCTGG	VVVVVVVVVVVVVVVVvVVVVVVVVVVVVVVVVVVVVVVVVVVVVVVvVVVVVVVVVVVVvVVVVvVvvVVVVVVVVVVVVVVVVVvVVVVVMMMDDDNNNnNnNJJJJJJJJjJJJJJJJJJJJ			Y	IGHV05-9-1*02	359		0	----C-----------C------------A---------T---A---A------------C----G-CA-----------------A-----|	IGHD05-3*01	59	4	3	gaat|---|tac	IGHJ01*03	3	2		ct|--------T----T------	92	3	3	7	20	11	0	0	2	2	3016
4016	16	TaACAATCTCCAGAGAgAATGCCAGGAACGCCCTGTACCGGCAGATGgGCAGTCTGAAGTgTGAcaAtcCAGCCATGTATTACTGTgCAAGA aag ACC cctacat ACTGGTACcTCaAAGTCTGG	CARKTPTYWYLKVW	14	84	125	TAACAATCTCCAGAGAGAATGCCAGGAACGCCCTGTACCGGCAGATGGGCAGTCTGAAGTGTGACAATCCAGCCATGTATTACTGTGCAAGAAAGACCCCTACATACTGGTACCTCAAAGTCTGG	TCACAATCTCCAGAGAGAATGCCAGGAACGCCCTGTACCGGCAGATGGGCAGTCTGAAGTGTGAGAATCCAGCCATGTATTACTGTGCAAGAAAAACCCCCACATACTGGTACCTCGAAGTCTGG	VvVVVVVVVVVVVVVVvVVVVVVVVVVVVVVVVVVVVVVVVVVVVVVvVVVVVVVVVVVVvVVVvvVvvVVVVVVVVVVVVVVVVVvVVVVVMMmDDDNNnnNnNJJJJJJJJjJJjJJJJJJJJ			Y	IGHV05-9-1*02	359		0	-C--C-----------C------------A---------T---A---A------------C---GG-CA-----------------A-----|	IGHD05-3*01	59	4	3	gaat|---|tac	IGHJ01*03	3	2		ct|--------T--G-T------	92	3	3	7	20	13	1	0	3	3	4016
5016	16	TaACAATCTCCAGAGAgAAcGCCAGGAACGCCgcGTACCGGCAGATGgGCAGTCTGAAGTgTGAcaAtcCAGCCATGTATTACTGTgCgAGA aag ACC cctacat AtTGGTACcTCaAAGTCTGG	CARKTPTYWYLKVW	14	84	125	TAACAATCTCCAGAGAGAACGCCAGGAACGCCGCGTACCGGCAGATGGGCAGTCTGAAGTGTGACAATCCAGCCATGTATTACTGTGCGAGAAAGACCCCTACATATTGGTACCTCAAAGTCTGG	TAACAATCTCCAGAGAGAATGCCAGGAACGCCCTGTACCGGCAGATGGGCAGTCTGAAGTGTGACAATCCAGCCATGTATTACTGTGCAAGAAAGACCCCTACATACTGGTACCTCAAAGTCTGG	VvVVVVVVVVVVVVVVvVVvVVVVVVVVVVVVvvVVVVVVVVVVVVVvVVVVVVVVVVVVvVVVvvVvvVVVVVVVVVVVVVVVVVvVvVVVMMmDDDNNnnNnNJjJJJJJJjJJjJJJJJJJJ			Y	IGHV05-9-1*02	359		0	-C--C-----------C--T---------A--CT-----T---A---A------------C---GG-CA-----------------A-A---|	IGHD05-3*01	59	4	3	gaat|---|tac	IGHJ01*03	3	2		ct|-C------T--G-T------	92	3	3	7	20	17	1	0	3	4	5016
17	17	TCACCATCTCAAGAGATGATTCCAAAAGTAGTGTCTACCTGCAAATGAACAGCTTAAGAGCTGAAGATACTGGCATTTATTACTGTACAAG TACTATGGTTACGA ctctgg ACTTTGACTACTGG	CTSTMVTTLDFDYW	14	84	125	TCACCATCTCAAGAGATGATTCCAAAAGTAGTGTCTACCTGCAAATGAACAGCTTAAGAGCTGAAGATACTGGCATTTATTACTGTACAAGTACTATGGTTACGACTCTGGACTTTGACTACTGG	TCACCATCTCAAGAGATGATTCCAAAAGTAGTGTCTACCTGCAAATGAACAGCTTAAGAGCTGAAGATACTGGCATTTATTACTGTACAAGTACTATGGTTACGACTCTGGACTTTGACTACTGG	VVVVVVVVVVVVVVVVVVVVVVVVVVVVVVVVVVVVVVVVVVVVVVVVVVVVVVVVVVVVVVVVVVVVVVVVVVVVVVVVVVVVVVVVVVVDDDDDDDDDDDDDDNNNNNNJJJJJJJJJJJJJJ			Y	IGHV06-5*01	380		1	-------------------------------------------------------------------------------------------|g	IGHD02-7*01	35	2	1	tc|--------------|c	IGHJ02*01	4	3		act|--------------	91	0	14	6	14	0	0	0	0	0	17
1017	17	TCACCATCTCAAGAGATGATGCCAAAAGTAGTGTCTACCTGCAAATGACCAGCTTAAGAGCTGAAGATACTGGCATTTATTACTGTACAAG TGCTCTGGTTACGA ctctgg GCTTTGACTACTGG	CTSALVTTLGFDYW	14	84	125	TCACCATCTCAAGAGATGATGCCAAAAGTAGTGTCTACCTGCAAATGACCAGCTTAAGAGCTGAAGATACTGGCATTTATTACTGTACAAGTGCTCTGGTTACGACTCTGGGCTTTGACTACTGG	TCACCATCTCAAGAGATGATTCCAAAAGTAGTGTCTACCTGCAAATGAACAGCTTAAGAGCTGAAGATACTGGCATTTATTACTGTACAAGTACTATGGTTACGACTCTGGACTTTGACTACTGG	VVVVVVVVVVVVVVVVVVVVVVVVVVVVVVVVVVVVVVVVVVVVVVVVVVVVVVVVVVVVVVVVVVVVVVVVVVVVVVVVVVVVVVVVVVVDDDDDDDDDDDDDDNNNNNNJJJJJJJJJJJJJJ			Y	IGHV06-5*01	380		1	--------------------T---------------------------A------------------------------------------|g	IGHD02-7*01	35	2	1	tc|-A--A---------|c	IGHJ02*01	4	3		act|A-------------	91	0	14	6	14	2	0	2	0	1	1017
2017	17	TCtCCATCTCAAGAGATaATGCCAAAAGTgGTGTCTACCTGCAAATGACCAGCTTAAGAGCgGAAGATACTGGCATTTATTACTGTgCAAG TGCTCTGGTTACGA ctctgg GCTTTGACTACTGG	CASALVTTLGFDYW	14	84	125	TCTCCATCTCAAGAGATAATGCCAAAAGTGGTGTCTACCTGCAAATGACCAGCTTAAGAGCGGAAGATACTGGCATTTATTACTGTGCAAGTGCTCTGGTTACGACTCTGGGCTTTGACTACTGG	TCACCATCTCAAGAGATGATGCCAAAAGTAGTGTCTACCTGCAAATGACCAGCTTAAGAGCTGAAGATACTGGCATTTATTACTGTACAAGTGCTCTGGTTACGACTCTGGGCTTTGACTACTGG	VVvVVVVVVVVVVVVVVvVVVVVVVVVVVvVVVVVVVVVVVVVVVVVVVVVVVVVVVVVVVvVVVVVVVVVVVVVVVVVVVVVVVVvVVVVDDDDDDDDDDDDDDNNNNNNJJJJJJJJJJJJJJ			Y	IGHV06-5*01	380		1	--A--------------G--T--------A------------------A------------T------------------------A----|g	IGHD02-7*01	35	2	1	tc|-A--A---------|c	IGHJ02*01	4	3		act|A-------------	91	0	14	6	14	7	0	2	0	1	2017
3017	17	TCtCCATCTCAAGAGATaATGCCAAAAGTgGTGTCggCCTGCAAATGACCAGCTTAAGAGCgGAAGATACcGGCATTTATTACTGTgCAAG TGCTCTGGTTACGt ctctgg GCTTTGtCTACTGG	CASALVTSLGFVYW	14	84	125	TCTCCATCTCAAGAGATAATGCCAAAAGTGGTGTCGGCCTGCAAATGACCAGCTTAAGAGCGGAAGATACCGGCATTTATTACTGTGCAAGTGCTCTGGTTACGTCTCTGGGCTTTGTCTACTGG	TCTCCATCTCAAGAGATAATGCCAAAAGTGGTGTCTACCTGCAAATGACCAGCTTAAGAGCGGAAGATACTGGCATTTATTACTGTGCAAGTGCTCTGGTTACGACTCTGGGCTTTGACTACTGG	VVvVVVVVVVVVVVVVVvVVVVVVVVVVVvVVVVVvvVVVVVVVVVVVVVVVVVVVVVVVVvVVVVVVVVvVVVVVVVVVVVVVVVvVVVVDDDDDDDDDDDDDdNNNNNNJJJJJJjJJJJJJJ			Y	IGHV06-5*01	380		1	--A--------------G--T--------A-----TA-----------A------------T--------T---------------A----|g	IGHD02-7*01	35	2	1	tc|-A--A--------A|c	IGHJ02*01	4	3		act|A-----A-------	91	0	14	6	14	10	0	3	0	2	3017
4017	17	TCtCCATCTCAAGAGATaATGCCAAAAGTgGTaTCggCCTGCtAATGACCAGCTTAAGAGCgGAAGATACcGGCATTcATTACTGTgCAAG aGCTCTGGTTgCGt ctctgg GCTTTGtCTACTGG	CARALVASLGFVYW	14	84	125	TCTCCATCTCAAGAGATAATGCCAAAAGTGGTATCGGCCTGCTAATGACCAGCTTAAGAGCGGAAGATACCGGCATTCATTACTGTGCAAGAGCTCTGGTTGCGTCTCTGGGCTTTGTCTACTGG	TCTCCATCTCAAGAGATAATGCCAAAAGTGGTGTCGGCCTGCAAATGACCAGCTTAAGAGCGGAAGATACCGGCATTTATTACTGTGCAAGTGCTCTGGTTACGTCTCTGGGCTTTGTCTACTGG	VVvVVVVVVVVVVVVVVvVVVVVVVVVVVvVVvVVvvVVVVVvVVVVVVVVVVVVVVVVVVvVVVVVVVVvVVVVVVvVVVVVVVVvVVVVdDDDDDDDDDdDDdNNNNNNJJJJJJjJJJJJJJ			Y	IGHV06-5*01	380		1	--A--------------G--T--------A--G--TA-----A-----A------------T--------T------T--------A----|g	IGHD02-7*01	35	2	1	tc|TA--A-----A--A|c	IGHJ02*01	4	3		act|A-----A-------	91	0	14	6	14	13	0	5	0	2	4017
5017	17	TCtCCATCTCAAGtGATaATGCCAAAAaTgGTaTCggCCTGCtAAcGACCAaCTTAAGAGCgGAAGATACcGGCgTTcATTACTGTgCAAG aGCTCTGGTTgCGt ctctgg GCTTTGtCTACTGG	CARALVASLGFVYW	14	84	125	TCTCCATCTCAAGTGATAATGCCAAAAATGGTATCGGCCTGCTAACGACCAACTTAAGAGCGGAAGATACCGGCGTTCATTACTGTGCAAGAGCTCTGGTTGCGTCTCTGGGCTTTGTCTACTGG	TCTCCATCTCAAGAGATAATGCCAAAAGTGGTATCGGCCTGCTAATGACCAGCTTAAGAGCGGAAGATACCGGCATTCATTACTGTGCAAGAGCTCTGGTTGCGTCTCTGGGCTTTGTCTACTGG	VVvVVVVVVVVVVvVVVvVVVVVVVVVvVvVVvVVvvVVVVVvVVvVVVVVvVVVVVVVVVvVVVVVVVVvVVVvVVvVVVVVVVVvVVVVdDDDDDDDDDdDDdNNNNNNJJJJJJjJJJJJJJ			Y	IGHV06-5*01	380		1	--A----------A---G--T------G-A--G--TA-----A--T--A--G---------T--------T---A--T--------A----|g	IGHD02-7*01	35	2	1	tc|TA--A-----A--A|c	IGHJ02*01	4	3		act|A-----A-------	91	0	14	6	14	18	0	5	0	2	5017
18	18	AGGCCACACTGACTGTAGACACACCCTCCAGCACAGCCTACATGCAGCTCAGCAGCCTGACATCTGAGGACTCTGCGGTCTATTATTGTGCAAG agggagg GCTCGGGCTA tt TTTGACTACTGG	CARGRARAIFDYW	13	87	125	AGGCCACACTGACTGTAGACACACCCTCCAGCACAGCCTACATGCAGCTCAGCAGCCTGACATCTGAGGACTCTGCGGTCTATTATTGTGCAAGAGGGAGGGCTCGGGCTATTTTTGACTACTGG	AGGCCACACTGACTGTAGACACACCCTCCAGCACAGCCTACATGCAGCTCAGCAGCCTGACATCTGAGGACTCTGCGGTCTATTATTGTGCAAGAGGGAGGGCTCGGGCTATTTTTGACTACTGG	VVVVVVVVVVVVVVVVVVVVVVVVVVVVVVVVVVVVVVVVVVVVVVVVVVVVVVVVVVVVVVVVVVVVVVVVVVVVVVVVVVVVVVVVVVVVVVMMMMMMMDDDDDDDDDDNNJJJJJJJJJJJJ			Y	IGHV01-S5*01	191		1	----------------------------------------------------------------------------------------------|a	IGHD03-1*01	43	6	1	ggcaca|----------|c	IGHJ02*01	4	5		actac|------------	94	7	10	2	12	0	0	0	0	0	18
1018	18	AGGCCATACTGACTGTAGACACACCCTCCAGCACAGCCTACATGCAGCTTAGCAATCTGACATCTGAGGACTCTGCGGTCTATTATTGTGCAAG agggaag GCTCGGGCTA tt TTTGACTACTGG	CARGKARAIFDYW	13	87	125	AGGCCATACTGACTGTAGACACACCCTCCAGCACAGCCTACATGCAGCTTAGCAATCTGACATCTGAGGACTCTGCGGTCTATTATTGTGCAAGAGGGAAGGCTCGGGCTATTTTTGACTACTGG	AGGCCACACTGACTGTAGACACACCCTCCAGCACAGCCTACATGCAGCTCAGCAGCCTGACATCTGAGGACTCTGCGGTCTATTATTGTGCAAGAGGGAGGGCTCGGGCTATTTTTGACTACTGG	VVVVVVVVVVVVVVVVVVVVVVVVVVVVVVVVVVVVVVVVVVVVVVVVVVVVVVVVVVVVVVVVVVVVVVVVVVVVVVVVVVVVVVVVVVVVVVMMMMMMMDDDDDDDDDDNNJJJJJJJJJJJJ			Y	IGHV01-S5*01	191		1	------C------------------------------------------C----GC--------------------------------------|a	IGHD03-1*01	43	6	1	ggcaca|----------|c	IGHJ02*01	4	5		actac|------------	94	7	10	2	12	4	1	0	0	0	1018
2018	18	AGGCCATACTGACTGTAGACACACCCTCCcGCACAtCCTAtATGCAGCTTAGCAATCTGACATCTGAGGACTCTGCGGTCTATTATTGTGCAAG agggaag GCTCGGGtTA tc TTTGACTACTGG	CARGKARVIFDYW	13	87	125	AGGCCATACTGACTGTAGACACACCCTCCCGCACATCCTATATGCAGCTTAGCAATCTGACATCTGAGGACTCTGCGGTCTATTATTGTGCAAGAGGGAAGGCTCGGGTTATCTTTGACTACTGG	AGGCCATACTGACTGTAGACACACCCTCCAGCACAGCCTACATGCAGCTTAGCAATCTGACATCTGAGGACTCTGCGGTCTATTATTGTGCAAGAGGGAAGGCTCGGGCTATTTTTGACTACTGG	VVVVVVVVVVVVVVVVVVVVVVVVVVVVVvVVVVVvVVVVvVVVVVVVVVVVVVVVVVVVVVVVVVVVVVVVVVVVVVVVVVVVVVVVVVVVVVMMMMMMMDDDDDDDdDDNnJJJJJJJJJJJJ			Y	IGHV01-S5*01	191		1	------C----------------------A-----G----C--------C----GC--------------------------------------|a	IGHD03-1*01	43	6	1	ggcaca|-------C--|c	IGHJ02*01	4	5		actac|------------	94	7	10	2	12	7	1	1	1	0	2018
3018	18	AGGCCATACTGgCTGTAGACACACCCTCCcGCACAtCCTAtATGCAGCTTAGCAATCTGACATCTGAGaACTCTGCGGTCTATTATTGTGCAAG agggaag GtTCGcGtaA tc TTTGACTACTGG	CARGKVRVIFDYW	13	87	125	AGGCCATACTGGCTGTAGACACACCCTCCCGCACATCCTATATGCAGCTTAGCAATCTGACATCTGAGAACTCTGCGGTCTATTATTGTGCAAGAGGGAAGGTTCGCGTAATCTTTGACTACTGG	AGGCCATACTGACTGTAGACACACCCTCCCGCACATCCTATATGCAGCTTAGCAATCTGACATCTGAGGACTCTGCGGTCTATTATTGTGCAAGAGGGAAGGCTCGGGTTATCTTTGACTACTGG	VVVVVVVVVVVvVVVVVVVVVVVVVVVVVvVVVVVvVVVVvVVVVVVVVVVVVVVVVVVVVVVVVVVVvVVVVVVVVVVVVVVVVVVVVVVVVVMMMMMMMDdDDDdDddDNnJJJJJJJJJJJJ			Y	IGHV01-S5*01	191		1	------C----A-----------------A-----G----C--------C----GC------------G-------------------------|a	IGHD03-1*01	43	6	1	ggcaca|-C---G-CT-|c	IGHJ02*01	4	5		actac|------------	94	7	10	2	12	9	1	4	1	0	3018
4018	18	AGaCCATACTGgCTGTAGACACACCCcCCcGCACAtCCTAtATGCAGCTTAGCAATCTaACATCTGAGaACTCTGCGGTCTATTATTGTGCAAG agggaag GtTCGcGtaA tc TccGACTACTGG	CARGKVRVISDYW	13	87	125	AGACCATACTGGCTGTAGACACACCCCCCCGCACATCCTATATGCAGCTTAGCAATCTAACATCTGAGAACTCTGCGGTCTATTATTGTGCAAGAGGGAAGGTTCGCGTAATCTCCGACTACTGG	AGGCCATACTGGCTGTAGACACACCCTCCCGCACATCCTATATGCAGCTTAGCAATCTGACATCTGAGAACTCTGCGGTCTATTATTGTGCAAGAGGGAAGGTTCGCGTAATCTTTGACTACTGG	VVvVVVVVVVVvVVVVVVVVVVVVVVvVVvVVVVVvVVVVvVVVVVVVVVVVVVVVVVvVVVVVVVVVvVVVVVVVVVVVVVVVVVVVVVVVVVMMMMMMMDdDDDdDddDNnJjjJJJJJJJJJ			Y	IGHV01-S5*01	191		1	--G---C----A--------------T--A-----G----C--------C----GC--G---------G-------------------------|a	IGHD03-1*01	43	6	1	ggcaca|-C---G-CT-|c	IGHJ02*01	4	5		actac|-TT---------	94	7	10	2	12	12	1	4	1	2	4018
5018	18	AGaCCATACTGgCTGTcGAtACACCCcCCcGCACAtCCTAtATGCAGCcTAGCAATgTaACATCTGAGaACTCTGtGGTCTATTATTGTGCAAG agggaag GtTCGcGtaA tc TccGACTACTGG	CARGKVRVISDYW	13	87	125	AGACCATACTGGCTGTCGATACACCCCCCCGCACATCCTATATGCAGCCTAGCAATGTAACATCTGAGAACTCTGTGGTCTATTATTGTGCAAGAGGGAAGGTTCGCGTAATCTCCGACTACTGG	AGACCATACTGGCTGTAGACACACCCCCCCGCACATCCTATATGCAGCTTAGCAATCTAACATCTGAGAACTCTGCGGTCTATTATTGTGCAAGAGGGAAGGTTCGCGTAATCTCCGACTACTGG	VVvVVVVVVVVvVVVVvVVvVVVVVVvVVvVVVVVvVVVVvVVVVVVVvVVVVVVVvVvVVVVVVVVVvVVVVVVvVVVVVVVVVVVVVVVVVVMMMMMMMDdDDDdDddDNnJjjJJJJJJJJJ			Y	IGHV01-S5*01	191		1	--G---C----A----A--C------T--A-----G----C-------TC----GCC-G---------G------C------------------|a	IGHD03-1*01	43	6	1	ggcaca|-C---G-CT-|c	IGHJ02*01	4	5		actac|-TT---------	94	7	10	2	12	17	1	4	1	2	5018
19	19	TCAAGGACAAGGCCACATTGACTGCGGACAAATCCTCCAGCACAGTCTATATGGAGCTTAGTAGATTGACATCTGAAGACTCTGCGGTCTATTTCTGTGCAAGACACG cct A cg TTGCTTACTGG	CARHAYVAYW	10	96	125	TCAAGGACAAGGCCACATTGACTGCGGACAAATCCTCCAGCACAGTCTATATGGAGCTTAGTAGATTGACATCTGAAGACTCTGCGGTCTATTTCTGTGCAAGACACGCCTACGTTGCTTACTGG	TCAAGGACAAGGCCACATTGACTGCGGACAAATCCTCCAGCACAGTCTATATGGAGCTTAGTAGATTGACATCTGAAGACTCTGCGGTCTATTTCTGTGCAAGACACGCCTACGTTGCTTACTGG	VVVVVVVVVVVVVVVVVVVVVVVVVVVVVVVVVVVVVVVVVVVVVVVVVVVVVVVVVVVVVVVVVVVVVVVVVVVVVVVVVVVVVVVVVVVVVVVVVVVVVVVVVVVVMMMDNNJJJJJJJJJJJ			Y	IGHV01-62-2*01	85		4	------------------------------------------------------------------------------------------------------------|aaga	IGHD02-8*01	37	3	13	tct|-|ctatggtaactac	IGHJ03*01	7	6		cctggt|-----------	108	3	1	2	11	0	0	0	0	0	19
1019	19	TCAAGGACAAGGCCGCATTGACTGCGAACAAATCCTCCAGCACAGTCTACATGGAGCTTAGTAGATTGACATCTGAAGACTCTGCGGTCGATTTCTGTGCAAGACACG cct A cg TTGCTTCCTGG	CARHAYVASW	10	96	125	TCAAGGACAAGGCCGCATTGACTGCGAACAAATCCTCCAGCACAGTCTACATGGAGCTTAGTAGATTGACATCTGAAGACTCTGCGGTCGATTTCTGTGCAAGACACGCCTACGTTGCTTCCTGG	TCAAGGACAAGGCCACATTGACTGCGGACAAATCCTCCAGCACAGTCTATATGGAGCTTAGTAGATTGACATCTGAAGACTCTGCGGTCTATTTCTGTGCAAGACACGCCTACGTTGCTTACTGG	VVVVVVVVVVVVVVVVVVVVVVVVVVVVVVVVVVVVVVVVVVVVVVVVVVVVVVVVVVVVVVVVVVVVVVVVVVVVVVVVVVVVVVVVVVVVVVVVVVVVVVVVVVVVMMMDNNJJJJJJJJJJJ			Y	IGHV01-62-2*01	85		4	--------------A-----------G----------------------T---------------------------------------T------------------|aaga	IGHD02-8*01	37	3	13	tct|-|ctatggtaactac	IGHJ03*01	7	6		cctggt|------A----	108	3	1	2	11	4	0	0	0	1	1019
2019	19	TCAAGGACAcGGCCGCATcGACTGCGAACAAATCCTCCAGCACAGTCTtCATGGAGCTTAGTAGATTGACATCTGAAGgCTCTGCGGTCGATTTCTGTGCAAGACAaG cct A cg TTGCTTCCTGG	CARQAYVASW	10	96	125	TCAAGGACACGGCCGCATCGACTGCGAACAAATCCTCCAGCACAGTCTTCATGGAGCTTAGTAGATTGACATCTGAAGGCTCTGCGGTCGATTTCTGTGCAAGACAAGCCTACGTTGCTTCCTGG	TCAAGGACAAGGCCGCATTGACTGCGAACAAATCCTCCAGCACAGTCTACATGGAGCTTAGTAGATTGACATCTGAAGACTCTGCGGTCGATTTCTGTGCAAGACACGCCTACGTTGCTTCCTGG	VVVVVVVVVvVVVVVVVVvVVVVVVVVVVVVVVVVVVVVVVVVVVVVVvVVVVVVVVVVVVVVVVVVVVVVVVVVVVVvVVVVVVVVVVVVVVVVVVVVVVVVVVVvVMMMDNNJJJJJJJJJJJ			Y	IGHV01-62-2*01	85		4	---------A----A---T-------G---------------------AT----------------------------A----------T----------------C-|aaga	IGHD02-8*01	37	3	13	tct|-|ctatggtaactac	IGHJ03*01	7	6		cctggt|------A----	108	3	1	2	11	9	0	0	0	1	2019
3019	19	TgAAGGACAcGGCCGCATcGACTGCGAACAAATCCTtCAGCACgGTCTtCATGGAGCTTAGTAGATTGACATCTGAAGgCTCTGCGGTCGAaTTgTGTGCAAGACAaG cct A cg TTGCTTCCTGG	CARQAYVASW	10	96	125	TGAAGGACACGGCCGCATCGACTGCGAACAAATCCTTCAGCACGGTCTTCATGGAGCTTAGTAGATTGACATCTGAAGGCTCTGCGGTCGAATTGTGTGCAAGACAAGCCTACGTTGCTTCCTGG	TCAAGGACACGGCCGCATCGACTGCGAACAAATCCTCCAGCACAGTCTTCATGGAGCTTAGTAGATTGACATCTGAAGGCTCTGCGGTCGATTTCTGTGCAAGACAAGCCTACGTTGCTTCCTGG	VvVVVVVVVvVVVVVVVVvVVVVVVVVVVVVVVVVVvVVVVVVvVVVVvVVVVVVVVVVVVVVVVVVVVVVVVVVVVVvVVVVVVVVVVVVvVVvVVVVVVVVVVVvVMMMDNNJJJJJJJJJJJ			Y	IGHV01-62-2*01	85		4	-C-------A----A---T-------G---------C------A----AT----------------------------A----------T-T--C-----------C-|aaga	IGHD02-8*01	37	3	13	tct|-|ctatggtaactac	IGHJ03*01	7	6		cctggt|------A----	108	3	1	2	11	14	0	0	0	1	3019
4019	19	TgAAGGtaAcGGCCGCATcGgCTGCGAgCAAATCCTtCgGCACgGTCTtCATGGAGCTTAGTAGATTGACATCTGAAGgCTCTGCGGTCGAaTTgTGTGCAAGACAaG cct A cg TTGCTTCCTGG	CARQAYVASW	10	96	125	TGAAGGTAACGGCCGCATCGGCTGCGAGCAAATCCTTCGGCACGGTCTTCATGGAGCTTAGTAGATTGACATCTGAAGGCTCTGCGGTCGAATTGTGTGCAAGACAAGCCTACGTTGCTTCCTGG	TGAAGGACACGGCCGCATCGACTGCGAACAAATCCTTCAGCACGGTCTTCATGGAGCTTAGTAGATTGACATCTGAAGGCTCTGCGGTCGAATTGTGTGCAAGACAAGCCTACGTTGCTTCCTGG	VvVVVVvvVvVVVVVVVVvVvVVVVVVvVVVVVVVVvVvVVVVvVVVVvVVVVVVVVVVVVVVVVVVVVVVVVVVVVVvVVVVVVVVVVVVvVVvVVVVVVVVVVVvVMMMDNNJJJJJJJJJJJ			Y	IGHV01-62-2*01	85		4	-C----AC-A----A---T-A-----GA--------C-A----A----AT----------------------------A----------T-T--C-----------C-|aaga	IGHD02-8*01	37	3	13	tct|-|ctatggtaactac	IGHJ03*01	7	6		cctggt|------A----	108	3	1	2	11	19	0	0	0	1	4019
5019	19	TgAAGGtaAcGGCCGtATcGgCTGCtAgCAAATCCTtCgGCACgGTCTtCATGGAGCTTAGTgGATTGACATCTGAAGgCTCTGCGGTCGAaTTgTGTGCAAcAgAaG cct A cg TTGCTTCCTGG	CATEAYVASW	10	96	125	TGAAGGTAACGGCCGTATCGGCTGCTAGCAAATCCTTCGGCACGGTCTTCATGGAGCTTAGTGGATTGACATCTGAAGGCTCTGCGGTCGAATTGTGTGCAACAGAAGCCTACGTTGCTTCCTGG	TGAAGGTAACGGCCGCATCGGCTGCGAGCAAATCCTTCGGCACGGTCTTCATGGAGCTTAGTAGATTGACATCTGAAGGCTCTGCGGTCGAATTGTGTGCAAGACAAGCCTACGTTGCTTCCTGG	VvVVVVvvVvVVVVVvVVvVvVVVVvVvVVVVVVVVvVvVVVVvVVVVvVVVVVVVVVVVVVvVVVVVVVVVVVVVVVvVVVVVVVVVVVVvVVvVVVVVVVvVvVvVMMMDNNJJJJJJJJJJJ			Y	IGHV01-62-2*01	85		4	-C----AC-A----AC--T-A----GGA--------C-A----A----AT------------A---------------A----------T-T--C-------G-C-C-|aaga	IGHD02-8*01	37	3	13	tct|-|ctatggtaactac	IGHJ03*01	7	6		cctggt|------A----	108	3	1	2	11	24	0	0	0	1	5019
20	20	TCTCCATAACTCGAGACACATCCAAGAACCAGTATTACCTACAGTTGAATTCTGTGACTACTGAGGACGCAGCCACATATTACTGTGCAAGAG AATACCTA ttt TACTGGTACTTCGATGTCTGG	CAREYLFYWYFDVW	14	84	125	TCTCCATAACTCGAGACACATCCAAGAACCAGTATTACCTACAGTTGAATTCTGTGACTACTGAGGACGCAGCCACATATTACTGTGCAAGAGAATACCTATTTTACTGGTACTTCGATGTCTGG	TCTCCATAACTCGAGACACATCCAAGAACCAGTATTACCTACAGTTGAATTCTGTGACTACTGAGGACGCAGCCACATATTACTGTGCAAGAGAATACCTATTTTACTGGTACTTCGATGTCTGG	VVVVVVVVVVVVVVVVVVVVVVVVVVVVVVVVVVVVVVVVVVVVVVVVVVVVVVVVVVVVVVVVVVVVVVVVVVVVVVVVVVVVVVVVVVVVVDDDDDDDDNNNJJJJJJJJJJJJJJJJJJJJJ			Y	IGHV03-S7*01	282		1	---------------------------------------------------------------------------------------------|g	IGHD05-4*01	61	1	1	g|--------|c	IGHJ01*03	3	1		c|---------------------	93	0	8	3	21	0	0	0	0	0	20
1020	20	TCTCCAAAACTCGAGACACATCCAAGAACCAGTATTACCTACAGTTGAATTGTGTGACTACTGCGGACGCAACCACATATTACTGTGCAAGAG AATACCTA gtt TACTGGTACTTCGATGTCTGG	CAREYLVYWYFDVW	14	84	125	TCTCCAAAACTCGAGACACATCCAAGAACCAGTATTACCTACAGTTGAATTGTGTGACTACTGCGGACGCAACCACATATTACTGTGCAAGAGAATACCTAGTTTACTGGTACTTCGATGTCTGG	TCTCCATAACTCGAGACACATCCAAGAACCAGTATTACCTACAGTTGAATTCTGTGACTACTGAGGACGCAGCCACATATTACTGTGCAAGAGAATACCTATTTTACTGGTACTTCGATGTCTGG	VVVVVVVVVVVVVVVVVVVVVVVVVVVVVVVVVVVVVVVVVVVVVVVVVVVVVVVVVVVVVVVVVVVVVVVVVVVVVVVVVVVVVVVVVVVVVDDDDDDDDNNNJJJJJJJJJJJJJJJJJJJJJ			Y	IGHV03-S7*01	282		1	------T--------------------------------------------C-----------A-------G---------------------|g	IGHD05-4*01	61	1	1	g|--------|c	IGHJ01*03	3	1		c|---------------------	93	0	8	3	21	4	0	0	1	0	1020
2020	20	TCTCCAAAAtTCGAGACACATCCAAGcACCAGTATTACCTACAGTgGAATTGcGTGACTACTGCGGACGCAACCgCATATTACTGTGCAAGAG AATACCTA gtt TACTGGTACTTCGATGTCTGG	CAREYLVYWYFDVW	14	84	125	TCTCCAAAATTCGAGACACATCCAAGCACCAGTATTACCTACAGTGGAATTGCGTGACTACTGCGGACGCAACCGCATATTACTGTGCAAGAGAATACCTAGTTTACTGGTACTTCGATGTCTGG	TCTCCAAAACTCGAGACACATCCAAGAACCAGTATTACCTACAGTTGAATTGTGTGACTACTGCGGACGCAACCACATATTACTGTGCAAGAGAATACCTAGTTTACTGGTACTTCGATGTCTGG	VVVVVVVVVvVVVVVVVVVVVVVVVVvVVVVVVVVVVVVVVVVVVvVVVVVVvVVVVVVVVVVVVVVVVVVVVVvVVVVVVVVVVVVVVVVVVDDDDDDDDNNNJJJJJJJJJJJJJJJJJJJJJ			Y	IGHV03-S7*01	282		1	------T--C----------------A------------------T-----CT----------A-------G--A------------------|g	IGHD05-4*01	61	1	1	g|--------|c	IGHJ01*03	3	1		c|---------------------	93	0	8	3	21	9	0	0	1	0	2020
3020	20	TCcCCAAAAtTCGAGACACATCCAgGcACCAGTATTACCTACAGTgGAgTTGcGTGAtTACTGCGGACGCAACCgCATATTACTGTGCAAGAG AATACCTA gtt TACTGGTACTTCGAaGTCTGG	CAREYLVYWYFEVW	14	84	125	TCCCCAAAATTCGAGACACATCCAGGCACCAGTATTACCTACAGTGGAGTTGCGTGATTACTGCGGACGCAACCGCATATTACTGTGCAAGAGAATACCTAGTTTACTGGTACTTCGAAGTCTGG	TCTCCAAAATTCGAGACACATCCAAGCACCAGTATTACCTACAGTGGAATTGCGTGACTACTGCGGACGCAACCGCATATTACTGTGCAAGAGAATACCTAGTTTACTGGTACTTCGATGTCTGG	VVvVVVVVVvVVVVVVVVVVVVVVvVvVVVVVVVVVVVVVVVVVVvVVvVVVvVVVVvVVVVVVVVVVVVVVVVvVVVVVVVVVVVVVVVVVVDDDDDDDDNNNJJJJJJJJJJJJJJjJJJJJJ			Y	IGHV03-S7*01	282		1	--T---T--C--------------A-A------------------T--A--CT----C-----A-------G--A------------------|g	IGHD05-4*01	61	1	1	g|--------|c	IGHJ01*03	3	1		c|--------------T------	93	0	8	3	21	13	0	0	1	1	3020
4020	20	TCcCCAAAAtTCGAGACgCATCCAgGcACCAGTATTACCTACAGTgGAgaTGcGTGAtTACTGCGGACGCAACCgCATATTACTGTGCAAGAG AATACCTA gat TACTGGTACTTCGgaGcCTGG	CAREYLDYWYFGAW	14	84	125	TCCCCAAAATTCGAGACGCATCCAGGCACCAGTATTACCTACAGTGGAGATGCGTGATTACTGCGGACGCAACCGCATATTACTGTGCAAGAGAATACCTAGATTACTGGTACTTCGGAGCCTGG	TCCCCAAAATTCGAGACACATCCAGGCACCAGTATTACCTACAGTGGAGTTGCGTGATTACTGCGGACGCAACCGCATATTACTGTGCAAGAGAATACCTAGTTTACTGGTACTTCGAAGTCTGG	VVvVVVVVVvVVVVVVVvVVVVVVvVvVVVVVVVVVVVVVVVVVVvVVvvVVvVVVVvVVVVVVVVVVVVVVVVvVVVVVVVVVVVVVVVVVVDDDDDDDDNnNJJJJJJJJJJJJJjjJjJJJJ			Y	IGHV03-S7*01	282		1	--T---T--C-------A------A-A------------------T--AT-CT----C-----A-------G--A------------------|g	IGHD05-4*01	61	1	1	g|--------|c	IGHJ01*03	3	1		c|-------------AT-T----	93	0	8	3	21	15	0	0	2	3	4020
5020	20	TCcCCAAAAtTCGAGACgCAcCCAgGcACCAGTATTACtTACAGTgGAgaTGcGTGAtTACTGCGGACGCAACCgCATgTTACTGTGCAAacG AATACCTA gat TACTGGTACTTCGgaGcCTGG	CANEYLDYWYFGAW	14	84	125	TCCCCAAAATTCGAGACGCACCCAGGCACCAGTATTACTTACAGTGGAGATGCGTGATTACTGCGGACGCAACCGCATGTTACTGTGCAAACGAATACCTAGATTACTGGTACTTCGGAGCCTGG	TCCCCAAAATTCGAGACGCATCCAGGCACCAGTATTACCTACAGTGGAGATGCGTGATTACTGCGGACGCAACCGCATATTACTGTGCAAGAGAATACCTAGATTACTGGTACTTCGGAGCCTGG	VVvVVVVVVvVVVVVVVvVVvVVVvVvVVVVVVVVVVVvVVVVVVvVVvvVVvVVVVvVVVVVVVVVVVVVVVVvVVVvVVVVVVVVVVVvvVDDDDDDDDNnNJJJJJJJJJJJJJjjJjJJJJ			Y	IGHV03-S7*01	282		1	--T---T--C-------A--T---A-A-----------C------T--AT-CT----C-----A-------G--A---A-----------GA-|g	IGHD05-4*01	61	1	1	g|--------|c	IGHJ01*03	3	1		c|-------------AT-T----	93	0	8	3	21	20	0	0	2	3	5020
21	21	GCAAGGCCACATTGACTGTAGACAAGTCCTCTAGCACAGCCTACATGGAGCTCCGCAGCCTGACATCTGAGGACTCTGCAGTCTATTACTGTGCAAGA agggtgg C caa GTACTTCGATGTCTGG	CARRVAKYFDVW	12	90	125	GCAAGGCCACATTGACTGTAGACAAGTCCTCTAGCACAGCCTACATGGAGCTCCGCAGCCTGACATCTGAGGACTCTGCAGTCTATTACTGTGCAAGAAGGGTGGCCAAGTACTTCGATGTCTGG	GCAAGGCCACATTGACTGTAGACAAGTCCTCTAGCACAGCCTACATGGAGCTCCGCAGCCTGACATCTGAGGACTCTGCAGTCTATTACTGTGCAAGAAGGGTGGCCAAGTACTTCGATGTCTGG	VVVVVVVVVVVVVVVVVVVVVVVVVVVVVVVVVVVVVVVVVVVVVVVVVVVVVVVVVVVVVVVVVVVVVVVVVVVVVVVVVVVVVVVVVVVVVVVVVVMMMMMMMDNNNJJJJJJJJJJJJJJJJ			Y	IGHV01-31*01	32		0	--------------------------------------------------------------------------------------------------|	IGHD03-2*02	47	6	9	agacag|-|tcaggctac	IGHJ01*03	3	6		ctactg|----------------	98	7	1	3	16	0	0	0	0	0	21
1021	21	GCAAGGCCACATTGACTGAAGACAAGTCCTCTAGCACAGCCTACAGGGAGCTCCGCAGCACGACATCTGAGGACTCTGCAGTCTATTGCTGTGCAAGA agggtgg C caa GTACTTCGATGTCTGG	CARRVAKYFDVW	12	90	125	GCAAGGCCACATTGACTGAAGACAAGTCCTCTAGCACAGCCTACAGGGAGCTCCGCAGCACGACATCTGAGGACTCTGCAGTCTATTGCTGTGCAAGAAGGGTGGCCAAGTACTTCGATGTCTGG	GCAAGGCCACATTGACTGTAGACAAGTCCTCTAGCACAGCCTACATGGAGCTCCGCAGCCTGACATCTGAGGACTCTGCAGTCTATTACTGTGCAAGAAGGGTGGCCAAGTACTTCGATGTCTGG	VVVVVVVVVVVVVVVVVVVVVVVVVVVVVVVVVVVVVVVVVVVVVVVVVVVVVVVVVVVVVVVVVVVVVVVVVVVVVVVVVVVVVVVVVVVVVVVVVVMMMMMMMDNNNJJJJJJJJJJJJJJJJ			Y	IGHV01-31*01	32		0	------------------T--------------------------T-------------CT--------------------------A----------|	IGHD03-2*02	47	6	9	agacag|-|tcaggctac	IGHJ01*03	3	6		ctactg|----------------	98	7	1	3	16	5	0	0	0	0	1021
2021	21	GCAAGGCCACATTGACTGAAGACAAGTtCTCTAGCACAGCCTACAGGGAGCTCCGCAGgACGACATCTGAGGACTCTGCAGTaTATTGCTGTGCAAGA agggtgg C caa GTACTTtcATGTCTGG	CARRVAKYFHVW	12	90	125	GCAAGGCCACATTGACTGAAGACAAGTTCTCTAGCACAGCCTACAGGGAGCTCCGCAGGACGACATCTGAGGACTCTGCAGTATATTGCTGTGCAAGAAGGGTGGCCAAGTACTTTCATGTCTGG	GCAAGGCCACATTGACTGAAGACAAGTCCTCTAGCACAGCCTACAGGGAGCTCCGCAGCACGACATCTGAGGACTCTGCAGTCTATTGCTGTGCAAGAAGGGTGGCCAAGTACTTCGATGTCTGG	VVVVVVVVVVVVVVVVVVVVVVVVVVVvVVVVVVVVVVVVVVVVVVVVVVVVVVVVVVvVVVVVVVVVVVVVVVVVVVVVVVvVVVVVVVVVVVVVVVMMMMMMMDNNNJJJJJJjjJJJJJJJJ			Y	IGHV01-31*01	32		0	------------------T--------C-----------------T------------CCT---------------------C----A----------|	IGHD03-2*02	47	6	9	agacag|-|tcaggctac	IGHJ01*03	3	6		ctactg|------CG--------	98	7	1	3	16	8	0	0	0	2	2021
3021	21	GCAAGGCCACgTTGACTGAAGACAAGTtCaCTAGCACAGCCTACAGGGAGgTCCGCAGgACtACATCTGAGGACTCTGCAGTaTATTGCTGTGaAAGA agggtgg C caa GTACTTtcATGTCTGG	CERRVAKYFHVW	12	90	125	GCAAGGCCACGTTGACTGAAGACAAGTTCACTAGCACAGCCTACAGGGAGGTCCGCAGGACTACATCTGAGGACTCTGCAGTATATTGCTGTGAAAGAAGGGTGGCCAAGTACTTTCATGTCTGG	GCAAGGCCACATTGACTGAAGACAAGTTCTCTAGCACAGCCTACAGGGAGCTCCGCAGGACGACATCTGAGGACTCTGCAGTATATTGCTGTGCAAGAAGGGTGGCCAAGTACTTTCATGTCTGG	VVVVVVVVVVvVVVVVVVVVVVVVVVVvVvVVVVVVVVVVVVVVVVVVVVvVVVVVVVvVVvVVVVVVVVVVVVVVVVVVVVvVVVVVVVVVVvVVVVMMMMMMMDNNNJJJJJJjjJJJJJJJJ			Y	IGHV01-31*01	32		0	----------A-------T--------C-T---------------T----C-------CCTG--------------------C----A-----C----|	IGHD03-2*02	47	6	9	agacag|-|tcaggctac	IGHJ01*03	3	6		ctactg|------CG--------	98	7	1	3	16	13	0	0	0	2	3021
4021	21	GCAAGGCCACgTTGACTGAAGtCAAGTtCaCTAGCACAGCCTACAGGGAGgTCCGCgGgACtACATCTGAGGACTCTGCAGTaTATTGCTGTGatAGA agggtgg t caa GTtCTTtcATGTCTGG	CDRRVVKFFHVW	12	90	125	GCAAGGCCACGTTGACTGAAGTCAAGTTCACTAGCACAGCCTACAGGGAGGTCCGCGGGACTACATCTGAGGACTCTGCAGTATATTGCTGTGATAGAAGGGTGGTCAAGTTCTTTCATGTCTGG	GCAAGGCCACGTTGACTGAAGACAAGTTCACTAGCACAGCCTACAGGGAGGTCCGCAGGACTACATCTGAGGACTCTGCAGTATATTGCTGTGAAAGAAGGGTGGCCAAGTACTTTCATGTCTGG	VVVVVVVVVVvVVVVVVVVVVvVVVVVvVvVVVVVVVVVVVVVVVVVVVVvVVVVVvVvVVvVVVVVVVVVVVVVVVVVVVVvVVVVVVVVVVvvVVVMMMMMMMdNNNJJjJJJjjJJJJJJJJ			Y	IGHV01-31*01	32		0	----------A-------T--A-----C-T---------------T----C-----A-CCTG--------------------C----A-----CA---|	IGHD03-2*02	47	6	9	agacag|C|tcaggctac	IGHJ01*03	3	6		ctactg|--A---CG--------	98	7	1	3	16	16	0	1	0	3	4021
5021	21	GCAAGGCCACgTTGACTGAAGtCAAGTtCaCTAGCACAaCCTACAGtGAGgTCCGtgGgACtACATCTGAGGACTCTGCAGTaTATTGCTGTGatAGA agggtgg t caa GTtCcTtcgTGTCTGG	CDRRVVKFLRVW	12	90	125	GCAAGGCCACGTTGACTGAAGTCAAGTTCACTAGCACAACCTACAGTGAGGTCCGTGGGACTACATCTGAGGACTCTGCAGTATATTGCTGTGATAGAAGGGTGGTCAAGTTCCTTCGTGTCTGG	GCAAGGCCACGTTGACTGAAGTCAAGTTCACTAGCACAGCCTACAGGGAGGTCCGCGGGACTACATCTGAGGACTCTGCAGTATATTGCTGTGATAGAAGGGTGGTCAAGTTCTTTCATGTCTGG	VVVVVVVVVVvVVVVVVVVVVvVVVVVvVvVVVVVVVVvVVVVVVVvVVVvVVVVvvVvVVvVVVVVVVVVVVVVVVVVVVVvVVVVVVVVVVvvVVVMMMMMMMdNNNJJjJjJjjjJJJJJJJ			Y	IGHV01-31*01	32		0	----------A-------T--A-----C-T--------G------TG---C----CA-CCTG--------------------C----A-----CA---|	IGHD03-2*02	47	6	9	agacag|C|tcaggctac	IGHJ01*03	3	6		ctactg|--A-T-CGA-------	98	7	1	3	16	19	0	1	0	5	5021
22	22	TGGAAACCTCTGCCAGCACTGCCTATTTGCAGATCAACAACCTCAAAAATGAGGACACGGCTACATATTTCTGTGCAAG ctcccc TAGTCTCTGCAGTGCCACA g ACTATGCTATGGACTACTGG	CASSPSLCSATDYAMDYW	18	72	125	TGGAAACCTCTGCCAGCACTGCCTATTTGCAGATCAACAACCTCAAAAATGAGGACACGGCTACATATTTCTGTGCAAGCTCCCCTAGTCTCTGCAGTGCCACAGACTATGCTATGGACTACTGG	TGGAAACCTCTGCCAGCACTGCCTATTTGCAGATCAACAACCTCAAAAATGAGGACACGGCTACATATTTCTGTGCAAGCTCCCCTAGTCTCTGCAGTGCCACAGACTATGCTATGGACTACTGG	VVVVVVVVVVVVVVVVVVVVVVVVVVVVVVVVVVVVVVVVVVVVVVVVVVVVVVVVVVVVVVVVVVVVVVVVVVVVVVVMMMMMMDDDDDDDDDDDDDDDDDDDNJJJJJJJJJJJJJJJJJJJJ			Y	IGHV09-3*01	435		1	-------------------------------------------------------------------------------|a	IGHD06-2*01	71	7	3	aggcagc|-------------------|acc	IGHJ04*01	9	3		att|--------------------	79	6	19	1	20	0	0	0	0	0	22
1022	22	TGGAAACCTCTGCCAGCGCTGCCTATTTGCAGATCAACAAACTGAAAAATGAGGACACGGCTACATCTTTCTGTGCAAG ctcccc TCGTCTCTGCAGTGCCACA g ACTATGCTATGGACTACTGG	CASSPRLCSATDYAMDYW	18	72	125	TGGAAACCTCTGCCAGCGCTGCCTATTTGCAGATCAACAAACTGAAAAATGAGGACACGGCTACATCTTTCTGTGCAAGCTCCCCTCGTCTCTGCAGTGCCACAGACTATGCTATGGACTACTGG	TGGAAACCTCTGCCAGCACTGCCTATTTGCAGATCAACAACCTCAAAAATGAGGACACGGCTACATATTTCTGTGCAAGCTCCCCTAGTCTCTGCAGTGCCACAGACTATGCTATGGACTACTGG	VVVVVVVVVVVVVVVVVVVVVVVVVVVVVVVVVVVVVVVVVVVVVVVVVVVVVVVVVVVVVVVVVVVVVVVVVVVVVVVMMMMMMDDDDDDDDDDDDDDDDDDDNJJJJJJJJJJJJJJJJJJJJ			Y	IGHV09-3*01	435		1	-----------------A----------------------C--C----------------------A------------|a	IGHD06-2*01	71	7	3	aggcagc|-A-----------------|acc	IGHJ04*01	9	3		att|--------------------	79	6	19	1	20	4	0	1	0	0	1022
2022	22	TGGAAACCTCTGCCAGCGCTGCCTATTTGCAGATCAgCAAAaTGAgAAATGAGGACACGGCTACATCTcTCTGTGCAAG ctcccc TCGTCTCTGCAGTGCCACA g ACTATGCTtTGGACTACTGG	CASSPRLCSATDYALDYW	18	72	125	TGGAAACCTCTGCCAGCGCTGCCTATTTGCAGATCAGCAAAATGAGAAATGAGGACACGGCTACATCTCTCTGTGCAAGCTCCCCTCGTCTCTGCAGTGCCACAGACTATGCTTTGGACTACTGG	TGGAAACCTCTGCCAGCGCTGCCTATTTGCAGATCAACAAACTGAAAAATGAGGACACGGCTACATCTTTCTGTGCAAGCTCCCCTCGTCTCTGCAGTGCCACAGACTATGCTATGGACTACTGG	VVVVVVVVVVVVVVVVVVVVVVVVVVVVVVVVVVVVvVVVVvVVVvVVVVVVVVVVVVVVVVVVVVVVvVVVVVVVVVVMMMMMMDDDDDDDDDDDDDDDDDDDNJJJJJJJJjJJJJJJJJJJJ			Y	IGHV09-3*01	435		1	-----------------A------------------A---CC-C-A--------------------A-T----------|a	IGHD06-2*01	71	7	3	aggcagc|-A-----------------|acc	IGHJ04*01	9	3		att|--------A-----------	79	6	19	1	20	8	0	1	0	1	2022
3022	22	TGGAAACCTCTGCCAGCGCTGCCTATTTGCAGATCggCAAAaTGAgAAATGAGGACgCGGCTACATCTcctTGTGCAAG ctgccc TCGTCTCTGCAGTGCCACA g ACTATGCTtTGGACTACTGG	CASCPRLCSATDYALDYW	18	72	125	TGGAAACCTCTGCCAGCGCTGCCTATTTGCAGATCGGCAAAATGAGAAATGAGGACGCGGCTACATCTCCTTGTGCAAGCTGCCCTCGTCTCTGCAGTGCCACAGACTATGCTTTGGACTACTGG	TGGAAACCTCTGCCAGCGCTGCCTATTTGCAGATCAGCAAAATGAGAAATGAGGACACGGCTACATCTCTCTGTGCAAGCTCCCCTCGTCTCTGCAGTGCCACAGACTATGCTTTGGACTACTGG	VVVVVVVVVVVVVVVVVVVVVVVVVVVVVVVVVVVvvVVVVvVVVvVVVVVVVVVVvVVVVVVVVVVVvvvVVVVVVVVMMmMMMDDDDDDDDDDDDDDDDDDDNJJJJJJJJjJJJJJJJJJJJ			Y	IGHV09-3*01	435		1	-----------------A-----------------AA---CC-C-A----------A---------A-TTC--------|a	IGHD06-2*01	71	7	3	aggcagc|-A-----------------|acc	IGHJ04*01	9	3		att|--------A-----------	79	6	19	1	20	12	1	1	0	1	3022
4022	22	TGGAAACCTCTGCCAGCGCTGCCcATTTGCAaATCggCAAAaTGAgAAATGAGGACgCGGCTACATCTcctTGTGCAAG ctgtcc TCGTCTCTGCAGTcCCACA g ACTATGCTtTGaACTACTGG	CASCPRLCSPTDYALNYW	18	72	125	TGGAAACCTCTGCCAGCGCTGCCCATTTGCAAATCGGCAAAATGAGAAATGAGGACGCGGCTACATCTCCTTGTGCAAGCTGTCCTCGTCTCTGCAGTCCCACAGACTATGCTTTGAACTACTGG	TGGAAACCTCTGCCAGCGCTGCCTATTTGCAGATCGGCAAAATGAGAAATGAGGACGCGGCTACATCTCCTTGTGCAAGCTGCCCTCGTCTCTGCAGTGCCACAGACTATGCTTTGGACTACTGG	VVVVVVVVVVVVVVVVVVVVVVVvVVVVVVVvVVVvvVVVVvVVVvVVVVVVVVVVvVVVVVVVVVVVvvvVVVVVVVVMMmmMMDDDDDDDDDDDDDdDDDDDNJJJJJJJJjJJjJJJJJJJJ			Y	IGHV09-3*01	435		1	-----------------A-----T-------G---AA---CC-C-A----------A---------A-TTC--------|a	IGHD06-2*01	71	7	3	aggcagc|-A-----------G-----|acc	IGHJ04*01	9	3		att|--------A--G--------	79	6	19	1	20	14	2	2	0	2	4022
5022	22	TGGAAACCTCTGCCAGCGtTGCCcATTTGCAaATCggCAAAaTGAgAAATGAGGACgCGGgTACATCTcctTGTGCAAG ctgtcc TCGTCTCTGCAGTcCCACA a AaTATGaTtTGaACTACTGG	CASCPRLCSPTKYDLNYW	18	72	125	TGGAAACCTCTGCCAGCGTTGCCCATTTGCAAATCGGCAAAATGAGAAATGAGGACGCGGGTACATCTCCTTGTGCAAGCTGTCCTCGTCTCTGCAGTCCCACAAAATATGATTTGAACTACTGG	TGGAAACCTCTGCCAGCGCTGCCCATTTGCAAATCGGCAAAATGAGAAATGAGGACGCGGCTACATCTCCTTGTGCAAGCTGTCCTCGTCTCTGCAGTCCCACAGACTATGCTTTGAACTACTGG	VVVVVVVVVVVVVVVVVVvVVVVvVVVVVVVvVVVvvVVVVvVVVvVVVVVVVVVVvVVVvVVVVVVVvvvVVVVVVVVMMmmMMDDDDDDDDDDDDDdDDDDDnJjJJJJjJjJJjJJJJJJJJ			Y	IGHV09-3*01	435		1	-----------------AC----T-------G---AA---CC-C-A----------A---C-----A-TTC--------|a	IGHD06-2*01	71	7	3	aggcagc|-A-----------G-----|acc	IGHJ04*01	9	3		att|-C----C-A--G--------	79	6	19	1	20	16	2	2	1	4	5022
23	23	TCTCCATAACTCGAGACACATCCAAGAACCAGTATTACCTACAGTTGAATTCTGTGACTACTGAGGACGCAGCCACATATTACTGTGCAAGAGG g GCTAGCCTCTGCAGTGC c TTTGCTTACTGG	CARGASLCSAFAYW	14	84	125	TCTCCATAACTCGAGACACATCCAAGAACCAGTATTACCTACAGTTGAATTCTGTGACTACTGAGGACGCAGCCACATATTACTGTGCAAGAGGGGCTAGCCTCTGCAGTGCCTTTGCTTACTGG	TCTCCATAACTCGAGACACATCCAAGAACCAGTATTACCTACAGTTGAATTCTGTGACTACTGAGGACGCAGCCACATATTACTGTGCAAGAGGGGCTAGCCTCTGCAGTGCCTTTGCTTACTGG	VVVVVVVVVVVVVVVVVVVVVVVVVVVVVVVVVVVVVVVVVVVVVVVVVVVVVVVVVVVVVVVVVVVVVVVVVVVVVVVVVVVVVVVVVVVVVVMDDDDDDDDDDDDDDDDDNJJJJJJJJJJJJ			Y	IGHV03-S7*01	282		0	----------------------------------------------------------------------------------------------|	IGHD06-4*01	77	5	7	agaca|-----------------|cacaacc	IGHJ03*01	7	5		cctgg|------------	94	1	17	1	12	0	0	0	0	0	23
1023	23	TCTCCATAACTCGAGACAGATCCATGAACCAGTATTACCTACAGTTGAATTCTGTGACTACTGAGGACGCAGCCACATATTACTGTGCGAGGGG g GCTAACCTCTGCAGTGC c TTTGCTTACTGG	CARGANLCSAFAYW	14	84	125	TCTCCATAACTCGAGACAGATCCATGAACCAGTATTACCTACAGTTGAATTCTGTGACTACTGAGGACGCAGCCACATATTACTGTGCGAGGGGGGCTAACCTCTGCAGTGCCTTTGCTTACTGG	TCTCCATAACTCGAGACACATCCAAGAACCAGTATTACCTACAGTTGAATTCTGTGACTACTGAGGACGCAGCCACATATTACTGTGCAAGAGGGGCTAGCCTCTGCAGTGCCTTTGCTTACTGG	VVVVVVVVVVVVVVVVVVVVVVVVVVVVVVVVVVVVVVVVVVVVVVVVVVVVVVVVVVVVVVVVVVVVVVVVVVVVVVVVVVVVVVVVVVVVVVMDDDDDDDDDDDDDDDDDNJJJJJJJJJJJJ			Y	IGHV03-S7*01	282		0	------------------C-----A---------------------------------------------------------------A--A--|	IGHD06-4*01	77	5	7	agaca|----G------------|cacaacc	IGHJ03*01	7	5		cctgg|------------	94	1	17	1	12	4	0	1	0	0	1023
2023	23	TCTCCATAACTCGAGACAGATCtATaAACCAGTATTACCTACAGTTGgATTtTGTGACTACTGAGGACGCAGCCACATATTACTGTGCGAGGGG g GCTAACtTCTGCAGTGC c TTTGCTTACTGG	CARGANFCSAFAYW	14	84	125	TCTCCATAACTCGAGACAGATCTATAAACCAGTATTACCTACAGTTGGATTTTGTGACTACTGAGGACGCAGCCACATATTACTGTGCGAGGGGGGCTAACTTCTGCAGTGCCTTTGCTTACTGG	TCTCCATAACTCGAGACAGATCCATGAACCAGTATTACCTACAGTTGAATTCTGTGACTACTGAGGACGCAGCCACATATTACTGTGCGAGGGGGGCTAACCTCTGCAGTGCCTTTGCTTACTGG	VVVVVVVVVVVVVVVVVVVVVVvVVvVVVVVVVVVVVVVVVVVVVVVvVVVvVVVVVVVVVVVVVVVVVVVVVVVVVVVVVVVVVVVVVVVVVVMDDDDDDdDDDDDDDDDDNJJJJJJJJJJJJ			Y	IGHV03-S7*01	282		0	------------------C---C-AG---------------------A---C------------------------------------A--A--|	IGHD06-4*01	77	5	7	agaca|----G-C----------|cacaacc	IGHJ03*01	7	5		cctgg|------------	94	1	17	1	12	8	0	2	0	0	2023
3023	23	TCTCtATAACTCGAGACAGATCtATaAACCAGcATTACCTACAGTTGgATTtTGTaACTACTGAGGACGCAaCCACATATTACTGTGCGcGGGG g GCTAACtTCTGCAGTGC c TTTGCTTACTGG	CARGANFCSAFAYW	14	84	125	TCTCTATAACTCGAGACAGATCTATAAACCAGCATTACCTACAGTTGGATTTTGTAACTACTGAGGACGCAACCACATATTACTGTGCGCGGGGGGCTAACTTCTGCAGTGCCTTTGCTTACTGG	TCTCCATAACTCGAGACAGATCTATAAACCAGTATTACCTACAGTTGGATTTTGTGACTACTGAGGACGCAGCCACATATTACTGTGCGAGGGGGGCTAACTTCTGCAGTGCCTTTGCTTACTGG	VVVVvVVVVVVVVVVVVVVVVVvVVvVVVVVVvVVVVVVVVVVVVVVvVVVvVVVvVVVVVVVVVVVVVVVvVVVVVVVVVVVVVVVVVvVVVVMDDDDDDdDDDDDDDDDDNJJJJJJJJJJJJ			Y	IGHV03-S7*01	282		0	----C-------------C---C-AG------T--------------A---C---G---------------G----------------AA-A--|	IGHD06-4*01	77	5	7	agaca|----G-C----------|cacaacc	IGHJ03*01	7	5		cctgg|------------	94	1	17	1	12	13	0	2	0	0	3023
4023	23	TCTCtATAACaCGAGACAGATCtATaAgCCAGcATTACCTACAGTTGgATTtTGTaACTACTGAGGcCGCAaCCACATATTACTGTGCGcGGGG g GCTgACtTCTGCAGTGt c TTTGCTTACTGG	CARGADFCSVFAYW	14	84	125	TCTCTATAACACGAGACAGATCTATAAGCCAGCATTACCTACAGTTGGATTTTGTAACTACTGAGGCCGCAACCACATATTACTGTGCGCGGGGGGCTGACTTCTGCAGTGTCTTTGCTTACTGG	TCTCTATAACTCGAGACAGATCTATAAACCAGCATTACCTACAGTTGGATTTTGTAACTACTGAGGACGCAACCACATATTACTGTGCGCGGGGGGCTAACTTCTGCAGTGCCTTTGCTTACTGG	VVVVvVVVVVvVVVVVVVVVVVvVVvVvVVVVvVVVVVVVVVVVVVVvVVVvVVVvVVVVVVVVVVvVVVVvVVVVVVVVVVVVVVVVVvVVVVMDDDdDDdDDDDDDDDDdNJJJJJJJJJJJJ			Y	IGHV03-S7*01	282		0	----C-----T-------C---C-AG-A----T--------------A---C---G----------A----G----------------AA-A--|	IGHD06-4*01	77	5	7	agaca|---AG-C---------C|cacaacc	IGHJ03*01	7	5		cctgg|------------	94	1	17	1	12	16	0	4	0	0	4023
5023	23	TCTCtATAACaCGAGACAGgTCtATaAgCCAGcATTACCTACAaTTGgAgTtTGTagCTACTGAGGcCGCAaCCACATATTACTGTGCGcGGGG g GCTgACtTCTGCAGTGt c TTTGCTTgCTGG	CARGADFCSVFACW	14	84	125	TCTCTATAACACGAGACAGGTCTATAAGCCAGCATTACCTACAATTGGAGTTTGTAGCTACTGAGGCCGCAACCACATATTACTGTGCGCGGGGGGCTGACTTCTGCAGTGTCTTTGCTTGCTGG	TCTCTATAACACGAGACAGATCTATAAGCCAGCATTACCTACAGTTGGATTTTGTAACTACTGAGGCCGCAACCACATATTACTGTGCGCGGGGGGCTGACTTCTGCAGTGTCTTTGCTTACTGG	VVVVvVVVVVvVVVVVVVVvVVvVVvVvVVVVvVVVVVVVVVVvVVVvVvVvVVVvvVVVVVVVVVvVVVVvVVVVVVVVVVVVVVVVVvVVVVMDDDdDDdDDDDDDDDDdNJJJJJJJjJJJJ			Y	IGHV03-S7*01	282		0	----C-----T-------CA--C-AG-A----T----------G---A-T-C---GA---------A----G----------------AA-A--|	IGHD06-4*01	77	5	7	agaca|---AG-C---------C|cacaacc	IGHJ03*01	7	5		cctgg|-------A----	94	1	17	1	12	20	0	4	0	1	5023
24	24	CCATCTCCAGAGACAATGCCAAGAACACCCTTTACCTGCAAATGACCAGTCTGAAGTCAGAGGACACGGCCTTGTATTACTGTGCAAGA g CAGCTAGCCTCTGCAGTGCCACAA gcggagt CTGG	CARAASLCSATSGVW	15	81	125	CCATCTCCAGAGACAATGCCAAGAACACCCTTTACCTGCAAATGACCAGTCTGAAGTCAGAGGACACGGCCTTGTATTACTGTGCAAGAGCAGCTAGCCTCTGCAGTGCCACAAGCGGAGTCTGG	CCATCTCCAGAGACAATGCCAAGAACACCCTTTACCTGCAAATGACCAGTCTGAAGTCAGAGGACACGGCCTTGTATTACTGTGCAAGAGCAGCTAGCCTCTGCAGTGCCACAAGCGGAGTCTGG	VVVVVVVVVVVVVVVVVVVVVVVVVVVVVVVVVVVVVVVVVVVVVVVVVVVVVVVVVVVVVVVVVVVVVVVVVVVVVVVVVVVVVVVVVMDDDDDDDDDDDDDDDDDDDDDDDDNNNNNNNJJJJ			Y	IGHV05-12-4*01	302		0	-----------------------------------------------------------------------------------------|	IGHD06-1*01	67	3	2	agg|------------------------|cc	IGHJ03*01	7	13		cctggtttgctta|----	89	1	24	7	4	0	0	0	0	0	24
1024	24	CCATCTCCAGAGACATTGCCAAGAACGCCCTTTACCAGCAAATGACCAGTGTGAAGTCAGAGGACACGGGCTTGTATTACTGTGCAAGA g CAGCTAGCCTCTGCAGTGCCACAA gcggagt CTGG	CARAASLCSATSGVW	15	81	125	CCATCTCCAGAGACATTGCCAAGAACGCCCTTTACCAGCAAATGACCAGTGTGAAGTCAGAGGACACGGGCTTGTATTACTGTGCAAGAGCAGCTAGCCTCTGCAGTGCCACAAGCGGAGTCTGG	CCATCTCCAGAGACAATGCCAAGAACACCCTTTACCTGCAAATGACCAGTCTGAAGTCAGAGGACACGGCCTTGTATTACTGTGCAAGAGCAGCTAGCCTCTGCAGTGCCACAAGCGGAGTCTGG	VVVVVVVVVVVVVVVVVVVVVVVVVVVVVVVVVVVVVVVVVVVVVVVVVVVVVVVVVVVVVVVVVVVVVVVVVVVVVVVVVVVVVVVVVMDDDDDDDDDDDDDDDDDDDDDDDDNNNNNNNJJJJ			Y	IGHV05-12-4*01	302		0	---------------A----------A---------T-------------C------------------C-------------------|	IGHD06-1*01	67	3	2	agg|------------------------|cc	IGHJ03*01	7	13		cctggtttgctta|----	89	1	24	7	4	5	0	0	0	0	1024
2024	24	CCATCTCCAGAGACATTGtCAAGAACGCCCTTTACCAGCAAATGACCAGTGTGAAGTCAGAGGACACGGGCTTGTATccCTGTGCAAGA g CAGCTAGCCTCTGCAaTGCCACtA gcggagt CTGG	CARAASLCNATSGVW	15	81	125	CCATCTCCAGAGACATTGTCAAGAACGCCCTTTACCAGCAAATGACCAGTGTGAAGTCAGAGGACACGGGCTTGTATCCCTGTGCAAGAGCAGCTAGCCTCTGCAATGCCACTAGCGGAGTCTGG	CCATCTCCAGAGACATTGCCAAGAACGCCCTTTACCAGCAAATGACCAGTGTGAAGTCAGAGGACACGGGCTTGTATTACTGTGCAAGAGCAGCTAGCCTCTGCAGTGCCACAAGCGGAGTCTGG	VVVVVVVVVVVVVVVVVVvVVVVVVVVVVVVVVVVVVVVVVVVVVVVVVVVVVVVVVVVVVVVVVVVVVVVVVVVVVvvVVVVVVVVVVMDDDDDDDDDDDDDDDdDDDDDDdDNNNNNNNJJJJ			Y	IGHV05-12-4*01	302		0	---------------A--C-------A---------T-------------C------------------C-------TA----------|	IGHD06-1*01	67	3	2	agg|---------------G------A-|cc	IGHJ03*01	7	13		cctggtttgctta|----	89	1	24	7	4	8	0	2	0	0	2024
3024	24	CCATtTCCAGAGACATTGtCAAGAACGCCCTTTACCAGCAAATGACCAGTGTGAAGTCAGAaGACACGGGCgTGTATccCTGTGCAAGA g CAGCTAGCtTCTGCAaTGCCACtA gcggagg CTGG	CARAASFCNATSGGW	15	81	125	CCATTTCCAGAGACATTGTCAAGAACGCCCTTTACCAGCAAATGACCAGTGTGAAGTCAGAAGACACGGGCGTGTATCCCTGTGCAAGAGCAGCTAGCTTCTGCAATGCCACTAGCGGAGGCTGG	CCATCTCCAGAGACATTGTCAAGAACGCCCTTTACCAGCAAATGACCAGTGTGAAGTCAGAGGACACGGGCTTGTATCCCTGTGCAAGAGCAGCTAGCCTCTGCAATGCCACTAGCGGAGTCTGG	VVVVvVVVVVVVVVVVVVvVVVVVVVVVVVVVVVVVVVVVVVVVVVVVVVVVVVVVVVVVVvVVVVVVVVVvVVVVVvvVVVVVVVVVVMDDDDDDDDdDDDDDDdDDDDDDdDNNNNNNnJJJJ			Y	IGHV05-12-4*01	302		0	----C----------A--C-------A---------T-------------C----------G-------C-T-----TA----------|	IGHD06-1*01	67	3	2	agg|--------C------G------A-|cc	IGHJ03*01	7	13		cctggtttgctta|----	89	1	24	7	4	11	0	3	1	0	3024
4024	24	CCActTCCAGAGACcTcGtCAAGgACGCCCTTTACCAGCAAATGAtCAGTGTGAAGTCAGAaGACACGGGCgTGTATccCTGTGCAAGA g CAGCTAGCtTCTGCAaTGCCACtA gcggagg CTGG	CARAASFCNATSGGW	15	81	125	CCACTTCCAGAGACCTCGTCAAGGACGCCCTTTACCAGCAAATGATCAGTGTGAAGTCAGAAGACACGGGCGTGTATCCCTGTGCAAGAGCAGCTAGCTTCTGCAATGCCACTAGCGGAGGCTGG	CCATTTCCAGAGACATTGTCAAGAACGCCCTTTACCAGCAAATGACCAGTGTGAAGTCAGAAGACACGGGCGTGTATCCCTGTGCAAGAGCAGCTAGCTTCTGCAATGCCACTAGCGGAGGCTGG	VVVvvVVVVVVVVVvVvVvVVVVvVVVVVVVVVVVVVVVVVVVVVvVVVVVVVVVVVVVVVvVVVVVVVVVvVVVVVvvVVVVVVVVVVMDDDDDDDDdDDDDDDdDDDDDDdDNNNNNNnJJJJ			Y	IGHV05-12-4*01	302		0	---TC---------AAT-C----A--A---------T--------C----C----------G-------C-T-----TA----------|	IGHD06-1*01	67	3	2	agg|--------C------G------A-|cc	IGHJ03*01	7	13		cctggtttgctta|----	89	1	24	7	4	16	0	3	1	0	4024
5024	24	CCActTCCAGAGACcTcGtCAAGgACGCCCTTTACCAGCAAATGAtCAcTGTGgAGTCAGAaGACACGGGCgTGTATccCTGTGCAAGA g CAGCTAGCtcCTGCAaTGCCACtA agggagg CTGG	CARAASSCNATKGGW	15	81	125	CCACTTCCAGAGACCTCGTCAAGGACGCCCTTTACCAGCAAATGATCACTGTGGAGTCAGAAGACACGGGCGTGTATCCCTGTGCAAGAGCAGCTAGCTCCTGCAATGCCACTAAGGGAGGCTGG	CCACTTCCAGAGACCTCGTCAAGGACGCCCTTTACCAGCAAATGATCAGTGTGAAGTCAGAAGACACGGGCGTGTATCCCTGTGCAAGAGCAGCTAGCTTCTGCAATGCCACTAGCGGAGGCTGG	VVVvvVVVVVVVVVvVvVvVVVVvVVVVVVVVVVVVVVVVVVVVVvVVvVVVVvVVVVVVVvVVVVVVVVVvVVVVVvvVVVVVVVVVVMDDDDDDDDddDDDDDdDDDDDDdDnnNNNNnJJJJ			Y	IGHV05-12-4*01	302		0	---TC---------AAT-C----A--A---------T--------C--G-C--A-------G-------C-T-----TA----------|	IGHD06-1*01	67	3	2	agg|--------CT-----G------A-|cc	IGHJ03*01	7	13		cctggtttgctta|----	89	1	24	7	4	18	0	4	3	0	5024
25	25	CATTGACTGCGGACAAATCCTCCAGCACAGTCTATATGGAGCTTAGTAGATTGACATCTGAAGACTCTGCGGTCTATTTCTGTGCAAGACACGAAG g GCACAGCTCGGGC a GGTTTGCTTACTGG	CARHEGHSSGRFAYW	15	81	125	CATTGACTGCGGACAAATCCTCCAGCACAGTCTATATGGAGCTTAGTAGATTGACATCTGAAGACTCTGCGGTCTATTTCTGTGCAAGACACGAAGGGCACAGCTCGGGCAGGTTTGCTTACTGG	CATTGACTGCGGACAAATCCTCCAGCACAGTCTATATGGAGCTTAGTAGATTGACATCTGAAGACTCTGCGGTCTATTTCTGTGCAAGACACGAAGGGCACAGCTCGGGCAGGTTTGCTTACTGG	VVVVVVVVVVVVVVVVVVVVVVVVVVVVVVVVVVVVVVVVVVVVVVVVVVVVVVVVVVVVVVVVVVVVVVVVVVVVVVVVVVVVVVVVVVVVVVVVMDDDDDDDDDDDDDNJJJJJJJJJJJJJJ			Y	IGHV01-71*01	101		1	------------------------------------------------------------------------------------------------|a	IGHD03-1*01	43	1	3	g|-------------|tac	IGHJ03*01	7	3		cct|--------------	96	1	13	1	14	0	0	0	0	0	25
1025	25	TATGGACTGCGGACAAATCCTCCAGCACAGTCTATATGGAGCTTAGTAGCTTGACATCTGAAGACTCTGCGGTCTATTTCTGTGCAAGATACGAAG g GCACAGCTCGGGC a GGTTTCCTTACTGG	CARYEGHSSGRFPYW	15	81	125	TATGGACTGCGGACAAATCCTCCAGCACAGTCTATATGGAGCTTAGTAGCTTGACATCTGAAGACTCTGCGGTCTATTTCTGTGCAAGATACGAAGGGCACAGCTCGGGCAGGTTTCCTTACTGG	CATTGACTGCGGACAAATCCTCCAGCACAGTCTATATGGAGCTTAGTAGATTGACATCTGAAGACTCTGCGGTCTATTTCTGTGCAAGACACGAAGGGCACAGCTCGGGCAGGTTTGCTTACTGG	VVVVVVVVVVVVVVVVVVVVVVVVVVVVVVVVVVVVVVVVVVVVVVVVVVVVVVVVVVVVVVVVVVVVVVVVVVVVVVVVVVVVVVVVVVVVVVVVMDDDDDDDDDDDDDNJJJJJJJJJJJJJJ			Y	IGHV01-71*01	101		1	C--T---------------------------------------------A---------------------------------------C------|a	IGHD03-1*01	43	1	3	g|-------------|tac	IGHJ03*01	7	3		cct|-----G--------	96	1	13	1	14	4	0	0	0	1	1025
2025	25	TATGGACTGCGGAtgAATCCTCCgGCACAGTCTATATGGAGCTTAGTAGCTTGcCATCTGAAGACTtTGCGGTCTATTTCTGTGCAAGATACGAAG g GCACAGCTCGGGC a GGTTTCCTTACTGG	CARYEGHSSGRFPYW	15	81	125	TATGGACTGCGGATGAATCCTCCGGCACAGTCTATATGGAGCTTAGTAGCTTGCCATCTGAAGACTTTGCGGTCTATTTCTGTGCAAGATACGAAGGGCACAGCTCGGGCAGGTTTCCTTACTGG	TATGGACTGCGGACAAATCCTCCAGCACAGTCTATATGGAGCTTAGTAGCTTGACATCTGAAGACTCTGCGGTCTATTTCTGTGCAAGATACGAAGGGCACAGCTCGGGCAGGTTTCCTTACTGG	VVVVVVVVVVVVVvvVVVVVVVVvVVVVVVVVVVVVVVVVVVVVVVVVVVVVVvVVVVVVVVVVVVvVVVVVVVVVVVVVVVVVVVVVVVVVVVVVMDDDDDDDDDDDDDNJJJJJJJJJJJJJJ			Y	IGHV01-71*01	101		1	C--T---------CA--------A-------------------------A---A------------C----------------------C------|a	IGHD03-1*01	43	1	3	g|-------------|tac	IGHJ03*01	7	3		cct|-----G--------	96	1	13	1	14	9	0	0	0	1	2025
3025	25	TATGGACTGCGGAtgAATCCTCCgGCACAGTCTATATGGAGCTTAGTAGCTTGcCATCTGAAGgCTtTGCGGTCTATTTCTGTGCgAGATACGgAG g GCgCAGCTCGaGC a GGTTTCCTTACTGG	CARYGGRSSSRFPYW	15	81	125	TATGGACTGCGGATGAATCCTCCGGCACAGTCTATATGGAGCTTAGTAGCTTGCCATCTGAAGGCTTTGCGGTCTATTTCTGTGCGAGATACGGAGGGCGCAGCTCGAGCAGGTTTCCTTACTGG	TATGGACTGCGGATGAATCCTCCGGCACAGTCTATATGGAGCTTAGTAGCTTGCCATCTGAAGACTTTGCGGTCTATTTCTGTGCAAGATACGAAGGGCACAGCTCGGGCAGGTTTCCTTACTGG	VVVVVVVVVVVVVvvVVVVVVVVvVVVVVVVVVVVVVVVVVVVVVVVVVVVVVvVVVVVVVVVvVVvVVVVVVVVVVVVVVVVVVvVVVVVVVvVVMDDdDDDDDDDdDDNJJJJJJJJJJJJJJ			Y	IGHV01-71*01	101		1	C--T---------CA--------A-------------------------A---A---------A--C------------------A---C---A--|a	IGHD03-1*01	43	1	3	g|--A-------G--|tac	IGHJ03*01	7	3		cct|-----G--------	96	1	13	1	14	12	0	2	0	1	3025
4025	25	TATGGACTGCGGAtgAATCCTCCgGCACAGcCTtTATGGAGCTTAGTAGCTTGcCcTCTGgAGgCTtTGCGGTCTATTTCTGTGCggGATACGgAG g GCgCAGCTCGaGC a GGTTTCCTTACTGG	CAGYGGRSSSRFPYW	15	81	125	TATGGACTGCGGATGAATCCTCCGGCACAGCCTTTATGGAGCTTAGTAGCTTGCCCTCTGGAGGCTTTGCGGTCTATTTCTGTGCGGGATACGGAGGGCGCAGCTCGAGCAGGTTTCCTTACTGG	TATGGACTGCGGATGAATCCTCCGGCACAGTCTATATGGAGCTTAGTAGCTTGCCATCTGAAGGCTTTGCGGTCTATTTCTGTGCGAGATACGGAGGGCGCAGCTCGAGCAGGTTTCCTTACTGG	VVVVVVVVVVVVVvvVVVVVVVVvVVVVVVvVVvVVVVVVVVVVVVVVVVVVVvVvVVVVvVVvVVvVVVVVVVVVVVVVVVVVVvvVVVVVVvVVMDDdDDDDDDDdDDNJJJJJJJJJJJJJJ			Y	IGHV01-71*01	101		1	C--T---------CA--------A------T--A---------------A---A-A----A--A--C------------------AA--C---A--|a	IGHD03-1*01	43	1	3	g|--A-------G--|tac	IGHJ03*01	7	3		cct|-----G--------	96	1	13	1	14	17	0	2	0	1	4025
5025	25	TgTGGACTGCGGAtgAATCCTCCgGCACAGcCTtTATGGAGCTTAGTAGCTTGcCcTCTGgAGgCTtTGCGGTCTAcTTCTGTGCggGATACGgAG g GCgCAGCTCGaGC g GGTcTCCcTACTGG	CAGYGGRSSSGSPYW	15	81	125	TGTGGACTGCGGATGAATCCTCCGGCACAGCCTTTATGGAGCTTAGTAGCTTGCCCTCTGGAGGCTTTGCGGTCTACTTCTGTGCGGGATACGGAGGGCGCAGCTCGAGCGGGTCTCCCTACTGG	TATGGACTGCGGATGAATCCTCCGGCACAGCCTTTATGGAGCTTAGTAGCTTGCCCTCTGGAGGCTTTGCGGTCTATTTCTGTGCGGGATACGGAGGGCGCAGCTCGAGCAGGTTTCCTTACTGG	VvVVVVVVVVVVVvvVVVVVVVVvVVVVVVvVVvVVVVVVVVVVVVVVVVVVVvVvVVVVvVVvVVvVVVVVVVVVvVVVVVVVVvvVVVVVVvVVMDDdDDDDDDDdDDnJJJjJJJjJJJJJJ			Y	IGHV01-71*01	101		1	CA-T---------CA--------A------T--A---------------A---A-A----A--A--C---------T--------AA--C---A--|a	IGHD03-1*01	43	1	3	g|--A-------G--|tac	IGHJ03*01	7	3		cct|---T-G-T------	96	1	13	1	14	19	0	2	1	3	5025
26	26	CATTGACTGCAAACACATCCTCGAGCACAGCCTACATGGAACTCAGCAGCCTCACATCTGAGGACTCTGCGGTCTATTACTGTGC a ACAGCTAGCCTCTGCAGTGCCACAA t GTTTGCTTACTGG	CATASLCSATMFAYW	15	81	125	CATTGACTGCAAACACATCCTCGAGCACAGCCTACATGGAACTCAGCAGCCTCACATCTGAGGACTCTGCGGTCTATTACTGTGCAACAGCTAGCCTCTGCAGTGCCACAATGTTTGCTTACTGG	CATTGACTGCAAACACATCCTCGAGCACAGCCTACATGGAACTCAGCAGCCTCACATCTGAGGACTCTGCGGTCTATTACTGTGCAACAGCTAGCCTCTGCAGTGCCACAATGTTTGCTTACTGG	VVVVVVVVVVVVVVVVVVVVVVVVVVVVVVVVVVVVVVVVVVVVVVVVVVVVVVVVVVVVVVVVVVVVVVVVVVVVVVVVVVVVVMDDDDDDDDDDDDDDDDDDDDDDDDDNJJJJJJJJJJJJJ			Y	IGHV01-49*01	58		4	-------------------------------------------------------------------------------------|aaga	IGHD06-4*01	77	2	2	ag|-------------------------|cc	IGHJ03*01	7	4		cctg|-------------	85	1	25	1	13	0	0	0	0	0	26
1026	26	CATTGACTGCAAACACATCCTCGAGCACAGCCTACACGGAACTCAGCAGCCTCACATCTGTGGAATCTGAGGTCTATTACTGTGC a ACAGCTAGCCTCTGCAGTGCCACAA t GTTTGCTTATTGG	CATASLCSATMFAYW	15	81	125	CATTGACTGCAAACACATCCTCGAGCACAGCCTACACGGAACTCAGCAGCCTCACATCTGTGGAATCTGAGGTCTATTACTGTGCAACAGCTAGCCTCTGCAGTGCCACAATGTTTGCTTATTGG	CATTGACTGCAAACACATCCTCGAGCACAGCCTACATGGAACTCAGCAGCCTCACATCTGAGGACTCTGCGGTCTATTACTGTGCAACAGCTAGCCTCTGCAGTGCCACAATGTTTGCTTACTGG	VVVVVVVVVVVVVVVVVVVVVVVVVVVVVVVVVVVVVVVVVVVVVVVVVVVVVVVVVVVVVVVVVVVVVVVVVVVVVVVVVVVVVMDDDDDDDDDDDDDDDDDDDDDDDDDNJJJJJJJJJJJJJ			Y	IGHV01-49*01	58		4	------------------------------------T-----------------------A---C----C---------------|aaga	IGHD06-4*01	77	2	2	ag|-------------------------|cc	IGHJ03*01	7	4		cctg|---------C---	85	1	25	1	13	4	0	0	0	1	1026
2026	26	CATTGACTGCAAACAtATCCTtGAGCACAGCCTACACGGAAtTCAaCAGCCTCACATCTGTGGAATCTGAGGTCTATTACTGTGC a ACAGCaAGCCTCTGCAGTGCCACAA t GTTTGCTTATTGG	CATASLCSATMFAYW	15	81	125	CATTGACTGCAAACATATCCTTGAGCACAGCCTACACGGAATTCAACAGCCTCACATCTGTGGAATCTGAGGTCTATTACTGTGCAACAGCAAGCCTCTGCAGTGCCACAATGTTTGCTTATTGG	CATTGACTGCAAACACATCCTCGAGCACAGCCTACACGGAACTCAGCAGCCTCACATCTGTGGAATCTGAGGTCTATTACTGTGCAACAGCTAGCCTCTGCAGTGCCACAATGTTTGCTTATTGG	VVVVVVVVVVVVVVVvVVVVVvVVVVVVVVVVVVVVVVVVVvVVVvVVVVVVVVVVVVVVVVVVVVVVVVVVVVVVVVVVVVVVVMDDDDDdDDDDDDDDDDDDDDDDDDDNJJJJJJJJJJJJJ			Y	IGHV01-49*01	58		4	---------------C-----C--------------T----C---G--------------A---C----C---------------|aaga	IGHD06-4*01	77	2	2	ag|-----T-------------------|cc	IGHJ03*01	7	4		cctg|---------C---	85	1	25	1	13	8	0	1	0	1	2026
3026	26	CATTGACTGCAAAtAtATtCTtGAGCACAGtCTcCACGGcAtTCAaCAGCCTCACATCTGTGGAATCTGAGGTCTATTACTGTGC a ACAGCaAGCCTCTGCAGTGCCACAA t GTTTGCTTATTGG	CATASLCSATMFAYW	15	81	125	CATTGACTGCAAATATATTCTTGAGCACAGTCTCCACGGCATTCAACAGCCTCACATCTGTGGAATCTGAGGTCTATTACTGTGCAACAGCAAGCCTCTGCAGTGCCACAATGTTTGCTTATTGG	CATTGACTGCAAACATATCCTTGAGCACAGCCTACACGGAATTCAACAGCCTCACATCTGTGGAATCTGAGGTCTATTACTGTGCAACAGCAAGCCTCTGCAGTGCCACAATGTTTGCTTATTGG	VVVVVVVVVVVVVvVvVVvVVvVVVVVVVVvVVvVVVVVvVvVVVvVVVVVVVVVVVVVVVVVVVVVVVVVVVVVVVVVVVVVVVMDDDDDdDDDDDDDDDDDDDDDDDDDNJJJJJJJJJJJJJ			Y	IGHV01-49*01	58		4	-------------C-C--C--C--------C--A--T--A-C---G--------------A---C----C---------------|aaga	IGHD06-4*01	77	2	2	ag|-----T-------------------|cc	IGHJ03*01	7	4		cctg|---------C---	85	1	25	1	13	13	0	1	0	1	3026
4026	26	CATTGACTGCAtgtAtATtCTtGAGCACAGtCccCACGGcAtTCAaCAGCCTCACATCTGTGGAATCTGAGGTCTATTACTGTGC a AtAGCaAGCCTCTGCAGTGCCACAA t cTTTGCTTATTGG	CAIASLCSATIFAYW	15	81	125	CATTGACTGCATGTATATTCTTGAGCACAGTCCCCACGGCATTCAACAGCCTCACATCTGTGGAATCTGAGGTCTATTACTGTGCAATAGCAAGCCTCTGCAGTGCCACAATCTTTGCTTATTGG	CATTGACTGCAAATATATTCTTGAGCACAGTCTCCACGGCATTCAACAGCCTCACATCTGTGGAATCTGAGGTCTATTACTGTGCAACAGCAAGCCTCTGCAGTGCCACAATGTTTGCTTATTGG	VVVVVVVVVVVvvvVvVVvVVvVVVVVVVVvVvvVVVVVvVvVVVvVVVVVVVVVVVVVVVVVVVVVVVVVVVVVVVVVVVVVVVMDdDDDdDDDDDDDDDDDDDDDDDDDNjJJJJJJJJJJJJ			Y	IGHV01-49*01	58		4	-----------AAC-C--C--C--------C-TA--T--A-C---G--------------A---C----C---------------|aaga	IGHD06-4*01	77	2	2	ag|-C---T-------------------|cc	IGHJ03*01	7	4		cctg|G--------C---	85	1	25	1	13	16	0	2	0	2	4026
5026	26	CATTGACTGCAtgtAtATtCTtaAGCACAGttccCACGGcAtTCAaCgGCCTCACATCTGTGGAATCTGAGGTCTgTTAtTGTGC a AtAGCaAGCCTCTGCAGTGCCACAA t cTTTGCTTATTGG	CAIASLCSATIFAYW	15	81	125	CATTGACTGCATGTATATTCTTAAGCACAGTTCCCACGGCATTCAACGGCCTCACATCTGTGGAATCTGAGGTCTGTTATTGTGCAATAGCAAGCCTCTGCAGTGCCACAATCTTTGCTTATTGG	CATTGACTGCATGTATATTCTTGAGCACAGTCCCCACGGCATTCAACAGCCTCACATCTGTGGAATCTGAGGTCTATTACTGTGCAATAGCAAGCCTCTGCAGTGCCACAATCTTTGCTTATTGG	VVVVVVVVVVVvvvVvVVvVVvvVVVVVVVvvvvVVVVVvVvVVVvVvVVVVVVVVVVVVVVVVVVVVVVVVVVVvVVVvVVVVVMDdDDDdDDDDDDDDDDDDDDDDDDDNjJJJJJJJJJJJJ			Y	IGHV01-49*01	58		4	-----------AAC-C--C--CG-------CCTA--T--A-C---G-A------------A---C----C-----A---C-----|aaga	IGHD06-4*01	77	2	2	ag|-C---T-------------------|cc	IGHJ03*01	7	4		cctg|G--------C---	85	1	25	1	13	21	0	2	0	2	5026
27	27	ACACAGCCTACCTGCAGCTCAGCAGCCTGACATCTGAGGACACTGCCGTCTATTACTGTACTA cggtcg AGCTAGCCTCTGCAGTGCCACAAC acctcccccc TTACTATGCTATGGACTACTGG	CTTVELASAVPQHLPPYYAMDYW	23	57	125	ACACAGCCTACCTGCAGCTCAGCAGCCTGACATCTGAGGACACTGCCGTCTATTACTGTACTACGGTCGAGCTAGCCTCTGCAGTGCCACAACACCTCCCCCCTTACTATGCTATGGACTACTGG	ACACAGCCTACCTGCAGCTCAGCAGCCTGACATCTGAGGACACTGCCGTCTATTACTGTACTACGGTCGAGCTAGCCTCTGCAGTGCCACAACACCTCCCCCCTTACTATGCTATGGACTACTGG	VVVVVVVVVVVVVVVVVVVVVVVVVVVVVVVVVVVVVVVVVVVVVVVVVVVVVVVVVVVVVVVMMMMMMDDDDDDDDDDDDDDDDDDDDDDDDNNNNNNNNNNJJJJJJJJJJJJJJJJJJJJJJ			Y	IGHV14-4*01	479		2	---------------------------------------------------------------|ca	IGHD06-4*01	77	4	1	agac|------------------------|c	IGHJ04*01	9	1		a|----------------------	63	6	24	10	22	0	0	0	0	0	27
1027	27	ACGCAGCCTACCTGCAGATCAGCAGCATGACATCTGAGGACACTGCCGTCTATTACTGTACTA cggtgg AGCTAGCCTCTGCAGTGCCACAAC acctcctccc TTACTATGCTATGGACTACTGG	CTTVELASAVPQHLLPYYAMDYW	23	57	125	ACGCAGCCTACCTGCAGATCAGCAGCATGACATCTGAGGACACTGCCGTCTATTACTGTACTACGGTGGAGCTAGCCTCTGCAGTGCCACAACACCTCCTCCCTTACTATGCTATGGACTACTGG	ACACAGCCTACCTGCAGCTCAGCAGCCTGACATCTGAGGACACTGCCGTCTATTACTGTACTACGGTCGAGCTAGCCTCTGCAGTGCCACAACACCTCCCCCCTTACTATGCTATGGACTACTGG	VVVVVVVVVVVVVVVVVVVVVVVVVVVVVVVVVVVVVVVVVVVVVVVVVVVVVVVVVVVVVVVMMMMMMDDDDDDDDDDDDDDDDDDDDDDDDNNNNNNNNNNJJJJJJJJJJJJJJJJJJJJJJ			Y	IGHV14-4*01	479		2	--A--------------C--------C------------------------------------|ca	IGHD06-4*01	77	4	1	agac|------------------------|c	IGHJ04*01	9	1		a|----------------------	63	6	24	10	22	3	1	0	1	0	1027
2027	27	ACGCAGCCTACtTGCAGATCAGCAGCATGACATCTGAGGACACTaCCGTCTATTACTGTgCTA cggtgg AGCTAGCCTCTGCAGTGCCACAAC gcctcctccc TTACTATGCTATGGAtTACTGG	CATVELASAVPQRLLPYYAMDYW	23	57	125	ACGCAGCCTACTTGCAGATCAGCAGCATGACATCTGAGGACACTACCGTCTATTACTGTGCTACGGTGGAGCTAGCCTCTGCAGTGCCACAACGCCTCCTCCCTTACTATGCTATGGATTACTGG	ACGCAGCCTACCTGCAGATCAGCAGCATGACATCTGAGGACACTGCCGTCTATTACTGTACTACGGTGGAGCTAGCCTCTGCAGTGCCACAACACCTCCTCCCTTACTATGCTATGGACTACTGG	VVVVVVVVVVVvVVVVVVVVVVVVVVVVVVVVVVVVVVVVVVVVvVVVVVVVVVVVVVVvVVVMMMMMMDDDDDDDDDDDDDDDDDDDDDDDDnNNNNNNNNNJJJJJJJJJJJJJJJjJJJJJJ			Y	IGHV14-4*01	479		2	--A--------C-----C--------C-----------------G--------------A---|ca	IGHD06-4*01	77	4	1	agac|------------------------|c	IGHJ04*01	9	1		a|---------------C------	63	6	24	10	22	6	1	0	2	1	2027
3027	27	tCGCAGCCTACtTGCAGATCAGCAGCATGACATCTGAGGACAtTaCCGTCTATcACTGTgCTA cggtgg AGCTAGCCTCTGtAGTGCCACAAC gcctcctccc TTACTATGCTATGaAtTACTGG	CATVELASVVPQRLLPYYAMNYW	23	57	125	TCGCAGCCTACTTGCAGATCAGCAGCATGACATCTGAGGACATTACCGTCTATCACTGTGCTACGGTGGAGCTAGCCTCTGTAGTGCCACAACGCCTCCTCCCTTACTATGCTATGAATTACTGG	ACGCAGCCTACTTGCAGATCAGCAGCATGACATCTGAGGACACTACCGTCTATTACTGTGCTACGGTGGAGCTAGCCTCTGCAGTGCCACAACGCCTCCTCCCTTACTATGCTATGGATTACTGG	vVVVVVVVVVVvVVVVVVVVVVVVVVVVVVVVVVVVVVVVVVvVvVVVVVVVVvVVVVVvVVVMMMMMMDDDDDDDDDDDDdDDDDDDDDDDDnNNNNNNNNNJJJJJJJJJJJJJjJjJJJJJJ			Y	IGHV14-4*01	479		2	A-A--------C-----C--------C---------------C-G--------T-----A---|ca	IGHD06-4*01	77	4	1	agac|------------C-----------|c	IGHJ04*01	9	1		a|-------------G-C------	63	6	24	10	22	9	1	1	2	2	3027
4027	27	tCGCAGCCTACtTGCAGATCAGCAGCATGACATCTGAGGACAtTaCCGTCTAccACTGTgCTA cggtgg AGaTAGtCTCTGtAGTGCCACAAC gcctcctccc TTACTATGaTATGaAtTcCTGG	CATVEIVSVVPQRLLPYYDMNSW	23	57	125	TCGCAGCCTACTTGCAGATCAGCAGCATGACATCTGAGGACATTACCGTCTACCACTGTGCTACGGTGGAGATAGTCTCTGTAGTGCCACAACGCCTCCTCCCTTACTATGATATGAATTCCTGG	TCGCAGCCTACTTGCAGATCAGCAGCATGACATCTGAGGACATTACCGTCTATCACTGTGCTACGGTGGAGCTAGCCTCTGTAGTGCCACAACGCCTCCTCCCTTACTATGCTATGAATTACTGG	vVVVVVVVVVVvVVVVVVVVVVVVVVVVVVVVVVVVVVVVVVvVvVVVVVVVvvVVVVVvVVVMMMMMMDDdDDDdDDDDDdDDDDDDDDDDDnNNNNNNNNNJJJJJJJJjJJJJjJjJjJJJJ			Y	IGHV14-4*01	479		2	A-A--------C-----C--------C---------------C-G-------TT-----A---|ca	IGHD06-4*01	77	4	1	agac|--C---C-----C-----------|c	IGHJ04*01	9	1		a|--------C----G-C-A----	63	6	24	10	22	10	1	3	2	4	4027
5027	27	tCGCAGCCTACtTGCgGATCAGCAGCATGACATtTGAGGctAtTaCCGTCTAccACTGTgCTA cggtgg AGaTAGtCTaTGtAGTGCCACAAC gcctcctccc TTACTATGaTATGaAtTcCTGG	CATVEIVYVVPQRLLPYYDMNSW	23	57	125	TCGCAGCCTACTTGCGGATCAGCAGCATGACATTTGAGGCTATTACCGTCTACCACTGTGCTACGGTGGAGATAGTCTATGTAGTGCCACAACGCCTCCTCCCTTACTATGATATGAATTCCTGG	TCGCAGCCTACTTGCAGATCAGCAGCATGACATCTGAGGACATTACCGTCTACCACTGTGCTACGGTGGAGATAGTCTCTGTAGTGCCACAACGCCTCCTCCCTTACTATGATATGAATTCCTGG	vVVVVVVVVVVvVVVvVVVVVVVVVVVVVVVVVvVVVVVvvVvVvVVVVVVVvvVVVVVvVVVMMMMMMDDdDDDdDDdDDdDDDDDDDDDDDnNNNNNNNNNJJJJJJJJjJJJJjJjJjJJJJ			Y	IGHV14-4*01	479		2	A-A--------C---A-C--------C------C-----AC-C-G-------TT-----A---|ca	IGHD06-4*01	77	4	1	agac|--C---C--C--C-----------|c	IGHJ04*01	9	1		a|--------C----G-C-A----	63	6	24	10	22	14	1	4	2	4	5027
28	28	CCTCCAGCACTGCCTACATGCAGCTCAGCAGCCTGACATCTGAGGACTCTGCTGTCTATTTCTGTGCAAGA cgagggg AGACAGCTAGCCTCTGCAGTGCCAC gtgtttac GGTTTGCTTACTGG	CARRGETASLCSATCLRFAYW	21	63	125	CCTCCAGCACTGCCTACATGCAGCTCAGCAGCCTGACATCTGAGGACTCTGCTGTCTATTTCTGTGCAAGACGAGGGGAGACAGCTAGCCTCTGCAGTGCCACGTGTTTACGGTTTGCTTACTGG	CCTCCAGCACTGCCTACATGCAGCTCAGCAGCCTGACATCTGAGGACTCTGCTGTCTATTTCTGTGCAAGACGAGGGGAGACAGCTAGCCTCTGCAGTGCCACGTGTTTACGGTTTGCTTACTGG	VVVVVVVVVVVVVVVVVVVVVVVVVVVVVVVVVVVVVVVVVVVVVVVVVVVVVVVVVVVVVVVVVVVVVVVMMMMMMMDDDDDDDDDDDDDDDDDDDDDDDDDNNNNNNNNJJJJJJJJJJJJJJ			Y	IGHV01-76*01	114		0	-----------------------------------------------------------------------|	IGHD06-4*01	77	0	4	|-------------------------|aacc	IGHJ03*01	7	3		cct|--------------	71	7	25	8	14	0	0	0	0	0	28
1028	28	CCTCCAGCACTGCCTTCATGCAGCTCAGCAGCCTGACATCTGAGGACTCTGCTGTGTATTTCTGTGCAAGA cgagggg AGACAGCTAGCCTCTGCAGTGCTAC gtgttcac AGTTTGCTTACTGG	CARRGETASLCSATCSQFAYW	21	63	125	CCTCCAGCACTGCCTTCATGCAGCTCAGCAGCCTGACATCTGAGGACTCTGCTGTGTATTTCTGTGCAAGACGAGGGGAGACAGCTAGCCTCTGCAGTGCTACGTGTTCACAGTTTGCTTACTGG	CCTCCAGCACTGCCTACATGCAGCTCAGCAGCCTGACATCTGAGGACTCTGCTGTCTATTTCTGTGCAAGACGAGGGGAGACAGCTAGCCTCTGCAGTGCCACGTGTTTACGGTTTGCTTACTGG	VVVVVVVVVVVVVVVVVVVVVVVVVVVVVVVVVVVVVVVVVVVVVVVVVVVVVVVVVVVVVVVVVVVVVVVMMMMMMMDDDDDDDDDDDDDDDDDDDDDDDDDNNNNNNNNJJJJJJJJJJJJJJ			Y	IGHV01-76*01	114		0	---------------A---------------------------------------C---------------|	IGHD06-4*01	77	0	4	|----------------------C--|aacc	IGHJ03*01	7	3		cct|G-------------	71	7	25	8	14	2	0	1	1	1	1028
2028	28	CCTCCgGCACTGCCTTCATGCAGCTCAGgAGCCTGACATCTGAGGACTCTGCTGTGTATTTCTGTGCAAGc cgggggg AGACAGCTAGCCTCTGCAGTGgTAC gtgttcac AGTTTGCTTACTGG	CASRGETASLCSGTCSQFAYW	21	63	125	CCTCCGGCACTGCCTTCATGCAGCTCAGGAGCCTGACATCTGAGGACTCTGCTGTGTATTTCTGTGCAAGCCGGGGGGAGACAGCTAGCCTCTGCAGTGGTACGTGTTCACAGTTTGCTTACTGG	CCTCCAGCACTGCCTTCATGCAGCTCAGCAGCCTGACATCTGAGGACTCTGCTGTGTATTTCTGTGCAAGACGAGGGGAGACAGCTAGCCTCTGCAGTGCTACGTGTTCACAGTTTGCTTACTGG	VVVVVvVVVVVVVVVVVVVVVVVVVVVVvVVVVVVVVVVVVVVVVVVVVVVVVVVVVVVVVVVVVVVVVVvMMmMMMMDDDDDDDDDDDDDDDDDDDDDdDDDNNNNNNNNJJJJJJJJJJJJJJ			Y	IGHV01-76*01	114		0	-----A---------A------------C--------------------------C--------------A|	IGHD06-4*01	77	0	4	|---------------------CC--|aacc	IGHJ03*01	7	3		cct|G-------------	71	7	25	8	14	5	1	2	1	1	2028
3028	28	CCTCCgGCACTGCCTTCATGCAGCTCAGgAGCCTGgCATCTGAGGACTCTGCTGTGTAcTTCTGTGCAAGc cgggggg AGACAGCTAGCCTCTGCAGTGgTAC gtgtccac AcTTTGgTTACTGG	CASRGETASLCSGTCPHFGYW	21	63	125	CCTCCGGCACTGCCTTCATGCAGCTCAGGAGCCTGGCATCTGAGGACTCTGCTGTGTACTTCTGTGCAAGCCGGGGGGAGACAGCTAGCCTCTGCAGTGGTACGTGTCCACACTTTGGTTACTGG	CCTCCGGCACTGCCTTCATGCAGCTCAGGAGCCTGACATCTGAGGACTCTGCTGTGTATTTCTGTGCAAGCCGGGGGGAGACAGCTAGCCTCTGCAGTGGTACGTGTTCACAGTTTGCTTACTGG	VVVVVvVVVVVVVVVVVVVVVVVVVVVVvVVVVVVvVVVVVVVVVVVVVVVVVVVVVVvVVVVVVVVVVVvMMmMMMMDDDDDDDDDDDDDDDDDDDDDdDDDNNNNnNNNJjJJJJjJJJJJJJ			Y	IGHV01-76*01	114		0	-----A---------A------------C------A-------------------C--T-----------A|	IGHD06-4*01	77	0	4	|---------------------CC--|aacc	IGHJ03*01	7	3		cct|GG----C-------	71	7	25	8	14	7	1	2	2	3	3028
4028	28	CCTgCgGCACTGCCTTCATGCAGCTCAGgAGCCTGgCATCTGAGGACcCTGCTGTGTAcTTCTGTGCAAGc cgggggg AGACAGCTAGCCTCTGCAGTGgTgt gtgtcccc AcTTTGgTTACTGG	CASRGETASLCSGVCPHFGYW	21	63	125	CCTGCGGCACTGCCTTCATGCAGCTCAGGAGCCTGGCATCTGAGGACCCTGCTGTGTACTTCTGTGCAAGCCGGGGGGAGACAGCTAGCCTCTGCAGTGGTGTGTGTCCCCACTTTGGTTACTGG	CCTCCGGCACTGCCTTCATGCAGCTCAGGAGCCTGGCATCTGAGGACTCTGCTGTGTACTTCTGTGCAAGCCGGGGGGAGACAGCTAGCCTCTGCAGTGGTACGTGTCCACACTTTGGTTACTGG	VVVvVvVVVVVVVVVVVVVVVVVVVVVVvVVVVVVvVVVVVVVVVVVvVVVVVVVVVVvVVVVVVVVVVVvMMmMMMMDDDDDDDDDDDDDDDDDDDDDdDddNNNNnNnNJjJJJJjJJJJJJJ			Y	IGHV01-76*01	114		0	---C-A---------A------------C------A-----------T-------C--T-----------A|	IGHD06-4*01	77	0	4	|---------------------CCAC|aacc	IGHJ03*01	7	3		cct|GG----C-------	71	7	25	8	14	9	1	4	3	3	4028
5028	28	CCTgCgGCACTGCCTTCATGCAaCTCAGgAGCtTGgCATCTGAGGACcCTGCTGTGTAcTTCTGTGCgAGc cgggggg AGACtGCTAGCCTCTGCAGTGgTgt gcgtcccc AcTTTGgTTACTGG	CASRGETASLCSGVRPHFGYW	21	63	125	CCTGCGGCACTGCCTTCATGCAACTCAGGAGCTTGGCATCTGAGGACCCTGCTGTGTACTTCTGTGCGAGCCGGGGGGAGACTGCTAGCCTCTGCAGTGGTGTGCGTCCCCACTTTGGTTACTGG	CCTGCGGCACTGCCTTCATGCAGCTCAGGAGCCTGGCATCTGAGGACCCTGCTGTGTACTTCTGTGCAAGCCGGGGGGAGACAGCTAGCCTCTGCAGTGGTGTGTGTCCCCACTTTGGTTACTGG	VVVvVvVVVVVVVVVVVVVVVVvVVVVVvVVVvVVvVVVVVVVVVVVvVVVVVVVVVVvVVVVVVVVvVVvMMmMMMMDDDDdDDDDDDDDDDDDDDDDdDddNnNNnNnNJjJJJJjJJJJJJJ			Y	IGHV01-76*01	114		0	---C-A---------A------G-----C---C--A-----------T-------C--T--------A--A|	IGHD06-4*01	77	0	4	|----A----------------CCAC|aacc	IGHJ03*01	7	3		cct|GG----C-------	71	7	25	8	14	12	1	5	4	3	5028
29	29	CTGTAGACATATCCTCTAGCACAGCCTATATGGAGCTTAGCAGATTGACATCTGAAGACTCAGAGGTATATTACTGTGCAAG g CAGCTAGCCTCTGCAGTGCCACAAC g GTACTTCGATGTCTGG	CARQLASAVPQRYFDVW	17	75	125	CTGTAGACATATCCTCTAGCACAGCCTATATGGAGCTTAGCAGATTGACATCTGAAGACTCAGAGGTATATTACTGTGCAAGGCAGCTAGCCTCTGCAGTGCCACAACGGTACTTCGATGTCTGG	CTGTAGACATATCCTCTAGCACAGCCTATATGGAGCTTAGCAGATTGACATCTGAAGACTCAGAGGTATATTACTGTGCAAGGCAGCTAGCCTCTGCAGTGCCACAACGGTACTTCGATGTCTGG	VVVVVVVVVVVVVVVVVVVVVVVVVVVVVVVVVVVVVVVVVVVVVVVVVVVVVVVVVVVVVVVVVVVVVVVVVVVVVVVVVVMDDDDDDDDDDDDDDDDDDDDDDDDDNJJJJJJJJJJJJJJJJ			Y	IGHV01-24*01	24		1	----------------------------------------------------------------------------------|a	IGHD06-1*01	67	3	1	agg|-------------------------|c	IGHJ01*03	3	6		ctactg|----------------	82	1	25	1	16	0	0	0	0	0	29
1029	29	CTGTAGACATGTCCTCTAGCACAGCCTATATGGAGCTTAGCAGATTGACATCTGAAGAGTCAGAGGTATATTACTGTGCAAG g CAGCTAGCCTCTGCAGTGCCACAAC g GTACTTCCAAGGCTGG	CARQLASAVPQRYFQGW	17	75	125	CTGTAGACATGTCCTCTAGCACAGCCTATATGGAGCTTAGCAGATTGACATCTGAAGAGTCAGAGGTATATTACTGTGCAAGGCAGCTAGCCTCTGCAGTGCCACAACGGTACTTCCAAGGCTGG	CTGTAGACATATCCTCTAGCACAGCCTATATGGAGCTTAGCAGATTGACATCTGAAGACTCAGAGGTATATTACTGTGCAAGGCAGCTAGCCTCTGCAGTGCCACAACGGTACTTCGATGTCTGG	VVVVVVVVVVVVVVVVVVVVVVVVVVVVVVVVVVVVVVVVVVVVVVVVVVVVVVVVVVVVVVVVVVVVVVVVVVVVVVVVVVMDDDDDDDDDDDDDDDDDDDDDDDDDNJJJJJJJJJJJJJJJJ			Y	IGHV01-24*01	24		1	----------A-----------------------------------------------C-----------------------|a	IGHD06-1*01	67	3	1	agg|-------------------------|c	IGHJ01*03	3	6		ctactg|-------G-T-T----	82	1	25	1	16	2	0	0	0	3	1029
2029	29	CTGTAGACATGTCCTCTAGCACAGCCTATATGGAGCTTAGCAGATTGAaATCTGAAGAGTCAGAGGTATATTACTGTGCtAG g CAaCgAGCtTCTGCAGTGCCACAAC g GTACTTCCAAGGCTGG	CARQRASAVPQRYFQGW	17	75	125	CTGTAGACATGTCCTCTAGCACAGCCTATATGGAGCTTAGCAGATTGAAATCTGAAGAGTCAGAGGTATATTACTGTGCTAGGCAACGAGCTTCTGCAGTGCCACAACGGTACTTCCAAGGCTGG	CTGTAGACATGTCCTCTAGCACAGCCTATATGGAGCTTAGCAGATTGACATCTGAAGAGTCAGAGGTATATTACTGTGCAAGGCAGCTAGCCTCTGCAGTGCCACAACGGTACTTCCAAGGCTGG	VVVVVVVVVVVVVVVVVVVVVVVVVVVVVVVVVVVVVVVVVVVVVVVVvVVVVVVVVVVVVVVVVVVVVVVVVVVVVVVvVVMDDdDdDDDdDDDDDDDDDDDDDDDDNJJJJJJJJJJJJJJJJ			Y	IGHV01-24*01	24		1	----------A-------------------------------------C---------C--------------------A--|a	IGHD06-1*01	67	3	1	agg|--G-T---C----------------|c	IGHJ01*03	3	6		ctactg|-------G-T-T----	82	1	25	1	16	4	0	3	0	3	2029
3029	29	CTGTAGACATGTCCTCTcGCACAGCCTATATGGAGCTTAGCAGATTGAaATCcGAgGAGTtAGAGGTATgTTACTGTGCtAG g CAaCgAGCtTCTGCAGTGCCACAAC g GTACTTCCAAGGCTGG	CARQRASAVPQRYFQGW	17	75	125	CTGTAGACATGTCCTCTCGCACAGCCTATATGGAGCTTAGCAGATTGAAATCCGAGGAGTTAGAGGTATGTTACTGTGCTAGGCAACGAGCTTCTGCAGTGCCACAACGGTACTTCCAAGGCTGG	CTGTAGACATGTCCTCTAGCACAGCCTATATGGAGCTTAGCAGATTGAAATCTGAAGAGTCAGAGGTATATTACTGTGCTAGGCAACGAGCTTCTGCAGTGCCACAACGGTACTTCCAAGGCTGG	VVVVVVVVVVVVVVVVVvVVVVVVVVVVVVVVVVVVVVVVVVVVVVVVvVVVvVVvVVVVvVVVVVVVVvVVVVVVVVVvVVMDDdDdDDDdDDDDDDDDDDDDDDDDNJJJJJJJJJJJJJJJJ			Y	IGHV01-24*01	24		1	----------A------A------------------------------C---T--A--C-C--------A---------A--|a	IGHD06-1*01	67	3	1	agg|--G-T---C----------------|c	IGHJ01*03	3	6		ctactg|-------G-T-T----	82	1	25	1	16	9	0	3	0	3	3029
4029	29	CTGTAGACATGTCCTgTcGCACAGCCTATATGGAGCTTAGCAGATTGAaATCcGAgGAGTtAaAGGTATgcTACTGTGCtAG g CAaCgAGCtTCTaCAGTGCCACAAC g GTACTcCCAAGGCTGG	CARQRASTVPQRYSQGW	17	75	125	CTGTAGACATGTCCTGTCGCACAGCCTATATGGAGCTTAGCAGATTGAAATCCGAGGAGTTAAAGGTATGCTACTGTGCTAGGCAACGAGCTTCTACAGTGCCACAACGGTACTCCCAAGGCTGG	CTGTAGACATGTCCTCTCGCACAGCCTATATGGAGCTTAGCAGATTGAAATCCGAGGAGTTAGAGGTATGTTACTGTGCTAGGCAACGAGCTTCTGCAGTGCCACAACGGTACTTCCAAGGCTGG	VVVVVVVVVVVVVVVvVvVVVVVVVVVVVVVVVVVVVVVVVVVVVVVVvVVVvVVvVVVVvVvVVVVVVvvVVVVVVVVvVVMDDdDdDDDdDDDdDDDDDDDDDDDDNJJJJJjJJJJJJJJJJ			Y	IGHV01-24*01	24		1	----------A----C-A------------------------------C---T--A--C-C-G------AT--------A--|a	IGHD06-1*01	67	3	1	agg|--G-T---C---G------------|c	IGHJ01*03	3	6		ctactg|-----T-G-T-T----	82	1	25	1	16	12	0	4	0	4	4029
5029	29	tTGTAGACATGTCCTgTcGCACAGCCTATATGGAGCTTAGCAGATTGAaAcCcGAgGAGTtAaAGaTATgcTACTGTGCtAG g CAaCgAGCtTCTaCAGaGCCACAAC g GcACTcCCAAGGCTGG	CARQRASTEPQRHSQGW	17	75	125	TTGTAGACATGTCCTGTCGCACAGCCTATATGGAGCTTAGCAGATTGAAACCCGAGGAGTTAAAGATATGCTACTGTGCTAGGCAACGAGCTTCTACAGAGCCACAACGGCACTCCCAAGGCTGG	CTGTAGACATGTCCTGTCGCACAGCCTATATGGAGCTTAGCAGATTGAAATCCGAGGAGTTAAAGGTATGCTACTGTGCTAGGCAACGAGCTTCTACAGTGCCACAACGGTACTCCCAAGGCTGG	vVVVVVVVVVVVVVVvVvVVVVVVVVVVVVVVVVVVVVVVVVVVVVVVvVvVvVVvVVVVvVvVVvVVVvvVVVVVVVVvVVMDDdDdDDDdDDDdDDDdDDDDDDDDNJjJJJjJJJJJJJJJJ			Y	IGHV01-24*01	24		1	C---------A----C-A------------------------------C-T-T--A--C-C-G--G---AT--------A--|a	IGHD06-1*01	67	3	1	agg|--G-T---C---G---T--------|c	IGHJ01*03	3	6		ctactg|-T---T-G-T-T----	82	1	25	1	16	15	0	5	0	5	5029
30	30	AGTCCACATTGACTGTAGACAAATCCTCCAGCACAGCCTACATGCAGCTCAGCAGCCTGACATCTGAGGACTCTGCGGTCTATTACTGTGCAAGA ggc GTCTCTGCAG gg TACTTTGACTACTGG	CARGVSAGYFDYW	13	87	125	AGTCCACATTGACTGTAGACAAATCCTCCAGCACAGCCTACATGCAGCTCAGCAGCCTGACATCTGAGGACTCTGCGGTCTATTACTGTGCAAGAGGCGTCTCTGCAGGGTACTTTGACTACTGG	AGTCCACATTGACTGTAGACAAATCCTCCAGCACAGCCTACATGCAGCTCAGCAGCCTGACATCTGAGGACTCTGCGGTCTATTACTGTGCAAGAGGCGTCTCTGCAGGGTACTTTGACTACTGG	VVVVVVVVVVVVVVVVVVVVVVVVVVVVVVVVVVVVVVVVVVVVVVVVVVVVVVVVVVVVVVVVVVVVVVVVVVVVVVVVVVVVVVVVVVVVVVVMMMDDDDDDDDDDNNJJJJJJJJJJJJJJJ			Y	IGHV01-69*01	96		0	-----------------------------------------------------------------------------------------------|	IGHD06-2*01	71	9	10	aggcagcta|----------|tgccacaacc	IGHJ02*01	4	2		ac|---------------	95	3	10	2	15	0	0	0	0	0	30
[truncated: 5,825 more rows]

## Sheet: BRILIA
SeqNum	GroupNum	FormattedSeq	CDR3_AminoAcid	CDR3_Length	CDR3_Start	CDR3_End	Seq	RefSeq	Classifier	TemplateCount	TreeChildCount	Functional	V_GeneName	V_MapNum	V_Deletion5	V_Deletion3	V_Alignment	D_GeneName	D_MapNum	D_Deletion5	D_Deletion3	D_Alignment	J_GeneName	J_MapNum	J_Deletion5	J_Deletion3	J_Alignment	Length_V	Length_Nvd	Length_D	Length_Ndj	Length_J	SHM_V	SHM_Nvd	SHM_D	SHM_Ndj	SHM_J	SeqName	TrimmedEdges	Nvd_DDins	Ndj_DDins	Misc
[truncated: 6,000 more rows]

[truncated: 1 more sheets: VQUEST_JA]
