# Supplementary material for: BRILIA: Integrated Tool for High-Throughput Annotation and Lineage Tree Assembly of B-Cell Repertoires
Source: Front Immunol. 2017 Jan 17;7:681. doi: 10.3389/fimmu.2016.00681 (PMC5239784; doi:10.3389/fimmu.2016.00681)
Supplement: Supplementary file 4 [file Data_Sheet_3.XLSX]

## Sheet: Sheet1
SeqNum	Seq	TemplateCount
69614	CTGTGAAAGGGAGGTTCACCATCTCAAGAGATGATTCCAAAAGTAGTGTCTACCTGCAAATGAACAACTTAAGGGCTGAAGACACTGGAATTTATTACTGCACATTGGGTCGGGGGGGCTACTGG	1
67758	ACCAGAAGTTCAAGGGCAAGGCCACATTGACTGTAAACAAGTCCTCCAGCACAGCCTACATGGAGCTCCGCAGCCTGACATCGGAGGATTCTGCAGTCTATTACTGTGCATATGATTACGACTGG	1
57327	ATCAGAAGTTCAAGGACAAGGCCACATTGACTGCAGACAAATCTTCCAGCACAGCCTACATGCAACTGAGCAGCCTGACATCTGAGGACTCTGCAGTCTATTACTGTGCCCTAGGGGCTTACTGG	2
70466	ATCAGAAGTTCAAGGACAAGGCCACATTGACTGCAGACAAATCCTCCAGCACAGCCTACATGCAACTGAGCAGCCTGACATCTGAGGACTCTGCAGTCTATTACTGTGCAAGGGGGACTTACTGG	1
64288	ATCAGAGGTTCAAGGACAAGGCCACATTGACTGCAGACACATCCGCCAGTTCAGCCTACTTACAACTGAACAACCTGAGATCTGATGACTCTGCAGTCTATTACTGTACAAACTGGAACTTCTGG	1
56653	ACCAGAAGTTCAAGGCCAAGGCCACATTGACTGTAGACAAATCCTCCAGCACAGCCTACATGCAGCTCAAGAGCCTGACATCTGAGGACTCTGCAGTCTATTACTGTGCAAGCAGAGCTTACTGG	3
65589	ATCACAGATTCCAGGACAAGGCCACATTGACTGTAGACAAATCCTCCAACACAGCCTACATGCAGCTCAACAGCCTGACATCTGAGGACTCTGCGGTCTATTACTGTCGTAGCTACGCTTTCTGG	1
70752	ATCAAAAGTTCCAGGACAAGGCCACATTGACTGTTGACAAATCCTCCAGCACAGCCTACTTGCAGCTCAGCAGCCTGACATCTGAGGACTCTGCGGTCTATTACTGTCGTAACTACGCTTACTGG	1
60957	ATCAAAAGTTCAAGGACAAGGCCACATTGACTGTAGACAAATCCTCCAGCACAGCCTACATGCAGCTCAGCAGCCTGACATCTGAGGACTCTGCGGTCTATTACTGTGCAAGGGGCCCCTACTGG	1
61001	ATGAGAAGTTCAAGAGCAAGGCCACACTGACTGTAGACACATCCTCCAGCACAGCCTACATGCAGCTCAGCAGCCTGACATCTGAGGACTCTGCGGTCTATTATTGTGCTAGGCCGGCTTACTGG	1
66131	ATGAGAAGTTCAAGAGCAAGGCCACACTGACTGTAGACACATCCTCCAGCACAGCCTACATGCAGCTCAGCAGCCTGACATCTGAGGACTCTGCGGTCTATTACTGTGCAACCTATGATCACTGG	1
68919	ATGAGAAGTTCAAGAGCAAGGCCACACTGACTGTAGACAAATCCTCCAGCACAGCCTACATGCAACTCAGCAGCCTGACATCTGAGGACTCTGCGGCCTATTACTGTGCGGATTACCCTTACTGG	1
70632	ATGAGAAGTTCAAGAGCAAGGCCACACTGACTGTAGACAAATCCTCCAGCACAGCCTACATGCAACTCAGCAGCCTGACATCTGAGGACTCTGCGGTCTATTACTGTGCGGATTACCCTTACTGG	1
63587	ATCAAAAGTTCAAGGGCAAGGCCACATTGACTGTAGACAAATCCTCCAGCACAGCCTACATGCAGCTCAGCAGCCTGACATCTGAGGACTCTGCGGTCTATTACTGTGCAATATTGGGCTACTGG	1
67833	ATGAGAAGTTCAAGAGCAAGGCCACACTGACTGTAGACAAACCCTCCAGCACAGCCTACATGCAGCTCAGCAGCCTGACATCTGAGGACTCTGCGGTCTATTATTGTGCAAGGGGCGACTACTGG	1
68098	ATGAGAAGTTCAAGGGCAAGGCCACACTGACTGCAGAAAAATCCTCCAGCACTGCCTACATGCAGCTCAGCAGCCTGACATCTGAGGACTCTGCTGTCTATTTCTGTGCAAGAGTGGGTGACTGG	1
62313	ATGAGAAGTTCAAGGGCAAGGCCACACTGACTGCAGAAAAATCCTCCAGCACTGCCTACATGCAGCTCAGCAGCCTGACATCTGAGGACTCTGCTGTCTATTTCTGTGCAAGACTGGGCTACTGG	1
72758	ACGGAAAGTTCAAGGGCAAGGCCACACTGACTGCAGACAAATCCTCCAGCACAGCCTACATGCAGCTCAGCAGCCTGACCTCTGAGGACTCTGCGGTCTATTTCTGTTACTACCTTGACTACTGG	1
56528	ACGGAGAGTTCAAGGACAAGGCCACACTGACTGCAGACAAATCCTCCAGCACAGCCTACATGCAGCTCAGCACCCTGACCTCTGAGGACTCTGCGGTCTATTTCTGTGTAAGTGGCGGCTACTGG	4
59532	ACGGAGAGTTCAAGGACAAGGCCACACTGACTGCAGACAAATCCTCCACCACAGCCTACATGCAGCTCAGCACCCTGACCTCTGAGGACTCTGCGGTCTATTTCTGTGTAAGTGGCGGCTACTGG	1
63319	ACGGAGAGTTCAAGGACAAGGCCACACTGACTGCAGACAAATCCTCCAGCACGGCCTACATGCAACTCAGCACCCTGACCTCTGAGGACTCTGCGGTCTATTTCTGTCTAAGTGGCGGCTACTGG	1
58545	ACGGAAAGTTCAAGGGCAAGGCCACACTGACTGCAGACAAATCCTCCAGCACAGCCTACATGCAGCTCAGCAGCCTGACCTCTGAGGACTCTGCGGTCTATTTCTGTACAAACTACCCTTACTGG	2
58257	ATGAGAAATTCAGGGGCAAGGCCACATTCACTGCAGATACATCTTCCAACACAGCCTACATGCAACTCAACAGCCTGACAGTTGAGGATTCTGCCATCTATTATTGTGTAGTTGAAACCTACTGG	2
69824	ATGAGAAATTCAGGGGCAAGGCCACATTCACTGCAGATACATCTTCCAGCACAGCCTACATGCAACTCAACAGCCTGACAGTTGAGGATTCTGCCATCTATTATTGTGTAGTTGAAACCTACTGG	1
62938	ATGAGAAATTCAGGGGCAAGGCCACATTCACTGCAGATACATCCTCCAACACAGCCTACATGGAACTCAACAGCCTGACAGTTGAGGATTCTGCCATCTATTATTGTGTTATTGAAACCGTCTGG	1
68193	ATGAGAAGTTCAAGGGCAAGGCCACATTCACTGCAGATACATCCTCCAACACAGCCTACATGCAACTCAGCAGCCTGACAACTGAGGACTCTGCCATCTATTACTGTGCAAGGGGAGACTACTGG	1
72983	ATGAGAAGTTCAAGGGCAAGGCCACATTCACTGCAGATACATCCTCCAACACAGCCTACATGCAACTCAGCAGCCTGACAACTGAGGACTCTGCCATCTATTACTGTGCAAGAACGGGTGTCTGG	1
64655	TCAAGGGCAAGGCCACATTGACTGCAGATACATCCTCCAGCACAGTCTACATAGAACTCAGCAGCCTGACAACTGAGGACTCTGCCATCTATTCCTGTACAGGTTTTGATTACGAGGGCTATTGG	1
67171	TCAGGGACAAGGCCACATTCACTGAAGAGACATCGTCCAACACAGCCTACATGCAACTCAGCAGCCTAACAACTGGGGACTCTGCCATCTATTACTGTGCAATGTTTGATTCCCCGGGCTACTGG	1
56143	TCAGGGACAAGGCCACATTCACTGAAGAGACATCGTCCAACACAGCCTACATGCAACTCAGCAGCCTGACAACTGGGGACTCTGCCATCTATTACTGTGCAATGTTTGATTCCCCGGGCTACTGG	6
66306	TCAGGGACAAGGCCACATTCACTGAAGAGACATCGTCCAACACAGCCTACATGCAGCTCAGCAGCCTAACAACTGGGGACTCTGCCATCTATTACTGTGCAATGTTTGATTCCCCGGGCTACTGG	1
69785	ATGAGAAATTCAGGGGCAAGGCCACATTCACTACAGAGACATCCTCCAACACAGCCTACATGCAACTCAACAGCCTGACAGTTGAGGATTCTGCCATCTATTATTGTGCAGTTGAAACCTCCTGG	1
71533	TCCCATCTCTCAAAAGTCGAATCTCTATCACTCGAGACACATCCAGGACCCAGTTCTCCCTGGAATTGAATTCTGTGCCTACTGAGGACACAGCCACATATTACTGTTTAACTTCAGACTACTGG	1
60051	ACCCATCTCTCAAAAGTCGATTCTCTATCACTCGAGACACATCCAAGAACCAGTTCTCCCTGGGATTGACTTCTGTGACTACTGAGGACACAGCCACATATTACTGTGCAACTTCAGGCTACTGG	1
62497	ACCCATCTCTCAAAAATCGAATCTCCATCACTCGTGACACATCTAAGAACCAGTTTTTCCTGAAGTTGAATTCTGTGACTACTGAGGACACAGCCACATATTACTGTGCAAGAGCCGGCTACTGG	1
64454	CGGAGTCTGTGAAAGGGAGGTTCACCATCTCAAGAGATGATTCCAAAAGTAGTGTCTACCTGCAAATGAACAACTTAAGGGCTGAAGACACTGGAATTTATTACTGCGAAATCCGGGGCTACTGG	1
57984	CGGAGTCTGTGAAAGGGAGGTTCACCATCTCAAGAGATGATTCCAAAAGTGGTGTCTACCTGCAAATGAACAACTTAAGGGCTGAAGACACTGGAATTTATTACTGCGAAATCCGGGGCTACTGG	2
58820	CGGAGTCTGTGAAAGGGAGGTTCACCATCTCAAGAGATGATTCCAAAAGTAGTGTCTACCTGCAAATGAACAACTTAAGGGCTGAAGACACTGGAATTTATTACTGCACGAACTGGGACTACTGG	2
69577	CTGAGTCTGTGAAAGGGAGGTTCACCATCTCAAGAGATGATTCCAAAAGTAGTGTCTACCTGCAAATGAACAGCTTAAGAGCTGAAGACACTGGCATTTATTACTGTACGGGGTGGGACTACTGG	1
57139	CCCCGAAGTTCCAGGGCAAGGCCACTATGACTGCAGACACATCCTCCAACACAGCCTACCTGCAGCTCAGCAGCCTGACATCTGAGGACACTGCCGTCTATTACTGTAAAGTCTTGGCTTACTGG	3
63474	CCCCGAAATTCCAGGGCAAGGCCACTATAACAGCAGACACATCCTCCAACACAGCCTACCTGCAGCTCAGCAGCCTGACATCTGAGGACACTGCCGTCTATTACTGTGCTAGGGGGGATAACTGG	1
56109	CCCCGAAGTTCCAGGGCAAGGCCACTATAACTGCAGACACATCCTCCAACACAGCCTACCTGCAGCTCAGCAGCCTGACATCTGAGGACACTGCCATCTATTACTGTGCTAGTCCCTCCCACTGG	6
64360	CCCCGAAGTTCCAGGGCAAGGCCACTATAACTGCAGACACATCCTCCAACACAGCCTACCTGCAGCTCAGCAGCCTGACATCTGAGGACACTGCCATCTATTACTGTGCTAGGCCCCCTTACTGG	1
56330	AGAAGTTCAAGGGCAAGGCCATACTGACTGCAGACAAATCCTCCAGCACAGCCTACATGGAGCTCCGCAGCCTGACATCTGAGGACTCTGCCGTCTATTACTGTACAATAGAGGTTACTTACTGG	4
57656	AGAAGTTCAGGGCCAAGGCCATACTGACTGCAGACAAATCCTCCAGCACAGCCTACATGGAGCTCCGCAGCCTGACATCTGAGGACTCTGCCGTCTATTACTGTACAATTGAGGTTGCTTACTGG	2
62892	AGAAGTTCAAGGGCAAGGCCATACTGACTGCAGACAAATCCTCCAGCACAGCCTACATGGAGCTCCGCAGCCTGACATCTGAGGACTCTGCCGTCTATTACTGTACAATAGAGGTTGCTTACTGG	1
55945	AGAAGTTCAAGGGCAAGGCCATACTGACTGCAGACAAATCCTCCAGCACAGCCTACATGGAGCTCCGCAGCCTGACATCTGAGGACTCTGCCGTCTATTACTGTACCCGGTTACTCCAGGTCTGG	10
55941	AGAAGTTCAAGGGCAAGGCCATACTGACTGCAGACAAATCCTCCAGCACAGCCTACATGGAGCTCCGCAGCCTGACATCTGAGGACTCTGCCGTCTATTACTGTACCTCATCGGACGACTACTGG	11
57916	AGAAGTTCAAGGGCAAGGCCATACTGACTGCAGACAAATCCTCCAGCACAGCCTACATGGAGCTCCGCAGCCTGACATCTGAAGACTCTGCCGTCTATTACTGTACCTCATCGGACGGCTACTGG	2
65461	AGAAGTTCAAGGGCAAGGCCATACTGACTACAGACAAATCTTCCAGCACAGCCTACATGGAGCTCCGCAGCCTGACATCTGAGGACTCTGCCGTCTATTATTGTACCTCATCGGACGACTACTGG	1
68222	AGAAGTTCAAGGGCAAGGCCATACTGACTGCAGACAAATCCTCCAGCACAGCCTACATGGAGCTCCGCAGCCTGACATCTGAGGACTCCGCCGTCTATTACTGTACCTCATCGGACGACTACTGG	1
72771	AGAAGTTCAAGGGCAAGGCCATACTGACTGCAGACAAATCCTCCAGCACAGCCTACATGGAGCTCCGCAGCCTGACATCTGAGGACTCTGCCGTCTATTACTGTAAGGGCTTGTTTGCTTACTGG	1
58159	AGAAGTTCAAGGGCAAGGCCATACTGACTGCAGACAAATCCTCCAGCACAGCCTACATGGAGCTCCGCAGCCTGACATCTGAGGACTCTGCCGTCTATTACTGTACAAGACCCTGGGACTACTGG	2
70332	AGAAGTTCAAGGGCAAGGCCATACTGACTGCAGACAAATCCTCCAGCACAGCCTACATGGAGCTCCGCAGCCTGACATCTGAGGACTCTGCCGTCTATTACTGTACCCCTAACTGGGACTACTGG	1
58006	AGAAGTTCAAGGGCAAGGCCATACTGACTGCAGACAAATCCTCCAGCACAGCCTACATGGAGCTCCGCAGCCTGACATCTGAGGACTCTGCCGTCTATTACTGTTCCTCATCGGACGACTACTGG	2
57517	AGAAGTTCAAGGGCAAGGCCATACTGACTGCAGACAAATCCTCCAACACAGCCTACATGGAGCTCCGCAGCCTGACATCTGAGGACTCTGCCGTCTATTACTGTACAACCATCTACCTCTACTGG	2
63415	AGAAGTTCAAGGGCAAGGCCACATTGACTGTAGACAAGTCCTCCAGCACAGCCTACATGGAGCTCCGCAGCCTGACATCTGAGGACACTGCAGTCTATTACTGTGCAAGAGATGGGGGCTACTGG	1
63746	AGAAGTTCAAGGGCAAGGCCACATTGACTGTAGACAAGTCCTCCAGCACAGCCTACATGGAGCTCCGCAGCCTGACATCTGAGGACTCTGCAGTCTATTACTGTGAGAGGGCTATGGACTACTGG	1
68176	AGAAGTTCAAGGGCAAGGCCACATTGACTGTAGACAAGTCCTCCAGCACAGCCTACATGGAGCTCCGCAGCCTGACATCTGAGGACTCTGCAGTCTATTACTGTGCAAAGATCAACGAAAACTGG	1
60447	AGAAGTTCAAGGGCAAGGCCACATTGACTGTAGACAAGTCCTCCAGCACAGCCTACATGGAGCTCCGCAGCCTGACATCTGAGGACTCTGCAGTCTATTACTGTGCAAGTCTACCATACTACTGG	1
56532	AGAAGTTCAAGGGCAAGGCCACATTGACTGTAGACAAGTCCTCCAGCACAGCCTACATGGAGCTCCGCAGCCTGACATCTGAGGACTCTGCAGTCTATTACTGTGCAACCTACTCAGACTACTGG	4
59721	AGAAGTTCAAGGGCAAGGCCACATTGACTGTAGACAAGTCCTCCAGCACAGCCTACATGGAGCTCCGCAGCCTGACATCTGAGGACTCTGCAGTCTATTACTGTGCAAGTCTACCGTACTACTGG	1
60953	AGAAGTTCAAGGGCAAGGCCACATTGACTGTAGACAAGTCCTCCAGCACAGCCTACATGGAGCTCCGCAGCCTGACATCTGAGGACTCTGCAGTCTATTACTGTGCAAGATGGTTACCATACTGG	1
58426	AGAAGTTCAAGGGCAAGGCCACATTGACTGTAGACAAGTCCTCCAGCACAGCCTACATGGAGCTCCGCAGCCTGACATCTGAGGACTCTGCAGTCTATTACTGTGAAGGTGGGACCGGCTACTGG	2
68181	AGAAGTTCAAGGGCAAGGCCACATTGACTGTAGACAAGTCCTCCAGCACAGCCTACATGGAGCTCCGCAGCCTGACATCTGAGGACTCTGCAGTCTATTACTGTGCAAGACCCTATGACTACTGG	1
57511	AGAAGTTCAAGGGCAAGGCCAAACTGACTGCAGTCACATCCGCCAGCACTGCCTACATGGAGCTCAGCAGCCTGACAAATGAGGACTCTGCGGTCTATTACTGTACAAGAGGGGGGGACTACTGG	2
65451	AAAAGTTCAAGGGCAAGGCCACATTGACTGTAGACACATCCTCCAGCACAGCCTACATGCAGCTCAGCAGCCTGACATCTGAGGACTCTGCGGTCTATTACTGTGCAATTACTACGGTAGTCTGG	1
59099	AGAAGTTCAAGAGCAAGGCCACACTGACTGTAGACACATCCTCCAGCACAGCCTACATGCAGCTCAGCAGCCTGACATCTGAGGACTCTGCGGTCTATTACTGTGCAAGACGGTTTAGTTACTGG	2
56923	AGAAGTTCAAGAGGAAGGCCACACTGACTGTAGACACATCCTCCAGGATAGCCTACATACAACTCAGCAGCCTGACAGCTGAGGACTCTGCGGTCTATTACTGTGCGGCGGGCCCTGACTACTGG	3
70672	AGAAGTTCAAGAGCAAGGCCACACTGACTGTAGACACATCCTCCAGCACAGCCTACATGCAGCTCAGCAGCCTGACATCTGAGGACTCTGCGGTCTATTACTGTGCAAAAGGGCTGGCTTACTGG	1
67101	AGAAGTTCAAGAGCAAGGCCACACTGACTGTAGACAAATCCTCCAGCACAGCCTACATGCAACTCAGCAGCCTGACATCTGAGGACTCTGCGGTCTATTACCCTTTAGTTGCTATGGACTACTGG	1
56964	AGAAGTTCAAGAGTAAGGCCACACTGACTGTAGACAAATCTTCCAGCACAGCCTACATGCAACTCAACAGCCTGACATCTGCGGACTCTGCGGTCTATTACTGTGCGGCGGGCCCTGACTACTGG	3
71331	AGAAGTTCAAGAACAAGGCCACACTGACTGTAGACAAATCCTCCAGGATAGCCTACATGCAACTCAGCAGCCTGACAGCTGAGGACTCTGCGGTCTATTACTGTGCGGCGGGCCCTGAGTACTGG	1
68218	AGAAGTTCAAGAGCAAGGCCACACTGACTGTAGACAAATCCTCCAGCACAGCCTACATGCAACTCAGCAGCCTGACATCTGAGGACTCTGCGGTCTATTACTGTGCAATGGGACGGGCTTACTGG	1
60899	AGAAGTTCAAGAGCAAGGCCACACTGACTGTAGACAAATCCTCCAGCACAGCCTACATGCAACTCAGCAGCCTGACATCTGAGGACTCTGCGGTCTATTACTGTTCTTATGCCTACAACTCCTGG	1
65859	AGAAGTTCAAGGGCAAGGCCACACTGACGGCAGACACATCCTCCAGCACTGCCTACATGCAGCTCAGCAGCCTAACATCTGAGGACTCTGCGGTCTATTACTGCTTACATGATTACGGGTACTGG	1
68429	AAAAGTTCAAGGGCAAGGCCACATTGACTGTAGACAAATCCTCCAGCACAGCCTACATGCAGCTCAGCAGCCTGACATCTGAGGACTCTGCGGTCTATTACTGTGCAAAAGGGCTGGCTTACTGG	1
68297	AAAAGTTCAAGGGCAAGGCCACATTGACTGTAGACAAATCCTCCAGCACAGCCTACATGCAGCTCAGCAGCCTGACATCTGAGGACTCTGCGGTCTATTACTGTGCAATCCCGTCTGCTTACTGG	1
66392	AGAAGTTCAAGGACAAGGCCACATTGACTGCAGACAAATCCTCCAGCACAGCCTACATGCAGCTGAGCAGCCTGACATATGAGGACTCTGCAGTCTATTACTGTGCAAGAGGGGGGGACTACTGG	1
61279	AGAAGTTCAAGGACAAGGCCACATTGACTGCAGACAAATCCTCCAGCACAGCCTACATGCAGCTGAGCAGCCTGACATATGAGGACTCTGCAGTCTATTACTGTGCAAGCCCGAACTGGGACTGG	1
61387	AGAAGTTCAAGAGCAAGGCCACACTGACTGTAGACAAACCCTCCAGCACAGCCTACATGCAGCTCAGCAGCCTGACATCTGAGGACTCTGCGGTCTATTATTGTGCATCAAACTGGGACTACTGG	1
63671	GAAAGTTCAAGGGCAAGGCCACACTGACTGCAGACAAATCCTCCAACACAACCTACATGCAGCTCAGCAGCCTGACCTCTGAAGACTCTGCGGTCTATTTCTGTACAATATCTTATCACTACTGG	1
64589	GAAAGTTCAAGGGCAAGGCCACACTGACTGCAGACAAATCCTCCAGGACAGCCTACATGCAGCTCAACAGTCTGACCTCTGAGGACTCTGCGGTCTATTTCTGTGCAAGGACTTCGGACTACTGG	1
61015	GAAAGTTCAAGGGCAAGGCCACACTGACTGCAGACAAATCCTCCAGCACAGCCTACATGCAGCTCAGCAGCCTGACCTCTGAGGACTCTGCGGTCTATTTCTGTGCAAGGGATTACGAAGGCTGG	1
56781	GAGACTTCAAGACCAAGGCCATACTGACTGCTGACAATTCCTCCAATACAGCCTACATGCAGCTCAACAGCCTGACCTCTGAGGACACTGCGGTCTATTTCTGTACAAGAGGGGAGGACTACTGG	3
57820	GACACTTCAAGACCAAGGCCATACTGACTGCTGACAATTCCTCCAATACAGCCTACATGCAGCTCAACAGCCTGACCTCTGAGGACACTGCGGTCTATTTCTGTACAAGAGGGGAGGACTACTGG	2
63765	AGAAGTTCAAGGGCAAGGCCACACTGACTGCAGACAAATCCTCCAGCACAGCGTACATGGAGCTCCGCAGCCTGACATCTGAGGACTCTGCGGTCTATTTCTGTGCAAGGAGGGTAGGGTACTGG	1
72721	AGAAGTTCAAGGGCAAGGCCACACTGACTGCAGACAAATCCTCCAGCACAGCGTACATGGAGCTCCGCAGCCTGACATCTGAGGACTCTGCGGTCTATTTCTGTGCTAAAGCTATGGACTACTGG	1
72562	AGAAGTTCAAGGGCAAGGCCACACTGACTGCAGACAAATCCTCCAGCACAGCGTACATGGAGCTCCGCAGCCTGACATCTGAGGACTCTGCGGTCTATTTCTGTGCTAAAGGTATGGACTACTGG	1
72906	GGAAGTTCAAGGGCAAGGCCACACTGACTGCAGACAAATCCTCCAGCACAGCCTACATGCAACTCAGCAGCCTGACATCTGAGGACTCTGCGGTCTACTTCTGTGTAACTAACTTTGACTACTGG	1
63458	AGAAGTTCAAGGGCAAGGCCACATTGACTGTAGACACATCCTCCAGCACAGCGTACATGGAGCTCCACAGCCTGACATCTGAGGACTCTGCGGTCTATTTCTGTGCAAGATCTAAGGACTACTGG	1
60794	AGAAGTTCAAGGGCAAGGCCACATTCACTGCAGATACATCCTCCAACACAGCCTACATGCAACTCAGCAGCCTGACAACTGAGGACTCTGCCATCTATTACTGTGCAAGAGGGGGGGACTACTGG	1
61624	AGAAGTTCAAGGCCAAGGCCACATTCACCGCAGATACATCCTCCAACACAGCCTACATGCTGCTCAACAGCCTGACAATTGAGGACTCTGCCATCTTTTACTGTGCAACTATTACGGGCTACTGG	1
61606	AGAAGTTCAAGGCCAAGGTCACATTCACCGCAGATACATCCTCCAACACAGCCTACATGCTGCTCAACAGCCTGACAATTGAGGACTCTGCCATCTTTTACTGTGCAACTATTACGGGCTACTGG	1
68509	AGAAGTTTAAGGCCAAGGCCACACTCACCGCAGATACATCCTCCAACACAGCCTACATGCTGCTCAACAGCCTGACAATTGAGGACTCTGCCATCTTTTACTGTGCAACTATTACGGGCTACTGG	1
57400	AGAAGTTCAGAGGCAAGGTCACATTCACTGCAGAGGCGATATCCAACACAGCCTACATGCAAGTCAGCAGCCTGACAACAGAGGACTCTGCCATCTATTACTGTGCGAGTGACGGGGACTTCTGG	2
60570	AGAAGTTCAAAGGCAAGGTCACATTCACTGCTGAGGCGATATCCAACACAGCCTACATGCAAGTCAGCAGCCTGACAACAGAGGACTCTGCCATCTATTACTGTGCGAGTGACGGGGACTTCTGG	1
55965	AGAAGTTCAAAGGCAAGGTCACATTCACTGCAGAGGCAATATCCAACACAGCCTACATGCAAGTCAGCAGCCTGACAACAGAGGACTCTGCCATCTATTACTGTGCGAGTGACGGGGACTTCTGG	9
60053	AGAAGTTCAGAGGCAAGGTCACATTCACTGCAGAGGCGATATCCAACACAGCCTACATGCAAGTCAGCAGCCTGACAACAGAGGACTCTGCCATTTATTACTGTGCGAGTGACGGGGACTTCTGG	1
65678	AGAAGTTCAGAGGCAAGGTCACATTCACTGCAGAGGCGATATCCAACACAGCCTATATACAAGTCAGCAGCCTGACAACAGAGGACTCTGCCATCTATTACTGTGCGAGTGACGGGGACTTCTGG	1
68601	AGAAGTTCAGAGGCAAGGTCACATTCACTGCAGAGGCGATATCCAACACAGCCTACATGCAAGTCAACAGCCTGACAACAGAGGACTCTGCCATCTATTACTGTGCGAGTGACGGGGACTTCTGG	1
62619	CAGCTCTCATATCCAGACTGAGCATCAGCAAGGATAACTCCAAGAGCCAAGTTTTCTTAAAACTGAACAGTCTGCAAACTGATGACACAGCCACGTACTACTGTGCCAAACTACCCGACTACTGG	1
60287	CAGCTCTCATATCCAGACTGAGCATCAGCAAGGATAACTCCAAGAGCCAAGTTTTCTTAAAACTGAACAGTCTGCAAACTGATGACACAGCCACGTACTACTGTGCCAAAGGGGGGGCTTACTGG	1
61434	ACACAGTGAAGGGCCGATTCACCATCTCCAGAGACAATCCCAAGAACACCCTGTTCCTGCAAATGACCAGTCTAAGGTCTGAGGACACGGCCATGTATTACTGTGCAAGGCTAACTAACTACTGG	1
55886	ACACCATGGAGAGACGATTCATCATCTCCAGAGACAATACCAAGAAGACCCTGTACCTGCAAATGAGCAGTCTGAGGTCTGAGGACACAGCCTTGTATTACTGTGCAAGACACTATGATTACTGG	15
66897	ACACCATGGAGAGACGATTCATCATCTCCAGAGACAATACCAAGAAGACCCTGTACCTGCAAATGAGCAGTCTGAGGTCTGAGGACACAGCCTTGTATTACTGTGCCAGACACTATGATTACTGG	1
60808	ACAGTGTGAAGGGGCGATTCACCATCTCCAGAGACAATGCCAAGAACACCCTGTACCTGCAAATGAGCAGTCTGAAGTCTGAGGACACAGCCATGTATTACTGTGCAACTGGCTTTGACTACTGG	1
71066	GGTCTGTAAAAGGGAGGTTCACCATCTCAAGAGATGAACCCAAAAGTAGTGTCTATCTGGAAATGAATAACTTAAGGGCTGAAGACACTGGAATTTATTACTGCACGGCAGGTTTTGCTTACTGG	1
67096	GGTCTGTGAAAGGGAGGTTCACCATCTCAAGAGATGAACCCAAAAGTTGTGTCTCTCTGGAAATGAATGACTTAAGGGCTGAAGACACTGGAATTTATTACTGCACGGCAGGTTTTGCTTACTGG	1
65476	GGTCTGTAAAAGGGAGGTTCACCATCTCAAGAGATGAACCCAAAAGTTGTGTCTATCTGGAAATGAATAACTTAAGGGCTGAAGACACTGGAATTTATTACTGCACGGCAGGTTTTGCTTACTGG	1
71823	GGTCTGTAAAAGGGAGGTTCACCATCTCAAGAGATGAACCCAAAAGTAGTGTCTATCTGGAATTGAATAACTTAAGGGCTGAAGACACTGGAATTTATTACTGCACGGCAGGTTTTGCTTACTGG	1
69324	AGTCTGTGAAAGGGAGGTTCACCATCTCAAGAGATGATTCCAAAAGTAGTGTCTACCTGCAAATGAACAACTTAAGGGCTGAAGACACTGGAATTTATTACTGCACGAGGCCTTTTGCTTACTGG	1
69879	AGTCTGTGAAAGGGAGGTTCACCATCTCAAGAGATGATTCCAAAAGTAGTGTCTACCTGCAAATGAACAACTTAAGGGCTGAAGACACTGGAATTTATTACTGCACAGACTGTTTTGACTACTGG	1
71865	AGTCTGTGAAAGGGAGGTTCACCATCTCAAGAGATGATTCCAAAAGTAGTGTCTACCTGCAAATGAACAGCTTAAGAGCTGAAGACACTGGCATTTATTACTGTACCGTTGATGGCGACTACTGG	1
66554	TAGCCCTGAAGAGTCGGCTCACAATCTCCAAGGATACCTCCAAAAACCAGGTTTTCCTCAAGATCGCCAATGTGGACACTGTTCGAATAGCTAGAACTGGGACGTTGGACTACTTTGACTACTGG	1
57478	AAGAGTTCAAGGGACGGTTTGCCTTCTCTTTGGAGACCTCTGCCAGCACTGCCTATTTGCAGATCAACAACCTCAAAAATGAGGACACGGCTACATATTTCTGTGTCAAAGGGTTTGCTTACTGG	2
66577	ATGACTTCAAGGGACGGTTTGCCTTCTCTTTGGAAACCTCTGCCAGCACTGCCTATTTGCAGATCAACAACCTCAAAAATGAGGACACGGCTACATATTTCTGTGCAAGGGAAGTAGACTACTGG	1
56030	ATGACTTCAAGGGACGGTTTGCCTTCTCTTTGGAAACCTCTGCCAGCACTGCCTATTTGCAGATCAACAACCTCAAAAATGAGGACACGGCTACATATTTCTGTGCGAGGGACCTTGACTACTGG	8
58487	AAGACTTCAAGGGACGGTTTGCCTTCTCTTTGGAAACCTCTGCCAGCACTGCCTATTTACAGATAAGCAACCTCAAAAATGAGGACACGGCTACGTATTTCTGTGCGAGAGGGCTGGACTACTGG	3
57447	CATCCATAAAGGATCGATTCACTATCTTCAGAGACAATGACAAGAGCACCCTGTACCTGCAGATGAGCAATGTGCGATCGGAGGACACAGCCACGTATTTCTGTATGAGGGGTTTGGACTACTGG	2
59976	AGTCTGTGAAAGACAGATTCGCCATTTCAAGAGATGATTCAAAAAGCACTGTCTACCTAGAGATGAACAGGTTAAGAGAGGAAGACACTGCCACTTATTTTTGTAGTAGGTCCCTTGACTATTGG	1
56065	AGTCTGTGAAAGGCAGATTCGCCATTTCAAGAGATGATTCAAAAAGTACTGTCTACCTAGAAATGAACAGATTAAGAGAGGAAGACACTGCCACTTATTTCTGTAGTAGGTCCCTTGACTATTGG	7
70966	AGTCTGTGAAAGGCAGATTCGCCATTTCAAGAGATGATTCAAAAAGCAGTGTCTACCTAGAGATGAGCAAATTAAGAGAGGAGGACACTGCCACTTATTTTTGTAGTAGGTCCCTTGACTACTGG	1
72661	CGAAGTTCCAGGGCAAGGCCACTATAACTGCAGACACATCCTCCAACACAGCCTACCTGCAGCTCAGCAGCCTGACATCTGAGGACACTGCCATCTATTACTGTGCTAGTAGGCTTTTATCCTGG	1
71109	AGTTCAAGGGCAAGGCCACACTGACTGTAGACAAATCCTCCAGCACAGCCTACATGCAGCTCAGCAGCCTGACATCTGAAGACTCTGCGGTCTATTTCTGTGCAAGATGGGATTACGACCACTGG	1
70715	AGTTCAAGGGCAAGGCCACACTGACTGTAGACAAATCCTCCAGCACAGCCTGCATGCAGCTCAGCAGCCTGACATCTGAAGACTCTGCGGTCTATTTCTGTGCAAGATGGGATTACGACCACTGG	1
61146	AGTTCAAGGGCAAGGCCACACTGACTGTAGACAAATCCTCCAGCACAGCCTACATGCAGCTCAGCAGCCTGACATCTGAAGACTCTGCGGTCTATTTCTGTGCCACGGCAGCGGAGGGCTACTGG	1
57531	AGTTCAAGGACAGGGCCACACTGACTGTTGACAAATCCTCCAGCACAGCCTTCATGCAGCTCAGCAGCCTGACATCTGACGACTCTGCGGTCTATTTCTGTGCACGAGAGGGATTTGCTTACTGG	2
58570	AGTTCAAGGACAAGGCCACACTGACTGTTGACAAATCTTCCAGTACAGCCTTCATGCAGCTCAGCAGCCTGACATCTGACGACTCTGCGGTCTATTTCTGTGCACGAGAGGGATTTGCTTACTGG	2
69628	AGTTCAAGGACAAGGCCACACTGACTGTTGACAAATCCTCCAGCACAGCCTTCATGCAGCTCAGCAGCCTGACATCTGACGACTCTGCGGTCTATTTCTGTGCACGAGAGGGATTTGCTTATTGG	1
71947	AGTTCAAGGACAGGGCCACACTGACTGTTGACAAATCCTCCAGCACAGTCTTCATGCAGCTCAGCAGCCTGACATCTGACGACTCTGCGGTCTATTTCTGTGCACGAGAGGGATTTGCTTACTGG	1
65038	AGTTCAAGGGGAAGGCCTCACTGACTGTGGACAGATCCTCCAGTACAGCCTACATGCAACTCAGCAGCCTGACAACTGATGACTCTGCGGTCTATTTCTGTGCAAGAGAGGGCTTTGCTTACTGG	1
67714	AGTTCAAGGGCAAGGCCACACTGACTGTAGACAAATCCTCCAGCACAGCCTACATGCAGCTCAGCAGCCTGACATCTGAAGACTCTGCGGTCTATTTCTGTGCAAGAGACAGTAAGGGCTACTGG	1
72600	AGTTCAAGGGCAAGGCCATACTGACTGCAGACAAATCCTCCAGCACAGCCTACATGGAGCTCCGCAGCCTGACATCTGAGGACTCTGCCGTCTATTACTGTACAAGGTTGTGGTTGGACTACTGG	1
58259	AGTTCAAGGGCAAGGCCATACTGACTGCAGACAAATCCTCCAGCACAGCCTACATGGAGCTCCGCAGCCTGACATCTGAGGACTCTGCCGTCTATTACTGTACAAGATCAGGCTTTGCTTACTGG	2
65975	AGTTCAAGGGCAAGGCCATACTGACTGCAGACAAATCCTCCAGCACAGCCTACATGGAGCTCCGCAGCCTGACATCTGAGGACTCTGCCGTCTATTACTGTACAAGATTAGCCAGGGAGGACTGG	1
70095	AGTTCAAGGGCAAGGCCATACTGACTGCAGACAAATCCTCCAGCACAGCCTACATGGAGCTCCGCAGCCTGACATCTGAGGACTCTGCCGTCTATTACTGTACAAGAACTGGGTTTGACTACTGG	1
70648	AGTTCAAGGGCAAGGCCATACTGACTGCAGACAAATCCTCCAGCACAGCCTACATGGAGCTCCGCAGCCTGACATCTGAGGACTCTGCCGTCTATTACTGTACAAGCCCTAACTGGGACTACTGG	1
58245	AGTTCAAGGGCAAGGCCATACTGACTGCAGACAAATCCTCCAGCACAGCCTACATGGAGCTCCGCAGCCTGACATCTGAGGACTCTGCCGTCTATTACTGTACGGCCAACTGGGTTGCTTACTGG	2
67392	AGTTCAAGGGCAAGGCCACATTGACTGTAGACAAGTCCTCCAGCACAGCCTACATGGAGCTCCGCAGCCTGACATCTGAGGACACTGCAGTCTATTACTGTGCAAGACGGGAGTTTGCTTACTGG	1
68906	AGTTCAAGGGCAAGGCCACATTGACTGTAGACAAGTCCTCCAGCACAGCCTACATGGAGCTCCGCAGCCTGACATCTGAGGACACTGCAGTCTATTACTGTGCAAGAGGGGGTATTGCGTACTGG	1
63110	AGTTCAAGGGCAAGGCCACATTGACTGTAGACAAGTCCTCCAGCACAGCCTACATGGAGCTCCGCAGCCTGACATCTGAGGACACTGCAGTCTATTACTGTACAAGGGGCGGCTTTGACTACTGG	1
61405	AGTTCAAGGGCAAGGCCACATTGACTGTAGACAAGTCCTCCAGCACAGCCTACATGGAGCTCCGCAGCCTGACATCTGAGGACACTGCAGTCTATTACTGTGTCTTGGGGTACTTCGATGTCTGG	1
65841	AGTTCAAGGGCAAGGCCACATTGACTGTAGACAAGTCCTCCAGCACAGCCTACATGGAGCTCCGCAGCCTGACATCTGAGGACACTGCAGTCTATTACTGTGCAAGGGGCGGCTTTGACTACTGG	1
63676	AGTTTAAGGGCAAGGCCACATTGACTGTAGACAAGTCCTCCAGCACAGCCTACATGGAGCTCCGCAGCCTGACATCTGAGGACACTGCAGTCTATTACTGTACAAGGGGCGGCTTTGACTACTGG	1
64086	AGTTCAAGGGCAAGGCCACATTGACTGTAGACAAGTCCTCCAGCACAGCCTACATGGAGCTCCGCAGCCTGACATCTGAGGACACTGCAGTCTATTATTGTGCAAGGGGCGGCTTTGGCTACTGG	1
61702	AGTTCAAGGGCAAGGCCACATTGACTGTAGACAAGTCCTCCAGCACAGCCTACATGGAGCTCCGCAGCCTGACATCTGAGGACACTGCAGTCTATTACTGTGCAAGGGGCGGCTCTGACTACTGG	1
63753	AGTTCAAGGGCAAGGCCACATTGACTGTAGACAAGTCCTCCAGCACAGCCTACATGGAGCTCCGCAGCCTGACATCTGAGGACACTGCAGTCTATTACTGTGCCTCTGGGGGACGGGCTTACTGG	1
65935	AGTTCAAGGGCAAGGCCACATTGACTGTAGACAAGTCCTCCAGCACAGCCTACATGGAGCTCCGCAGCCTGACATCTGAGGACACTGCAGTCTATTACTGTGCAAGAAGGGGGTTTGACTACTGG	1
68262	AGTTCAAGGGCAAGGCCACATTGACTGTAGACAAGTCCTCCAGCACAGCCTACATGGAGCTCCGCAGCCTGACATCTGAGGACACTGCAGTCTATTACTGTGCAAGACTGGGATTTGCTTACTGG	1
67559	TGTTCAAGGGCAAGGCCACATTGACTGTTGACACGTCCTCCAACACAGCCTACATGGAACTCAACAGCCTGACATCTGAGGACTCTGCAGTCTATTACTGTGCAAGGGGCTGGTTTGGTTACTGG	1
63710	AGTTCAAGGGCAAGGCCACATTGACTGTTGACAAGTCCTCCAGCACAGCCTACATGGAGCTCAACAGCCTGACATCTGAGGACTCTGCAGTCTATTACTGTGCAAGACCGGGTATGGACTACTGG	1
57537	AGTTCAAGGGCAAGGCCACATTGACTGTAGACAAATCCTCTAGCACAGCCCACATGGAGCTCCGGAGCCTGACATCTGAGGACTCTGCAGTCTATTATTGTGCAAGAGACTTCTTTGACTACTGG	2
68317	AGTTCAAGGGCAAGGCCACATTGACTGTAGACAAATCCTCTAGCACAGCCCACATGGAGCTCCGGAGCCTGACATCTGAGGACTCTGCAGTCTATTATTGTGCAAGAAACCTACTTGACTACTGG	1
59033	AGTTCAAGGGCAAGGCCACATTGACTGTAAACAAGTCCTCCAGCACAGCCTACATGGAGCTCCGCAGCCTGACATCGGAGGATTCTGCAGTCTATTACTGTGCAAGAAGGGGTTTTGACTACTGG	2
56314	AGTTCAAGGGCAAGGCCACATTGACTGTAGACAAGTCCTCCAGCACAGCCTACATGGAGCTCCGCAGCCTGACATCTGAGGACTCTGCAGTCTATTACTGTGCGGTTACTACGGGGGCTTACTGG	5
72558	AGTTCAAGGGCAAGGCCACATTGACTGTAGACAAGTCCTCCAGCACAGCCTACATGGAGCTCCGCAGCCTGACATCTGAGGACTCTGCAGTCTATTACTGTGCACCCATTACTTGGGACTACTGG	1
63396	AGTTCAAGGGCAAGGCCACATTGACTGTAGACAAGTCCTCCAGCACAGCCTACATGGAGCTCCGCAGCCTGACATCTGAGGACTCTGCAGTCTATTACTGTGCATCTGACCACTTTGACTACTGG	1
58705	AGTTCAGGGGCAAGGCCACATTTACTGTTGACACGTCCTCCAGCACAGCCTACATGGAACTCCGCAGCCTGACATCTGAGGACTCTGCAGTCTATTACTGTGCCTTCTATAGCGTTGACTACTGG	2
57330	AGTTCAAGGGCAAGGCCACATTGACTGTAGACAAGTCCTCCAGCACAGCCTACATGGAGCTCCGCAGCCTGACATCTGAGGACTCTGCAGTCTATTACTGTGCAAGAGAAGGGTATGACTACTGG	2
58937	AGTTCAAGGGCAAGGCCACATTGACTGTCGACAAGTCCTCCAGCACAGCCTACATGGAGCTCCGCAGCCTGACATCTGAGGACTCTGCAGTCTATTACTGTGCAAGAGGGATTTTTGACTCCTGG	2
72636	AGTTCAAGGGCAAGGCCACATTGACTGTAGACAAGTCCTCCAGCACAGCCTACATGGAGCTCCGCAGCCTGACATCTGAGGACTCTGCAGTCTATTACTGTGGGGGGGGATTTTTTGCTTACTGG	1
66514	AATTCAAGGACAAGGCCACATTGACTGTAGACAAGTCCTCCAGCACAGCCTACATGGAGCTCCGCAGCCTGACATCTGAGGACTCTGCAGTCTATTACTGTGCAAGATCGGAGCTTGACTACTGG	1
69266	AGTTCAAGGGCAAGGCCACATTGACTGTAGACAAGTCCTCCAGCACAGCCTACATGGAGCTCCGCAGCCTGACATCTGAGGACTCTGCAGTCTATTACTGTGCAAGAGGGTCATTTGACTACTGG	1
72223	AGTTCAAGGGCAAGGCCACATTGACTGTAGACAAGTCCTCCAGCACAGCCTACATGGAGCTCCGCAGCCTGACATCTGAGGACTCTGCAGTCTATTACTGTGCAGGGAGTAACTGGGGCTACTGG	1
65128	AGTTCAAGGGCAAGGCCACATTGACTGTAGACAAGTCCTCCAGCACAGCCTACATGGAGCTCCGCAGCCTGACATCTGAGGACTCTGCAGTCTATTACTGTGCGCTGGGCCCCTTTGACTACTGG	1
71620	AGTTCAAGGGCAAGGCCACATTGACTGTAGACCAATCTTCCAGCACAGCCTACATGCAGCTCAACAGCCTGACATCTGAGGACTCTGCAGTCTATTACTGTTCACTGGGTCACTTTGACTACTGG	1
59307	AATTCAAGGACAAGGCCACATTGACTGCAGACAACTCCTCCAATACAGCCTGCCTGCAGTTGAGCAGCCTTACCTCTGAGGACTCTGGGGTCTATTACTGTACAAGTGACTACGTTGACTACTGG	1
59312	AGTTCACGGACAAGGCCACATTGACTGCAGACAAATCCTCCAACACAGCCTACATGCGACTCAGCAGCCTGACATCTGAGGACTCTGCGGTCTTTTACTATGCGCTATCCTACCTTGACTTCTGG	1
58238	AGTTCAAGGACAAGGCCACATTGACTGCAGACAAATCCTCCAGCACAGCCTACATGCAACTGAGCAGCCTGACATCTGAGGACTCTGCAGTCTATTACTGTGCAAGTATCGCTAGCGACTACTGG	2
64289	AGTTCACGGACAAGGCCACATTGACTGCAGACAAATCCTCCAACACAGCCTACATGCGACTCAGCAGCCTGACATCTGAGGACTCTGCGGTCTTTTACTATGCGCTATCTTACCTTGACTTCTGG	1
56600	AGTTCAAGGCCAAGGCCACATTGACTGTAGACAAATCCTCCAGCACAGCCTACATGCAGCTCAAGAGCCTGACATCTGAGGACTCTGCAGTCTATTACTGTGCAAGTAACTACTTTGACTACTGG	3
66048	AGTTCAAGGCCAAGGCCACATTGACTTTAGACAAATCCTCCAGCACAGCCTACATGCAGCTCAAGAGCCTGACATCTGAGGACTCTGCAGTCTATTACTGTGCAAGATATGATTACGACGCCTGG	1
56846	AGTTCAAGGCCAAGGCCACATTGACTGTAGACAAATCCTCCAGCACAGCCTACATGCAGCTCAAGAGCCTGACATCTGAGGACTCTGCAGTCTATTACTGTGCAAGAGCATCCTACGACTACTGG	3
57314	AGTTCAAGGCCAAGGCCACATTGACTGTAGACAAATCCTCCAGCACAGCCTACATGCAGCTCAAGAGCCTGACATCTAGGGACTCTGCAGTCTATTACTGTGCAAGAGCATCCTACGACTACTGG	2
71046	AGTTCAAGGGCAAGGCCACATTGACTGTAGAAAAATCCTCTAGCACAGTCTACTTGGAGCTCAGCCGATTAACATCTGATGACTCTGCTGTTTATTACTGTGCAAGGGGAGGATTTGCTTACTGG	1
62721	AGTTCAAGGGCAAGGCCACATTGACTGTAGAAAAATCCTCTAGCACAGTCTACTTGGAGCTCAGCCGATTAACATCTGATGACTCTGCTGTTTATTACTGTGCAAGGAGGGATGGTGACTACTGG	1
65078	AGTTCAAGGGCAAGGCCAAACTGACTGCAGTCACATCCGCCAGCACTGCCTACATGGAGCTCAGCAGCCTGACAAATGAGGACTCTGCGGTCTATTACTGTACGGTAGTAGCCGCTGACTACTGG	1
63927	AGTTCAAGGGCAAGGCCACATTGACTGTAGACACATCCTCCAGCACAGCCTACATGCAGCTCAGCAGCCTGACATCTGAGGACTCTGCGGTCTATTACTGTGCAAGCGGTAGTCGGGACTACTGG	1
63789	AGTTCAAGGGCAAGGCCACATTGACTGTAGACACATCCTCCAGCACAGCCTACATGCAGCTCAGCAGCCTGACATCTGAGGACTCTGCGGTCTATTACTGTGCAAGCGGTAGTTGGGACTACTGG	1
58194	AGTTCAAGGGCAAGGCCACATTGACTGTAGACACATCCTCCAGCACAGCCTACATGCAGCTCAGCAGCCTGACATCTGAGGACTCTGCGGTCTATTACTGTGCAACCCATTATATGGACTACTGG	2
64366	AGTTCAAGGGCAAGGCCACATTGACTGTAGACACATCCTCCAGCACAGCCTACATGCAGCTCAGCAGCCTGACATCTGAGGACTCTGCGGTCTATTTCTGTGCAAGTTACGACAGGGACTACTGG	1
57536	AGTTCAAGGGCAAGGCCACATTGACTGTAGACACATCCTCCAGCACAGCCTACATGCAGCTCAGCAGCCTGACATCTGAGGACTCTGCGGTCTATTACTGTGCAAGATCGGGGGGGGACTACTGG	2
61439	AGTTCAAGGGCAAGGCCACATTGACTGTAGGCACATCCTTCAGCACAGCCTACATGCAGCTCAGCAGCCTGACATCTGAGGACTCTGCGGTCTATTACTGTGCAAGATCGGGGGGGGACTACTGG	1
67809	AGTTCAAGGGCAAGGCCACATTGACTGTAGACACATCCTCCAGCACAGCCTACATGCAGCTCAGCAGCCTGACATCTGAGGACTCTGCGGTCTATTACTGTGCAAGGAGGGGAGAGGACTACTGG	1
57567	AGTTCAAGGGCAAGGCCACATTGACTGTAGACACATCCTCCAGCACAGCCTACATGCAGCTCAGCAGCCTGACATCTGAGGACTCTGCGGTCTATTACTGTGCATGGAACTACCTCGACTACTGG	2
63705	AGTTCAAGGGCAAGGCCACATTGACTGTAGACACATCCTCCAGCACAGCCTACATGCAGCTCAGCAGCCTGACATCTGAGGACTCTGCGGTCTATTACTGTGCAAGACTCTCCGGTGGCTACTGG	1
57200	AGTTCAAGGACAAGGCCACATTGACTGTAGACAAATCCTCCAGCACAGCCTACATGCAGCTCAGCAGCCTGACATCTGAGGACTCTGCGGTCTATTACTGTGCACGTGGGTACTTTGACTACTGG	3
72285	AGTTCAAGGACAAGGCCACATTGACTGTAGACAAATCCTCCAACACAGCCTACATGCAACTCAGCAGCCTGACATCTGAGGACTCTGCGGTCTATTACTGTGCAAGAGGGAATTACGACTACTGG	1
55817	AGTTCAAGGACAAGGCCACATTGACTGTAGACAAATCCTCCAGCACAGCCTACATGCAGCTCAGCAGCCTGACATCTGAGGACTCTGCGGTCTATTACTGTGCAAGAGGGGATTACGACTACTGG	36
56045	AGTTCAAGGACAAGGCCACATTGACTGTAGACAAATCCTCCAGCACAGCCTACATGCAACTCAGCAGCCTGACATCTGAGGACTCTGCGGTCTATTACTGTGCAAGCGGGGATTACGACTACTGG	7
58220	ACTTCAAGGACAAGGCCACATTGACTGTAGACAAATCCTCCAGCACAGCCTACATGCAGCTCAGCAGCCTGACATCTGAGGACTCTGCGGTCTATTACTGTGCAAGAGGGGATTACGACTATTGG	2
60327	AGTTCATGGACAAGGCCACATTGACTGTAGACAAATCCTCCAGCACAGCCTACATGCAGCTCAGCAGCCTGACATCTGAGGACTCTGCGGTCTATTACTGTGCAAGAGGGGATTACGACTACTGG	1
69607	AGTTCAAGGACAAGGCCACATTGACTGTAGACAAATCCTCCAGCACAGCCTACATGCACCTCAGCAGCCTGACATCTGAGGACTCTGCGGTCTATTACTGTGCAAGAGGGGATTACGACTACTGG	1
70137	AGTTCAAGGACAAGGCCACATTGACTGTAGACAAATCCTCCAGCACAGCCTACATGCAGCTCAGCAGCCTGACATCTGAGGACTCTGCGGTCTATTACTGTGTAAGAGGGTATTACGACTACTGG	1
72337	AGTTCAAGGACAAGGCCACATTGACTGTAGACAAATCCTCCAGCACAGCCTACATGCAGCTCAGCAGCCTGACATCTGAGGACTCTGCGGTCTATTACTGTGCAAGAGCGGGTATGGACTACTGG	1
72082	AGTTCAAGGACAGGGCCACATTGACTGTTGACAAATCCTCCAGCACAGTCTTCATGCAGCTCAGCAGCCTGACATCTGGCGACTCTGCGGTCTATTTCTGTGCACGAGAGGGATTTGCTTACTGG	1
72652	AGTTCAAGAGCAAGGCCACACTGACTGTAGACAAATCCTCCAGCACAGCCTACATGCAGCTCAGCAGCCTGACATCTGAGGACTCTGCGGTCTATTATTGTGCAAGAGGGGATTACGACTACTGG	1
56339	AGTTCAAGAGCAAGGCCACACTGACTGTAGACAAATCCTCCAACACAGCCTACATGCACCTCAGCAGCCTGACATCTGAGGACTCTGCGGTCTATTATTGTGCAAGAGGGGATTACGACTGCTGG	4
72796	AGTTCAAGAGTAAGGCCACACTGACTGTAGACAAATCCTCCAACACAGCCTACATGCAGCTCAGCAGCCTGACATCTGAGGACTCTGCGGTCTATTATTGTGCAAGAGGGGATTACGACTACTGG	1
57159	AGTTCAAGAGCAAGGCCACACTGACTGTAGACAAATCCTCCAACACAGCCTACATGCAGCTCAGCAGCCTGACATCTGAGGACTCTGCGGTCTATTATTGTGCAAGAGGGGATTACGACTACTGG	3
62951	AGTTCAAGAGCAAGGCCACACTGACTGTAGACAAATCCTCCAGCACAGCCTACATGCAGCTCAGCAGCCTGACATCTGAGGACTCTGCGGTCTATTACTGTGCAAGAGGGGATTACGACTACTGG	1
68198	AGTTCAAGAACAAGGCCACACTGACTGTAGACAAATCCTCCAGCACAGCCTACATGCAGCTCAGCAGCCTGACATCTGAGGACTCTGCGGTCTATTATTGTGCAAGAGGGGATTACGACTACTGG	1
57202	AGTTCAAGAGCAAGGCCACACTGACTGTAGACAAATCCTCCAGCACAGCCTACATGCAGCTCAGCAGCCTGACATCTGAGGACTCTGCGGTCTATTATTGTGCAAGAGGGGACATTGACTACTGG	3
68273	AGTTCAAGAGCAAGGCCACACTGACTGTAGACACATCCTCCAGCACAGCCTACATGCAGCTCAGCAGCCTGACATCTGAGGACTCTGCGGTCTATTACTGTGCAAGGCGGTGGTTTGCTTACTGG	1
68188	GATTCAAGCCCAAGGCCACACTGACTGTTGACACATCCTCCAGCACAGCCTACATGCAGCTCAGCAGCCTGACATCTGAGGACTCTGCGGTCTATTACTGTGTTGCGGACTTCTTTGACTGCTGG	1
67965	AGTTCAAGAGCAAGGCCACACTGACTGTAGACACATCCTCCAGCACAGCCTACATGCAGCTCAGCAGCCTGACATCTGAGGACTCTGCGGTCTATTACTGTGCAAGAGGGCCTTTTGACTACTGG	1
60589	AGTTCAAGAGCAAGGCCACACTGACTGTAGACACATCCTCCAGCACAGCCTACATGCAGCTCAGCAGCCTGACATCTGAGGACTCTGCGGTCTATTACTGTGCAAGGCTGGGACGGAACTACTGG	1
61948	AATTCAAGAGCAAGGCCACACTGACTTCAGACACATCCTCCAGCACAGCCTACATGCAGCTCAGCAGCCTGACATCTGAGGACTCTGCAATCTATTTCTGTGCCATAACTAACGGAGACTCCTGG	1
64236	AATTCAAGAACAAGGCCACACTGACTTCAGACACATCCTCCAGCACAGCCTACATGCAACTCAGCAGCCTGACATCTGAGGACTCTGCAATCTATTTCTGTGCCATAACTAACGGAGACTCCTGG	1
65220	AGTTCAAGGGCAAGGCCACACTGACTTCAGACACATCCTCCAGCACAGCCTACATGCAGCTCAGCAGCCTGACATCTGAGGACTCTGCAATCTATTTCTGTGCAAGGGGATTACGAGACTACTGG	1
58177	AGTTCAAGAGCAAGGCCACACTGACTGTAGACAAATCCTCCAGCACAGCCTACATGCAACTCAGCAGCCTGACATCTGAGGACTCTGCGGTCTATTACTGTGCAAGATGGGGGATGGACTACTGG	2
63542	AGTTCAAGAGCAAGGCCACACTGACTGTAGACAAATCCTCCAGCACAGCCTACATGCAACTCAGCAGCCTGACATCTGAGGACTCTGCGGTCTATTACTGTGCGTCTACGGTAGGGAGCTACTGG	1
65318	AGTTCAAGAGCAAGGCCACACTGACTGTAGACAAATCCTCCAGCACAGCCTACATGCAACTCAGCAGCCTGACATCTGAGGACTCTGCGGTCTATTACTGTGCAAGAGATGATTACGGTGTCTGG	1
64182	AGTTCAAGAGCAAGGCCACACTGACTGTAGGCAAATCCTCCAGCACAGCCTACATGCAACTCAGCAGCCTGACATCTGAGGACTCTGCGGTCTATTACTGTGCAAGAGATGATTACGGTGTCTGG	1
57835	AGTTCAAGAGCAAGGCCACACTGACTGTAGACAAATCCTCCAGCACAGCCTACATGCAACTCAGCAGCCTGACATCTGAGGACTCTGCGGTCTATTACTGTGCAAGCTCCAACTGGGATTACTGG	2
61197	AGTTCAAGAGCAAGGCCACACTGACTGTAGACAAATCCTCCAGCACAGCCTACATGCAACTCAGCAGCCTGACATCTGAGGACTCTGCGGTCTATTACTGTGCAAGAGAACCCACCGACTACTGG	1
70425	AGTTCAAGGGCAAGGCCACATTGACTGTAGACAAATCCTCCAGCACAGCCTACATGCAGCTCAGCAGCCTGACATCTGAGGACTCTGCGGTCTATTACTGTGCAATAGCGATGTTTGCTTACTGG	1
72838	AGTTCAAGGGCAAGGCCACATTGACTGTAGACAAATCCTCCAGCACAGCCTACATGCAGCTCAGCAGCCTGACATCTGAGGACTCTGCGGTCTATTACTGTGCAAGATCTACGGTTGACTACTGG	1
58641	AGTTCAAGGGCAAGGCCACATTGACTGTAGACAAATCCTCCAGCACAGCCTACATGCAGCTCAGCAGCCTGACATCTGAGGACTCTGCGGTCTATTACTGTGCAATAAGGGGCCCTGCTTACTGG	2
60813	AGTTCAAGGGCAAGGCCACATTGACTGTAGACAAATCCTCCAGCACAGCCTACATGCAGCTCAGCAGCCTGACATCTGAGGACTCTGCGGTCTATTACTGTGCAGTGCTAACCCTTGACTACTGG	1
70830	AGTTCAAGGGCAAGGCCACATTGACTGTAGACAAATCCTCCAGCACAGCCTACATGCAGCTCAGCAGCCTGACATCTGAGGACTCTGCGGTCTATTATTGTGCAAGAGGGGATTACGACTACTGG	1
63712	AGTTCAAGGGCAAGGCCACATTGACTGTAGACAAATCCTCCAGCACAGCCTACATGCAGCTCAGCAGCCTGACATCTGAGGACTCTGCGGTCTATTACTGTGTAAGAGATGGTATGGACTACTGG	1
71699	AATTCAAGGGCAAGGCCACGTTGACTGTTGACAAATCCTCCAACACAGCCTACATGCAACTCCACAGGCTGACATCTGAGGACTCTGCGGTCTATTACTGTTCAATCTACCATAATAACTACTGG	1
67135	AATTCAAGGGCAAGGCCACGTTGACTGTTGACAAATCCTCCAACACAGCCTACATGCAACTCCACAGGCTGACATCTGACGACTCTGCGGTCTATTACTGTTCAATCTACCATAATAACTACTGG	1
68033	AGTTCAAGGGCAAGGCCACATTGACTGTAGACAAATCCTCCAGCACAGCCTACATGCAGCTCAGCAGCCTGACATCTGAGGACTCTGCGGTCTATTACTGTGCAAGACGGGCCATGGACTACTGG	1
57672	AGTTCAGGGGCAAGGCCACATTGACTGTAGACAAATCCTCCAGCACAGCCTACATGCAGCTCAGCAGCCTGACATCTGAGGACTCTGCGGTCTATTACTGTGGAACTGGGCCGTTTGCTTACTGG	2
63420	AGTTCAGGGGCAAGGCCACATTGACTTTAGACAAATCCTCCAGCACAGTCTACATGCAGCTCAGCAGCCTGACATCTGAGGACTCTGCGGTCTATTACTGTGGAACTGGGCCGTTTGCTTACTGG	1
63524	AAGTTCAGGGGAAGGCCACATTGACTGTAGACAAATCCTCCAACACAGCCTACATGCAGTTCAGCAGCCTGACATCTGAGGACTCTGCGGTCTATTACTGTGGAACTGGGCCGTTTGCTTACTGG	1
67839	AGTTCAAGGGCAAGGCCACATTGACTGTAGACAAATCCTCCAGCACAGCCTACATGCAGCTCAGCAGCCTGACATCTGAGGACTCTGCGGTCTATTACTGTGCATCAGCTAACTGGGACTACTGG	1
69575	AGTTCAAGGGCAAGGCCACATTGACTGTAGACAAATCCTCCAGCACAGCCTACATGCAGCTCAGCAGCCTGACATCTGAGGACTCTGCGGTCTATTACTGTGCAATAATACCTACGGACTACTGG	1
63553	AGTTCAAGGGCAAGGCCACATTGACTGTAGACAAATCCTCCAGCACAGCCTACATGCACCTCAGCAGCCTGACATCTGAGGACTCTGCGGTCTATTACTGTGCAATAATACCTACGGACTACTGG	1
72715	AGTTCAAGAGCAAGGCCACACTGACTGTAGACAAACCCTCCAGCACAGCCTACATGCAGCTCAGCAGCCTGACATCTGAGGACTCTGCGGTCTATTATTGTGCAAGACGCTATTTGGACTACTGG	1
68574	AGTTCAAGAGCAAGGCCACACTGACTGTAGACAAACCCTCCAGCACAGCCTACATGCAGCTCAGCAGCCTGACATCTGAGGACCCTGCGGTCTATTATTGTGCAAGATCTAACTTTGACTACTGG	1
69319	AGTTCAAGAGCAAGGCCACACTGACTGTAGACAAACCCTCCAGCACAGCCTACATGCAGCTCAGCAGCCTGACATCTGAGGACTCTGCGGTCTATTATTGTGCAAGATCTAACTTTGACTACTGG	1
59096	AGTTCAAGAGCAAGGCCACACTGACTGTAGACAAACCCTCCAGCACAGCCTACATGCAGCTCAGCAGCCTGACATCTGAGGACTCTGCGGTCTATTATTGTGCAAGAGACCCATTTGCTTACTGG	2
56613	AGTTCAAGAGCAAGGCCACACTGACTGTAGACAAACCCTCCAGCACAGCCTACATGCAGCTCAGCAGCCTGACATCTGAGGACTCTGCGGTCTATTATTGTGCAACGGGCCCGTTTGCTTACTGG	3
63296	AGTTCAAGAGCAAGGCCACACTGACTGTAGACAAACCCTCCAGTACAGCCTACATGCAGCTCAGCAGCCTGACATCTGAGGACTCTGCGGTCTATTATTGTGCCGGAACTGGGTTTGCTTACTGG	1
70094	AGTTCAAGGGCAAGGCCACACTTACTGTAGACAAATCCTCCAGCACAGCCTACATGTTGCTCAGCAGCCTGACCTCTGAGGACTCTGCGGTCTATTTCTGTGCAAGAGAGCTGGTTGACTACTGG	1
72347	AGTTCAAGGGCAAGGCCACACTTACTGTAGACAAATCCTCCAGCACAGCCTACATGTTGCTCAGCAGCCTGACATCTGAGGACTCTGCGGTCTATTTCTGTGCAAGAGACAGCTCAGCTTACTGG	1
56322	ATTTCAAGGTCAAGGCCACACTTACTGTAGACAAATCCTCCAGCACAGCCTACATGTTGCTCAGCAGCCTGACCTCTGAGGACTCTGCGGTCTATTTCTGTTCAAGAGACAGCTCAGGTTACTGG	4
72813	ATTTCAAGGTCAAGGCCACACTTACTTTAGACAAATCCTCCAGCACAGCCTACATGTTGCTCAGCAGCCTGACCTCTGAGGACTCTGCGGTCTATTTCTGTGCAAGAGACAGCTCAGCTTACTGG	1
60886	ATTTCAAGGTCAAGGCCACACTTACTGTAGACAAATCCTCCAGCACAGCCTACATGTTGCTCAGCAGCCTGACCTCTGAGGACTCTGCGGTCTATTTCTGTGCAAGAGACAGCTCAGCTTACTGG	1
56325	AGTTCAAGGGCAAGGCCACACTGACTGTAGACAAATCCTCCAGCACAGCCTACATGTTGCTCAGCAGCCTGACCTCTGAGGACTCTGCGGTCTATTTCTGTGCAAGAGACAGCTCAGTTTACTGG	4
56360	AGTTCAAGGGCAAGGCCACACTGACTGCAGAAAAATCCTCCAGCACTGCCTACATGCAGCTCAGCAGCCTGACATCTGAGGACTCTGCTGTCTATTTCTGTGCAACCTCTACTATGAACTACTGG	4
69483	AGTTCAAGGGCAAGGCCACATTGACTGCAGACAAATCCTCCAGCACAGCCTACATGCAGCTCAACAGCCTGACATCTGAGGACTCTGCAGTCTATTCCGGGCATTACTATGCTATGGACTACTGG	1
65133	AGTTCAAGGGCAAGGCCACATTGACTGCAGACAAATCCTCCAGCACAGCCTACATGCAGCTCAACAGCCTGACATCTGAGGACTCTGCAGTCTATTTCTGTGCAAGAGGGGATTCCGACTACTGG	1
58273	AGTTCAAGGGCAAGGCCACACTGACTGCAGACAAATCCTCCAGCACAGCGTACATGGAGCTCCGCAGCCTGACATCTGAGGACTCTGCGGTCTATTTCTGTGAGGAAGCGGACTTTGACTACTGG	2
72161	AGTTCAAGGGCAAGGCCACACTGACTGCAGACAAATCCTCCAGCACAGCGTACATGGAGCTCCGCAGCCTGACATCTGAGGACTCTGCGGTCTATTTCTGTGCAAGGGGGGGGTTTGACTACTGG	1
62465	AGTTCAAGGGCAAGGCCACACTGACTGCAGACAAATCCTCCAGCACAGCGTACATGGAACTCCGCAGCCTGACATCTGAGGACTCTGCGGTCTATTTCTGTGCAAGGGGGGGGTTTGACTACTGG	1
65638	AGTTCAAGGGCAAGGCCACACTGATTGTAGACAAATCCTCCAGCACAACGTACATGGAGCTCCGCATCCTGACATCTGAGGACTCTGCGATCTATTTCTGTGCAAGAGGAGGATTTGACTACTGG	1
70184	AGTTCAAGGGCAAGGCCACACTGACTGCAGACAAATCCTCCAGCACAGCCTACATGCAACTCAGCAGCCTGACATCTGAGGACTCTGCGGTCTACTTCTGTGCAAGATATCCTTTTTACTACTGG	1
61239	AGTTCAAGGGCAAGGCCACACTGACTGCAGACAAATCCTCCAGCACAGCCTACATGCAACTCAGCAGCCTGACATCTGAGGACTCTGCGGTCTACTTCTGTGCGAGAAACTGGGTTGACTACTGG	1
67695	AGTTCAAGGGCAAGGCCACACTGACTGCAGACAAATCCTCCAGCACAGCCTACATGCAACTCAGCAGCCTGACATCTGAGGACTCTGCGGTCTACTTCTGTGGACTGGGACGCTTTGACTACTGG	1
56474	AGTTCAAGGACAAGGCCACATTTACGGCAGATGCGTCCTCCAATACAGCCCACATGCAACTCAACAGCCTGACAACTGAGGCCTCTGCCATCTATTACTGTGCAAGCCCCTGGTTTGGTAACTGG	4
56328	AGTTCAAGGACAAGGCCACATTTACGGCAGATGCGTCCTCCAATACAGCCCACATGCAACTCAACAGCCTGACAACTGAGGACTCTGCCATTTATTACTGTGCAAGCCCCTGGTTTGGTAACTGG	4
57681	AGTTCAAGGACAAGGCCACATTTACGGCAGATGCGTCCTCCAATACAGCCCACATGCAACTCCACAGCCTGACAACTGAGGCCTCTGCCATCTATTACTGTGCAAGCCCCTGGTTTGGTAACTGG	2
58660	AATTCAAGGACAAGGCCACTTTTACGGCAGATGCGTCCTCCAATACAGCCCACATGCAACTCAACAGCCTGACAACTGAGGCCTCTGCCATCTATTACTGTGCAAGCCCCTGGTTTGGTAACTGG	2
57331	AGTTCAAGGACAAGGCCACATTCACTGCAGATTCATCCTCCAACACAGTCTACATGCAACTCAGCAGCCTGACAATTGAGGACTCTGCCATCTATTTCTGTGCAAGCCCCTGGTTTGCTTACTGG	2
71384	AGTTCAAGGACAAGGCCACATTCACTGCAGATTCATCCTCCAACACAGTCTACATGCAATTCAGCAGCCTGACAGTTGAGGACTCTGCCATCTATTTCTGTGCAAGCCCCTGGTTTGCTTACTGG	1
66428	AGTTCACGGGCAAGGCCACATTCACTGCAGACACATCCTCCAACACAGCCTACATGCAACTCAGCAGCCTGACAACTGAGGACTCTGCCATCTATTACTGTGCAAGCCCCTGGTTTTCTTACTGG	1
62251	AGTTCACGGGCAAGGCCACATTCACTGCAGACACATCCTCCAGCACAGCCTACATACAACTCAGCAGCCTGACAACTGAGGACTCTGCCATCTATTACTGTGCAAGCCCCTGGTTTTCTTATTGG	1
57921	ACTTCACGGGCAAGGCCACATTCTCTGCAGACACATCCTCCAACACAGCCTACATGCAACTCAGCAGCCTAACAACTGAGGACTCTGCCATCTATTACTGTGCAAGCCCCTGGTTTGCTTTCTGG	2
71719	AGTTCACGGGCAAGGCCACTTTCACTGCAGACACATCCTCCAACACAGCCTACATGCAACTCAGCAGCCTGACAACTGAGGACTCTGCCATCTATTACTGTTCAAGCCCCTGGTTTGCTTTCTGG	1
62661	ACTTCACGGGCAAGGCCACATTCACTGCAGACACATCCTCCAACACAGCCTACATGCAACTCAGCAGCCTGACAACTGAGGACTCTGCCATCTATTACTGTGCAAGCCCCTGGTTTGCTTTCTGG	1
67487	AGTTCACGGGCAAGGCCACATTCACTGCAGACACATCCTCCAACACAGCCTACATACAACTCAGCAGCCTGACAACTGAGGACTCTGCCATCTATTACTGTGCAAGCCCCTGGTTTTCTTACTGG	1
58873	AGTTCACGGGCAAGGCCACATTCACTGCAGACACATCCTCCAACACAGCCTACATACAACTCAGCAGCCTGACAACTGAGGACTCTGCCATCTATTACTGTGCAAGCCCCTGGTTTTCTTATTGG	2
70204	AGTTCACGGGCAAGGCCACATTCACTGCAGACACATCCTCCAACACAGCCTACATACAACTCAGCAGCCTGACAACTGAGGACTCTGCCATCTATTATTGTGCAAGCCCCTGGTTTTCTTACTGG	1
72426	AGTTCAAGGGCAAGGCCACATTCACTGCAGATACATCCTCCAACACAGCCTACATGCAACTCAGCAGCCTGACAACTGAGGACTCTGCCATCTATTACTGTGCAAGCGTCGGTAGTGACTACTGG	1
58651	AGTTCATGGGCAAGGCCACATTCACTGCAGATACATCTTCCAACACAGCCTACATGCAATTCAGCAGCCTGACAACTGAGGACTCTGCCATCTATTACTGTACAAAAGGGAGTTACGATGTCAGG	2
58976	AGTTCATGGGCAAGGCCACATTCACTGCAGATACATCTTCCAACACAGCCTACATGCAATTCAGCAGCCTGACAACTGAGGACTCTGCCATCTATTACTGTACAAAAGGCAGTTACGATGTCTGG	2
72789	AGTTCAAGGGCAAGGCCACATTCACTGCAGATACATCCTCCAACACAGCCTACATGCAACTCAGCAGCCTGACAACTGAGGACTCTGCCATCTATTACTGTGCATGGGGGACTATGGACTACTGG	1
57347	AATTCAAGGGCAAGGCCACATTCACTGCAGATGCATCCTCCAATACAGCCTACATTCTTCTCGCCAGCCTGACAACTGACGACTCTGCCATCTACTACTGTACTAAAGGGGATTACGATGTCTGG	2
56127	AGTTCATGGGCAAGGCCACATTCACTGCAGATACATCTTCCAACACAGCCTACATGCAATTCAGCAGCCTGACAACTGAGGACTCTGCCATCTATTACTGTACAAAAGGGAATTACGATGTCTGG	6
67420	AGTTCATGGGCAAGGCCACATTCACTGCAGATACATCTTCCAACACAGCCTATATGCAATTCAGCAGCCTGACAACTGAGGACTCTGCCATCTATTACTGTACAAAAGGGAATTACGATGTCTGG	1
70025	AGTTTATGGGCAAGGCCACATTCACTGCAGATACATCTTCCAACACAGCCTACATGCAATTCAGCAGCCTGACAACTGAGGACTCTGCCATCTATTACTGTACAAAAGGGAATTACGATGTCTGG	1
70118	AGTTCATGGGCAAGGCCACATTCACTGCAGATACATTTTCCAACACAGCCTACATGCAAATCAGCAGCCTGACAACTGAGGACTCTGCCATCTATTACTGTACAAAAGGGAATTACGATGTCTGG	1
65856	AGTTCATGGGCAAGGCCACATTCACTGCAGAAACATCTTCCAACACAGCCTACATGCAAATCAGCAGCCTGACAAGTGAGGACTCTGCCATCTATTACTGTACAAAAGGGAATTACGATGTCTGG	1
68828	AGTTCATGGGCAAGGCCACATTCACTGCAGATACATTTTCCAACACAGCCTACATGCAAATCGGCAGCCTGACAACTGAGGACTCTGCCATCTATTACTGTACAAAAGGGAATTACGATGTCTGG	1
55995	AATTCAAGGGCAAGGCCACGCTCACTACAGATCCATCCTCCAATACAGCCTACATGCGACTCAGCAGCCTGACAACTGAAGACTCTGCCATCTATTACTGTGCAGGGGGGGATTACGATGTCTGG	9
57555	AATTCAAGGACAAGGCCACGCTCACTACAGATCCATCCTCCAATACAGCCTACATGCGACTCAGCAGCCTGACAACTGAAGACTCTGCCATCTATTACTGTGCAGGGGGGGATTACGATGTCTGG	2
58272	AATTCAAGGGCAAGGCCACGCTCACTACAGATCCATCCTCCAATACAGCCTACATGCGACTCAGCAGCCTGACAACTGAAGACTCTGCCATCTATTACTGTGCGGGGGGGGATTACGATGTCTGG	2
67360	AATTCAAGGGCAAGGCCACGCTCACTACAGATCCATCCTCCAATACAGCCTACATGCGACTCAGCAGCCTGACAACTGAAGACTCTGCCATCTATTTCTGTGCAGGGGGGGATTACGATGTCTGG	1
68321	AATTCAAGGGCAAGGCCACGCTCACTACAGATCCATCCTCCAATACAGCCTACATGCGACTCAATAGCCTGACAACTGAAGACTCTGCCATCTATTACTGTGCAGGGGGGGATTACGATGTCTGG	1
72728	AATTCAAGGGCAAGGCCACGCTCACTACAGATCCATCCTCCAATACAGCCTACATGCGACTCAGCAGCCTGACAACTGAAGACTCTGCCATCTATTACTGTACAGGGGGGGATTACGATGTCTGG	1
57552	AGTTCAAGGACAAGGCCACGCTCACTACAGATCCATCCTCCAATACAGCCTACATGCGACTCAGCAGCCTGACAACTGAAGACTCTGCCATCTATTACTGTGCAGGGGGGGATTACGATGTCTGG	2
70467	AATTCAAGGACAAGGCCACGCTCACTACAGATCCATCCTCCAATACAGCCTACATGCGACTCAGCAGCCTGACAGCTGAAGACTCTGCCATCTATTACTGTGCTGGGGGGGATTACGATGTCTGG	1
56176	AGTTCAAGGGCAAGGCCACATTCACTGCAGATGCATCATCCAACACAGTCCTCATGCAACTCAGCAGTCTGACAACTGAGGACTCTGCCATCTATTACTGTGCAAGAGGGGATTACGATGTCTGG	6
63470	AGTTCAAGGGCAAGGCCACATTCACTGCAGATGCATCCTCCAACACAGTCTTCATGCAACTCAGCAGTCTGACAACTGAGGACTCTGCCATCTATTACTGTGCAAGAGGGGATTACGATGTCTGG	1
57648	AGTTCATGGGCAAGGCCACATTCACTGCAGATACATCTTCCAACACAGCCTACATTCAATTCAGCAGCCTGACAACTGAGGACTCTGCCATCTATTACTGTACAAAAGGGGATTACGATGTCTGG	2
67727	AGTTCAAGGGCAAGGCCACATTCACTACAGATACATCCTCCAACACAGCCTACATGCATTTCGGCAGCCTGACAAGTGAGGACTCTGCCGTCTATTACTGTGCAAGATCTGACCATGACTTCTGG	1
63760	AGTTCAAGGGCAAGGCCACATTCACTGCAGATACATCCTCCAACACAGCCTACATGCAACTCAGCAGCCTGACAACTGAGGACTCTGCCATCTATTACTGTTCCCACTACGAGAGGGACTACTGG	1
56634	AGTTCAAGGGCAAGGCCACATTCACTGCAGATACATCCTCCAACACAGCCTACATGCAACTCAGCAGCCTGACAACTGAGGACTCTGCCATCTATTACTGTGCAAGAGGTTACGGGGACTACTGG	3
65139	AGTTCAAGGGCAAGGCCACATTCACTGCAGATACATCCTCCAACACAGCCTACATGCAACTCAGCAGCCTGACAACTGAGGACTCTGCCATCTATTACTGTGCCACTGGCTACTTTGACTACTGG	1
72848	AGTTCAAGGGCAAGGCCACATTCACTGCAGATACATCCTCCAACACAGCCTACATGCAACTCAGCAGCCTGACAACTGAGGACTCTGCCATCTATTACTGTGCAAGAAACCGTATGGACTACTGG	1
70350	CTTTCATATCCAGACTGAGCATCAGCAAGGACAATTCCAAGAGCCAAGTTTTCTTTAAAATGAACAGTCTGCAAGCTGATGACACAGCCATATATTACTGTGCCAGAAATCCTTTTGCTTACTGG	1
59051	CTTTCATATCCAGACTGAGCATCAGCAAGGACAATTCCAAGAGCCAAGTTTTCTTTAAAATGAACAGTCTGCAAGCTGATGACACAGCCATATATTACTGTGCCAGAAATGGACACGATGTCTGG	2
61486	CTCTCAAAAATCGAGTCTCCATCACTCGCGACACATCTAAGAACCAGTTTTTCCTGAACCTGAATTCTGTGACTACTGAGGACACAGCCACATATTACTGTGCAATGGGGATTTTTGACTACTGG	1
58030	CTCTCAAAAATCGAGTCTCCATCACTCGTGACACATCTAAGAACCAGTTTTTCCTGAACTTGAATTCTGTGACTACTGAGGACACAGCCACATATTACTGTGCAATGGGGATTTTTGACTACTGG	2
67876	CTCTCAAAAATCGAGTCTCCATCACTCGTGACACATCTAGGAACCAGTTTTTCCTGAAGTTGAATTCTGTGACTACTGAGGACTCAGCCACTTATTACTGTGCAATGGGAATTTTTGACTACTGG	1
72403	CTGTAAAGGGCCGATTCACCATCTCCAGAGACAATGCCAAGAACACCCTGTACCTGCAAATGAGCCGTCTGAAGTCTGAGGACACAGCCATGTATTACTGTGCAAGACAAAGGTTTGCTTATTGG	1
67569	CAGTGAAGGGCCGATTCACCATCTCCAGAGACAATGCCAAGAACACCCTGTTCCTGCAAATGACCAGTCTGAGGTCTGAGGACACGGCCATGTATTACTGTCTCTACCGCTGGTTTGCTTACTGG	1
72364	CAGTGAAGGGCCGATTCACCATCTCCAGAGACAATGCCAAGAACACCCTGTTCCTGCAAATGACCAGTCTGAGGTCTGAGGACACGGCCATGTATTACTGTGCAAGGTGGGATGGTCTTGTCTGG	1
70343	CAGTGAAGGGCCGATTCACCATCTCCAGAGACAATGCCAAGAACACCCTGTTCCTGCAAATGACCAGTCTGAGGTCTGAGGACACGGCCATGTATTACTGTGCAGCCGAGTCGGGAGCTTACTGG	1
58968	CAGTGAAGGGCCGATTCACCATCTCCAGAGACAATGCCAAGAACACCCTGTTCCTGCAAATGACCAGTCTGAGGTCTGAGGACACGGCCATGTATTACTGTGCAAGGTCTGGGACAAACTACTGG	2
71421	CAGTGAAGGGCCGATTCACCATCTCCAGAGACAATGCCAAGAACACACTGTTCCTGCAAATGACCAGTCTGAGGTCTGAGGACACGGCCATGTGTTACTGTGCAAGGCGAATCTGGGACTACTGG	1
62511	CAGTGAAGGGCCGATTCACCATCTCCAGAGACAATCCCAAGAACACCCTGTTCCTGCAAATGACCAGTCTAAGGTCTGAGGACACGGCCATGTATTACTCTCGCAGTGAAGACTTTGCTTACTGG	1
65958	ATGTAAAGGGCCGATTCACCATCTCCAGAGACAATGCCAAGAACAACCTGTACCTGCAAATGAGCCATCTGAAGTCTGAGGACACAGCCATGTATTACTGTGCCGTTCCCTACTCTGCTTACTGG	1
58355	CTGTGAAAGGGAGTTTCACCATCTCAAGAGATGATTCCAAAAGTAGTGTCTACCTGCAAATGAACAACTTAAGGGCTGAAGACACTGGAATTTATTACTGCACAGAGGACTACTTTGACTACTGG	2
59712	CTGTGAAAGGGAGTTTCACCATCTCAAGAGATGATTCCAAAGGTAGTGTCTATCTGCAAATGAACAACTTAAGGGCTGAAGACACTGGAATTTATTACTGCACAGAGGACTACTTTGACTACTGG	1
60425	CTGTGAGAGGGAGGTTCACCATCTCAAGAGATGATTCCAAAAGTAGTGGCTATTTGCAAATGAACAACTTAAGGGCTGAAGACACTGGAATTTATTACTGCACAGGGAAAGGGATGGACTACTGG	1
59973	CTGTGAAAGGGAGGTTCACCATCTCAAGAGATGATTCCAAAAGTAGTGTCTACCTGCAAATGAACAACTTAAGGGCTGAAGACACTGGAATTTATTACTGCACAGCGGATCTACTACTTTACTGG	1
67654	CTGTGAAAGGGAGGTTCACCATCTCAAGAGATGATTCCAAAAGTAGTGTCTACCTGCAAATGAACAACTTAAGGGCTGAAGACACTGGAATTTATTACTGCACAGGCCGCCACTATGCCTACTGG	1
56626	CTGTGAAAGGGAGGTTCACCATCTCAAGAGATGATTCCAAAAGTAGTGTCTACCTGCAAATGAACAACTTAAGGGCTGAAGACACTGGAATTTATTACTGCACAGGCCAACTAAGGGACTACTGG	3
59468	CTGTGAAAGGGAGGTTCACCATCTCAAGAGATGATTCCAAAAGTAGTGTCTACCTGCAAATGAACAACTTAAGGGCTGAAGACACTGGAATTTATTATTGCACAGGCCTACTTAGGGACTACTGG	1
62048	CTGTGAAAGGGAGGTTCACCATCTCAAGAGATGATTCCAAAAGTAGTGTCTACCTGCAAATGAACAACTTAAGGGCTGAAGACACTGGAATTTATTACTGCACAGGCCTTCTAAGGGACTACTGG	1
66468	CTGTGAAAGGGAGGTTCACCATCTCAAGAGATGATTCCAAAAGTCGTGTCTACCTGCAAATGAACAACTTAAGGGCTGAAGACACTGGAATTTATTATTGCACAGGCCTACTTAGGGACTACTGG	1
58020	CTGTGAAAGGGAGGTTCAGCATCTCCAGAGATGATTCCAAAAGTAGTGTCTTCCTGCAAATGAACAACTTAAGGGCTGAAGACACTGGAATTTATTACTGCACAGGCCTTCTAAGGGACTACTGG	2
61973	CTGTGAAAGGGAGGTTCACCATCTCAAGAGATGATTCCAAAAGTAGTGTCTACCTGCAAATGAACAACTTAAGGGCTGAAGACACTGGAATTTATTACTCCACAGGCCTAGTAAGGGACTACTGG	1
66691	CTGTGAAAGGGAGGTTCACCATCTCAAGAGATGATTCCAAAAGTAGTGTCTACCTGCAAATGAACAACTTAAGGGCTGAAGACACTGGAATTTATTACTGCACAGAGAGGGACGAGGACTACTGG	1
62477	CTGTGAAAGGGAGGTTCACCATCTCAAGAGATGATTCCAAAAGTAGTGTCTACCTGCAAATGAACAACTTAAGGGCTGAAGACACTGGAATTTATTACTGCACAGTTGGTTACGACGCTTACTGG	1
70808	CTGTGAAAGGGAGGTTCACCATCTCAAGAGATGATTCCAAAAGTAGTGTCTACCTGCAAATGAACAACTTAAGGGCTGAAGACACTGGAATTTATTACTGCACCCCCTATGATTTTGACTACTGG	1
60410	CTGTGAAAGGGAGGTTCACCATCTCAAGAGATGATTCCAAAAGTAGTGTCTACCTGCAAATGAACAACTTAAGGGCTGAAGACACTGGAATTTATTACTGCACAGTGGGATTACCAGGCTACTGG	1
60424	CTGTGAAAGGGAGGTTCACCATCTCAAGAGATGATTCCAAAAGTAGTGTCTTCCTGCAAATGAACAACTTAAGGGCTGAAGACACTGGAATGTATTACTGCACAGATGATTACGGCGACTACTGG	1
59900	CTGTGAAAGGGAGGTTCACCATCTCAAGAGATGATTCCAAAAGTAGTGTCTACCTGCAAATGAACAACTTAAGGGCTGAAGACACTGGAATTTATTACTGCACAGGCCGGGGGTTTGCTTACTGG	1
64651	CTGTGAAAGGGAGGTTCACCATCTCAAGAGATGATTCCAAAAGTAGTGTCTACCTGCAAATGAACAACTTAAGGGCTGAAGACACTGGAATTTATTACTGCACAGCTGGGCTCTTTGACTACTGG	1
60238	CTGTGAAAGGGAGGTTCACCATCTCAAGAGATGATTCCAAAAGTAGTGTCTACCTGCAAATGAACAACTTAAGGGCTGAAGACACTGGAATTTATTACTGCACAGGCGAGAGCTTTGACTACTGG	1
56841	CTGTGAAAGGGAGGTTCACCATCTCAAGAGATGATTCCAAAAGTAGTGTCTACCTGCAAATGAACAACTTAAGGGCTGAAGACACTGGAATTTATTACTGCACAGCGGGGTCCGCTCCTTACTGG	3
71316	CTGTGAAGGGGAGGTTCACCGTTTCAAGAGAAGATTCCAAAAGTAGTGTCTACCTGCAAATGAACAATTTAAGGGCTGAAGACACCGGAATTTATTATTGCACAGCGGGGTCCGCTCCCTATTGG	1
69818	CTGTGAAAGGGAGGTTCACCATCTCAAGAGATGATTCCAAAAGTAGTGTCTACCTGCAAATGAACAACTTAAGGGCTGAAGACACTGGAATTTATTACTGCACACGGTGGGACGTCGCTTACTGG	1
67219	CTGTGAAAGGGAGGTTCACCATCTCAAGAGATGATTCCAAAAGTAGTGTCTACCTGCAAATGAACAACTTAAGGGCTGAAGACACTGGAATTTATTACTGCACCCCAACTGGGTTTGACTACTGG	1
62021	CTGTGAAAGGGAGGTTCACCATCTCAAGAGATGATTCCAAAAGAAGTGTCTACCTGCAAATGAACAATTTAAGGGCTGAAGACACTGGAGTTTATTACTGCACAGACTCCCCTTGGGACTACTGG	1
57470	CTGTGAAAGGGAGGTTCACCATCTCAAGAGATGATTCCAAAAGTAGTGTCTACCTGCAAATGAACAGCTTAAGAGCTGAAGACACTGGCATTTATTACTGTTGGGGTCCCTGGTTTGCTTACTGG	2
57737	CTGTGAAAGGGAGGTTCACCATCTCAAGAGATGATTCCAAAAGTAGTGTCTACCTGCAAATGAACAGCTTAAGAGCTGAAGACACTGGCATTTATTACTGTACTCTGGGACCCTTTGCTTACTGG	2
58467	CTGTGAAAGGGAGGTTCACCATCTCAAGAGATGATTCCAAAAGTAGTGTCTACCTGCAAATGAACAGCTTAAGAGCTGAAGACACTGGCATTTATTACTGTACTGCTGGGACCTTTGACTACTGG	2
67190	CTGTGAAAGGGAGGTTCACCATCTCAAGAGATGATTCCAAAAGTAGTGTCTACCTGCAAATGAACAGCTTAAGAGCTGAAGACACTGGCATTTATTACTGTACGGATCTGGGCTTTGACTACTGG	1
70822	CTGTGAAGGGTCGGTTCACCATCTCCAGAGATAATTCCCAAAGCATCCTCTATCTTCAAATGAATGCCCTGAGAGCTGAGGACAGTGCCACTTATTACTGTGCAAGCTATGCTATGGACTGCTGG	1
66944	CTGTGAAGGGTCGGTTCACCATCTCCAGAGATAATTCCCAAAGCATCCTCTATCTTCAAATGAATGCCCTGAGAGCTGAGGACAGTGCCACTTATTACTGTGCAAGCTATGCTATGGACTATTGG	1
67053	CTGTGAAGGGTCGGTTCACCATCTCCAGAGATAATTCCCAAAGCATCCTCTATCTTCAAATGAATGCCCTGAGAGCTGAGGACAGTGCCACTTATTACTGTGGACGGGCCTACTTTGACTACTGG	1
69558	CTGTGAAGGGTCGGTTCACCATCTCCAGAGATAATTCCCAAAGCATCCTCTATCTTCAAATGAATGCCCTGAGAGCTGAGGACAGTGCCACTTATTACTGTGCAAGATATCCCCATGACTACTGG	1
59688	AGTTCAAGGGACGGTTTGCCTTCTCTTTGGAGACCTCTGCCAGCACTGCCTATTTGCAGATCAACAACCTCAAAAATGAGGACACGGCTACATATTTCTGTGTATGGTATCTCTTTGACTACTGG	1
57283	AGTTCAAGGGACGGTTTGCCTTCTCTTTGGAGACCTCTGCCAGCACTGCCTATTTGCAGATCAACAACCTCAAAAATGAGGACACGGCTACATATTTCTGTGTAAAGGGACGGGAGGACTACTGG	2
64584	ACTTCAAGGGACGGTTTGCCTTTTCTTTGGAAACCTCTGCCAGCACTGCCTATTTGCAGATCAACAACCTCAAAAATGAGGACACGGCTACATATTTCTGTGTAAGATGGGACTTTGACTACTGG	1
57697	ACTTCAAGGGACGGTTTGCCCTCTCTTTGGAAACCTCTGCCAGCACTGCCTATTTGCAGATCAACAACCTCAAAAATGAGGACACGGCTACATATTTCTGTGCAAGAGGTAGTGAGGACTACTGG	2
63897	ACTTCAAGGGGCGGTTTGCCTTCTCTTTGGAAACCTCTGCCAGCACTGCCTATTTGCAGATCAACAACCTCAAAAATGAGGACACGGCTACATATTTCTGTGCAAGAGGTAGTGAGGACTGCTGG	1
67334	ACTTCAAGGGACGGTTTGCCTTCTCTTTGGAAACCTCTGCCAGTACTGCCTATTTGCAGATCAACAACCTCAAAAATGAGGACACGGCTATATATTTCTGTGTAAGAGGTAGTGAGGACTACTGG	1
56113	ACTTCAAGGGACGGTTTGCCTTCTCTTTGGAAACCTCTGCCAGCACTGCCTATTTGCAGATCAACAACCTCAAAAATGAGGACACGGCTACATATTTCTGTGCAAGAGGTAGTGAGGACTACTGG	6
71794	ACTTCAAGGGACGGTTTGCCTTCTCTTTGGAAACCTCTGCCAGCACTGCCTATTTGCAGATCAACAACCTCAAAAATGAGGACACGGCTACATATTTCTGTGCAAGAGAACAGTTTGCTTACTGG	1
71670	ACTTCAAGGGACGGTTTGCCTTCTCTTTGGAAACCTCTGCCAGCACTGCCTATTTACAGATAAGCAACCTCAAAAATGAGGACACGGCTACGTATTTCTGTGCGAGGTCTGGTTTTGCTTACTGG	1
67324	CAGTGAAAGACAGATTCACCATCTCCAGAGATGATTCAGAAAGCATGCTCTATCTGCAAATGAACAACTTGAAAACTGAGGACACAGCCATGTATTACTGTGTAACTGGGTACTTTGACTACTGG	1
66714	CTGTGAAAGGCAGATTCGCCATTTCAAGAGATGATTCAAAAAGCAGTGTCTACCTAGAGATGAACAGATTAAGAGAGGAAGACACTGCCACTTATTTTTGTAGTTGGGGGACTATGGACTACTGG	1
66595	CTGTGAAAGGCAGATTCGCCATTTCAAGAGATGATTCAAAAAGCAGTGTCTACCTAGAGATGAACAGATTAAGAGAGGAAGACACTGCCACTTATTTTTGTAGTAGGGGGACTATGGACTACTGG	1
68087	AGTTCCAGGGCAAGGCCACTATGACTGCAGACACATCCTCCAACACAGCCTACCTGCAGCTCAGCAGCCTGACATCTGAGGACACTGCCGTCTATTACTGTTTTACTACGCTTGGAGACTACTGG	1
63119	AGTTCCAGGGCAAGGCCACTATAACTTCAGACACATCCTCCAACACAGCCTACCTGCAGCTCAGCAACCTGACATCTCAGGACACTGCCGTCTATTACTGTGCCGTTGCTGGGACGGACTACTGG	1
57833	AATTCCAGGGCAAGGCCACTATAACAGCAGACACATCCTCCAACACAGCCTACCTGCAGCTCAGCAGCCTGACATCTGAGGACACTGCCGTCTATTACTGTGCTAGAGACTATGGGGACTACTGG	2
72905	AATTCCAGGGCAAGGCCACTATAACAGCAGACACATCCTCCAACACAGCCTACCTGCAGCTCAGCAGCCTGACATCTGAGGACACTGCCGTCTATTACTGTGTCTATGATTATGGGGGCTACTGG	1
72296	AATTCCAGGGCAAGGCCACTATAACAGCAGACACATCCTCCAACACAGCCTACCTGCAGCTCAGCAGCCTGACATCTGAGGACACTGCCGTCTATTACTGTGCTAGATCGGCGTTTGCTTACTGG	1
65164	AATTCCAGGGCAAGGCCACTATAACAGCAGACACATCCTCCAACACAGCCTACCTGCAGCTCAGCAGCCTGACATCTGAGGACACTGCCGTCTATTACTGTGCTAGAGAAGGTATGGACTACTGG	1
61115	AATTCCAGGGCAAGGCCACTATAACAGCAGACACATCCTCCAACACAGCCTACCTGCAGCTCAGCAGCCTGACATCTGAGGACACTGCCGTCTATTACTGTGCTAGATCGGGGGGGGACTACTGG	1
57692	AGTTCCAGGGCAAGGCCACTATAACTGCAGACACATCCTCCAACACAGCCTACCTGCAGCTCAGCAGCCTGACATCTGAGGACACTGCCATCTATTACTGTGTCTCAACTGGGTTTGACTACTGG	2
57059	TCATGGGCAAGGCCACATTCTCTGTAGACCGGTCCTCCAGCACAGTGTATATGGTGTTGAACAGCCTGACATCTGAGGACCCTGGAATCTATTACTGTGGAGCGGGGTCTACTATGGACTACTGG	3
59431	TCATGGGCAAGGCCACATTCTCTGTAGACCGGTCCTCCAGTACAGTGTATATGGTGTTGAACAGCCTGACATCTGAGGACCCTGGAATCTATTACTGTGGAGCGGGGTCTACTATGGACTACTGG	1
59535	TCATGGGCAAGGCCACATTCTCTGTAGACCGGTCCTCCAGGACAGTGTATATGGTGTTGAACAGCCTGACATCTGAGGACCCTGGAATCTATTACTGTGGAGCGGGGTCTACTATGGACTACTGG	1
57591	TCATGGGCAAGGCCACATTCTCTGTAGACCGGTCCTCCAGCACAGTGTATATGGTGTTGAACAGCCTGACATCTGAGGACCCTGGAATCTATTACTGTGGCGCGGGGTCTACTATGGACTACTGG	2
63970	TCATGGGCAAGGCCACATTCTCTGTAGACCGGTCCTCCAGCACGGTGTATATGGTGTTGAACAGCCTGACATCTGAGGACCCTGGAATCTATTACTGTGGCGCGGGGTCTACTATGGACTACTGG	1
67250	TCATGGGCAAGGCCACATTCTCTGTAGACCGGTCCTCCAGTACAGTTTATATGGTGTTGAACAGCCTGACATCTGAGGACCCTGGAATCTATTACTGTGGAGCGGGGTCTACTATGGACTACTGG	1
58775	TCATGGACAAGGCCACATTCTCTGTAGACCGGTCCTCCAGTACATTTTATATGGTGTTGAACAGCCTAACATCTGAGGACCCCGCTGTCTATTACTGTGGAACGGGGTATGCTTTGGACTACTGG	2
57895	TCATGGACAAGGCCACATTCTCTGTAGACCGGTCCTCCAGTACATTTTATATGGTGTTGAACAGCCTAACATCTGAGGACCCTGCTGTCTATTATTGTGGAACGGGGTATGCTTTGGACTACTGG	2
62014	TCATGGACAAGGCCACATTCTCTGTAGACCGGTCCTCCAGTACATTTTATATGGTGTTGAACAGCCTAACATCTGAGGACCCCGCTGTCTATTACTGTGGAACGGGGTATACTTTGGACTACTGG	1
61051	TCAAGGGCAAGGCCACACTGACTGTAGACAAATCCTCCAGCACAGCCTACATGCAGCTCAGCAGCCTGACATCTGAAGACTCTGCGGTCTATTTCTGTGCAAGAACGGAGGTTTTTGACTACTGG	1
67121	TCAAGGGCAAGGCCTCACTGACTGTAGACACATCCTCCAACACAGCCTACATGCAGCTCAACGGCCTGACATCTGAAGACTCTGCGGACTATTGCTGTGCGAAAGACTGGTATTTCGATGTCTGG	1
58730	TCAAGGGCAAGGCCACACTGACTGTAGACAAATCCTCCAGCACAGCCTACATGCAGCTCAGCAGCCTGACATCTGAAGACTCTGCGGTCTATTTCTGTGCAAGAGTGGGGACTTTTGACTACTGG	2
65850	TCAAGGGCAAGGCCATACTGACTGCAGACAAATCCTCCAGCACAGCCTACATGGAGCTCCGCAGCCTGACATCTGAGGACTCTGCCGTCTATTACTGTACAAGAGACTACGGTATTGACTACTGG	1
66698	TCAAGGGCAAGGCCATACTGACTGCAGACAAATCCTCCAGCACAGCCTACATGGAGCTCCGCAGCCTGACATCTGAGGACTCTGCCGTCTATTACTGTACGAGTGGTTACTCCTTTGCTTACTGG	1
61294	TCAAGGGCAAGGCCATACTGACTGCAGACAAATCCTCCAGCACAGCCTACATGGAGCTCCGCAGCCTGACATCTGAGGACTCTGCCGTCTATTACTGTACAAGATGGCCTCCTATGGACTACTGG	1
55939	TCAAGGGCAAGGCCATACTGACTGCAGACAAATCCTCCAGCACAGCCTACATGGAGCTCCGCAGCCTGACATCTGAGGACTCTGCCGTCTATTACTGTTTCAACTGGTCCTGGTTTGCTTACTGG	11
57547	TCAAGGGCAAGGCCATGCTGACTGCAGACAAATCCTCCAGCACAGCCTACATGGAGCTCCGCAGCCTGACATCTGAGGACTCTGCCGTCTATTACTGTTTCAACTGGTCCTGGTTTGCTTACTGG	2
65992	TCAAGGGCAAGGCCATACTGACTGCAGACACATCCTCCAGCACAGCCTACATGGAGCTCCGCAGCCTGACATCTGAGGACTCTGCCGTCTATTACTGTTTCAACTGGTCCTGGTTTGCTTACTGG	1
67644	TCAAGGTCAAGGCCATACTGACTGCAGACAAATCCTCCAGCACAGCCTACATGGAGCTCCGCAGCCTGACATCTGAGGACTCTGCCGTCTATTACTGTTTCAACTGGTCCTGGTTTGCTTACTGG	1
56570	TCAAGGGCAAGGCCATACTGACTGCAGACAAATCCTCCAGCACAGCCTACATGGAGCTCCGCAGCCTGACATCTGAGGACTCTGCCGTCTATTACTGTACAAGGCCACTACGGTTTGCTTACTGG	4
63733	TCAAGGGCAAGGCCATACTGACTGCAGACAAATCCTCCAGCACAGCCTACATGGAGCTCCGCAGCCTGACATCTGAGGACTCTGCCGTCTATTACTGTACAAGGCCACTATGGTTTGCTTACTGG	1
58662	TCAAGGGCAAGGCCATACTGACTGCAGACAAATCCTCCAGCACAGCCTACATGGAGCTCCGCAGCCTGACATCTGAGGACTCTGCCGTCTATTACTGTACAAGGGCCCCTTACTTTGACTACTGG	2
70339	TCAAGGGCAAGGCCACATTGACTGTAGACAAGTCCTCCAGCACAGCCTACATGGAGCTCCGCAGCCTGACATCTGAGGACACTGCAGTCTATTACTGTGCAAGAGCTACCTACTTTGACTACTGG	1
63611	TCAAGGGCAAGGCCACATTGACTGTAGACAAGTCCTCCAGCACAGCCTACATGGAGCTCCGCAGCCTGACATCTGAGGACACTGCAGTCTATTACTGTGCAAGAGGAGAACTTTTTGACTACTGG	1
71284	TCAAGGGCAAGGCCACATTGACTGTAGACAAGTCCTCCAGCACAGCCTACATGGAGCTCCGCAGCCTGACATCTGAGGACACTGCAGTCTATTACTGTGCAAGAGGGGACTGGTTTGCTTACTGG	1
61183	TCAAGGGCAAGGCCACATTGACTGTAGACAAGTCCTCCAGCACAGCCTACATGGAGCTCCGCAGCCTGACATCTGAGGACACTGCAGTCTATTACTGTGCAAGGGCTGGGACGATGGACTACTGG	1
68118	TCAAGGGCAAGGCCACATTGACTGTTGACAAGTCCTCCAGCACAGCCTACATGGAGCTCAACAGCCTGACATCTGAGGACTCTGCAGTCTATTACTGTGCAAGACACTACGAGCTTGCTTACTGG	1
72949	TCAAGGGCAAGGCCACATTGACTGTTGACAAGTCCTCCAGCACAGCCTACATGGAGCTCAACAGCCTGACATCTGAGGACTCTGCAGTCTATTACTGTACAAGACACTACGAGCTTGCTTACTGG	1
60388	TCAAGGGCAAGGCCACATTGACTGTTGACAAGTCCTCCAGCACAGCCTACATGGAGCTCAACAGCCTGACATCTGAGGACTCTGCAGTCTATTACTGCTCCTATGCTTACTCCCTTGCTTACTGG	1
55807	TCAAGGGCAAGGCCACATTGACTGTTGACAAGTCCTCCAGCACAGCCTACATGGAGCTCAACAGCCTGACATCTGAGGACTCTGCAGTCTATTACTGTGCAAGAGACTACGAGCTTGCTTACTGG	66
56372	TCAAGGGCAAGGCCACATTGACTGTTGACAAGTCCTCCAGCACAGCCTACATGGAGCTCAACAGCCTGACATCTGAGGACTCTGCAGTCTATTACTGTGCAAGAGACTACGAACTTGCTTACTGG	4
58264	TCAAGGGCAAGGCCACATTGACTGTTGACAAGTCCTCCAGCACAGCCTACATGGAGCTCAACAGGCTGACATCTGAGGACTCTGCAGTCTATTACTGTGCAAGAGACTACGAGCTTGCTTACTGG	2
58635	TCAAGGGCAAGGCCACATTGACTGTTGACAAGTCCTCCAGCACAGCCTACATGGAGCTCAACAGCCTGACATCTGAGGACTCTGCAGTCTATTACTGTGCACGAGACTACGAGCTTGCTTACTGG	2
61261	TCAAGGGCAAGGCCACATTGACTGTTGACAAGTCCTCCAGCACAGCCTACATGGAGCTCAACAGCCTGACATCTGAGGACTCTGCAGTCTACCACTGTGCAAGAGACTACGAGCTTGCTTACTGG	1
61409	TCAAGGGCAAGGCCGCATTGACTGTTGACAAGTCTTCCAGCACAGCCTACATGGAGCTCAACAGCCTGACATCTGAGGACTCTGCAGTCTATTACTGTGCAAGAGACTACGAGCTTGCTTACTGG	1
62759	TCAAGGGCAAGGCCACATTGACTGTTGACAAGTCCTCTAGCACAGCTTACATGGAGCTCAACAGCCTGACATCTGAGGACTCTGCAGTCTATTACTGTGCAAGAGACTACGAGCTTGCTTACTGG	1
63650	TCAAGGGCAAGGCCACATTGGCTGTTGACAAGTCCTCCAGCACAGCCTACATGGAGCTCAGCAGCCTGACATCTGAGGACTCTGCAGTCTATTACTGTGCAAGTGACTACGAGCTTTCTTACTGG	1
63858	TCAAGGGCAAGGCCACATTGACTGTTGGCAAGTCCTCCAGCGCAGCCTACATGGAGCTCAACAGCCTGACATCTGAGGACTCTGCAGTCTATTACTGTGCAAGAGACTACGAGCTTGCTTACTGG	1
65499	TCAAGGGCAAGGCCACATTGACTGTTGACAAGTCCTCCAACACAGCCTACGTGGAGCTCAACAGCCTGACATCTGAGGACTCTGCAGTCTATTACTGTGCAAGAGACTACGAGCTTGCTTACTGG	1
66113	TCAAGGGCAAGGCCACATTGACTGTTGACAAGTCCTCCAGGACAGCCTACATGGAGCTCAACAGCCTGACATCTGAGGACTCTTCAGTCTATTACTGTGCAAGAGACTACGAGCTTGCTTACTGG	1
68340	TCAAGGGCAAGGCCACATTGACTGTTGACAAGTCCTCCAGCACTGCCTACATGGAGCTCAACAGCCTGACATCTGAGGACTCTGCAGTCTATTACTGTGCAAGAGACTACGAGCTTGCTTACTGG	1
69350	TCAAGGGCAAGGCCACATTGACTGTTGACAAGTCCTCCAGCACAGCCTACATGGAACTCAACAGCCTGACATCTGAGGACTCTGCAGTCTATTTCTGTGCAAGAGACTCCGAGCTTGCTTACTGG	1
72858	TCAAGGGCAAGGCCACATTGACTGTTGACAAGTCCTCCAGCACAGCCTACATGGAGCTCAACAGTCTGACATCTGAGGACTCTGCAGTCTATAACTGTGCAAGAGACTACGAGCTTGCTCACTGG	1
72926	TCAAGGACAAGGCCACATTGACTGTTGACAAGTCCTCCAGCACAGCCTACATGGAGCTCAACAGCCTGACATCTGAGGACTCTGCAGTCTATTACTGTGCAAGAGACTACGAGCTTGCTTACTGG	1
72963	GCAAGGGCAAGGCCACATTGACTGTTGACAAGTCCTCCAGCACAGCCTACATGGAGCTCAACAGCCTGACATCTGAGGACTCTGCAGTCTATTACTGTGCAAGAGACTACGAGCTTGCTTACTGG	1
56343	TCAAGGGCAAGGCCACATTGACTGTTGACAAGTCCTCCAGCACAGCCTACATGGAGCTCAACAGCCTGACATCTGAGGACTCTCCAGTCTATTACTGTGCAAGAGACTACGAACTTACTTACTGG	4
67792	TCAGGGGCAAGGCCACATTGACTGTTGACAAGTCGTCCAGCACAGCCTACATGGAGCTCAACAGCCTGACATCTGAGGACTCTGTAGTCTATTATTGTGCAAGAGACTACGAACTTACTTACTGG	1
63739	TCAAGGACAAGGCCACATTGACTGTTGACAAGTCCTCCAGCACAGCCTACATGGAGCTCAACAGCCTGACATCTGAGGACTCTGCAGTCTATTACTGTGCAAGAGACTACGAGCTTGTTTACTGG	1
70629	TCAAGGACAAGGCCACATTGACTGTTGACAAGTCCTCCAGCACAGCCTACATGGAACTCAACAGCCTGACATCTGAGGACTCTGCAGTCTATTACTGTACAAGAGACTACGAGCTTGCTTACTGG	1
55834	TCAAGGGCAAGGCCACATTGACTGTTGACAAGTCCTCCAGCACAGCCTACATGGAGCTCAACAGCCTGACATCTGAGGACTCTGCAGTCTATTACTGCTCCTATGATTACTCCCTTGCTTACTGG	26
56994	TCAAGGGCAAGGCCACATTGACTGTTGACAAGTCCTCCAGCACAGCCTACATGGAGCTCAACAGCCTGACATCTGAGGACTCTGCAGTCTATTACTGCTCCTATGATTACTCCCTTCCTTACTGG	3
59103	TCAAGGGCAAGGCCACATTGACTGTTGACAAGTCCTCCAGCACAGCCTACATGGAGCTCAGCAGCCTGACATCTGAGGACTCTGCAGTCTATTACTGCTCCTATGATTACTCCCTTGCTTACTGG	2
61498	TCAAGGGCAACGCCACATGGGCTGTTGACAAGTCCTCCAGCACAGCCTACATGGAGCTCAACAGCCTGACATCTGAGGACTCTGCAGTCTATTACTGCTCCTATGATTACTCCCTTGCTTACTGG	1
67517	TCAAGGGCAAGGCCACGTTGACTGTTGACAAGTCCTCCAGCACAGCCTACATGGAGCTCAACAGCCTGACATCTGAGGACTCTGCAGTCTATTACTGCTCCTATGATTACTCCCTTGCTTACTGG	1
70606	TCAAGGGCAAGGCCACATTGACTGTTGACAAGTCCTCCAGCACAGCCAACATGGAGCTCAACAGCCTGACATCTGAGGACTCTGCAGTCTATTACTGCTCCTATGATTACTTCCTTGCTTACTGG	1
72957	TCAAGGGCAAGGCCAAATTGACTGTTGACAAGTCCTCCAGCACAGCCTACATGGAGCTCAACAGCCTGACATCTGAGGACTCTGCAGTCTATTACTGCTCCTATGATTACTCCCTTGCTTACTGG	1
56048	TCAAGGGCAAGGCCACATTGACTGTTGACAAGTCCTCCAGCACAGCCTCCATGGAGCTCAACAGCCTGACATCTGAGGACTCTGCAGTCTATTACTGCTCCTATGATTACTCCCTTGTCTACTGG	7
68152	TCAAGGGCAAGGCCACATTGACTGTTGACAAGTCCTCCAGCACAGCCTACATGGAGCTCAACAGCCTGACATCTGAGGACTCTGCAGTCTATTACTGTGCAAGAGCTGGGAGTGTTGACTACTGG	1
67529	TCAGGGGCAAGGCCACATTGACTGTTGACAAATCCTCTAGCACAGCCCACCTGGAACTCCGGGGCCTGACATCTGAAGACTCTGCAGTCTATTATTGTGCAAGTTACTATGAAGAGGGTTACTGG	1
71555	TCAGGGGCAAGGCCACATTGACTGTAGACAAATCCTCTAGCACAGCCCACCTGGAACTCCGGAGCCTGACATCTGGGGACTCTGCAGTCTATTATTGTGCTAGCTACTATGAAGAGGGTTACTGG	1
63734	TCAAGGGCAAGGCCACATTGACTGTAAACAAGTCCTCCAGCACAGCCTACATGGAGCTCCGCAGCCTGACATCGGAGGATTCTGCAGTCTATTACTGTGGGAGTAACTCCCCCTTTGACTACTGG	1
66718	TCAAGGGCAAGGCCACATTGACTGTAAACAAGTCCTCCAGCACAGCCTACATGGAGCTCCGCAGCCTGACATCGGAGGATTCTGCAGTCTATTACTGTGCAAGGGACCTCTACTTTGACTACTGG	1
69765	TCAAGGGCAAGGCCACATTGACTGTAAACAAGTCCTCCAGCACAGCCTACATGGAGCTCCGCAGCCTGACATCGGAGGATTCTGCAGTCTATTACTGTGCAAGCTCCAACTGGGACGACTACTGG	1
60500	TCAAGGGCAAGGCCACATTGACTGTAGACAAGTCCTCCAGCACAGCCTACATGGAGCTCCGCAGCCTGACATCTGAGGACTCTGCAGTCTATTACTGTGCAAGTAACTACGGCTTTGACTACTGG	1
66066	TCAAGGGCAAGGCCACATTGACTGTAGACAAGTCCTCCAGCACAGCCTACATGGAGCTCCGCAGCCTGACATCTGAGGACTCTGCAGTCTATTACTGTGCAAGAAGGGACGGTAGTTCTTACTGG	1
56196	TCAAGGGCAAGGCCACATTGACTGTAGACAAGTCCTCCAGCACAGCCTACATGGAGCTCCGCAGCCTGACATCTGAGGACTCTGCAGTCTATTACTGTGCAAGAAGGTGGTTGTTTGCTTACTGG	5
64646	TCAAGGGCAAGGCCACATTGACTGTAGACAAGTCCTCCAGCACAGCCTACATGGAGCTCCGCAGCCTGACATCTGAGGACTCTGCAGTCTATTACTGTGCAAGAGGGGGTAACCTTGCTTACTGG	1
69953	TCAAGGGCAAGGCCACATTGACTGTAGACAAGTCCTCCAGCACAGCCTACATGGAGCTCCGCAGCCTGACATCTGAGGACTCTGCAGTCTATTACTGTGTCTATGGTAGGGAGTTTGCTTACTGG	1
60579	TCAAGGGCAAGGCCACATTGACTGTAGACAAGTCCTCCAGCACAGCCTACATGGAACTCCGCAGCCTGACATCTGAGGACTCTGCAGTCTATTACTGTGCCCCTACTATGGGGTTTACTTACTGG	1
61438	TCAAGGGCAAGGCCACATTGACTGTAGACAAGTCCTCCAGCACAGCCTACATGGAGCTCCGCAGCCTGACATCTGAGGACTCTGCGGTCTATTTCTGTGCAAAGGGGGACTACGGGGACTACTGG	1
61713	TCAAGGGCAAGGCCACATTGACTGTAGACAAGTCCTCCAGCACAGCCTACATGGAGCTCCGCAGCCTGACATCTGAGGACTCTGCAGTCTATTACTGTGCAGCTGGGTCCTCCTTTGACTACTGG	1
65761	TCAAGGGCAAGGCCACATTGACTGTAGACAAGTCCTCCAGCACAGCCTACATGGAGCTCCGCAGCCTGACATCTGAGGACTCTGCAGTCTATTACTGTGCAAGCTATGATTACGGTGCTTACTGG	1
63740	TCAAGGGCAAGGCCACATTGACTGTAGACAAGTCCTCCAGCACAGCCTACATGGAGCTCCGCAGCCTGACATCTGAGGACTCTGCAGTCTATTACTGTGTTTATAGTAACTACGGTGCTTACTGG	1
63238	TCAAGGGCAAGGCCACATTGACTGTAGACAAGTCCTCCAGCACAGCCTACATGGAGCTCCGCAGCCTGACATCTGAGGACTCTGCAGTCTATTACTGTGCAAGAGACAGCTCGGTTGCTTACTGG	1
66653	TCAAGGACAAGTTCACATTGAGTGTCGACAGGTCGTCCAATTCAGCCTACATGGAACTCCGCAGCCTGACATCTGAGGACTCTGCAGTCTATTTCTGTTCAAGAGGGGGAATCTTTGACTTCTGG	1
62289	TCAAGGACAAGGCCACATTGACTGTTGACAAGTCCTCCAGCACAGCCTCCATGGAGCTCCGCAGCCTGACATCTGAGGACTCTGCAGTCTATTACTGTGCAAGATTGGGGGCTATGGACTACTGG	1
66122	TCAAGGGCAAGGCCACATTGACTGTAGACAAGTCCTCCAGCACAGCCTACATGGAGCTCCGCAGCCTGACATCTGAGGACTCTGCAGTCTATTACTGTGCAGTCCCGACCTGGTTTGCTTACTGG	1
60555	TCAAGGGCAAGGCCACATTGACTGTAGACAAGTCCTCCAGCACAGCCTACATGGAGCTCCGCAGCCTGACATCTGAGGACTCTGCAGTCTATTACTGTGCAAGAAGACTCCCCTTTGCTTACTGG	1
68431	TCAAGGGCAAGGCCACATTGACTGTAGACAAGTCCTCTAGCACAGCCTACATGGAGCTCCGCAGCCTGACATCTGAGGACTCTGCAGTCTATTACTGTGCAAGAGACTACGAGCTTGCTTACTGG	1
63754	TCAAGGGCAAGGCCACATTGACTGTAGACACATCCTCCAGCACAGCCTACATGGAGCTAAACAGCCTGACTTCTGAGGACTCTGCGGTCTATTACTGTGCAATTATGGTTACGAGTGCTTACTGG	1
70676	TCAAGGGCAAGGCCACATTGACTGTGGACCAATCTTCCAGCACAGCCTACATGCAGCTCAACAGCCTGACATCTGAGGACTCTGCAGTCTATTACTGTGCAAGATTTGGTAACTACCCCTACTGG	1
69177	TCAAGGGCAAGGCCACATTGACTGTAGACCAATCTTCCAGCACTGCCTACATGCAGCTCAACAGCCTGACATCTGAGGACTCTGCAGTCTATTACTGTTCAAAGGGGGATGGTCTTGACTTCTGG	1
69230	TCCAGGGCAAGGCCACATTGACTGTAGACCAATATACCAGTACAGTCTTCATACAGGTCAACACCCTGACATCTGAAGACTCTGCAGTCTATTACTGTGCAAAACTCCTTTTCCTGGACTACTGG	1
56115	TCCAGGGCAAGGCCACATTGACTGTAGACCAATATTCCAGTACAGTCTTCATACAGGTCAACACCCTGACATCTGAAGACTCTGCAGTCTATTACTGTGCAAAACTCCTTTTCCTGGACTACTGG	6
68102	TCAAGGACAAGGCCACATTGACTGCAGACAAATCCTCCAGCACAGCCTACATGCAACTGAGCAGCCTGACATCTGAGGACTCTGCAGTCTATTACTGTGCAAGTCGAGAGACTTTTGACTACTGG	1
68057	TCAAGGACAAGGCCACATTGACTGCAGACAAATCCTCCAGCACAGCCTACATGCAACTGAGCAGCCTGACATCTGAGGACTCTGCAGTCTATTACTGTGCAAGAAACTGGGGGTTTGACTACTGG	1
68158	TCAAGGACAAGGCCACATTGACTGCAGACAAATTTTCCAGCACAGCCTATATGCAGCTGAGCAGCCTGACATCTGAGGACTCTGCAGTCTATTTCTGTGCAAGGAACTGGGTACGGGATGTCTGG	1
56248	TCAAGGCCAAGGCCACATTGACTGTAGACAAATCCTCCAGCACAGCCTACATGCAGCTCAAGAGCCTGACATCTGAGGACTCTGCAGTCTATTACTGTGCAAGAAAAGTGACTATGGACTACTGG	5
56566	TCAAGGCCAAGGCCACATTGACTGTAGACAAATCCTCCAGCACAGCCTATATGGAGCTCAGGAGCCTGACATCTGAGGACTCTGCAGTCTATTATTGTACAAGAAAAGTGACTATGGACTACTGG	4
72772	TCAAGGCCAAGGCCACATTGACTGTAGACAAATCCTCCAGCACAGCCTACATGCAGCTCAAGAGCCTGACATCTGAGGACTCTGCAGTCTATTACTGTGCAAGAGGGAGGTACTTCGATGTCTGG	1
56880	TCAAGGCCAAGGCCACATTGACTGTAGACAAATCCTCCAGCACAGCCTACATGCAGCTCAAGAGCCTGACATCTGAGGACTCTGCAGTCTATTACTGTGCAAGGGGGAGGTACTTCGATGTCTGG	3
57403	TCAAGGGCAAGGCCACATTGACTGTAGAAAAATCCTCTAGCACAGTCTACTTGGAGCTCAGCCGATTAACATCTGATGACTCTGCTGTTTATTACTGTGCAAGGGGCTCTTACTTTGACTACTGG	2
55954	TCAAGGGCAAGGCCACATTGACTGTAGACACATCCTCCAGCACAGCCTACATGCAGCTCAGCAGCCTGACATCTGAGGACTCTGCGGTCTATTACTGTGCAAGTGAGGGCAGTAGCGACTACTGG	10
61301	TCAAGGGCAAGGCCACATTGACTGTAGACACATCCTCCAACACAGCCTACATGCAGCTCAGCAGCCTGACATCTGAGGACTCTGCGGTCTATTACTGTGCAAGTGAGGGCAGTAGCGACTACTGG	1
63232	TCAAGGGCAAGGCCACATTGACTGTTGACACATCCTCCAGCACAGCCTACATGCAGCTCAGCAGCCTGACATCTGAGGACTCTGCGGTCTATTACTGTGCAAGTGAGGGCAGTAGCGACTACTGG	1
65996	TCAAGGGCAAGGCCACATTGACTGTAGACACATCCTCCAGCACAGCCTACATGCAGCTCAGCAGCCTGACATCTGAGGACTCTGCGGTCTATTACTGTTCAACTGAGGGCAGTAGCGACTACTGG	1
69698	TCAAGGGCAAGGCCACATTGACTGTAGACACATCCTCCAGCACAGCCTACATGCAGCTCAGCAGCCTGACATCTGAGGACTCTGCGGTCTATTACTGTGCAAGTGAGGGCAGTAGCGACTCCTGG	1
70495	TCAAGGGCAAGGCCACATTGACTGTAGACACATCCTCCAGCACAGCCTACATGCAGCTCAGCAGCCTGACATCTGAGGACTCTGCGGTCTATTACTGTGCAAGTGAGGACAGTAGCGACTACTGG	1
71419	TCAGGGGCAAGGCCACATTGACTGTAGACACATCCTCCAGCACAGCCTACATGCAGCTCAGCAGCCTGACATCTGAGGACTCTGCGGTCTATTACTGTGCAAGTGAGGGCAGTAGCGACTACTGG	1
57605	TCAAGGGCAAGGCCACATTGACTGTAGACACATCCTCCAGCACAGCCTACATGCAGCTCAGCAGCCTGACATCTGAGGACTCTGCGGTCTATTACTGTGCATATGAGGCCAGTAGCGACTACTGG	2
65214	TCAAGGGCAAGGCCACATTGACTGTAGACACATCCTCCAGCACAGCCTACATGCAGCTCAGCAGCCTGACATCTGAGGACTCTGCGGTCTATTACTGTGCAAGTGAGGTCAGTAGCGACTACTGG	1
70131	TCAAGGGCAAGGCCACATTGACTGTAGACACATCCTCCAGCACAGCCTACATGCAGCTCAGCAGCCTGACATCTGAGGACTCTGCGGTCTATTACTGTGCAAGTATTACTAGATTTGACTACTGG	1
60174	TCAAGGGCAAGGCCACATTGACTGTAGACACATCCTCCAGCACAGCCTACATGCAGCTCAGCAGCCTGACATCTGAGGACTCTGCGGTCTATTACTGTGCAAGTGAGGACATTAGCGACTACTGG	1
58192	TCAAGGGCAAGGCCACAATGACTGTAGACACATCCTCCAGCACAGCCTATATGCAGCTCAGCAGCCTGACATCTGAGGACTCTGCGGTCTATTACTGTGCGAAAGACTGGTACTTCGATGTCTGG	2
57218	TCAAGGACAAGGCCACATTGACTGTAGACACATCCTCCAACACAGTCTATATGCAACTCAGCAGCCTGACATCTGAGGACTCTGCGGTCTATTACTGTGCGAAAGACTGGTACTTCGATGTCTGG	3
58269	TCAAGGGCAAGGCCACATTGACCGTAGACACATCCTCCAGCACAGTCTATATGCAACTCAGCAGCCTGACATCTGAGGACTCTGCGGTCTATTACTGTGCGAAAGACTGGTACTTCGATGTCTGG	2
59198	TCAAGGACAAGGCCACATTGACTGTAGACACATCCTCCAGCACAGTCTATATGCAACCCAGCAGCCTGACATCTGAGGACTCTGCGGTCTATTACTGTGCGAAAGACTGGTGCTTCGATGTCTGG	1
55924	TCAAGGACAAGGCCACATTGACTGTAGACACATCCTCCAGCACAGTCTATATGCAACTCAGCAGCCTGACATCTGAGGACTCTGCGGTCTATTACTGTGCGAAAGACTGGTACTTCGATGTCTGG	12
56184	TCAAGGGCAAGGCCACAATGACTGTAGACACATCCTCCAGCACAGCCTATATGCAGCTCAGCAGCCTGACATCTGAGGACTCTGCGGTCTATTACTGTGCGAAAGACTGGTATTTCGATGTCTGG	5
59190	TCAAGGGCAAGGCCACATTGACTGTAGACACATCCTCCAGCACAGCCTATATGCAGCTCAGCAGCCTGACATCTGAGGACTCTGCGGTCTATCTCTGTGCAAGAAGTGGGTACTTCGATGTCTGG	1
59228	TCAAGGACAAGGTCACATTGACTGTAGACACGTCCTCCAGCACAGCCTACATGCATCTCATCAGACTGACATCTGAGGACTCTGCGGTCTTTTACTGTGCGAAAGACTGGTATTTCGATGTCTGG	1
69627	TCAAGGGCAAGGCCTCACTGACTGTAGACACATTGTCCAACACAGCCTACATGCAACTCAACAGCCTGACATCTGAGGACTCTGCGGTCTATTACTGTGCGAAAGACTGGTATTTCGATGTCTGG	1
63533	TCAAGGGCAAGGCCACATTGACTGTAGACACATCCTCCAGCACAGCCTACATGCAGCTCAGCAGCCTGACATCTGAGGACTCTGCGGTCTATTACTGTGCAAGAGTGTATGGTAACCACTACTGG	1
70403	TCAAGGGCAAGGCCACATTGACTGTAGACACATCCTCCAGCACAGCCTACATGCAGCTCAGCAGCCTGACATCTGAGGACTCTGCGGTCTATTACTGTGCACTTTACGACGGGTTTGCTTACTGG	1
71792	TCAAGGGCAAGGCCACATTGACTGTAGACACATCCTCCAGCACAGCCTACATGCAGCTCAGCAGCCTGACATCTGAGGACTCTGCGGTCTATTACTGTGCAAGATGGGGACGTTTTGACTACTGG	1
61424	TCAAGGACAAGGCCACAATGACTGTAGACACATCCTCCAGTACAGCCTATATGCAGCTCAGCAGCCTGACATCTGAGGACTCTGCGGTCTATTACTGTGCGAAGGACTGGTACTTCGATGTCTGG	1
67864	TCAAGGACAAGGCCACACTGACTATAGACACATCCTCCAGCACAGCCTACATGCAGCTCAGCAGCCTGACATCTGAGGACTCTGCGGTCTATTACTGTGCAAGAAGGGGCTATGAGGACTACTGG	1
72519	TCAAGGGCAAGGCCACATTGACTGTAGACACATCCTCCAGCACAGCCTACATGCAGCTCAGCAGCCTGACATCTGAGGACTCTGCGGTCTATTACTGTGCAAGTGTTACTACGCCCGACTACTGG	1
66076	TCAAGGGCAAGGCCACATTGACTGTAGACACATCCTCCAGCACAGCCTACATGCAGCTCAGCAGCCTGACATCTGAGGACTCTGCGGTCTATTACTGTGCAAGGGATTACCGGTTTGCTTACTGG	1
56524	TCAAGGGCAAGGCCACATTGACTGTAGACACATCCTCCAGCACAGCCTACATGCAGCTCAGCAGCCTGACATCTGAGGACTCTGCGGTCTATTACTGTGCAAGATCGAGTAACTACGTCTACTGG	4
59068	TCAAGGGCAAGGCCACATTGACTGTAGACACATCCTCCAGCACAGCCTACATGCAGCTCAGCAGCCTGACATCTGAGGACTCTGCGGTCTATTACTGTGCAAGAAGGCTGGGGTTTGCTTACTGG	2
59649	TCAAGACCAAGGCCACATTGACTGTAGACATATCCACCAGGACAGCCTCCATGCAGGTCAGCAGCCTGACATCTGAGGACTCTGCGGTCTATTACTGTACAAGATCAGGGGGTTTTGTTTACTGG	1
60942	TCAAGACCAAGGCCACATTGACTGTAGACATGTCCACCAGGACAGCCTCCATGCAGGTCAGCAGCCTGACATCTGAGGACTCTGCGGTCTATTACTGTACAAGATCAGGGGGTTTTGTTTACTGG	1
57325	TCAAGGGCAAGGCCACATTGACTGTAGACACATCCTCCAGCACAGCCTACATGCAGCTCAGCAGCCTGACATCTGAGGACTCTGCGGTCTATTACTGTGCAAGTGAGGGCAGTGGCGACTACTGG	2
64403	TCAAGGGCAAGGCCACATTGACTGTAGACACATCCTCCAGCACAGCCTACATGCAGCTCAGCAGCCTGACATCTGAGGACTCTGCGGTCTATTATTGTGCAAGTGAGGGCAGTGGCGACTACTGG	1
68315	TCAAGGGCAAGGCCACATTGACTGTAGACACATCCTCCAGCACAGCCTACATGCAGCTCAGCAGCCTGACATCTGAGGACTCTGCGGTCTATTACTGTGCAATTGAGGACAGTAGCGACTACTGG	1
56611	TCAAGGGCAAGGCCACATTGACTGTAGACACATCCTCCAGCACAGCCTACATGCAGCTCAGCAGCCTGACATCTGAGGACTCTGCGGTCTATTACTGTGCAAGAAACTGGGAAGTTGACTACTGG	3
67404	TCAAGGGCAAGGCCACATTGACTGTAGACACATCCTCCAGCACAGCCTACATGCAGCTCAGCAGCCTGACATCTGAGGACTCTGCGGTCTATTACTGTGCAAGAGCTGGGAAGGATGCTTACTGG	1
72501	TCAAGGGCAAGGCCACATTGACTGTAGACACATCCTCCAGCACAGCCTACATGCAGCTCAGCAGCCTGACATCTGAGGACTCTGCGGTCTATTACTGTGCAAGAAACCGCTACTTTGACTACTGG	1
63700	TCAAGGACAAGGCCACATTGACTGTAGACAAATCCTCCAGCACAGCCTACATGCAGCTCAGCAGCCTGACATCTGAGGACTCTGCGGTCTATTACTGTGCAATAAAGGGTTACTTTGACTACTGG	1
70698	TTAAGGACAAGGCCACATTGACTGTAGACAAATCCTCCAGCACAGCCTACATGCAGCTCAGCAGCCTGACATCTGAGGACTCTGCGGTCTATTACTGTGCAAGTGGCCTACTCCGGTCCTACTGG	1
57862	TTAAGGACAAGGCCACATTGACTGTAGACAAATCCTCCAGGACAGCCTACATACAGCTCAGCAGCCTGACATCTGAGGACTCTGCGGTCTATTACTGTGCAAGTGGCCTACTCTGGTCCTACTGG	2
72359	TCAAGGACAAGGCCACATTGACTGTAGACAAATCCTCCAGCACAGCCTACATGCAACTCAGCAGCCTGACATCTGAGGACTCTGCGGTCTATTACTGTGCAAGTGGCCTACTACGGTCCTACTGG	1
70295	TCAAGGACAAGGCCACATTGACTGTAGACAAATCCTCCAGCACAGCCTACATGCAGCTCAGCAGCCTGACATCTGAGGACTCTGCGGTCTATTACTGTGCAAGAGACTATGATTACGACTACTGG	1
64153	TCAAGGTCAAGGCCACATTGACTGCTGACAAATCCTCCAGCACATCCTACATGCAGCTCGGCAGCCTGACATCTGAGGACTCTGCGGTCTATTACTGTGCAATAGGAGTAACCTTTGACTACTGG	1
56558	TCAAGGTCAAGGCCACATTGACTGTTGACAAATCCTCCAGCACATCCTACATGCAGCTCGGCAGCCTGACATCTGAGGACTCTGCGGTCTATTACTGTGCAATAGGAGTAACCTTTGACTACTGG	4
61229	TCAAGGACAAGGCCACATTGACTGTAGACAAATCCTCCAGCACAGCCTACATGCAGCTCAGCAGCCTGACATCTGAGGACTCTGCGGTCTATTACTGTGCAAGAGAGGGGCCCTTTGACTACTGG	1
65830	TCAAGGACAAGGCCACATTGACTGTAGACAAATCCTCCAGCACAGCCTACATGCAGCTCAGCAGCCTGACATCTGAGGACTCTGCGGTCTATTACTGTGCAAGAGGGAGGGCTATGGACTACTGG	1
63565	TCAAGGACAAGGCCACATTGACTGTAGACAAATCCTCCAGCACAGCCTACATGCAGCTCAGCAGCCTGACATCTGAGGACTCTGCGGTCTATTACTGTGCAAGAGGGGGGGATTTTGACTACTGG	1
61767	TCAAGACCAAGGCCATACTGACTGTAGACATGTCCACCAGCACAGCCTCCATGCAGGTCAGCAGCCTGACATCTGAGGACTCTGCGGTCTATTATTGTACAAGATCAGGGGGTATTGTTTACTGG	1
59039	TCAAGAGCAAGGCCACACTGACTGTAGACAAATCCTCCAGCACAGCCTACATGCAGCTCAGCAGCCTGACATCTGAGGACTCTGCGGTCTATTATTGTGCAAGAGGGTTAACTTTTGACTACTGG	2
63566	TCAAGAGCAAGGCCACACTGACTGTAGACAAATCCTCCAGCACAGCCTACATGCAGCTCAGCAGCCTGACATCTGAGGACTCTGCGGTCTATTATTGTGCAATTTGGTTCCCCTTTGCTTACTGG	1
61171	TCAAGAGCAAGGCCACACTGACTGTAGACAAATCCTCCAGCACAGCCTACATGCAGCTCAGCAGCCTGACATCTGAGGACTCTGCGGTCTATTATTGTGCCGCTGGGTCCTCCTTTGACTACTGG	1
63326	TCAAGAGCAAGGCCACACTGACTGTAGACAAATCCTCCAGCACAGCCTACATGCAGCTCAGCAGCCTGACATCTGAGGACTCTGCGGTCTATTATTGTGCAAGACGGGGTTACTACGACTACTGG	1
65726	TCAAGAGCAAGGCCACACTGACTGTAGACAAATCCTCCAGCACAGCCTACATGCAGCTCAGCAGCCTGACATCTGAGGACTCTGCGGTCTATTATTGTGCAAGAGATTACGCTTTTGCTTACTGG	1
57593	TCAAGACCAAGGCCATACTGACTGTAGACATGTCCACCAGCACAGCCTCCATGCAGGTCAGCAGCCTGACATCTGAGGACTCTGCGGTCTATTATTGTACAAGATCAGGGGGTTTTGTTTACTGG	2
59945	TCAAGACCAAGGTCACACTGACTGTAGACATGTCCACCAGCACAGCCTCCATGCAGGTCAGCAGCCTGACATCTGAGGACTCTGCGGTCTATTATTGTACAAGATCAGGGGGTTTTGTTTACTGG	1
65596	TCAAGAGCAAGGCCACACTGACTGTAGACAAATCCTCCAGCACAGCCTACATGCAGCTCAGCAGCCTGACATCTGAGGACTCTGCGGTCTATTATTGTGCAGGGCGAGGGGCTATGGACTACTGG	1
67931	TCAAGAGCAAGGCCACACTGACTGTAGACAAATCCTCCAGCACAGCCTACATGCAGCTCAGCAGCCTGACATCTGAGGACTCTGCGGTCTATTATTGTGCAAGATCTGGGATCTTTGACTACTGG	1
71833	TCAAGAGCAAGGCCACACTGACTGTAGACAAATCCTCCAGCACAGCCTACATGCAGCTCAGCAGCCTGACATCTGAGGACTCTGCGGTCTATTATTGTGCAAGAGGGACTAACTGGGACTACTGG	1
66721	TCAAGAACAAGGCCACACTGACTGTAGACAAATCCTCCAGCACAGCCTACATGCAGCTCAGCAGCCTGACATCTGAGGACTCTGCGGTCTATTATTGTGCAAGATCGAGGCCCTCTAAGTACTGG	1
70497	TCAAGAGCAAGGCCACATTGACTGTAGACAAATCCTCCAGCACAGCCTACATGCAGCTCAGCAGCCTGACATCTGAGGACTCTGCGGTCTATTATTGTGCAAGACAAGGCCCTTTTGCTTACTGG	1
71399	TCAAGAGCAAGGCCACACTGACTGTAGACACATCCTCCAGCACAGCCTACATGCAGCTCAGCAGCCTGACATCTGAGGACTCTGCGGTCTATTACTGTGCAAGAGGCTACGGTATGGACTACTGG	1
66127	TCAAGAGCAAGGCCACACTGACTGTAGACACATCCTCCAGCACAGCCTACATGCAGCTCAGCAGCCTGACATCTGAGGACTCTGCGGTCTATTACTGTGCAAGAGAACTTTTTATTGCTTACTGG	1
68243	TCAAGAGCAAGGCCACACTGACTGTAGACACATCCTCCAGCACAGCCTACATGCAGCTCAACAGCCTGACATCTGAGGACTCTGCGGTCTATTACTGTGCAAACAAGGGGCGGTTTGCTTACTGG	1
59706	TCAAGAGCAAGGCCACACTGACTGTAGACACATCCTCCAGCACAGCCTACATGCAACTCAGCAGCCTGACATCTGAGGACTCTGCGGTCTATTACTGTGCAAGATTGCGGACTAAGGACTACTGG	1
56203	TCAAGAGCAAGGCCACACTGACTGTAGACACATCCTCCAGCACAGCCTACATGCAGCTCAGCAGCCTGACATCTGAGGACTCTGCGGTCTATTACTGTGCAAGACGGGGATTTAGTGACTACTGG	5
56886	TCAAGAGCAAGGCCACACTGACTGTAGACACATCCTCCAACACAGCCTACATGCAGCTCAGCAGCCTGACATCTGAGGACTCTGCGGTCTATTACTGTGCAAGACGGGGATTTAGTGACTACTGG	3
59136	TCAAGAGCAGGGCCACACTGACTGTAGACACATCCTCCAGCACAGCCTACATGCAGCTCAGCAGCCTGACATCTGAGGACTCTGCGGCCTATTACTGTGCAAGACGGGGATTTAGTGACTACTGG	1
72455	TCAAGAGCAAGGCCACACTGACTGTAGACACATCCTCCAGCACAGCCTACATGCAGCTCAGCAGCCTGACATCTGAGGACTCTGCGGTCTATTACTGTGCAAGAACGGATGATTACGACGACTGG	1
61803	TCAAGAGCAAGGCCACACTGACTGTAGACACATCCTCCAGCACAGCCTACATGCAGCTCAGCAGCCTGACATCTGAGGACTCTGCGGTCTATTACTGTGCAAGATTGCGGACTAAGGACTACTGG	1
57655	TCAAGAGCAAGGCCACACTGACTGTAGACACATCCTCCAGCACAGCCTACATGCAGCTCAGCAGCCTGACATCTGAGGACTCTGCGGTCTATTACTGTGCAAGAAGGCAGGCTACAGACTACTGG	2
59055	TCAAGAGCAAGGCCACACTGACTGTAGACACATCCTCCAGCACAGCCTACATGCAGCTCAGCAGCCTGACATCTGAGGACTCTGCGGTCTATTACTGTGCAAGAAGACCGACCTTTGACTACTGG	2
57350	TCAAGGGCAAGGCCACAATGACTGTAGACACATCCTCCACCACAGTCTATTTGCAACTCAGCAGCCTGACATCTGAGGACTCTGCGGTCTATTTCTGTGCGAAAGACTGGTACTTCGATGTCTGG	2
63511	TCAAGGGCAAGGCCACACTGACTTCAGACACATCCTCCAGCACAGCCTACATGCAGCTCAGCAGCCTGACATCTGAGGACTCTGCAATCTATTTCTGTGCAAGAGATGATCCGTTTGCTTACTGG	1
58281	TCAAGGGCAAGGCCACACTGACTGCAGACAAATCCTCCAGCACAGCCTACATGCAGTTCAGCAGCCTGACATCTGAGGACTCTGCCATCTATTACTGTGCAAGAAGTACGGGTTTTGCTTACTGG	2
70805	TCAAGGGCAAGGCCACACTGACTGCAGACAAATCCTCCAGCACAGCCCACATGCAGTTCAGCAGCCTGACATCTGAGGACTCTGCCATCTATTACTGTGCAAGAGGGAAGTACTTTGACTACTGG	1
71471	TCAAGGGCAAGGCCACACTGACTGCAGACAAATCCTCCAGCACAGCCTACATGCAGTTCAGCAGCCTGACATCTGAGGACTCTGCCATCTATTACTGTGCAAGAGGGAAGTACTTTGACTACTGG	1
65982	TCAAGAGCAAGGCCACACTGACTGTAGACAAATCCTCCAGCACAGCCTACATGCAACTCAGCAGCCTGACATCTGAGGACTCTGCGGTCTATTACTGTGCAAGCGGCGGTAGTAGCGACTACTGG	1
62969	TCAAGAGCAAGGCCACACTGACTGTAGACAAATCCTCCAGCACAGCCTACATGCAACTCAGCAGCCTGACATCTGAGGACTCTGCGGTCTATTACTGTGCAAGAAAGGAGGGCTTTGACTACTGG	1
67711	TCAAGAGCAAGGCCACACTGACTGTAGACAAATCCTCCAGCACAGCCTACATGCAACTCAGCAGCCTGACATCTGAGGACTCTGCGGTCTATTACTGTGCAAGTCCCCAGCTTGGCGACTACTGG	1
68036	TCAAGAGCAAGGCCACACTGACTGTAGACAAATCCTCCAGCACAGCCTACATGCAACTCAGCAGCCTGACATCTGAGGACTCTGCGGTCTATTACTGTGCGAAACCTCCATCAGGGGCTTACTGG	1
61270	TCAAGAGCAAGGCCACACTGACTGTAGACAAATCCTCCAGCACAGCCTACATGCAACTCAGCAGCCTGACATCTGAGGACTCTGCGGTCTATTACTGCGTTGGGGACTATGCTATGGACTACTGG	1
65477	TCAAGAGCAAGGCCACACTGACTGTAGACAAATCCTCCAGCACAGCCTACATGCAACTCAGCAGCCTGACATCTGAGGACTCTGCGGTCTATTACTGTGCAAGTTCTAACTGGGACCACTACTGG	1
63510	TCAAGGGCAAGGCCACACTGACGGCAGACACATCCTCCAGCACTGCCTACATGCAGCTCAGCAGCCTAACATCTGAGGACTCTGCGGTCTATTACTGTGCAAGAAGGTCCGGCTTTGACTACTGG	1
72801	TCAAGGGCAAGGCCACACTGACGGCAGACACATCCTCCAGCACTGCCTACATGCAGCTCAGCAGCCTAACATCTGAGGACTCTGCGGTCTATTACTGTGCAAGTTCTAACTGGGAGGACTACTGG	1
67696	TCAAGGGCAAGGCCACATTGACTGTAGACAAATCCTCCAGCACAGCCTACATGCAGCTCAGCAGCCTGACATCTGAGGACTCTGCGGTCTATTACTGTGCAAGATTCTACGGGAGTGGCTACTGG	1
65783	TCAAGGGCAAGGCCACATTGACTGTAGACAAATCCTCCAGCACAGCCTACATGCAGCTCAGCAGCCTGACATCTGAGGACTCTGCGGTCTATTACTGTGCAAGACGGAGACCCTTTGACTACTGG	1
68178	TCAAGGGCAAGGCCACATTGACTGTAGACAAATCCTCCAGCACAGCCTACATGCAGCTCAGCAGCCTGACATCTGAGGACTCTGCGGTCTATTACTGTGCGGGGAAAGACTACTTTGACTACTGG	1
72870	TCAAGGGCAAGGCCACATTGACTGTAGACAAATCCTCCAGCACAGCCTACATGCAGCTCAGCAGCCTGACATCTGAGGACTCTGCGGTCTATTACTGTGCAAGAGAGGGCCCGTTTGCTTACTGG	1
61281	TCAAGGGCAAGGCCACATTGACTGTAGACAAATCCTCCAGCACAGCCTACATGCAGCTCAGCAGCCTGACATCTGAGGACTCTGCGGTCTATTACTGTGCCTCAGCTAACTGGGGTGACTACTGG	1
61245	TCAAGGGCAAGGCCACATTGACTGTAGACAAATCCTCCAGCACAGCCTACATGCAGCTCAGCAGCCTGACATCTGAGGACTCTGCGGTCTATTACTGTGCAAGATCGTACCCCATGGACTACTGG	1
56201	TCAAGGGCAAGGCCACATTGACTGTAGACAAATCCTCCAACACAGCCTACATGCAGCTCAGCAGCCTGACATCTGAGGACTCTGCGGTCTATTACTGTACAATCGGTAGTGCCTTTGACTACTGG	5
70461	TCAAGGACAAGGCCACATTGACTGCAGACAAATCCTCCAGCACAGCCTACATGCAGCTGAGCAGCCTGACATATGAGGACTCTGCAGTCTATTACTGTGCATGGGACTACGGTAGTAGCTCCTGG	1
57844	TCCAGGACAAGGCCACATTGACTGCAGACAAATCCTCCAGCACAGCCTACATGCAGCTGAGCAGCCTGACATATGAGGACTCTGCAGTCTATTACTGTGCAAGATGGGGGGGGATGGACTACTGG	2
56171	TCAAGGACAAGGCCACATTGACTGCAGACAAATCCTCCAGCACAGCCTACATGCAGCTGAGCAGCCTGACATATGAGGACTCTGCAGTCTATTACTGTGCAAGATCCGGCGGGTTTGCTTACTGG	6
61135	TCAAGGACAAGGCCACATTGACTGCAGACAAATCCTCCAGCACAGCCTACATGCAGCTGAGCAGCCTGACATATGAGGACTCTGCAGTGTATTCCTGTGCAAGATCCGGCGGGTTTGTTTACTGG	1
55841	TCAAGGACAAGGCCACATTGACTGCAGACAAATCCTCCAGCACAGCCTACATGCAGCTGAGCAGCCTGACATATGAGGACTCTGCAGTCTATTACTGTGCAAGATGGGAGGGGATGGACTACTGG	25
56405	TCAAGGACAAGGCCACATTGACTGCAGACAAATCCTCCAGCACAGCCTACATGCAGCTGAGCAGCCTGACATATGAGGACTGTGCAGTCTATTACTGTGCAAGATGGGAGGGGATGGACTACTGG	4
57528	TCAAGGACAAGGCCATATTGACTGCAGACAAATCCTCCAGCACAGCCTACATGCAGCTGCGCAGCCTGACATATGAGGACTCTGCAGTCTATTACTGTGCAAGATGGGAGGGGATGGACTACTGG	2
63695	TCAAGGACAAGGTCACATTGACTGCAGACAAATCCTCCAGCACAGCCCACATGCAGCTGAGCAGCCTGACATATGAGGACTCTGCAGTCTATTACTGTGCAAGATGGGAGGGGATGGACTACTGG	1
67759	TCAAGGACAAGGCCACATTGACTGCAGACAAATCCTCCAGCACAGCCTACATGCAGCTGAGCAGCCTGACATATGAGGACTCTGCAGTCTATTACTGTGCAAGATGGGAGGGAATGGACTACTGG	1
65884	TCAAGGACAAGGCCACATTGACTGCAGACAAATCCTCCAGCACAGCCTACATGCAGCTGAGCAGCCTGACATATGAGGACTCTGCAGTCTATTACTGTGCAAGATGGGGTGCTATGGACTACTGG	1
72063	TCAAGGACAAGGCCACATTGACTGCAGACAAATCCTCCAGCACAGCCTACATGCAGCTGAGCAGCCTGACATATGAGGACTCTGCAGTCTATTACTGTGCAAGGGGGACTGGGATGGACTACTGG	1
58528	TCAAGGACAAGGCCACATTGACTGCAGACAAATCCTCCAGCACAGCCTACATGCAGCTGAGCAGCCTGACATATGAGGACTCTGCAGTCTATTACTGTGCAAGCCCCAACTGGGACGCTTACTGG	2
56665	TCAAGGACAAGGCCACATTGACTGCAGACAAATCCTCCAGCACTGCCTGCATGCAGCTGAGCAGCCTGACATATGAGGACTCTGCAGTCTATTACTGTGCAAGCCCCAACTGGGACGCTTACTGG	3
72886	TCAAGGACAAGGCCACATTGACTGCAGACAAATCCTCCAGCACAGCCTACATGCAGCTGAGCAGCCTGACATATGAGGACTCTGCAGTCTATTACTGTGCAAGATCGGCAGACTTTGACTACTGG	1
65339	TCAAGAGCAAGGCCACACTGACTGTAGACAAACCCTCCAGCACAGCCTACATGCAGCTCAGCAGCCTGACATCTGAGGACTCTGCGGTCTATTATTGTGCAAGAGACTACGCCTTTGACTACTGG	1
65889	TCAAGAGCAAGGCCACACTGACTGTAGACAAACCCTCCAGCACAGCCTACATGCAGCTCAGCAGCCTGACATCTGAGGACTCTGCGGTCTATTATTGTGCAAGATCCGGGGACCTCGACTACTGG	1
70240	TCAAGAGCAAGGCCACACTGACTGTAGACAAACCCTCCAGCACAGCCTACATGCAGCTCAGCAGCCTGACATCTGAGGACTCTGCGGTCTATTATTGTGCAAGACAAAGGTACTTTGACTACTGG	1
67588	TCAAGAGCAAGGCCACACTGACTGTAGACAAACCCTCCAGCACAGCCTACATGCAGCTCAGCAGCCTGACATCTGAGGACTCTGCGGTCTATTATTGTGCAAGAGGGATCGACTTTGACTACTGG	1
58816	TCAAGGGCAAGGCCACACTTACTGTAGACATATCCTCCAGCACAGCCTACATGTTGCTCAGCAGCCTGACCTCTGAGGACTCTGCGGTCTATTTCTGTGCAAGACGGGGGGCTATGGACTACTGG	2
69359	TCAAGGGCAAGGCCACACTTACTGTAGACAAATCCTCCAGCACAGCCTACATGTTGCTCAGCAGCCTGACCTCTGAGGACTCTGCGGTCTATTTCTGTGCAAGATCGGGAGGCCTTGACTACTGG	1
68417	TCAAGGGCAAGGCCACACGTGCTGTAGACAAATCCTCCAGCACAGCCTACATGTTGCTCAGCAGCCTGACCTCTGAGGACTCTGCGGTCTATTTCTGTGCAAGATCGGGAGGCCTTGACTACTGG	1
57834	TCAAGGCCAAGGCCACACTTACTGTAGACAAATCCTCCAGCACAGCCTACATGTTGCTCAGCAGCCTGACCTCTGAGGACTCTGCGGTCTATTTCTGTGCAGCAGGCTCCCCGTTTGCTTACTGG	2
57485	TCAAGGGCAAGGCCACACTTACTGTAGACAAATCCTCCAGCACAGCCTACATGTTGCTCAGCAGCCTGACCTCTGAGGACTCTGCGGTCTATTTCTGTGCAAGAAGGGGTGCTATGGACTACTGG	2
68536	TCAAGGGCAAGGCCACACTTTCTGTAGACAAATCCTCCACCACAGCCTACATGTTGCTCAGTAGCCTGACCTCTGAGGACTCTGCGGTCTATTTCTGTGCAAGAAGGGGTGCTATGGACTATTGG	1
71804	TCAGGGGCAAGGCCACACTTACTGTAGACAAATCCTCCAGCACAGCCTGCATGTTGCTCAGCAGCCTGACCTCTGAGGACTCTGCGGTCTATTTCTGTGCAAGAAGGGGGGCTATGGACTACTGG	1
60787	TCAAGGGCAAGGCCACATTTACTGTAGACAAGTCCTCCAGCACAGCCTACATGTTGCTCAGCAGTTTGACCTCTGAGGACTCTGCGGTCTATTTCTGTGCAAGAAGGGGTGCTATGGACTTCTGG	1
70357	TCAAGGGCAAGGCCACACTTAATGTAGACAAATCCTCCAGCACAGCCTACATGTTGCTCAGCAGCCTGACCTCTGAGGACTCTGCGGTCTATTTCTGTGCAAGATGGACTGGGGTTGACTACTGG	1
61809	TCAAGGGCAAGGCCACACTGACTGCAGAAAAATCCTCCAGCACTGCCTACATGCAGCTCAGCAGCCTGACATCTGAGGACTCTGCTGTCTATTTCTGTGCAAGAAACTACGGTATCGACTACTGG	1
67164	TCAAGGGCAAGGCCACACTGACTGCAGAAAAATCCTCCAACACTGCCTACATGCAGCTCATCAGTCTGACATCTGAGGACTCTGCTGTCTATTTCTGTGCAAAAAACTACGGTATCGACTACTGG	1
61778	TCAAGGGCAAGGCCACACTGACTGCAGAAAAATCCTCCAACACTGCCTACATGCAGCTCATCAGTCTGACATCTGAGGACTCTGCTGTCTATTTCTGTGCAAGAAACTACGGTATCGACTACTGG	1
63214	TCAAGGGCAAGGCCACACTGACTGCAGAAAAATCCTCCAGCACTGCCTACATGCAGCTCAGCAGCCTGACATCTGAGGACTCTGCTGTCTATTTCTGTACAAGAAACTACGGTATCGACTACTGG	1
65485	TCAAGGGCAAGGCCACACTGACTGCAGAAAAATCCTCCAGCACTGCCTACATGCAGCTCAGCAGCCTGACATCTGAGGACTCTACTGTCTATTTCTGTGCAAGAAACTACGGTATCGACTACTGG	1
68879	TCAAGGGCAAGGCCACATTGACTGCAGAAAAATCCTCCAGTACTGCCTACATGCAGCTCAGCAGCCTGACATCTGAAGACTCTGCTGTCTATTTCTGTGCAAGAGAGGGGGGTTTTGACTACTGG	1
70877	TCAGGGGCAAGGCCACATTGACTGCAGAAAAATCCTCCAACACTGCCTACATGCAGCTCAACAGTTTGACTTCTGAGGACTCTGCTGTCTATTTCTGTGCAAGAAACAGGTGGTCTGACTACTGG	1
60002	TCAGGGGCAAGGCCACACTCACTGCAGAAAAATCCTCCAGCACTGCCTACATGCAACTTACCAGCCTGACATCTGAGGACTCTGCTGTCTATTTCTGTGCAAGGGCTCAGGCCTTTGCTTATTGG	1
65192	TCAGGGGCAAGGCCACACTCACTGCAGAAAAATCCTCCAGCACTGCCTACATGCACCTTACCAGCCTGACATCTGAGGACTCTGCTGTCTATTTCTGTGCAAGGGCTCAGGCCTTTGCTTATTGG	1
57911	TCAAGGTGAAGGCCACACTGACTGCAGAGAAATCCTCCAGCACTGCCTACATACAACTCAGCAGCCTGACATCTGAGGATTCTGCTGTCTATTTCTGTACAAGAGAACTGTTCTTTACTTACTGG	2
60062	TCAAGGTGAAGGCCACACTGACTGCAGAGAAATCCTCCAGCACTGCCTACATGCAACTCAGCAGCCTGACATCTGAAGATTCTGCTGTCTATTTCTTTACAAGAGAACTGTTCTTTACTTACTGG	1
64322	TCAAGTTGAAGGCCACACTGACTGCAGAGAAATCCTCCAACACTGCCTACATGCAACTCAGCAGCCTGACATCTGAAGATTCTGCTGTCTATTTCTGTACAAGAGAACTGTTCTTTACTTACTGG	1
61777	TCAAGGGCAAGGCCACACTGACTGCAGAAAAATCCTCCAACACTGCCTACATGCAGCTCATCAGTCTGACATCTGAGGACTCTGCTGTCTATTTCTGTGCAAGAAACAACGATATCGACTACTGG	1
61344	TCAAGGGCAAGGCCACACTGACTGCAGACAAATCCTCCAGCACAGCCTACATGCAGCTCAGCAGCCTGACATCTGAGGACTCTGCAGTCTATTTCTGTGCAAGAGGGGGGGCTTTTGACTACTGG	1
69154	TCAAGGGCAAGGCCACATTGACTGCAGACAAATCCTCCAGCACAGCCTACATGCAGCTCAACAGCCTGACATCTGAGGACTCTGCAGTCTATTTCTGTGCAAGCGGAGCCTGGTTTGCTTACTGG	1
69695	TCAAGGGCAAGGCCACATTGACTGCAGACAAATCCTCCAGCACAGCCTACATGCAGCTCAACAGCCTGACATCTGAGGACTCTGCAGTCTATTTCTGTGCAATGAGGGGGTCGTTTGCTTACTGG	1
60142	TCAAGGGCAAGGCCACATTGACTGCAGACAAATCCTCCAGCACAGCCTACATGCAGCTCAACAGCCTGACATCTGAGGACTCTGCAGTCTATTTCTGTGCAAGAGATGATTACGGAGCTTACTGG	1
60449	TCAAGGGCAAGGCCACATTGACTGCAGACAAATCCTCCAGCACAGCCTACATGCAGCTCAACAGCCTGACATCTGAGGACTCTGCAGTCTATTTCTGTGCAAGAGGAGGGGATCTCGATGTCTGG	1
60593	TCAAGGGCAAGGCCACATTGACTGCAGACAAATCCTCCAGCACAGCCTACATGCAGCTCAACAGCCTGACATCTGAGGACTCTGCAGTCTATTTCTGTGCAAGAAGGGGATCCTTTGACTACTGG	1
62840	TCAAGGGCAAGGCCACATTGACTGCAGACAAATCCTCCAGCACAGCCTACATGCAGCTCAACAGCCTGACATCTGAGGACTCTGCAGTCTATTTCTGTGCAAGAACCTGGGACTTTGACTACTGG	1
55829	TCAAGGGCAAGGCCACACTGACTGCAGACAAATCCTCCAGCACAGCCTACATGCAGCTCAGCAGCCTGACCTCTGAGGACTCTGCGGTCTATTTCTGTGCAAGAGACTCTTACTTTGACTACTGG	29
71945	TCAAGGGCAAGGCCACACTGACTGCAGACAGATCCTCCAGCACAGCCTACATGCAGCTCAGCAGCCTGACCTCTGAGGACTCTGCGGTCTATTTCTGTGCAAGAGACTCTTACTTTGACTACTGG	1
72941	TCAAGGGCAAGGCCACACTGACTGCAGACAAATCCTCCAGCACAGCCTACATGCAACTCAGCAGCCTGACCTCTGAGGACTCTGCGGTCTATTTCTGTGCAGGAGACTCTTACTTTGACTACTGG	1
71692	TCAAGGGCAAGGCCACACTGACTGCAGACAAATCCTCCAGCACAGCCTACATGCAGCTCAGCAGCCTGACCTCTGAGGACTCTGCGGTCTATTTCTGTACAAGAGACTCTTACTTTGACTCCTGG	1
72730	TCAAGGGCAAGGCCACACTGACTGCAGACAAATCCTCCAGCACAGCCTACATGCAGCTCAGCAGCCTGACCTCTGAGGACTCTGCGGTCTATTTCTGTGCAAGAGACTCTTACTTTGACTTCTGG	1
57392	TCAAGGACAAGGCCACACTGACTGCAGACATGTCCTCCAGCACAGCCTTCTTGCAACTCAGCAGCCTGACCTCTGAGGACTCTGCGGTCTATTTCTGTTCAAGAGGGACTTATTTTGACTATTGG	2
70627	TCAAGGACAAGGCCACACTGACTGCAGACATGTCCTCCAGCACAGCCTTCTTGCAACTCAGCAGCCTGACTTCTGAGGACTCTGCGGTCTATTTCTGTTCAAGAGGGACTTACTTTGACTATTGG	1
59735	TCAGGGGCAAGGCCACACTGACTGCAGACAAATCCTCCAGCACAGCCTACTTGCAACTCAGCAGCCTGACCTCTGAGGACTCTGCGATCTATTTCTGTGCAAGGGGGTACTATTTTGACTACTGG	1
59839	TCAGGGGCAAGGCCACACTGACTGCAGACAAATCCTCCAGCACAGCCTACTTGCAACTCAGCAGCCTGACCTCTGAGGACTCTGCGATCTATTTCTGTGCAAGGGGATACTATTTTGACTACTGG	1
67238	TCAGGGGCAAGGCCACACTGACTGCAGACAAATCCTCCAGCACAGCCTTCTTGCAGCTCAGCAGCCTGACCTCTGAGGACTCTGCGATCTATTTCTGTGCAAGGGGGAACTATTTTGACTACTGG	1
58361	TCAGGGGCAAGGCCACACTGACTGCAGACAAATCCTCCAGCACAGCCTTCTTGCAGCTCAGCAGCCTGACCTCTAAGGACTCTGCGATCTATTTCTGTGCAAGGGGGTACTATTTTGACTACTGG	2
63652	TCAAGGGCAAGGCCACACTGACTGCAGACAAATCCTCCAGCACAGCGTACATGGAGCTCCGCAGCCTGACATCTGAGGACTCTGCGGTCTATTTCTGTGCCTTCGGTAGTAGCCTTGACTACTGG	1
62689	TCAAGGGCAAGGCCACACTGACTGCAGACAAATCCTCCAGCACAGCGTACATGGAGCTCCGCAGCCTGACATCTGAGGACTCTGCGGTCTATTTCTGTGGACTAGGGGGGGCTATGGACTACTGG	1
66786	TCAAGGGCAAGGCCACACTGACTGCAGACAAATCCTCCAGCACAGCGTACATGGAGCTCCGCAGCCTGACATCTGAGGACTCTGCGGTCTATTTCTGTGCCACTACTACCCCCTTTGACTACTGG	1
66287	TCAAGGGCAGGGCCACACTGACTGCAGACAAATCCTCCAGCACAGCGTACATGGAGCTCCGCAGCCTGACATCTGAGGACTCTGCGGTCTATTTCTGTGCCACTACTACCCCCTTTGACTACTGG	1
60920	TCAAGGGCAAGGCCACACTGACTGCAGACAAATCCTCCAGCACAGCGTACATGGAGCTCCGCAGCCTGACATCTGAGGACTCTGCGGTCTATTTCTGTGCAGGGGTGGCCCAGTTTGCTTACTGG	1
62579	TCAAGGGCAAGGCCACACTGACTGCAGACAAATCCTCCAGCACAGCGTACATGGAGCTCCGCAGCCTGACATCTGAGGACTCTGCGGTCTATTTCTGTGCAAAGGGGGACTACGGGGACTACTGG	1
61491	TCAAGGGCAAGGCCACACTGACTGCAGACAAATCCTCCAGCACAGCGTACATGGAGCTCCGCAGCCTGACATCTGAGGACTCTGCGGTCTATTTCTGTGCAGAGGGGGACTACGGGGATTACTGG	1
69780	TCAAGGGCAAGGCCACACTGACTGCAGACAAATCCTCCAGCACAGCGTACATGGAGCTCCGCAGCCTGACATCTGAGGACTCTGCGGTCTATTTCTGTGCAAGAGAGGGATTACTTGACTACTGG	1
70366	TCAAGGGCAAGGCCACACTGACTGCAGACAAATCCTCCAGCACAGCGTACATGGAGCTCCGCAGCCTGACATCTGAGGACTCTGCGGTCTATTTCTGTGCAAGATCGGATGCTATGGACTACTGG	1
57876	TCAAGGGCAAGGCCACACTGACTGCAGACAAATCCTCCAGCACAGCGTACATGGAGCTCCGCAGCCTGACATCTGAGGACTCTGCGGTCTATTTCTGTGCAAGCCTGGGACAGCGGGCTTACTGG	2
67688	TCAAGGGCAAGGCCACACTGACTGCAGACAAATCCTCCAGCACAGCCTACATGCAACTCAGCAGCCTGACATCTGAGGACTCTGCGGTCTACTTCTGTGCAATTTATGACCCTGTCGACTACTGG	1
70498	TCAAGGGCAAGGCCACACTGACTGCAGACAAATCCTCCAGCACAGCCTACATGCAACTCAGCAGCCTGACATCTGAGGACTCTGCGGTCTACTTCTGTTCAAGAGGCGACTACGGTAGTAACTGG	1
70558	TCAAGGGCAAGGCCACACTGACTGCAGACAAATCCTCCAGCACAGCCTACATGCAACTCAGCAGCCTGACATCTGAGGACTCTGCGGTCTACTTCTGTGCAAGTGTGGAGGACTTTGACTACTGG	1
72549	TCAAGGGCAAGGCCACACTGACTGCAGACAAATCCTCCAGCACAGCCTACATGCAACTCAGCAGCCTGACATCTGAGGACTCTGCGGTCTACTTCTGTGCAAGAGGGAACCCGTTTGCTTACTGG	1
61095	TCAAGGGCAAGGCCACACTGACTGCAGACAAATCCTCCAGCACAGCCTACATGCAACTCAGCAGCCTGACATCTGAGGACTCTGCGGTCTACTTCTGTGCAAGCTATAGTCAGTTTGCTTACTGG	1
61323	TCAAGGGCAAGGCCACACTGACTGCAGACAAATCCTCCAGCACAGCCTACATGCAACTCAGCAGCCTGACATCTGAGGACTCTGCGGTCTACTTCTGTGCAAGATTGGGGCAGTTTGCTTACTGG	1
63768	TCAAGGGCAAGGCCACACTGACTGCAGACAAATCCTCCAGCACAGCCTACATGCAACTCAGCAGCCTGACATCTGAGGACTCTGCGGTCTACTTCTGTGGTTCCACGGGGTACTTCGATGTCTGG	1
66179	TCAAGGGCAAGGCCACATTCACTGCAGATACATCCTCCAACACAGCCTACATGCAACTCAGCAGCCTGACCTCTGAGGACTCTGCGGTCTATTTCTGTGCAAGAGACTCTTACTTTGACTACTGG	1
57207	TCAAGGGCAAGGCCACATTGACTGTAGACACATCCTCCAGCACAGCGTACATGGAGCTCCACAGCCTGACATCTGAGGACTCTGCGGTCTATTTCTGTGCAATATCCGGGGTGGGAGACTACTGG	3
57998	TCAAGGGCAAGGCCACATTGACTGTAGACACATCCTCCAGCACAGCGTACATGGAGCTCCACAGCCTGACATGTGAGGACTCTGCGGTCTATTTCTGTGTGGGGGGTAATGACTTTGACTACTGG	2
68107	TCAAGGACAAGGCCACATTGACTGTAGACACATCCTCCAGCACAGCGTACATGGAGCTCCACAGCCTGACATCTGAGGACTCTGCGGTCTATTTCTGTGCAAAATGGAGGACTACGGACTACTGG	1
57621	TCAAGGGGAAGGCCACATTCACTGCAGATCCATCCTCCAAGACAGTCTATATGCAACTCAGCAGTCTGACAAGTGAGGACTCTGCCATCTATTACTGTGCGGGAGATAACCCCTTTGCTTACTGG	2
56893	TCAAGGGGAAGGCCACATTCACTGCAGATCCATCCTCCAAGACAGTCTATATGCAACTCAGCAGTCTGACAAGTGAGGACTCTGCCATCTATTACTGTGCGGGGGATAACCCCTTTGCTTACTGG	3
57657	TCAAGGGGAAGGCCACATTCACTGCAGATCCATCCTCCAAGACAGTCTATATGCAACTCAGCAGTCTGACAACTGAGGACTCTGCCATCTATTACTGTGCGGGGGATAACCCCTTTGCTTACTGG	2
59753	TCAAGGGGAAGGCCACATTCACTGCAGAACCATCCTCCAAGACAGTCTATATGCAACTCAGCAGTCTGACAAGTGAGGACTCTGCCATCTATTACTGTGCGGGGGATAACCCCTTTGCTTACTGG	1
59879	TCAGGGGGAAGGCCACATTCACTGCAGATCCATCCTCCAAGACAGTCTATATGCAACTCAGCAGTCTGACAAATGAGGACTCTGCCATCTATTACTGTGCGGGGGATAACCCCTTTGCTTACTGG	1
62768	TCAAGGGGAAGGCCACATTCACTGCAGATCCATCCTCCAAGACAGTCTATATGCAGCTCAGCAGTCTGACAAGTGAGGACTCTGCCATCTATTACTGTGCGGGGGATAACCCCTTTGCTTACTGG	1
62348	TCAAGGGGAAGGCCACATTCACTGCAGATCCATCCTCCAAGACAGTCTATATGCAACTCAGCAGTCTGACAAGTGAGGACTCTGCCATGTATTACTATGCGGGGGATAACCCCTTTGCTTACTGG	1
62209	TCAAGGGGAAGGCCACATTCACTGCAGATCCTTCCTCCAAGACAGTCTATATGCAACTCAGCAGTCTGACAAGTGAGGACTCTGCCATGTATTACTATGCGGGGGATAACCCCTTTGCTTACTGG	1
61706	TCAGGGGCAAGGCCACATTCACTGCAGAGACATCGTCCAGCACAGCCTACATGCAACTCAACAGCCTGACAACTGAAGACTCTGCCATCTATTACTGTGCAGTATATGACTCCCCCGCCAACTGG	1
61565	TCAGGGGCAGGGCCACATTCACTGCAGAGACATCGTCCAGCACAGCCTACATGCAACTCAACAGCCTGACAACTGAAGACTCTGCCATCTATTACTGTGCAGTATATGACTCCCCCGCCAACTGG	1
58239	TCAAGGGCAAGGCCACATTCACTGCAGATACATCCTCCAACACAGCCTACATGCAACTCAGCAGCCTGACAACTGAGGACTCTGCCATCTATTACTGTGCAACTTACGACGGGTTTGCTTACTGG	2
60514	TCAAGGGCAAGGCCACATTCACTGCAGATACATCCTCCAACACGGTCTACATGGAACTCAGCAGCCTGACAACTGAGGACTCTGCCATCTATTACTGTACAAGACACGAGCGCTTTTCTTATTGG	1
60636	TCAAGGGCAAGGCCACATTCACTGCAGATACATCTTCCAACACGGTCTACATGGAGCTCAGCAGCCTGACAACTGAGGACTCTGCCATCTATTACTGTACAAGACACGAGCGCTTTTCTTATTGG	1
70699	TCAAGGACAGGGCCACATTCACTGCAGATACATCCTCCAACACAGCCTACATGCAACTCAGCAGCCTGACAACTGAGGACTCTGCCATCTATTACTGTGCAAGACGACGGTACTTCGATGTCTGG	1
71990	TCAAGGGCAAGGCCACATTCACTGCAGATACATCCTCCAACACAGCCTACATGCAACTCAGCAGCCTGACAACTGAGGACTCTGCCATCTATTACTGTGCCCATAGTCCCTGGTTTGCTTACTGG	1
65822	TCAGGGACAAGGCCACACTCACTGCAGAGACATCGTCCAACACAGCCAACATGCAACTCAGCAGCCTGACAACTGGGGACTCTGCCATCTATTACTGTGCAATGTACGATTCCCCGGGCTACTGG	1
63005	TCAGGGACAAGGCCACACTCACTGCAGAGACATCGTCCAACACAGCCAACATGCAACTCAGCAGCCTGACAACTGGGGACTCTGCCTTCTATTACTGTGCAATGTACGATTCCCCGGGCTACTGG	1
66116	TCAAGGGCAAGGCCACATTCACTGCAGATACATCCTCCAACACAGCCTACATGCAACTCAGCAGCCTGACAACTGAGGACTCTGCCATCTATTACTGTGCAAGGAGAGGTACTTTTGCTTACTGG	1
71653	TCAGGGGCAAGGCCACATTCACTGCAGAGACATCGTCCAGCACAGCCTACATGCAACTCAGCAGCCTGACCACTGAGGACTCTGCCATCTATTACTGTGCAATATATGATTCTCCCGGCTACTGG	1
56459	TCAGGGACAAGGCCACATTCACTGCAGAGACATCGTCCAACACAGCCTACATGCAACTCAGCAGCCTGACAACTGGGGACTCTGCCATCTATTACTGTGCAATGTATGATTCCCCGGGCTACTGG	4
62565	TCAGGGGCAAGGCCACATTCACTGCAGAGACATCGTCCAGCACAGCCTACATGCAACTCAGCAGCCTGACCACTGAGGACTCTGCCATCTATTACTGTGCAATTTATGATTCTACCGGCTACTGG	1
57662	TCAGGGGCAAGGCCACATTCACTGCAGAGACATCGTCCAGCACAGCCTACATGCAACTCAGCAGCCTGACCACTGAGGACTCTGCCATCTATTACTGTGCAATTTATGATTCTCCCGGCTACTGG	2
63431	TCAAGGGGAAGGCCACATTCACTGCAGATCCATCCTCCAAGACAGTCTATATGCAACTCAGCAGTCTGACAAGTGAGGACTCTGCCATCTATTACTGTGCGGGGGATAATCCCTTTGCTTACTGG	1
64108	TCAAGGGGAAGGCCACATTCACTGCAGATCCATCCTCCAAGACAGTCTATATGCAGCTCAGCAGTCTGACAAGTGAGGACTCTGCCATCTATTACTGTGCGGGGGATAATCCCTTTGCTTACTGG	1
64235	TCAAGGGGAAGGTCACATTCACTGCAGATCCATCCTCCAAGACAGTCTATATGCAACTCAGCAGTCTGACAAGTGAGGACTCTGCCATCTATTACTGTGCGGGGGATAATCCCTTTGCTTACTGG	1
68710	TCAAGGGGAAGGCCACATTCACTGCAGATCCATCCTCCAAGACAGTCTATATGCAACTCAGCAGTCTGACAAGTGAGGACTCTGCCATCTATTTCTGTGCGGGGGATAATCCCTTTGCTTACTGG	1
72837	TCAAGGGCAAGGCCACATTCACTGCAGATACATCCTCCAACACAGCCTACATGCAACTCAGCAGCCTGACAACTGAGGATTCTGGCATCTATTACTGTGCAACCGGGGTCTGGTTTGCTTACTGG	1
66802	TCAAGGGCAAGGCCACATTCACTGCAGATACATCCTCCAACACAGCCTACATGCAACTCAGCAGCCTGACAACTGAGGACTCTGCCATCTATTACTGTGCAAGACATGGGACGTTTGACTACTGG	1
57848	TCAAGGGCAAGGCCACATTCACTGCAGATACGTCCTCCAACACAGCCTACATGCAACTCAGCAGCCTGACAACTGAGGACTCTGCCATCTATTACTGTGCAAGACATGGGACGTTTGACTACTGG	2
72096	TCATATCCAGACTGAGCATCAGCAAGGACAATTCCAAGAGCCAAGTTTTCTTTAAAATGAACAGTCTGCAAGCTGATGACACAGCCATATATTACTGTGCCAGAAACTACGACTTTGACTACTGG	1
71506	TCATATCCAGACTGAGCATCAGCAAGGACAATTCCAAGAGCCAAGTTTTCTTTAAAATGAACAGTCTGCAAGCTGATGACACAGCCATATATTACTGTGCCAGAACTTCTTTGTTTGCTTACTGG	1
56450	TCATATCCAGACTGAGCATCAGCAAGGATCACTCCAAGAGCCAAGTTTTCTTAAAGCTGAACAGTCTGCAAACTGATGACACAGCCACGTACTACTGTGCCACCTTTATTACTACGGTCTACTGG	4
60530	TCATGTCCAGACTGAGCATCAGCAAGGATCACTCCAAGAGCCAAGTTTTCTTAAAGCTGAACAGTCTGCAAACTGATGACACAGCCACGTACTACTGTGCCACCTTTATTACTACGGTCTACTGG	1
67203	TCATATCCAGACTGAGCATCAGTAAGGATCACTCCAAGAGCCAAGTTTTCTTAAAGCTGAACAGTCTGCAAACTGATGACACAGCCACGTACTACTGTGCCACCTTTATTACTACGGTCTACTGG	1
68862	TCATATCCAGACTGAGCATCAGCAAGGATCACTCCAAGAGCCAAGTTTTCTTAAAGCTGAACAGTCTGCAAACTGATGACACAGCCACGTACTACTGTGCCACCTCTATTACTACGGTCTACTGG	1
69172	TCATATCCAGACTGAGCATCAGCAAGGATCACTCCAAGAGCCAAGTTTTCTTAAATCTGAACAGTCTGCAAACTGATGACACAGCCACGTACTACTGTGCCACCTTTATTACTACGGTCTACTGG	1
61104	TCATGTCCAGACTGAACATCAGCAAGGATGACTCCAAGAGCCAAGTTTTCTTAAATCTGAACAATCTGCAAAGTGATGATGCAGCCACGTACTACTGTGTCACCTTTATTATTGCGGTCCACTGG	1
57491	TCATGTCCAGACTGAGCATCACCAAGGACAACTCCAAGAGCCAAGTTTTCTTTAAAATGAACAGTCTGCAAGCTGATGACACTGCCATATACTACTGTGCCAAAGGGGCTGGGTTTGACTACTGG	2
57994	TCAAATCCAGACTGAGCATCAGCAAGGACAACTCCAAAAACCAAGTCTTCTTAAAAATGAACAGTCTGCAAACTGATGACACAGCCATGTACTACTGTGCCACCTTTAGGGGGTTTGTTTACTGG	2
56968	TCAAATCCAGACTGAGCATCAGCAAGGACAACTCCAAGAACCAAGTTTTCTTAAAAATGAACAGTCTGCAAACTGATGACACAGCCATGTACTACTGTGCCACCTTTAGGGGGTTTGTTTACTGG	3
67726	TCAAATCCAGACTGAGCATCAGCAAGGACAACTCCAAGAACCAAGTTTTCTTAAAAATGAACAGTCTGCAAACTGATGACACAGCCATGTACTACTGTGCCACTTTTAGGGGGTTTGTTTACTGG	1
65286	TCATATCCAGACTGAGCATCAGCAAGGACAACTCCAAGAGCCAAGTTTTCTTAAAAATGAACAGTCTGCAAACTGATGACACAGCCATATACTACTGTGTAGTTAGTGAAGACTTTGCTTACTGG	1
69216	TCAAATCCAGACTGAGCATCAGCAAAGACAACTCCAAGAGTCAAGTTTTCTTAAAAATGAACAGTCTGCAAACTGATGACACAGCCAGGTACTACTGTGCCAGAAACTGGGACTTTGACTACTGG	1
62826	TCAAAAATCGAATCTCCATCACTCGTGACACATCTAAGAACCAGTTTTTCCTGAAGTTGAATTCTGTGACTACTGAGGACACAGCCACATATTACTGTGCAGAGCTACCCTGGTTTGCTTACTGG	1
66285	TCAGAAATCGAATCTCCATCACTCGTGACACTTCTAAGAACCAATTTTTCCTGAAGTTGAATTCTGTGACTTCTGAGGACACAGCCACATATTACTGTGCCAGAGGCTACCCTCCTGACTACTGG	1
66631	TCAAAAATCGAATCTCCATCACTCGTGACACATCTAAGAACCAGTTTTTCCTGAAGTTGAATTCTGTGACTACTGAGGACACAGCCACATATTACTGTGCAAGAGACTATGCCTTTGACTACTGG	1
58102	TCAAAAATCGAATCTCCATCACTCGTGACACATCTAAGAACCAGTTTTTCCTGAAGTTGAATTCTGTGACTACTGAGGACACAGCCACATATTACTGTGTAAGGGGTAGCCCTTTTGCTTACTGG	2
58158	TCAAAAATCGAATCTCCATCACTCGTGACACATCTAAGAACCAGTTTTTCCTGAAGTTGAATTCTGTGACTACTGAGGACACAGCCACATATTACTGTGTAAGGGGTTGCCCTTTTGCTTACTGG	2
69749	TCAAAAATCGAATCTCCATCACTCGTGACACATCTAAGAACCAGTTTTTCCTGAAGTTGAATTCTGTGACTACTGAGGACACAGCCACATATTACTGTGTTAGGGGTAGCCCTTTTGCTTACTGG	1
60488	TCAAAAATCGAATCTCCATCACTCGTGACACATCTAAGAACCAGTTTTTCCTGAAGTTGAATTCTGTGACTACTGAGGACACAGCCACATATTACTGTGCAAGGCTCCTGGTTATGGACTACTGG	1
62680	TCAAAAATCGAATCTCCATCACTCGTGACACATCTAAGAACCAGTTTTTCCTGAAGTTGAATTCTGTGACTACTGAGGACACAGCCACATATTACTGTGCAAGAGGGGGTTACTGGGACTACTGG	1
69717	TCAAAAATCGAATCTCCATCACTCGTGACACATCTAAGAACCAGTTTTTCCTGAAGTTGAATTCTGTGACTACTGAGGACACAGCCACATATTACTGTGCAAGTTATAGTAACTTTGACTACTGG	1
56706	TCAAAAATCGAATCTCCATCACTCGTGACACATCTAAGAACCAGTTTTTCCTGAAGTTGAATTCTGTGACTACTGAGGACACAGCCACATATTTCTGTGCAAGCTATAGTAACTTTGACTACTGG	3
57474	TCAAAAATCGAATCTCCATCACTCGTGACACATCTAAGAACCAGTTTTTCCTGAAGTTGAATTCTGTGACTACTGAGGACACAGCCACATATTACTGTGCACACAGGGTTTACTTCGATGTCTGG	2
58948	TCAAAAATCGAATCTCCATCACTCGTGACACATCTAAGAACCAGTTTTTCCTGAAGTTGAATTCTGTGACTACTGAGGACACAGCCACATATTACTGTGCAAGAGGGGGGGCTTCTGACTACTGG	2
68525	TCAAAAATCGAATCTCCATCATTCGTGACAAATCTAAGAACCAGTTTTTCCTGAAGTTGAATTCTGTGACTACTGAGGACACAGCCACATATTACTGTACAAGAGGGCGGAGTTCTACTTACTGG	1
56101	AAAATCGGATCTCCATCACTCGTGACACATCTAAGAACCAGTTTTTCCTGAGATTGATTTCTGTGACTACTGAGGACACAGCCACATATTACTGTGCAAGAGAGGACAACTCAGGCTACTGCTGG	6
67466	TCAAAAATCGAATCTCCATCACTCGTGACACATCTAAGAACCAGTTTTTCCTGAAGTTGAATTCTGTGACTACTGAGGACACAGCCACATATTACTGTGCAAGAGGGAGGCCTAGCGACTACTGG	1
57467	TCAAAAGTCGAATCTCCATAACTCGAGACACATCCAAGAACCAGTATTACCTGCAGTTGAATTCTGTGACTACTGAGGACACAGCCACATATTACTGTGCAAGGGGCGATTACTTTGACTACTGG	2
69927	TAAAGGATAAATTCATCATCTCCAGAGACAACGCCAAAAATACGCTGTACCTGCAAATGAGCAAAGTGAGATCTGAGGACACAGCCCTTTATTACTGTGCAAGTCTGGGAGACTTCGATGTCTGG	1
68561	TGAAGAGCCGTTTCATCATCTCGAGAGACAATGCAAAGAACATTCTATACCTGCAAATGAGCAGTCTGAAGTCTGAGGACACAGCCACGTATTACTGTGCAAGAGGGTTTTACTTTGGCTACTGG	1
69268	TGAAGAGCCGTTTCATCATCTCGAGAGACAATGCAAAGAACATTCTATACCTGCAAATGAGCAGTCTGAAGTCTGAGGACACAGCCACGTATTACTGTGCAAGAGGGTTTTACTTTGACTACTGG	1
56773	TGAAGAGCCGTTTCATCATCTCGAGAGACAATACAAAGAACATTCTGTACCTGCAAATGAACAGTCTGAAGTCTGAGGACACAGCCACGTATTACTGTTCAAGAGGGAGGTGGGGTGACTACTGG	3
68635	TGAAGAGCCGTTTCATCATCTCGAGAGACAATGCAAAAAACATTCTGTACCTGCAAATGAACAGTCTGAAGTCTGAGGACACAGCCACGTATTACTGTTCAAGAGGGAGGTGGGGTGACTACTGG	1
68705	TGAAGAGCCGTTTCATCATATCGAGAGACAATGCAAAGAACATTCTGTACCTGCAAATGAACAGTCTGAAGTCTGAGGACACAGCCACGTATTACTGTTCAAGAGGGAGGTGGGGTGACTACTGG	1
61462	TGAAGAGCCCTTTCATCATATCGAGAGACAATACAAAGAACATTCTGTACCTGCAAATGAACAGTCTGAAGTCTGAGGACACAGCCACGTATTACTGTTCAAGAGGGAGGTGGGGTGACTACTGG	1
66583	TGAAGAGCCGTTTCATCATCTCGAGAGACAATGCAGAGAACATTCTATACCTGCAAATGAGCGGTCTGAAGTCTGAGGACACAGCCTCGTATTACTGTACAAGAGGGAGGTGGGGTGACTACTGG	1
64326	TGAAGAGCCGTTTCATCATCTCGAGAGACAATGCAGAGAACATTCTATACCTGCAAATGAGCGGTCTGAAGTCTGAGGACACAGCCTCGTATTACTGTATAAGAGGGAGGTGGGGTGACTACTGG	1
57165	TGAAGGGCCGATTCACCATCTCCAGAGACAATGCCAAGAACACCCTGTTCCTGCAAATGACCAGTCTGAGGTCTGAGGACACGGCCATGTATTACTGTGCAAGGCAACGAGCTATGGACTACTGG	3
55948	TGAAGGGCCGATTCACCATTTCCAGAGACAACGACAAGAACACCCTGTCCCTGCAAATGACCAGTCTGAGGTCTGAGGACACGGCCATATATTACTGTGCAGCGGGGAACTACTTTGACTACTGG	10
68081	TGAAGGGCCGATTCACCATCTCCAGAGACGATGCCAAGAACACCCTGTTCCTGCAAATGACCAGTCTGAGGTCTGAGGACGCGGCCACATATTACTGTACAACGGGGAACTACTTTGACTACTGG	1
66907	TGAAGGGCCGATTCACCGTTTCCAGAGACAATGCCAAGAACACCCTGTTCCTGCAAATGACCAGTCTGAGGTCTGAAGACACGGCCATATATTACTGTACAACGGGGAACTACTTTGACGACTGG	1
58792	TGAAGGGCCGATTCACCATCTCCAGAGATGATGCCAAGAACACCCTGTTCCTGCAAATGACCAGTCTGAGGTCTGAGGACACGGCCATATATTACTGTTCAACGGGGAACTACTTTGACTACTGG	2
61605	TGAAGGGCCGATTCACCATTTCCAGAGACAATGCCAAGAACACCCTGTTCCTGCAAATGACCAGTCTGAGGTCTGAGGACACGGCCATATATTACTGTACAACGGGGAACTATTTTGACTACTGG	1
68891	TGAAGGGCCGATTCACCATCTCCAGAGACAATGCCAAGAACACCCTGTTCCTGCAAATGACCAGTCTGAGGTCTGAGGACACGGCCATATATTACTGTACAACGGGGATCTACTTTGACTACTGG	1
63132	TGAAGGGCCGATTCACCATCTCCAGAGATGATGCCAAGAACACCCTGTTCCTGCAAATGACCAGTCTGAGGTCTGAGGACACGGCCATATATTACTGTACAACGGGGAACTACTTTGACTACTGG	1
63211	TGAGGGGCCGATTCACCATCTCCAGAGACAATGCCAAGAACACCCTGTTCCTGCAAATGACCAGTCTGAGGTCTGAGGACGCGGCCACATATTACTGTACAACGGGGAACTACTTTGACTACTGG	1
66171	TGAAGGGCCGATTCACCAGCGCCAGAGACGATGCCAAGAACACCCTGTTCCTGCAAATGACCAGTCTGAGGTCTGAGGACGCGGCCACATATTACTGTACAACGGGGAACTACTTTGACTACTGG	1
58309	TGAAGGGCCGATTCACCATCTCCAGAGACAATGCCAAGAATGTCCTCTTCCTGCAAATGACCAGTCTGAGGTCTGAGGACACGGCCATGTATTACTGTGCAATGGGATACTACTTTGACTACTGG	2
63097	TGAAGGGCCGATTCACCATGTCCAGAGACAATGCCAAGAACACCCTGTTCCTGCAAATGACCAGTCTGAGGTCTGAGGACACGGCCATATATTACTGTATAACGGGGATCTACTTTGACTACTGG	1
64445	TGAAGGGCCGATTCACCATCTCCAGAGACAATGCCAAGAATGTCCTCTTCCTGCAGTTGACCAGTCTGAGGTCTGAGGACACGGCCATGTATTACTGTCCAATGGGATACTACTTTGACTACTGG	1
64033	TGGAGGGCCGATTCACCATCTCCAGAGACAATGCCAAGAATGTCCTCTTCCTGCAGTTGACCAGTCTGAGGTCTGAGGACACGGCCATGTATTACTGTCCAATGGGATACTACTTTGACTACTGG	1
58193	TGAAGGGCCGATTCACCATCTCCAGAGACAATGCCAAGAACACCCTGTTCCTGCAAATGACCAGTCTGAGGTCTGAGGACACGGCCATGTATTACTGTGCAAGGAAGACCCTGTTTGCTTACTGG	2
58104	TAAAGGGCCGATTCACCATCTCCAGAGACAATGCCAAGAACAACCTGTACCTGCAAATGAGCCATCTGAAGTCTGAGGACACAGCCATGTATTACTGTGCAAGAAGAAGTACTATGGACTACTGG	2
60876	TAAAGGGCCGATTCACCATCTCCAGAGACAATGCCAAGAACAACCTGTACCTGCAAATGAGCCATCTGAAGTCTGAGGACACAGCCATGTATTACTGTGCAAGAGATAATGATTCTGACTACTGG	1
65838	TAAAGGGCCGATTCACCATCTCCAGAGACAATGCCAAGAACAACCTGTACCTGCAAATGAGCCATCTGAAGTCTGAGGACACAGCCATGTATTACTGTGCAAATTACGACGGGTTTGCTTACTGG	1
56546	TGAAGGGGCGATTCACCATCTCGAGAGACAATGCCAAGAACACCCTGTACCTGCAAATGAGCAGTCTGAAGTCTGAGGACACAGCCATGTATTACTGTGCAAGGCATGACCCTTTTGACTACTGG	4
60070	TGGAGGGGCGATTCACCATTTCGAGAGACAATGCCAAGAACACCCTGTACCTGCAAATGAGCAGTCTGAAGTCTGAGGACACAGCCATGTATTACTGTGCAAGGCATGACCCTTTTGACTACTGG	1
71360	TGAAGGGGCGATTCATCATCTCGAGAGACAATGCCAAGAACACCCTGTACCTGCAAATGAGCAGTCTGAAGTCTGAGGACACAGCCATGTATTACTGTGCAAGGCATGACCCTTTTGACTACTGG	1
57237	TGAAGGGTCGATTCACCATCTCCAGAGACAATGCCAAGAACACCCTGTACCTGCAAATGAGCAGTCTGAGGTCTGAGGACACGGCCTTGTATTACTGTGCAAGACGGGAATACTTTGACTTCTGG	2
69888	TGAAGGGCCGATTCACCATCTCCAGAGACAATGCCAGGAACACCCTGTACCTGCAAATGAGCAGTCTGAAGTCTGAGGACACAGCCATGTATTATTGTGCAAGAGGCGGAACATTTGACTACTGG	1
66629	TGAAGGGCCGATTCACCATCTCCAGAGACAATGCCAGGAACACCCTGTACCTGCAAATGAGCAGTCTGAAGTCTGAGGACACCGCCATGTATTATTGTGCAAGAGGCGGAACATTTGACTACTGG	1
58886	TGAAAGGGAGGTTCACCATCTCAAGAGATGATTCCAAAAGTAGTGTCTACCTGCAAATGAACAACTTAAGGGCTGAAGACACTGGAATTTATTACTGCTTAGTAGCTACGAACTTCGATGTCTGG	2
59677	TGAAAGGGAGGTTCACCATCTCAAGAGATGATTCCAAAAGTAGTGTCTACCTGCAAATGAACAACTTAAGGGCTGAAGACACTGGAATTTATTACTGCACCGGTAGTAGCTACCTTGACTACTGG	1
61905	TGAAAGGGAGGTTCACCATCTCAAGAGATGATTCCAAAAGTAGTGTCTACCTGCAAATGAACAACTTAAGGGCTGAAGACACTGGAATTTATTACTGCACAGGCGACCTACGGTCCGATGTCTGG	1
62031	TGAAAGGGAGGTTCACCATCTCAAGAGATAATTCCAAAAGTAGTGTCTACCTGCAAATGAACAACTTAAGGGCTGAAGACACTGGAATTTATTACTGCACAGGCGACCTACGGTCCGATGTCTGG	1
62540	TGAAAGGGAGGTTCACCATCTCAAGAGATGATTCCAAAAGTAGTGTCTACCTGCAAATGAACAACTTAAGGGCTGAAGACACTGGAATTTATTACTGCCTACGGTACTGGTACTTCGATGTCTGG	1
65015	TGAAAGGGAGGTTCACCATCTCAAGAGATGATTCCAAAAGTAGTGTCTACCTGCAAATGAACAACTTAAGGGCTGAAGACACTGGAATTTATTACTGCACACAGAACTACGGTAGTTTCTACTGG	1
71231	TGAAAGGGAGGTTCACCATCTCAAGAGATGATTCCAAAAGTAGTGTCTACCTGCAAATGAACAACTTAAGGGCTGAAGACACTGGAATTTATTACTGCACAGGCCTACTCACGTTTGACTACTGG	1
56627	TGAAAGGGAGGTTCACCATCTCAAGAGATGATTCCAAAAGTAGTGTCTACCTGCAAATGAACAACTTAAGGGCTGAAGACACTGGAATTTATTACTGCACGAGGTATGGTAACTCCGGTGTCTGG	3
68983	TGAAAGGGAGGTTCACCATCTCAAGAGATGATTCCAAAAGTAGTGTCTACCTGCAAATGAACAACTTAAGGGCTGAAGACACTGGAATTTATTACTGCACGAGGTATGGTAATTCCGGTGTCTGG	1
60132	TGAAAGGGAGGTTCACCATCTCAAGAGATGATTCCAAAAGTAGTGTCTACCTGCAAATGAACAACTTAAGGGCTGAAGACACTGGAATTTATTACTGCACAGAGGATAGTGACTTTGCTTACTGG	1
62189	TGAAAGGGAGGTTCACCATCTCAAGAGATGATTCCAAAAGTAGTGTCTACCTGCAAATGAACAACTTAAGGGCTGAAGACACTGGAATTTATTACTGCACAGGGTTAGAGGACTTTGACTACTGG	1
62805	TGAAAGGGAGGTTCACCATCTCAAGAGATGATTCCAAAAGTAGTGTCTACCTGCAAATGAACAACTTAAGGGCTGAAGACACTGGAATTTATTACTGCACAGAATGGTTACCTTTTGCTTACTGG	1
71832	TGAAAGGGAGGTTCACCATCTCAAGAGATGATTCCAAAAGTAGTGTCTACCTGCAAATGAACAACTTAAGGGCTGAAGACACTGGAATTTATTACTGCACCGAGGATGGTTACTCCGACTACTGG	1
58067	TGAAAGGGAGGTTCACCATCTCAAGAGATGATTCCAAAAGTAGTGTCTACCTGCAAATGAACAACTTAAGGGCTGAAGACACTGGAATTTATTACTGCACTTATGATTACGACGCTGCTTACTGG	2
59427	TGAAAGGGAGGTTCACCATCTCAAGAGATGATTCCAAAAGTAGTGTCTACCTGCAAATGAACAACTTAAGGGCTGAAGACACTGGAATTTATTACTGCACAGGCGGGGGGGACTTCGATGTCTGG	1
57146	TGAAAGGGAGGTTCACCATCTCAAGAGATGATTCCAAAAGTAGTGTCTACCTGCAAATGAACAACTTAAGGGCTGAAGACACTGGAATTTATTACTGCACAGCGGGTTATTTAGGACCTTACTGG	3
71283	TGAAAGGGAGGTTCACCATCTCAAGAGATGATTCCAAAAGTAGTATCTACCTGCAAATGAACAACTTAAGGGCTGAAGACACTGGAATTTATTACTGCACAGGCGCCGGGACGTCGGCTTACTGG	1
59270	TGAAAGGGAGGTTCACCATCTCAAGAGATGATTCCAAAACTAGTGTCTACCTGCAAATGAACAACTTAAGGGCTGAAGACACTGGAATTTATTACTGCACAGGCGCCGGGACGTCGGCTTACTGG	1
62059	TGAAAGGGAGGTTCACCATCTCAAGAGATGATTCCAAAAGTAGTGTCTACCTGCAAATGAACAACTTAAGGGCTGAAGACACTGGAATTTATTACTGCACAGAAGGGTACTACTTTGACTACTGG	1
71468	TGAAAGGGAGGTTCACCATCTCAAGAGATGATTCCAAAAGTAGTGTCTACCTGCAAATGAACAACTTAAGGGCTGAAGACACTGGAATTTATTACTGCACGTCTAACTGGGACTTTGACTACTGG	1
60481	TGAAAGGGAGGTTCGCCATTTCAAGAGATGATTCCAAAAGTAGTGTCTACCTGCAAATGAACAACTTAAGGGCTGAAGACACTGGTTTTTATTACTGCACGTCTAACTGGGACTTTGACTACTGG	1
57714	TGAAAGGGAGGTTCACCATCTCAAGAGATGATTCCAAAAGTAGTGTCTACCTGCAAATGAACAACTTAAGGGCTGAAGACACTGGACTTTATTACTGCACGTCTAACTGGGACTTTGACTACTGG	2
59628	TGAAAGGGAGGTTCACCATCTCAAGAGATGATTCCAGAAGTAATGTCTATCTGCAAATGAACAACTTAAGGGCTGAAGACACTGGAATTTATTACTGCACGTCTAACTGGGACTTTGACTACTGG	1
70989	TGAAAGGGAGGTTCACCATCTCAAGAGATGATTCCAAAAGTACTGTCTACCTGCAAATGAACAACTTAAGGGCTGAAGACACTGGAATTTATTACTGTACGTCTAACTGGGACTTTGACTACTGG	1
64514	TGAAAGGGAGGTTCACCATCTCAAGAGATGATTCCAAAAGTAGTGTCTACCTGCAAATGAACAACTTAAGGGCTGAAGACACTGGAATTTATTACTGCACAGCCTGGGACCAGTTTGCTTTCTGG	1
68484	TAAAAGGGAGGTTCACCATTTCAAGAGATGATTCCAAAAGTAGTGTCTACCTGCAAATGAACAACTTAAGGGCTGAAGACACTGGAATTTATTACTGCACAGCGGCTGGGACACTTGCTTACTGG	1
71621	TGAAAGGGAGGTTCACCATCTCAAGAGATGATTCCAAAAGTAGTGTCTACCTGCAAATGAACAACTTAAGGGCTGAAGACACTGGAATTTATTACTGCACAGATAACTGGGACTTTGACTACTGG	1
72225	TGAAAGGGAGGTTCACCATCTCAAGAGATGATTCCAAAAGTAATGTCTACCTGCAAATGAATAACTTAAGGGCTGAAGACACTGGAATTTATTACTGCACAGCGAACTGGGACTTTGCTTACTGG	1
62696	TGAAAGGGAGGTTCACCATCTCAAGAGATGATTCCAAAAGTAGTGTCTACCTGCAAATGAACAACTTAAGGGCTGAAGACACTGGAATTTATTACTGCACCAACTGGCCCTGGTTTGCTTACTGG	1
62528	TGAAAGGGAGGTTCACCATCTCAAGAGATGATTCCAAAAGTAGTGTCTACCTGCAAATGAACAACTTAAGGGCTGAAGACACTGGAGTTTATTACTGCGCAGCTTTTATCCCTTTTGACTACTGG	1
55968	TGAAAGGGAGGTTCACCATCTCAAGAGATGATTCCAAAAGTAGTGTCTACCTGCAAATGAACAACTTTAGGTCTGAAGACACTGGAATTTATTACTGCGCAGCTTTTATCCCTTTTGACTACTGG	9
68863	TGAAAGGGAGGTTCACCATCTCAAGAGATGATTCCAAAAGTAGTCTTTACTTACAAATGAACGACTTAAGGGCTGAAGACACTGGAATTTATTACTGCACAGACCCCCCCTTGTTTTCTTACTGG	1
68529	TGAAAGGGAGGTTCACCATCTCAAGAGATGATTCCAAAAGTAATCTTTACTTACAAATGAACGACTTAAGGGCTGAAGACACTGGAATTTATTACTGCACAGACCCCCCCTTGTTTTCTTACTGG	1
59425	TGAAAGGGAGGTTCACCATCTCAAGAGATGATTCCAAAAGTAGTGTCTACCTGCAAATGAACAGCTTAAGAGCTGAAGACACTGGCATTTATTACTGTAGGGGGGGGTACTACTTTGACTACTGG	1
67230	TGAAAGGGAGGTTCACCATCTCAAGAGATGATTCCAAAAGTAGTGTCTACCTGCAAATGAACAGCTTAAGAGCTGAAGACACTGGCATTTATTACTGTACCAGGCGGGGGCTGGTTGCTTACTGG	1
56347	TGAAAGGGAGGTTCACCATCTCAAGAGATGATTCCAAAAGTAGTGTCTACCTGCAAATGAACAGCTTAAGAGCTGAAGACACTGGCATTTATTACTGTACGACTGGGAATGTTATGGACTACTGG	4
58891	TGAAAGGGAAGTTCACCATCTCAAGAGATGATTCCAAAAGTAGTGTCTACCTGCAAATGAACAGCTTAAGAGCTGAAGACACTGGCATTTATTACTGTTCGACTGGGAATGTTATGGACTACTGG	2
62932	TGAAAGGGAGGTTCACCATCTCAAGAGATGATTCCAAAAGTAGTGTCTACCTGCAAATGAACAGGTTAAGAGCTGAAGACACTGGCATTTATTACTGTTCGACTGGGAATGTTATGGACTACTGG	1
69486	TGAAAGGGAGGTTCACCATCTCAAGAGATGATGCCAAAAGTAGTGTCTACCTGCAAATGAACAGCTTAAGAGCTGAAGACACTGGCATTTATTACTGTTCGACTGGGAATGTTATGGACTACTGG	1
68961	TGAAAGGGAGGTTCACCATCTCAAGAGATGATTCCAAAAGGAGTGTCTACCTGCAAATGAACAGCTTAAGAGCTGAAGACACTGGCATTTATTACTGTGCGACTGGGAATGTTATGGACTACTGG	1
59979	TGAAAGGGAGGTTCACCATCTCAAGAGATGATTCCAAAAGTAGTGTCTACCTGCAAATGAACAGCTTAAGAGCTGAAGACACTGGCATTTATTACTGTGCGACTGGGAATGCTATGGACTACTGG	1
56021	TGAAAGGGAGGTTCACCATCTCAAGAGATGATTCCAAAAGTAGTGTCTACCTGCAAATGAACAGCTTAAGAGCTGAAGACACTGGCATTTATTACTGTTCGACTGGGAATGTTATGGACTACTGG	8
56097	TGAAAGGGAGGTTCACCATCTCAAGAGATGATTCCAAAAGTAGTGTCTACCTGCAAATGAACAGCTTAAGAGCTGAAGACACTGGCATTTATTACTGTGCGACTGGGAATGTTATGGACTACTGG	6
57124	TGAAAGGGAGGTTCACCATCTCAAGAGATGATTCCAAAAGTAGTGTCTACCTGCAAATGAACAGCTTAAGAACTGAAGACACTGGCATTTATTACTGTACGACTGGGAATGTTATGGACTACTGG	3
58789	TGAAAGGGAGGTTCACCATCTCAAGAGATGATTCCAAAAGTAGTGTCTTCCTGCAAATGAACAGCTTAAGAGCTGAAGACACTGGCATTTATTACTGTACGACTGGGAATGTTATGGACTACTGG	2
59423	TGAAAGGGAGGTTCACCATCTCAGGAGATGATTCCAAAAGTAGTGTCTACCTGCAAATGAACAGCTTAAGAGCTGAAGACAGTGGCATTTATTACTGTACGACTGGGAATGTTATGGACTACTGG	1
69332	TGAAAGGGAGGTTCACCATCTCCAGAGATGATTCCAAAACTAGTGTCTACCTGCAAATGAACAGCTTAAGAGCTGAAGACACTGGCATTTATTACTGTACGACTGGGAATGTTATGGACTACTGG	1
63806	TGAAAGGGAGGTTCACCATCTCAAGAGATGATTCCAAAAGTAGTGTCTACCCGCAAATGAACAGCTTAAGAGCTGAAAACACTGGCATGTATTACTGTACGACTGGGAATGTTATGGACTACTGG	1
64928	TGAAAGGGAGGTTCACCATCTCAAGAGATGATTCCAAAAGTAGTGTCTACCTGCAAATGAACAGCTTAAGAGCTGAAGACAGTGGCATTTATTACTGTTCGACTGGGAATGTTATTGACTACTGG	1
64824	TGAAAGGGAGGTTCACCATCTCAAGAGATGATTCCAAAAGTAATGTCTACCTGCAAATGAACAGCTTAAGAGCTGAAGACACTGGCATTTATTACTGTGCGACTGGGAATGCTATGGACTACTGG	1
66953	TGAAAGGGAGGTTCACCATCTCAAGAGTTGATTCCAAAAGTAGTGTCTACCTGCAAATGAACAGCTTAAGAGCTGAAGACACTGGCATTTATTACTGTGCGACTGGGAATGCTATGGACTTCTGG	1
69725	TGAAAGGGAGGTTCACCATCTCAGGAGATGATTCCAAAAGTAGTGTCTACCTGCAAATGAACAGCTTAAGAGCTGAAGACACTGGCATTTATTACTGTGCGACTGGGAATGCTATGGACTACTGG	1
64958	TGAAAGGGAGGTTCACCATCTCAAGAGATGATTCCAAAAGTAGTGTCTACCTGCAAATGAACAGCTTAAGAGCTGAAGACACTGGCATGTATTACTGTACGACTGGGAATGTTATGGACTACTGG	1
65486	TGAAAGGGAGGTTCACCATCTCAAGAGATGATTCCAAAAGTAGTGTCTACCTGCAAATGAACAGCTTAAGAGCTGAAGACACTGGCATTTATTACTGTACCCCCAACTGGGACGGTGATTACTGG	1
56388	TGAAAGGGAGGTTCCCCATCTCAAGAGATGATTCCAAAAGTACTGTCTACCTGCAAATGAACAACTTAAGAACTGAGGACACTGGCATCTATTACTGTACGGCTCAGGCTACTTTTGCTTTCTGG	4
60635	TGAAAGGGAGGTTCCCCATTTTAAGAGATGATTCCAAAAGTACTGTCTACCTGCAAATGAACAACTTAAGAACTGAGGACACTGGCATCTATTACTGTACGGCTCAGGCTACTTTTGCTTTCTGG	1
61789	TGAAGGGTCGGTTCACCATCTCCAGAGATAATTCCCAAAGCATCCTCTATCTTCAAATGAATGCCCTGAGAGCTGAGGACAGTGCCACTTATTACTGTGCAAGATCCTATGGCTTTGACTACTGG	1
58463	TGAAGGGTCGGTTCACCATCTCCAGAGATAATTCCCAAAACATCCTCTATCTTCAAATGAATGCCCTGAGAGCTGAGGACAGTGCCACTTATTACTGTGCAAGTTCCACTGCCATGGACTACTGG	2
56779	TGAAGGGTCGGTTCACCATCTCCAGAGATAATTCCCAAAACATCCTCTATCTTCAAATGAATGCCCTGAGAGCTGAGGACAGTGCCACTTATTACTGTGCAAGTTCCACTGCTATGGACTACTGG	3
71971	TGAAGAGTCGGCTCACAATCTCCAAGGATACCTCCAAAAACCAGGTATTCCTCAAGATCGCCAATGTGGACACTGCAGATACTGCCACATACTACTGTGCTCGAGGGGAGTACTTCGATGTCTGG	1
71525	AAGAGCCGGCTCACAATCTCCAAGGATACCTCCAACAACCAGGTATTCCTCAAGATCACCACTGTGGACACTGCAGATACTGCCACATACTACTCTGCTCGAAGAGCTTTCGGAGGGCTTACTGG	1
56552	ACAAGGGACGGTTTGCCTTCTCTTTGGAGACCTCTGCCACCACTGCCTACTTGCAGATCAACAGCCTCAATAATGAGGACGCGGGTACATATTTCTGTGGACGAATATATTACTTTGACTACTGG	4
64985	ACAAGGGACGCTTTGCCTTCTCTTTGGAGACCTCTGCCACCACTGCCTACTTGCAGATCAACAGCCTCAATAATGAGGACGCGGGTACATATTTCTGTGGACGATTATATTACCTTGACTACTGG	1
56437	ACAAGGGACGGTTTGCCTTCTCTTTGGAGACCTCTGCCACCACTGCCTACTTGCAGATCAACAGCCTCAATAATGAGGACGCGGGTACATATTTCTGTGGGCGAATATATTACTTTGACTACTGG	4
58120	ACAAGGGACGGTTTGCCTTCTCTTTGGAGACCTCTGCCACCACTGCCTACTTGCAGATCAACAGCCTCAATAATGAGGACGCGGGTACATATTTCTGTGGGCGAATATATTATTTTGACTACTGG	2
63138	TCAAGGGACGGTTTGCCTTCTCTTTGGAGACCTCTGCCAGCACTGCCTATTTGCAGATCAACAACCTCAAAAATGAGGACACGGCTACATATTTCTGTGTAAGAGAGGATTACTCAGACTACTGG	1
58725	TCAAGGGACGATTTGCCTTCTCGTTGGACACTTCTGCCAGTACTGTCTTTTTGCAGATCAACGACCTCAAGAATGAGGACACGGCTACATATTTCTGTACAAGAGCCTATGATTTTGACCTCTGG	2
60249	TCAAGGGACGGTTTGCCTTCTCTTTGGAGACCTCTGCCAGCACTGCCTATTTGCAGATCAACAACCTCAAAAATGAGGACACGGCTACATATTTCTGTGTAAGCCGGGGAGAGGTTGCTTACTGG	1
63158	TCAAGGGACGGTTTGCCTTCTCTTTGGAGACCTCTGCCAGCACTGCCTATTTGCAGATCAACAACCTCAAAAATGAGGACACGGCTACATATTTCTGTGTAAAGGGGGGGGACCTTGACTACTGG	1
65770	TCAAGGGACGGTTTGCCTTTTCTTTGGAAACCTCTGCCAGCACTGCCTATTTGCAGATCAACAACCTCAAAAATGAGGACACGGCTACATATTTCTGTGCGACTACGGTACCGTTTGCTTACTGG	1
61464	TCAAGGGACGGTTTGCCTTTTCTTTGGAAACCTCTGCCAGCACTGCCTATTTGCAGATCAACAACCTCAAAAATGAGGACACGGCTACATATTTCTGTGTAAAGGGGGGGGACCTTGACTACTGG	1
57464	TCAAGGGACGATTTGCCTTCTCTTTGGAAACCTCTGCCAGCACTGCCTATTTGCAGATCAACAACCTCAAAAATGAGGACACGGCTACATATTTCTGTGCAATCGATATTACTACGGTCTACTGG	2
61077	TCAAGGGACGGTTTGCCTTCTCTTTGGAAACCTCTGCCAGCACTGCCTATTTGCAGATCAGCAACCTCAAAAATGAGGACACGGCTACATATTTCTGTGCAAGCGATATTATTACGGTCTACTGG	1
63204	TCAAGGGACGGTCTGCCTTCTCTTTGGAAACCTCTGCCAGCACTGCCTATTTGCAGATCAACAACCTCAAAAATGAGGACACGGCTACATATTTCTGTGCAAAGGACTATAGTCTTGACTACTGG	1
61465	TCAAGGGACGGTCTGCCTTCTCTTTGGAAACCTCTGCCAGCACTGCCTATTTGCAGATCAACAACCTCAAAAATGGGGACACGGCTACATATTTCTGTGCAAAGGGCTATAGTCTTGACTACTGG	1
63015	TCAAGGGACGGTTTGCCTTCTCTTTGGAAACCTCTGCCAGCACTGCCTATTTGCAGATCAACAACCTCAAAAATGAGGACACGGCTACATATTTCTGTGCAAAGGACTATAGTCTTGACTACTGG	1
63227	TCAAGGGACGGTTTGCCTTCTCTTTGGAAACCTCTGCCAGCACTGCCTATTTGCAGATCAACAACCTCAAAAATGAGGACACGGCTACATATTTCTGTGCAAGAGATGGTTACGGGGCTTACTGG	1
61751	TCAAGGGACGGTTTGCCTTCTCTTTGGAAACCTCTGCCAGCATTGCCTATTTGCAGATCAACAACCTCAGAAATGAGGACACGGCTACATATTTCTGTGCACATGAGGATACTATGGACTACTGG	1
58835	TCAAGGGACGGTTTGCCTTCTCTTTGGAAACCTCTGCCAGCATTGCCTATTTGCAGATCAACAACCTCAAAAATGAGGACACGGCTACATATTTCTGTGCACATGAGGATACTATGGACTACTGG	2
59337	TCAAGGGACGGTTTGTCTTCTCTTTGGAAACCTCTGCCAGCATTGCCTATTTGCAGATCAACAACCTCAGAAATGAGGACACGGCTACATATTTCTGTGCACATGAGGATTCTATGGACTACTGG	1
56123	TCAAGGGACGGTTTGCCATCTCTTTGGAAACCTCTGCCAGCACTGCCTATTTGCAGATCAACATCCTCAAAAATGAGGACACGGCTACATATTTCTGTGCACGTCGGGGTGCTATGGACTACTGG	6
72417	TCAAGGGACGGTTTGCCTTCTCTTTGGAAACCTCTGCCAGCACTGCCTATTTGCAGATCAACAACCTCAAAAATGAGGACACGGCTACATATTTCTGTACACGCAGGGGCTCCTTTGACTACTGG	1
71563	TCAAGGGACGGTTTGCCCTCTCTTTGGAAACCTCTGCCAGCATTGTCTATTTGCAGATCAACAACCTCAAAAATGAGGACACGGCTACATATTTCTGTGCACATGAGGCTACTATGGACTACTGG	1
72154	TCAAGGGACGGTTTGCCTTCTCTTTGGAACCCTCTGCCAGCATTGCCTATTTGCAGATCAACAACCTCAGAAATGAGGACACGGCTACATATTTCTGTGCACATGAGGCTACTTTGGACTACTGG	1
56814	TCAAGGGACGGTTTGCCTTCTCTTTGGAAACCTCTGCCAGCACTGCCTATTTGCAGATCAACAACCTCAAAAATGAGGACACGGCTACATATTTCTGTGCAAGTCCTGGGGGTGGGGACTACTGG	3
71601	TCAAGGGACGGTTTGCCATCTCTTTGGAAACCTCTGCCAGCACTGCCTATTTGCAGATCAACATCCTCAAAAATGAGGACACGGCTACATATTTCTGTGCACGTAGGGGTGCTATGGACTACTGG	1
58038	GCAAGGGACGGTTTGCCATCTCTTTGGAAACCTCTGCCAGCACTGCCTATTTGCAGATCAACTTCCTCAAAAATGAGGACACGGCTACATATTTCTGTGCACGTAGGGGTGCTATGGACTACTGG	2
57088	GCAAGGGACGGTTTGCCATCTCTTTGGAAACCTCTGCCAGCACTGCCTATTTGCAGATCAACATCCTCAAAAATGAGGACACGGCTACATATTTCTGTGCACGTAGGGGTGCTATGGACTACTGG	3
57098	TCAAGGGACGGTTTGCCATCTCTTTGGAAACCTCTGCCAGCACTGCCTATTTGCAGATCAACATCCTCAAAGATGAGGACACGGCTACATATTTCTGTGCACGTAGGGGTGCTATGGACTACTGG	3
64121	TCAAGGGACGGTTTGCCTTCTCTTTGGAAACCTCTGCCAGTACTGCCTATTTGCAAATCAACAACCTCAAAAATGAGGACACGGCTACATTTTTCTGTGCAAGATGGGGTGTCATGGACTACTGG	1
66368	TCAAGGGACGGGTTGCCTTCTCTTTGGAAACCTCTGCCAGCACTGGCTATTTGCAGATCAACAACCTCAAAAATGAGGACACGGCTACATTTTTCTGTGTAAGATGGGGTGTCATGGACTACTGG	1
69997	TCAAGGGACGGTTTGCCTTCTCTTTGGAAGCCTCTGCCAGCACTGCCTATTTGCAGATCAACAACCTCAAAAATGAGGACACGGCTACATATTTCTGTGCAAAACAGGGGTCCTTTGACTACTGG	1
56587	TGAAAGACAGATTCACCATCTCCAGAGATGATTCAGAAAGCATGCTCTATCTGCAAATGAACAACTTGAAAACTGAGGACACAGCCATGTATTACTGTGTGAGACAATACTACGGGGACTACTGG	3
57675	TGAAAGACAGATTCACCATCTCCAGAGATGATTCAGAAAGCATGCTCTATCTGCAAATGAACAACTTGAAAACTGAGGACACAGCCATGTATTACTGTGTGAGGGGGGAGGATATGGACTACTGG	2
62193	TGAAAGACAGATTCACCATCTCCAGAGATGATTCAGAAAGCATGCTCTATCTGCAAATGAACAACTTGAAAACTGAGGACACAGCCATGTATTACTGTGTGAGACATGATGGGTTTGCTTACTGG	1
71102	TGAAAGACAGATTCACCATCTCCAGAGATGATTCAGAAAGCATGCTCTATCTGCAAATGAACAACTTGAAAACTGAGGACACAGCCATGTATTACTGTGTGAGAGCTCAGGGTAGCGCTTACTGG	1
71643	TGAAAGACAGATTCACCATCTCCAGAGATGATTCAGAAAGCATGCTCTATCTGCAAATGAACAACTTGAAAACTGAGGACACAGCCATGTATTACTGTGTGAGCATTGGGATTTCGGACTACTGG	1
58924	TGAAAGACAGATTCACCATCTCCAGAGATGATTCACAAAGCATGCTCTATCTGCAAATGAACAACCTGAAAACTGAGGACACAGCCATGTATTACTGTGTGAGAGATCCCGGGTTTACTTACTGG	2
71176	TGAAAGACAGATTCACCATCTCCAGAGATGATTCACAAAGCATGCTCTATCTGCAAATGAACAACCTGAAAACTGAGGACACAGCCATGTATTACTGTGTGCTGGGCCCTTACTTTGACTACTGG	1
71202	TGAAAGGCAGATTCGCCATTTCAAGAGATGATTCAAAAAGCAGTGTCTACCTAGAGATAAACAGATTAGGAGAGGAAGACACTGCCACTTATTTTTGTAGTAGATCATCCTACTTTGACTACTGG	1
62227	TGAAAGGCAGATTCGCCATTTCAAGAGATGATTCAAAAAGCAGTGTCTACCTAGAGATGAACAGATTAGGAGAGGAAGACAGTGCCACTTATTTTTGTACTAGATCATCCTACTTTGACTACTGG	1
66763	TGAAAGGCAGATTCGCCATTTCAAGAGATGATTCAAAAAGCAGTATCTACCTAGAGATGAACAGATTAGGAGAGGAAGACACTGCCACTTATTTTTGTAGTAGATCATCCTACTTTGACTACTGG	1
58883	TGAAAGGCAGATTCGCCATTTCAAGAGATGATTCAAAAAGCAGTGTCTACCTAGAGATGAACAGATTAAGAGAGGAAGACACTGCCACTTATTTTTGTAGTAGAGGTCTACTATGGGCTTACTGG	2
66965	TGAAAGGCAGATTCGCCATTTCAAGAGATGATTCAAAAAGCAGTGTCTACCTAGAGATGAACAGATTAAGAGAGGAAGACACTGCCACTTATTTTTGTAGTAGGGATGGGTACTTCGATGTCTGG	1
62421	TGAAAGGCAGATTCGCCATTTCAAGAGATGATTCAAAAAGCAGTGTCTACCTAGAGATGAACAGATTAAGAGAGGAAGACACTGCCACTTATTTTTGTAGTAGAGGGGACTACTTTGACTACTGG	1
68384	CCCAGGGCAAGGCCACCATGACTGCAGACACATCCTCCAACACAGCCTACCTGCAACTCAGCAGCCTGACATCTGAGGACACTGCCGTCTATTACTGTACATATGGTAACTACTTTGACTACTGG	1
72792	TCCAGGGCAAGGCCACTATGACAGCAGACACATCCTCCAACACAGCCTACCTTCACCTCAGCAGCCTGACATCTGAGGACACTGCCGTCTATTACTGTGCGGGGGGGCCTTACTTTGACTACTGG	1
57561	TCCAGGTCAAGGCCACTATGACAGCAGACACATCCTCCAACACAGCCTACCTTCACCTCAGCAGCCTGACCTCTGAGGACACTGCCGTCTATTACTGTGCGGGGGGGCCTTACTTTGACTACTGG	2
61490	TCCAGGGCAAGGCCACTATGACAGCAGGCACATCCTCCAACACAGCCTACCTTCACCTCACCAGCCTGACATCTGAGGACACTGCCGTCTATTACTGTGCGGGGGGGCCTTACTTTGGCTACTGG	1
70655	TCCAGGGCAAGGCCACTATGACAGCAGACACATCCTCCAACACAGCCTATCTGCACCTCACCAGCCTGACATCTGAGGACACTGCCGTCTATTACTGTGCTGGGGGGCCTTACTTTGACTACTGG	1
56465	TCCAGGGCAAGGCCACTATGACAGCAGACACATCCTCCAACACAGCCTACCTTCACCTCAGCAGCCTGACCTCTGAGGACACTGCCGTCTATTACTGTGCGGGGGGGCCTTACTTTGACTACTGG	4
59572	TCCAGGCCAAGGCCACTATGACAGCAGACACATCCTCCAACACAGCCTACCTTCACCTCAGCAGCCTGACATCTGAGGACACTGCCGTCTATTACTGTGCGGGGGGGCCTTACTTTGACTACTGG	1
64895	TCCAGGACAAGGCCACTATGACTGCAGACACATCCTCCAACACAGCCTACCTTCACCTCAGCAGCCTGACATCTGAGGACACTGCCGTCTATTACTGTGCGGGGGGGCCTTACTTTGACTACTGG	1
63571	TCCAGGGCAAGGCCACTATGACAGCAGACACATCCTCCAACACAGCCTACCTTCACCTCACCAGCCTGACATCTGAGGACACTGCCGTCTATTACTGTGCGGGGGGGCCTTACTTTGACTACTGG	1
68279	TCCAGGGCAAGGCCACTATGACTGCAGACACATCCTCCAACACAGCCTACCTGCAGCTCAGCAGCCTGACATCTGAGGACACTGCCGTCTATTACTGTACTACATATGGTTACTACGGCTACTGG	1
57572	TCCAGGGCAAGGCCACTATAACAGCAGACACATCCTCCAACACAGCCTACCTGCAGCTCAGCAGCCTGACATCTGAGGACACTGCCGTCTATTACTGTGCTAGGCCATTTGCTATGGACTACTGG	2
62464	TCCAGGGCAAGGCCACTATAACAGCAGACACATCCTCCAACACAGCCTACCTGCAGCTCAGCAGCCTGACATCTGAGGACACTGCCGTCTATTACTGTGCTAGAGACTACTATGGTGACTACTGG	1
63704	TCCAGGGCAAGGCCACTATAACAGCAGACACATCCTCCAACACAGCCTACCTGCAGCTCAGCAGCCTGACATCTGAGGACACTGCCGTCTATTACTGTACTAGAGACTACTTTGGTGACTACTGG	1
58064	TCCAGGGCAAGGCCACTATAACAGCAGACACATCCTCCAACACAGCCTACCTGCAGCTCAGCAGCCTGACATCTGAGGACACTGCCGTCTATTACTGTACTAGAGACTACTATGGTGACTACTGG	2
62664	TCCAGGGCAAGGCCACTATAACAGCAGACACATCCTCCAACACAGCCTATCTGCAGCTCAGCAGCCTGACATCTGAGGACACTGCCGTCTATTACTGTGCTAGAGACTACTATGGTGACTACTGG	1
67812	TCCAGGGCAAGGCCACTATAACAGCAGACACATCCTCCAACACAGCCTACCTGCAGCTCAGCAGCCTGACATCTAAGGACACTGCCGTCTATTACTGTGCTAGAGACTACTATGGTGACTACTGG	1
72648	TCCAGGGCAAGGCCACTATAACAGCAGACACATCCTCCAACACAGCCTACCTGCAGCTCAGCAGCCTGACATCTGAGGACACTGCCGTCTATTACTGTGGTAGAGACTACTATGGTGACTATTGG	1
67534	TCCAGGGCAAGGCCACTATAACAGCAGACACATCCTCCAACACAGCCTACCTGCAGCTCAGCAGCCTGACATCTGAGGACACTGCCGTCTATTACTGTGCTAGAGGAGGTTACGGTGACTACTGG	1
68208	TCCAGGGCAAGGCCACTATAACAGCAGACACATCCTCCAACACAGCCTACCTGCAGCTCAGCAGCCTGACATCTGAGGACACTGCCGTCTATTACTGTACTAGGGTTAGGGGGTTTGCTTACTGG	1
63245	TCCAGGGCAAGGCCACTATAACAGCAGACACATCCTCCAACACAGCCTACCTGCAGCTCAGCAGCCTGACATCTGAGGACACTGCCGTCTATTACTGTGCTAGAGATGATTTCCCTGACTACTGG	1
65345	TCCAGGGCAAGGCCACTATAACAGCAGACACATCCTCCAACACAGCCTACCTGCAGCTCAGCAGCCTGACATCTGAGGACACTGCCGTCTATTACTGTGCTAGGAATGATTACGACGGCTACTGG	1
60617	TCCAGGGCAAGGCCACTATAACAGCAGACACATCCTCCAACACAGCCTACCTGCAGCTCAGCAGCCTGACATCTGAGGACACTGCCGTCTATTACTGTGCTTCCTACTATAGTTTTGACTACTGG	1
65743	TCCAGGGCAAGGCCACTATAACAGCAGACACATCCTCCAACACAGCCTACCTGCAGCTCAGCAGCCTGACATCTGAGGACACTGCCGTCTATTACTGTGCTAGACACTATAGTAAGGGCTACTGG	1
60996	TCCAGGGCAAGGCCACTATAACAGCAGACACATCCTCCAACACAGCCTACCTGCAGCTCAGCAGCCTGACATCTGAGGACACTGCCGTCTATTACTGTGCTAGATCGTCCGCTCGGGACTACTGG	1
72733	TCCAGGGCAAGGCCACTATAACAGCAGACACATCCTCCAACACAGCCTACCTGCAGCTCAGCAGCCTGACATCTGAGGACACTGCCGTCTATTACTGTACCCGGCCTTTACCCCTTGACTACTGG	1
72850	TCCAGGGCAAGGCCACTATAACAGCAGACACATCCTCCAACACAGCCTACCTGCAGCTCAGCAGCCTGACATCTGAGGACACTGCCGTCTATTACTGTGCTAGGCATCGGGACTTTGACTACTGG	1
66031	TCCAGGGCAAGGCCACTATAACAGCAGACACATCCTCCAACACAGCCTACCTGCAGCTCAGCAGCCTGACATCTGAGGACACTGCCGTCTATTACTGTACTACATGGGGGGCTATGGACTACTGG	1
68353	TCCAGGGCAAGGCCACTATAACAGCAGACACATCCTCCAACACAGCCTACCTGCAGCTCAGCAGCCTGACATCTGAGGACACTGCCGTCTATTACTGTGCTAGGGGGAACTGGGTTGACTACTGG	1
70297	TCCAGGGCAAGGCCACTATAACTGCAGACACATCCTCCAACACAGCCTACCTGCAGCTCAGCAGCCTGACATCTGAGGACACTGCCATCTATTACTGTGCTAGCGGTGGTACCGTTGACTACTGG	1
59560	TCCAGGGCAAGGCCACTATAACTGCAGACACATCCTCCAACACAGCCTACCTGCAGCTCAGCAGCCTGATATCTGAAGACACTGCCATCTATTACTGTGCTCGATCGGGGGACTGGGCCTACTGG	1
66218	TGGGCAAGGCCACATTCTCTGTAGACCGGTCCTCCAGCACAGTGTACATGGTGTTGAACAGCCTGACATCTGAGGACCCTGCTGTCTATTACTGTGGAAGGGGGGGAGGGTACTTCGATGTCTGG	1
61639	AGGGCAAGGCCACACTGACTGTAGACAAATCCCCCAGCACAGCCTACATGCAGCTCAGCAGCCTGACATCTGAAGACTCTGCGGTCTATTTCTGTGCAAGAAACTACTACGGCTTTGACTACTGG	1
62107	AGGGCAAGGCCACACTGACTGTAGACAAATCCTCCAGCACAGCCTACATGCAGCTCAGCAGCCTGACATCTGAAGACTCTGCGGTCTATTTCTGTGCAAGAAACTACTACGGCTTTGACTACTGG	1
60678	AGGGCAAGGCCACACTGACTGTAGACAAAACCTCCTCCACAGTCTACATGCAGCTCAGCAGCCTGACTTCTGAGGACTCTGCGGTCTATTTCTGTGCAAGATCGAGGGGTCCCTTTGGTTACTGG	1
56326	AGGGCAAGGCCACACTGACTGTAGACAAATCCTCCAGCACAGCCTACATGCAGCTCAGCAGCCTGACATCTGAAGACTCTGCGGTCTATTTCTGTGCAAGATCTGGGAGTGGGTTTGCTTACTGG	4
60915	AAGGCAAGGCCACACTGACTTCAGACAAATCCTCCAGCACAGCCTACATGGAGCTCAGCAGCCTGACCTCTGAGGACTCTGCGGTCTATTACTGTGCAAGATCCAACTACGTCTTTGACTACTGG	1
65401	AGGGCAAGGCCATACTGACTGCAGACAAATCCTCCAGCACAGCCTACATGGAGCTCCGCAGCCTGACATCTGAGGACTCTGCCGTCTATTACTGTACAAGTCGAACGGAGGCTATGGACTACTGG	1
72444	AGGGCAAGGCCATACTGACTGCAGACAAATCCTCCAGCACAGCCTACATGGAGCTCCGCAGCCTGACATCTGAGGACTCTGCCGTCTATTACTGTACAATTACTACGGTAGTAGCTGACTACTGG	1
57529	AGGGCAAGGCCATACTGACTGCAGACAAATCCTCCAGCACAGCCTACATGGAGCTCCGCAGCCTGACATCTGAGGACTCTGCCGTCTATTACTGTACAAGAGATGATGGTGGCTTTGCTTACTGG	2
57791	AGGGCAAGGCCATACTGACTGCAGACAAATCCTCCAGCACAGCCTACATGGAGCTCCGCAGCCTGACATCTGAGGACTCTGCCGTCTATTACTGTACAAGAAATGGTTACTACGAGGACTACTGG	2
57797	AGGGCAAGGCCATACTGACTGCAGACAAATCCTCCAGCACAGCCTACATGGAGCTCCGCAGCCTGACATCTGAGGACTCTGCCGTCTATTACTCCTACTATGATTACGACTACTTTGACTACTGG	2
69971	AGGGCAAGGCCATACTGACTGCAGACAAATCCTCCAGCACAGCCTACATGGAGCTCCGCAGCCTGACATCTGAGGACTCTGCCGTCTATTACTGTACAAGAGGCACGGGCTACTTTGACTACTGG	1
65886	AGGGCAAGGCCATACTGACTGCAGACAAATCCTCCAGCACAGCCTACATGGAGCTCCGCAGCCTGACATCTGAGGACTCTGCCGTCTATTACTGTACAAGAGGAGGCCTGGCTATGGACTACTGG	1
67618	AGGGCAAGGCCATACTGACTGCAGACAAATCCTCCAGCACAGCCTACATGGAGCTCCGCAGCCTGACATCTGAGGACTCTGCCGTCTATTACTGTACAAGAACCGGGCACCTCTTTGACTACTGG	1
56824	AGGACAAGGCCATACTGACTGCAGACAAATCCTCCAGCACAGCCTACATGGAACTCCGCAGCCTGACATCTGAGGACTCTGCCGTCTATTACTGTACAGGACTGGGACGGTACTTTGACTACTGG	3
57824	AGGGCAAGGCCATACTGACTGCAGACAAATCCTCCAGCACAGCCTACATGGACCTCCGCAGCCTGACATCTGAGGACTCTGCCGTCTATTACTGTACAGGACTGGGACGGTACTTTGACTACTGG	2
70325	AGGGCAAGGCCATACTGACTGCAGACAAATCCTCCAGCACAGCCTACATGGAGCTCCGCAGCCTGACATCTGAGGACTCTGCCGTCTATTACTGTACAACCCCCAACTGGGACTTTGACTACTGG	1
65844	AGGGCAAGGCCATACTGACTGCAGACAAATCCTCCAGCACAGCCTACATGGAGCTCCGCAGCCTGACATCTGAGGACTCTGCCGTCTATTACTGTACAAGACCCAACCCCGGGTTTGCTTACTGG	1
56008	AGGGCAAGGCCACATTGACTGTAGACAAGTCCTCCAGCACAGCCTACATGGAGCTCCGCAGCCTGACATCTGAGGACACTGCAGTCTATTACTGTGCAAGAGATTACTACGGGTTTGCTTACTGG	8
56612	AGGGCAAGGCCACATTGACTGTCGACAAGTCCTCCAGCACAGCCTACATGGAGCTCCGCAGCCTGACATCTGAGGACACTGCAGTCTATTACTGTGCAAGAGATTACTACGGGTTTGCTTACTGG	3
57317	AGGGCAAGGCCACATTGACTGTAGACAAGTCCTCCAGCGCAGCCTACATGGAGCTCCGCAGCCTGACATCTGAGGACACTGCAGTCTATTACTGTGCAAGAGATTACTACGGGTTTGCTTACTGG	2
61269	AGGGCAAGGCCACATTGACTGTAGACAAGTCTTCCAGCACAGCCTACATGGAGCTCCGCAGCCTGACATCTGAGGACACTGCAGTCTATTACTGTGCAAGACACTATGGGGCTATGGACTACTGG	1
63697	AGGGCAAGGCCACATTGACTGTAGACAAGTCCTCCAGCACAGCCTACATGGAGCTCCGCAGCCTGACATCTGAGGACACTGCAGTCTATTACTGTGCACGGTACGACAGGGGCTTTGACTACTGG	1
60341	AGGGCAAGGCCACATTGACTGTAGACAAGTCCTCCAGCACAGCCTACATGGAGCTCCGCAGCCTGACATCTGAGGACACTGCAGTCTATTACTGTGCAAGATATGATGGTTACTATGACTACTGG	1
63654	AGGGCAAGGCCACATTGACTGTAGACAAGTCCTCCAGCACAGCCTACATGGAGCTCCGCAGCCTGACATCTGAGGACACTGCAGTCTATTACTGTGCAACCTATAGTAACTGGTTTGCTTACTGG	1
59386	AGGACAAGGCCACATTGACTGTAGACAAGTCCTCCAGCACAGCCTACATGGTGCTCCGCAGCCTGACATCTGAGGACACTGCAGTCTATTACTGTGCACGACGGAGGGGGGCTTTGGACTACTGG	1
58777	AGGGCAAGGCCACATTGACTGTAGACAAGTCCTCCAGCACAGCCTACATGGAGCTCCGGAGACTGACATCTGAGGACACTGCAATCTATTATTGTGCAAGAGGGAGGGGGGCTATGGACTACTGG	2
56129	AGGGCAAGGCCACATTGACTGTAGACAAGTCCTCCAGCACAGCCTACATGGAGCTCCGGAGACTGACCTCTGAGGACACTGCAATCTATTATTGTGCAAGAGGGAGGGGGGCTATGGACTACTGG	6
59413	AGGGCAAGGCCACATTGACTGTAGACCAGTCCTCCAGTACAGCCTACATGGAGCTCCGCAGCCTGACATCTGAGGACACTGCAGTCTATTACTGTGCAAGGAGGGAGAATTACGTAGACTACTGG	1
63683	AGGGCAAGGCCACATTGACTGTAGACAAGTCCTCCAGCACAGCCTACATGGAGCTCCGCAGCCTGACATCTGAGGACACTGCAGTCTATTACTGTGCAAGATGGGCTGGGTACTTTGACTACTGG	1
68403	AGGGCAAGGCCACATTGACTGTAGACAAGTCCTCCAGCACAGCCTACATGGAGCCGCGGAGACTGACCTCTGTGGACACTGCAATCTATTATTGTGCAAGAGGGAGGGGGGCTATGGACTACTGG	1
57326	AGGGCAAGGCCACATTGACTGTAGACAAGTCCTCCAGCACAGCCTACATGGAGCTCCGCAGCCTGACATCTGAGGACACTGCAGTCTATTACTGTGCAAGAGGAACTGGGGGGTTTGACTACTGG	2
59153	AGGGCAAGGCCACATTGACTGTAGACATGTCCTCCAGCACAGCCTACATGGAGCTCCGCAGCCTGACATCTGAGGTCACTGCAGTCTATTACTGTGCAAGAGGAACTGGGGGGTTTGACTACTGG	1
70236	AGGGCAAGGCCACATTGACTGTAGACAAGTCCTCCAGCACAGCCTACATGGAGCTCCGCAGCCTGACATCTGAGGACACTGCAGTCTATTACTGTGCAAGATGGGGCTGGTACTTCGATGTCTGG	1
58652	AGGGCAAGGCCACATTGACTGTTGACAAGTCCTCCAGCACAGCCTACATGGAGCTCAACAGCCTGACATCTGAGGACTCTGCAGTCTATTACTGTGCAAGATCGGACTACGGTCTTGCTTACTGG	2
68747	AGGGCAAGGCCACATTGACTGTTGACAAGTCCTCCAGCACAGCCTACATGGAGCTCAACAGCCTGACATCTGAGGACTTTGCAGTCTATTACTGTGCAAGATACGGGCATGCTATGGACTACTGG	1
69634	AGGGCAAGGCCACATTGACTGTTGACAAGTCCTCCAGCACAGCCTACATGGAGCTCAACAGCCTGACATCTGAGGACTTTGCAGTCTATTACTGTGCAAGATACGGGTATGCTATGGACTACTGG	1
56110	AGGGCAAGGCCACATTGACTGTTGACAAGTCCTCCAGCACAGCCTACATGGAGCTCAACAGCCTTACATCTGAGGACTCTGCAGTCTATTACTGTGCAAGAGGTAGTGCGGCTTTTGCTTACTGG	6
63504	AGGGCAAGGCCACATTGTCTGTTGACAAGTCCTCCAGCACAGCCTACATGGAGCTCAACAGCCTGACATCTGAGGACTCTGCAGTCTTTTACTGTGCAAGAGGTAGTGCGGCTTTTGCTTACTGG	1
65955	AGGGCAAGGCCACATTGACTGTTGACAAGTCCTCCAATATAGCCTACATGGAGCTCAACAGCCTGACATCTGAGGACTCTGCAGTCTATTACTGTGCAAGAGGTAGTGCGGCTTTTGCTTACTGG	1
58271	AGGGCAAGGCCACATTGACTGTTGACAAGTCCTCCAATATAGCCTACATGGACCTCAACAGCCTGACATCTGAGGACTCTGCAGTCTATTACTGTGCAAGAGGTAGTGCGGCTTTTGCTTACTGG	2
65808	AGGGCAAGGCCACATTGACTGTTGACAAGTCCTCCAGCACAGCCTACATGGAGCTCAACAGCCTGACATCTGAGGACTCTGCAGTCTATTACTGTGCAAGATCCTATGGTAATTTTGACTACTGG	1
60468	AGGGCAAGGCCACATTGACTGTTGACAAGTCCTCCAGCACAGCCCACATGGAGCTCAACAGCCTGACATCTGAGGACTCTGCAGTCTATTACTGTGCAAGATCCTATGGTAATTTTGACTACTGG	1
62574	AGGGCAAGGCCACATTGACTGTTGACAAGTCCTCCAGCACAGCCTTCATGGACCTCAACAGCCTGACATCTGAGGACTCTGCAGTCTATTACTGTGCAAGATCCTATGGTAATTTTGACTACTGG	1
64886	AGGGCAAGGCCACATTGACTGTTGACAAGTCCTCCAGTACAGCCTACATGGAGCTCAACAGCCTGACATCTGAGGACTCTACAGTCTATTACTGTGCAAGATCCTATGGTAATTTTGACTACTGG	1
67370	AGGGCAAGGCCACATTGACTGTTGACAAGTCCTCCAGCACAGCCTACATGGAGCTCAACAGCCTGACATCTGAGGACTCTGCAGTCTATTACTGTGCAAGATCCTATGATAATTTTGACTACTGG	1
58261	AGGGCAAGGCCACATTGACTGTTGACAAGTCCTCCAACACAGCCTACATGGACCTCAACAGCCTGACATCTGAGGACTCTGCAGTCTATTACTGTGCAAGAAGCCTACTAGGGATTGCTTACTGG	2
72948	AGGGCAAGGCCACATTGACTGTTGACAAGTCCTCCAACATAGCCTACATGGACCTCAACAGCCTGACATCTGAGGACTCTGCAGTCTATTACTGTGCAAGAAGCCTACTAGGGATTGCTTACTGG	1
65721	AGGGCAAGGCCACATTGACTGTTGACAAGTCCTCCAGCACAGCCTACATGGAGCTCAACAGCCTGACATCTGAGGACTCTGCAGTCTATTACTGTGCAAGATTGGGATATGATTCTGACTACTGG	1
60545	AGGGCAAGGCCACATTGACTGTTGACAAGTCCTCCAGCACAGCCTACATGGAGCTCAACAGCCTGACATCTGAGGACTCTGCAGTCTATTACTGTGCAAGGGCTGGGTCCCCCTTTGACTACTGG	1
57541	AGGGCAAGGCCACATTGACTGTTGACAAGTCCTCCAGCACAGCCTACATGGAGCTCAACAGCCTGACATCTGAGGACTCTGCAGTCTATTACTGTGCAAGCTCTAACTGGGAGGATGCTTACTGG	2
68051	AGGGCAAGGCCACATTGACTGTTGACAAGTCCTCCAGCACAGCCTACATGGAGCTCAACAGCCTGACATCTGAGGACTCTGCAGTCTATTACTGTGCACCCAACTGGGACTTGTTTGCTTACTGG	1
58856	AGGGCAAGGCCACATTGACTGTAGACACATCCTCTACTACAGTCCACATGGAGCTCCGGAGCCTGACATCTGAGGACTCTGCAGTCTATTATTGTGTAAGGGGTGGTTCCTGGTTTGCTTACTGG	2
59512	AGGGCAAGGCCACATTGACTGTAGACACATCCTCTACTACAGTCCACATGGAGCTCCGGAGTCTGACATCTGAGGACTCTGCAGTCTATTATTGTGTAAGGGGTGGTTCCTGGTTTGCTTACTGG	1
62903	AGGGCAAGGCCACATTGACTGTAAACAAGTCCTCCAGCACAGCCTACATGGAGCTCCGCAGCCTGACATCGGAGGATTCTGCAGTCTATTACTGTGCAAAATGGTTACTTTCGTTTGCTTACTGG	1
57189	AGGGCAAGGCCACATTGACTGTAGACAAGTCCTCCAGCACAGCCTACATGGAGCTCCGCAGCCTGACATCTGAGGACTCTGCAGTCTATTACTGTGCTACGGGTTACTGGTACTTCGATGTCTGG	3
60345	AGGGCAAGGCCACATTGACTGTAGACAAGTCCTCCAGCACAGCCTACATGGAGCTCCGCAGCCTGACATCTGAGGACTCTGCAGTCTATTACTGTGCAAGAAGTAGAGGCTACTTTGACTACTGG	1
64174	AGGGCAAGGCCACATTGACTGTAGACAAGTCCTCCAGCACAGCCTACATGGAGCTCCGCAGCCTGACATCTGAGGACTCTGCAGTCTATTACTGTTACTGTAGTAGCCACTACTTTGACTACTGG	1
67817	AGGGCAAGGCCACATTGACTGTAGACAAGTCCTCCAGCACAGCCTACATGGAGCTCCGCAGCCTGACATCTGAGGACTCTGCAGTCTATTACTGTGCAAGAGACGGTCGGGGGTTTGCTTACTGG	1
69014	AGGGCAAGGCCACATTGACTGTAGACAAGTCCTCCAGCACAGCCTACATGGAGCTCCGCAGCCTGACATCTGAGGACTCTGCAGTCTATTACTGTGCAAGAAAAGATTACTACGGTGACTACTGG	1
60692	AGGGCAAGGCCACATTGACTGTAGACAAGTCCTCCAGCACAGCCTACATGGAGCTCCGCAGCCTGACATCTGAGGACTCTGCAGTCTATTACTGTGCAAGAGGGGGTGCCTGGTTTGCTTACTGG	1
62672	AGGGCAAGGCCACATTGACTGTAGACAAGTCCTCCAGCACAGCCTACATGGAGCTCCGCAGCCTGACATCTGAGGACTCTGCAGTCTATTACTGTGCAAGGGTACTATGGTACTTTGACTACTGG	1
70253	AGGGCAAGGCCACATTGACTGTAGACAAGTCCTCCAGCACAGCCTACATGGAGCTCCGCAGCCTGACATCTGAGGACTCTGCAGTCTATTACTGTGCAAGATTGAACTATGGATTTGCTTACTGG	1
61211	AGGGCAAGGCCACATTGACTGTAGACAAGTCCTCCAGCACAGCCTACATGGAGCTCCGCAGCCTGACATCTGAGGACTCTGCAGTCTATTACTGTGCAAGAAGTGACTATGCTATGGACTACTGG	1
72470	AGGGCAAGGCCACATTGACTGTAGACAAGTCCTCCAGCACAGCCTACATGGAGCTCCGCAGCCTGACATCTGAGGACTCTGCAGTCTATTACTGTGCCAAGGGGTATAACTGTTTTGACTACTGG	1
63454	AGGGCAAGGCCACATTGACTGTAGACAAGTCCTCCACCACAGCCTACATGGAGCTCCGCAGCCTGACATCTGAAGACTCTGCAGTCTATTACTGTGCAGAACTCTACTTTGGTCTTGACTACTGG	1
66486	AGGGCAAGGCCACATTGACTGTAGACAAGTCCTCCAGCACAGCCTACATGGAGCTCCGCAGCCTGACATCTGAGGACTCTGCAGTCTATTACTGTGCAAGAGCCTACTACGGTGTTGACTACTGG	1
57306	AGGGCAAGGCCACATTGACTGTAGACAAGTCCTCCAGCACAGCCTACATGGAGCTCCGCAGCCTGACATCTGAGGACTCTGCAGTCTATTACTGTGCAAGATCCCTAGACGGGTTTGCTTACTGG	2
56364	AGGGCAAGGCCACATTGACTGTAGACAAGTCCTCCAGCACAGCCTACATGGAGCTCCGCAGCCTGACATCTGAGGACTCTGCAGTCTATTACTGTGCAAGATCGAGGAGATACTTCGATGTCTGG	4
63803	AGGGCAAGGCCGCATTGACTGTAGACAAGTCCTCCAGCACAGCCTACATGGAGCTCCGCAGCCCGACATCTGAGGACTCTGCAGTCTATTACTGTGCAAGATCGATCTATGCTATGGACTACTGG	1
64927	AGGGCAAGGCCACATTGACTGTAGACAAGTCCTCCAGCACAGCCTACATGGAGCTCCGCAGCCTGACATCTGAGGACTCTGCAGTCTATTACTGTGCAAGATCGATCTATGCTATGGACTACTGG	1
69201	AGGGCAAGGCCACATTGACTGTAGACAAGTCCTCCAGCACAGCCTACATGGAGCTCCGCAGCCTGACATCTGAGGACTCTGCAGTCTATTACTGTGCAAGGGACGGCCCGCACTTTGACTACTGG	1
72807	AGGGCAAGGCCACATTGACTGTAGACAAGTCCTCCAGCACAGCCTACATGGAGCTCCGCAGCCTGACATCTGAGGACTCTGCAGTCTATTACTGTGCGCCAGACATCTACTGTTTTGACTACTGG	1
61737	AGGGCAAGGCCACATTGACTGTAGACAAGTCCTCCAGCACAGCCTACATGGAGCTCCGCAGCCTGACATCTGAGGACTCTGCAGTCTATTACTGTGCCCATTTAGGCTACTACTTTGACTACTGG	1
66799	AGGGCAAGGCCACATTGACTGTAGACAAGTCCTCCAGCACAGCCTACATGGAGCTCCGCAGCCTGACATCTGAGGACTCTGCAGTCTATTACTGTGCAAGAGTAAGCTCAGCCCTTGACTACTGG	1
59490	AGGGCAAGGCCACATTGACTGTAGACAAGTCCTCCAGCACAGCCTACATGGAGCTCCGCAGCCTGACATCTGAGGACTCTGCAGTCTATTACTGTGCAAGATCGGAAGCTGGGGTTGACTACTGG	1
60199	AGGGCAAGGCCACATTGACTGTAGACAAGTCCTCCAGCACAGCCTACATGGAGCTCCGCAGCCTGACATCTGAGGACTCTGCAGTCTATTACTGTGCAAGAGAAAACTGGGACGCGGACTACTGG	1
61951	AGGACAAGGCCACATTGACTGTAGACAAGTTCTCCAGTATAGCCTACATGGAGCTCCGCAGCCTGACATCTGAGGACTCTGCAGTCTATTACTGTGCAAAAAACTGGGACGCGGCTGACTTCTGG	1
64856	AGGGCAAGGCCACATTGACTGTAGACAAGTCCTCCAGCACAGCCTACATGGAGCTCCGCAGCCTGACATCTGAGGACTCTGCAGTCTATTACTGTGCATCCTCTAACTGGGACGATGACTACTGG	1
66748	AGGGCAAGGCCACATTGACTGTAGACAAGTCCTCCAGCACAGCCTACATGGAGCTCCGCAGCCTGACATCTGAGGACTCTGCAGTCTATTACTGTGCAAGAAGGGACTGGGACTTTGACTACTGG	1
68337	AGGGCAAGGCCACATTGACTGTAGACAAGTCCTCCAGCACAGCCTACATGGAGCTCCGCAGCCTGACATCTGAGGACTCTGCAGTCTATTACTGTGCAAGCCCTAACTGGGACTTTGACTACTGG	1
69493	AGGGCAAGGCCACATTGACTGTAGACAAGTCCTCCAGCACAGCCTACATGGAGCTCCGCAGCCTGACATCTGAGGACTCTGCAGTCTATTACTGTGCAAGAAACTGGAGGTACTTCGATGTCTGG	1
65671	AGGGCAAGGCCACATTGACTGTAGACAAGTCCTCCAGCACAGCCTACATGGAGCTCCGCAGCCTGACATCTGAGGACTCTGCAGTCTATTTCTGTGCAAGAGGCCTCGCCTGGTTTGCTTACTGG	1
68054	AGGGCAAGGCCACATTGACTGTAGACAAGTCCTCCAGCACAGCCTACATGGAGCTCCGCAGCCTGACCTCTGAGGACTCTGCAGTCTATTACTGTGCAAAACCTTACTATGCTATGGACTACTGG	1
72226	AGGGCAAGGCCACATTGACTGTAGACAAGTCCTCCAGCACAGCCTACATGGAGCTCCGCAGCCTGACATCTGAGGACTCTGCAGTCTATTACTGTGCAAGAGGGGGCCCCTTCTTTGCTTACTGG	1
58230	AGGGCAAGGCCACATTGACTGTAGACACATCCTCCAGCACAGCCTACATGGAGCTAAACAGCCTGACTTCTGAGGACTCTGCGGTCTATTACTGTGCCTACGGAAGGGGTGCTATGGACTACTGG	2
71733	AGGACAAGGCCACATTGACTGTAGACACATCCTCCAGCACAGCCTACATGGAGCTAAACAGCCTGACTTCTGAGGACTCTGCGGTCTATTACTGTGCCTACAGAAGGGGTGCTATGGACTACTGG	1
61170	AGGGCAAGGCCACATTGACTGTAGACCAATCTTCCAGCACAGCCTACATGCAGCTCAACAGCCTGACATCTGAGGACTCTGCAGTCTATTACTGTGCAAGAAGTAGTAGCCACTTTGACTACTGG	1
63720	AGGGCAAGGCCACATTGACTGTAGACCAATCTTCCAGCACAGCCTACATGCAGCTCAACAGCCTGACATCTGAGGACTCTGCAGTCTATTACTGTGCAAGACACTACGGAGGGATGGACTACTGG	1
57198	AGGGCAAGGCCACATTGACTGTAGACCAATCTTCCAGCACAGCCTACATGCAGCTCAACAGCCTGACATCTGAGGACTCTGCAGTCTATTACTGTGCAAGAGGGCGGGGTAACTCGGACTACTGG	3
70306	AGGGCAAGGCCACATTGACTGTAGACCAATCTTCGAGCACAGCCTACATGCAGCTCAACAGCCTGACATCTGAGGACTCTGCAGTCTATTACTGTGCGGGGATCCGGGGTGGTATGGACTACTGG	1
67640	GGGGCAAGGCCACATTGACTGTAGACCAATCTTCCAGCACAGCCTACATGCAGCTCAACAGCCTGACATCTGAGGACTCTGCAGTCTATTACTGTGCGGGGATCCGGGGTGGTATGGACTACTGG	1
65977	AGGACAAGGCCACATTGACTGTAGACCAATCTTCCAGCACAGCCTACATGCAGCTCAACAGCCTGACATCTGAGGACTCTGCAGTCTATTACTGTGCAGGGGGTTACTACGTCCTTGACTACTGG	1
64819	AGGACAGGGTCACATTGACTGTGGACCAATCTTCCAGCACAGGCTACATACAGCTCAACAGTCTGACATCTGAAGACTCTGCAGTCTATTACTGTGCAGGGGGTTACTACGTCCTTGACTATTGG	1
72176	AGGACAGGGTCACATTGACTGTGGACCAATCTTCCAGCACAGCCTACATACAACTCAACAGTCTGACATCTGAGGACTCTGCAGTCTATTACTGTGCAGGGGGTTATTACGTCCTTGACTATTGG	1
72908	GGGCCAGGGTCACATTGACTGTGGACCAATCTTCCAGCACAGCCTACATACAGCTCAACAGTCTGACATCTGAGGACTCTGCAGTCTATTACTGTGCAGGGGGTTACTACGTCCTTGACTATTGG	1
58639	AGGACAGGGTCACATTGACTGTGGACCAATCTTCCAGCACAGCCTACATACAACTCAACAGTCTGACATCTGAGGACTCTGCAGTCTATTACTGTGCAGGGGGTTACTACGTCCTTGACTATTGG	2
58574	AGGGCAAGGCCACATTGACTGTAGACCAATCTTCCAGCACAGCCTACATGCAGCTCAACAGCCTGACATCTGAGGACTCTGCAGTCTATTACTGTGCAGGCCCACGGGGTGCTATGGACTACTGG	2
61168	AGGGCAAGGCCACATTGACTGTAGACCAATCTTCCAGCACAGCCTACATGCAGCTCAACAGCCTGACATCTGAGGACTCTGCAGTCTATTACTGTGGAAGACACGGGAAGGCTATGGACTACTGG	1
56460	AGGGCAAGGCCACATTGACGGTAGACCAATCTTCCAGCACAGCCTACATGCAACTCCATAGCCTGAAATCTGAGGACTCTGTAGTCTATTACTGTGGTTCAGGCTTGTACTACTTTGACTTCTGG	4
62864	AGGGCAAGGCCACATTGACGGTTGACCAATCTTCCAGCACAGCCTACATGCAACTCCATAGCCTGAAATCTGAGGACTCTGTAGTCTATTACTGTGGTTCAGGCTTGTACTACTTTGACTTCTGG	1
65724	AGGGCAAGGCCACATTGACGGTAGACCAATCTTCCAGCACAGTGTACATGCAACTCCATAGCCTGAAATCTGAGGACTCTGTAGTCTATTACTGTGGTTCAGGCTTGAACTACTTTGACTTCTGG	1
72639	AGGGCAAGGCCACATTGACTGTAGACCAATCTTCCAGCACAGCCTACATGCAGCTCAACAGCCTGACATCTGAGGACTCTGCAGTCTATTACTGTGCAAGCCGAAACTGGGACTCCGACTACTGG	1
70476	AGGGCAAGGCCACATTGACTGTAGACCAATCTTCCAGCACAGCCTACATGCAGCTCAACAGCCTGACATCTGAGGACTCTGCAGTCTATTACTGTGCAAGATCAAGTGGGTACTTTGACTACTGG	1
57734	AGGACAAGGCCACATTGACTGCAGACAAATCCTCCAGCACAGCCTACATGCAACTGAGCAGCCTGACATCTGAGGACTCTGCAGTCTATTACTGTGCGAGGGGGGATTACGGGGGTGACTACTGG	2
68521	AGGACAAGGCCACTTTGACTGCAGACAAATCCTCCAGCACAGCCTACATGCAACTGAGCAGCCTGACATCTGAGGACTCTGCAGTCTATTACTGTGCGAGGGGGGATTACGGGGGTGACTACTGG	1
72732	AGGACAAGGCCACATTGACTGCGGACAAATCCTCCAGCACAGCCTACATGCAACTGAGCAGCCTGACATCTGAGGACTCTGCAGTCTATTACTGTGCGAGGGGGGATTACGGGGGTGACTACTGG	1
63631	AGGACAAGGCCACATTGACTGCAGACAAATCCTCCAGCACAGCCTACATGCAACTGAGCAGCCTGACATCTGAGGACTCTGCAGTCTATTACTGTGCTGATGGTTACTACCCCTTTGCTTACTGG	1
65254	AGGACAAGGCCACATTGACTGCAGACAAATCCTCCAGCACAGCCTACATGCAACTGAGCAGCCTGACATCTGAGGACTCTGCAGTCTATTACTGTGCAAACTGGGGGTACTACTTTGACTACTGG	1
72797	AGGACAAGGCCACATTGACTGCAGACAAATCCTCCAGCACAGCCTACATGCAACTGAGCAGCCTGACATATGAGGACTCTGCAGTCTTTTACTGTACAAGAGGACTGGGGGCTATGGACTACTGG	1
62718	AGGCCAAGGCCACATTGACTGTAGACAAATCCTCCAATACAGACTACATGCAGCTCAAGAGTCTGACATCTGAGGACTCTGCAGTCTATTACTGTGCAAGGGGGTACTATGCCTGGGACTACTGG	1
72803	AGGCCAAGGCCACATTGACTGTAGACAAATCCTCCAGCACAGCCTACATGCAGCTCAAGAGCCTGACATCTGAGGACTCTGCAGTCTATTACTGTGCAAGATCCGGGGACTACTTTGACTACTGG	1
57298	AGGCCAAGGCCACATTGACTGTAGACAAATCCTCCAGCACAGCCTACATGCAGCTCAAGAGCCTGACATCTGAGGACTCTGCAGTCTATTACTGTGCAAGACCCTGGTGGTACTTCGATGTCTGG	2
72684	AGGCCAAGGCCACATTGACTGTAGACAAATCCTCCAGCACAGCCTACATGCAGCTCAAGAGCCTGACATCTGAGGACTCTGCAGTCTATTACTGTGCAAGACGACTGGATGCTATGGACTACTGG	1
63235	AGGGCAAGGCCACATTGACTGTAGAAAAATCCTCTAGCACAGTCTACTTGGAGCTCAGCCGATTAACATCTGATGACTCTGCTGTTTATTACTGTGCAAGGGATGATGGTTACCTTGACTACTGG	1
59335	AGGGCAAGGCCACATTGACTGCAAACACATCCTCGAGCACAGCCTACATGGAACTCAGCAGCCTCACATCTGAGGACTCTGCGGTCTATTACTGTGCAAGGGGGGGGTGGGGGATGGACTACTGG	1
59113	AGGGAAAGGCCACATTGACTGCAAACACATCCTCGAGCACAGCCTACATGGAACTCAGCAGCCTCACATCTGAGGACTCTGCGGTCTATTACTGTGCAAGGGGGGGGTGGGGGATGGACTACTGG	1
59114	AGGGCAAGGCCACATTGCCTGCAAACACATCCTCGAGCACAGCCTACATGGAACTCAGCAGCCTCACATCTGAGGACTCTGCGGTCTATTACTGTGCAAGGGGGGGGTGGGGGATGGACTACTGG	1
59211	AGGGCAAGGCCACATTGACTGAAAACACATCCTCGAGCACAGCCTACATGGAACTCAGCAGCCTCACATCTGAGGACTCTGCGGTCTATTACTGTGCAAGGGGGGGGTGGGGGATGGACTACTGG	1
56455	AGGGCAAGGCCAAACTGACTGCAGTCACATCCGCCAGCACTGCCTACATGGAACTCAGCGGCCTGACAAATGAGGACTCTGCGGTCTATTACTGTACCCTCTACGGGCCTGGGTTTGCTTACTGG	4
57869	AGGGCAAGGCCAAACTGACTGCAGTCACATCCGCCAGCACTGCCTACATGGATCTCAGCGGCCTGACAAATGAGGACTCTGCGGTCTATTACTGTACCCTCTACGGGCCTGGGTTTGCTTACTGG	2
60770	AGGGCAAGGCCAAACTGACTGCAGTCACATCCGCCAGCACTGCCTACATGGAGCTCAGCAGCCTGACAAATGAGGACTCTGCGGTCTATTACTGTACAAGATACGAGGGCTGGTTTGCTTACTGG	1
65677	AGGGCAAGGCCAAACTGACTGCAGTCACAACCGCCAAAACTGCCTACATGGAGCTCAGAAGTCTGACAAATGAGGACTCTGCGGTCTATTACTGTACAAGAGGGGAAGGATACTTCGATGTCTGG	1
69900	AGGGCAAGGCCAAACTGACTGCAGTCACATCCGCCAGCACTGCCTACATGGAGCTCAGCAGCCTGACAAATGAGGACTCTGCGGTCTATTACTCCTACTATAGTAACCCCTACTTTGACTACTGG	1
66251	AGGGCAAGGCCAAACTGACTGCAGTCACATCCGCCAGCACTGCCTACATGGAGCTCAGCAGCCTGACAAATGAGGACTCTGCGGTCTATTACTGTACAAGAGGGGAAGGGTACTTCGATGTCTGG	1
65956	AGGGCAAGGCCAAACTGACTGCAGTCACATCCGCCAATACTGCCTACATGGAACTCAGCAGCCTGACAAATGAGGACTCTGCGGTCTATTACTGTACAAGAGGGGAAGGGTACTTCGATGTCTGG	1
70487	AGGGCAAGGCCAAACTGACTGCAGTCACATCCGCCAGCACTGCCTACATGGAACTCAACAGCCTGACAAGTGAGGACTCTGCGGTCTATTACTTTACAAGAGGGGAAGGGTACTTCGATGTCTGG	1
57015	CGGGCAAGGCCAAAGTGACTGCAGTCACATCCGCCAGCACTGCCTACATGGAGCTCAGCAGCCTGACAAGTGAGGACTCTGCGGTCTATTACTGTACAAGAGGGGAAGGGTACTTCGATGTCTGG	3
57850	AGGGCAAGGCCAAACTGACTGCAGTCACATCCGCCAGCACTGCCTACATGGAGCTCAGCAGCCTGACAAATGAGGATTCTGCGGTCTATTACTGTACAAGAGGGGAAGGGTACTTCGATGTCTGG	2
65766	AGGGCAAGGCCAAACTGACTGCAGTCACATCCGCCAGCACTGCCTACATGGAACTCAGCAGCCTGACAAATGAGGACTCTGCGGTCTATTACTGTACAAGAGGGGAAGGGTACTTCGATGTCTGG	1
63639	AGGGCAAGGCCAAACTGACTGCAGTCACATCCGCCAGCACTGCCTACATGGAGCTCAGCAGCCTGACAAATGAGGACTCTGCGGTCTATTACTGTACAAGAGACGGGGGAGCTATGGACTACTGG	1
56746	AGGGCAAGGCCACATTGACTGTAGACACATCCTCCAGCACAGCCTACATGCAGCTCAGCAGCCTGACATCTGAGGACTCTGCGGTCTATTACTGTGCAAACTTAGTAGCTTACCCTGACTACTGG	3
59030	AGGGCAAGGCCACATTGACTGTAGACACATCCTCCAGCACAGCCTACATGCAGCTCAGCAGCCTGACATCTGAGGACTCTGCGGTCTATTACTGTGCGTCCTACGCCTATGCTATGGACTACTGG	2
70416	AGGGCAAGGCCACATTGACTGTAGACACATCCTCCAGCACAGCCTACATGCAGCTCAGCAGCCTGACATCTGAGGACTCTGCGGTCTATTATTGTGCAAGAAGGAGTAGTGCTTTGGACCACTGG	1
59146	AGGGCAAGGCCACACTGACTGCAGACACATCCTCCAGCACAGCCTACATGCAGCTCAGCAGCCTGACATCTGAGGACTCTGCGGTCTATTACTGTGCAAGAGGGGGGGACTACTTTGACTACTGG	1
66162	AGGGCAAGGCCACATTGACTGTAGACACATCCTCCAGCACAGCCTACATGCAGCTCAGCAGCCTGACATCTGAGGACTCTGCGGTCTATTACTGTGCAAGACCTTATTACGGCGATGACTACTGG	1
60495	AGGGCAAGGCCACATTGACTGTAGACACATCCTCCAGCACAGCCTACATGCAGCTCAGCAGCCTGACATCTGAGGACTCTGCGGTCTATTACTGTGCAAGATTCTACAAGGGGTTTGCTTACTGG	1
56147	AGGGCAAGGCCACATTGACTGTAGACACATCCTCCAGCACAGCCTACATGCAGCTCAGCAGTCTGACATCTGAGGACTCTGCGGTCTATTTCTGTGCACATTTACGACGGGGGGGTGACTCCTGG	6
64802	AGGGCAAGGCCACATTGACTGTAGACACATCCTCCAGCACAGCCTACATGCAGCTCAGCAGTCTGACATCTGAGGACTCTGCGGTCTATTTCTGTACACATTTACGACGGGGGGGTGACTCCTGG	1
57874	AGGGCAAGGCCACATTGACTGTAGACACATCCTCCAGCACAGCCTACATGCAGCTCAGCAGCCTGACATCTGAGGACTCTGCGGTCTATTACTGTGCAAGAGGGAGACGGGACTTCGATGTCTGG	2
64421	AGGACAAGGCCACGTTGACTGTAGACACATCCTCCAGCACAGCCTACATGCAGCTCAGCAGCCTGACATCTGAGGACTCTGCGGTCTATTACTGTGCAAGAGGTGATTCCTGGTTTACTTACTGG	1
69998	GGGGCAAGGCCACACTGACTGTAGACACATCCTCCACCACAGCCTTCTTGCAGCTCAGTAGCCTGACATCTGAGGAATCTGCGGTCTATTACTGTACAAGGGGGGACGACTGGTTTGCTTACTGG	1
72539	GGGGCAAGGCCACACTGACTGTAGACACATCCTCCACCACAGGCTTTTTGCAGCTCAGTAGCCTGACATCTGAGGAATCTGCGGTCTATTACTGTACAAGGGGGGACGACTGGTTTGCTTACTGG	1
70380	AGGGCAAGGCCACATTGACTGTAGACACATCCTCCAGCACAGCCTACATGCAGCTCAGCAGCCTGACATCTGAGGACTCTGCGGTCTATTACTGTGCAAGAGAGGGGATCTTGATGGGGTACTGG	1
63764	AGGGCAAGGCCACATTGACTGTAGACACATCCTCCAGCACAGCCTACATGCAGCTCAGCAGCCTGACATCTGAGGACTCTGCGGTCTATTACTGTGCAATATTCGGGGGGTACTTCGATGTCTGG	1
58784	AGGGCAAGGCCACATTGACTGTAGACACATCCTCCAGCACAGCCTACATGCAGCTCAGCAGCCTGACATCTGAGGACTCTGCGGTCTATTACTGTGCAAGACAGGGGGACTACTTTGACTACTGG	2
68354	AGGGCAAGGCCACATTGACTGTAGACACATCCTCCAGCACAGCCTACATGCAGCTCAGCAGCCTGACATCTGAGGACTCTGCGGTCTATTACTGTGCAAGCGGCTCAGGCTACGGGGCTTACTGG	1
72232	AGGGCAAGGCCACATTGACTGTAGACACATCCTCCAGCACAGCCTACATGCAGCTCAGCAGCCTGACATCTGAGGACTCTGCGGTCTATTACTGTGCAAAGACAGCTCAGGCTCTTGACTACTGG	1
58268	AGGGCAAGGCCACATTGACTGTAGACACATCCTCCAGCACAGCCTACATGCAGCTCAGCAGCCTGACATCTGAGGACTCTGCGGTCTATTACTGTGCAAGAGGGACGGCGTACTTCGATGTCTGG	2
67767	AGGGCAAGGCCACATTGACTGTAGACACATCCTCCAGCACAGCCTACATGCAGCTCAGCAGCCTGACATCTGAGGACTCTGCGGTCTATTACTGTGCAAGCAGCCAGGGGGCTATGGACTACTGG	1
57016	AGGGCAAGGCCACATTGACTGTAGACAGATCCTCCAGCACAGCCTACATGCAGCTCAGCAGCCTGACATCTGGGGACTCTGCGGTCTATTACTGTGCAATAAGACTGGGGGCTATGGACTACTGG	3
68270	AGGGCAAGGCCACATTGACTGTAGACACATCCTCCAGCACAGCCTACATGCAGCTCAGCAGCCTGACATCTGAGGACTCTGCGGTCTATTACTGTGCAAGATCTGCTTCCTGGTTTGCTTACTGG	1
67722	AGGACAAGGCCACATTGACTGTAGACAAATCCTCCAGCACAGCCTACATGCAGCTCAGCAGCCTGACATCTGAGGACTCTGCGGTCTATTACTGTGCAAGAAACTACGGTATCCCGGACTACTGG	1
60829	AGGACAAGGCCACATTGACTGTAGACAAATCCTCCACCACAGCCTACATGCAGCTCAACAGCCTGACATCTGAGGACTCTGCGGTCTATTACTGTGCAAGATCGCGGTGGCTCTTTGACTATTGG	1
57208	AGGACAAGGCCACATTGACTGTAGACAAATCCTCCAGCACAGCCTACATACAACTAGGCAGCCTGACATCTGAGGACTCTGCGGTCTATTACTGTGCAAGACCTTATTACGGCGATGACTACTGG	3
66124	AGGACAAGGCCACATTGACTGTAGACAAATCCTCCAGCACAGCCTACATGCAGCTCAGCAGCCTGACATCTGAGGACTCTGCGGTCTATTACTGTTCTATAGTGAACTGGTACTTCGATGTCTGG	1
67107	AGGACAAGGCCACATTGACTGTAGACAAATCCTCCAGCACAGCCTACATGCAGCTCAGCAGCCTGACATCTGAGGACTCTGCGGTCTATTACTGTCGTTCAACAGGTGAAGACTTTGCTTACTGG	1
59005	AGGACAAGGCCACATTGACTGTAGACAAATCCTCCAGCACAGCCTACATGCAACTCAGCAGCCTGACATCTGAGGACTCTGCGGTCTATTACTGTGCAAGAGAGGGAGGGTCTATGGACTACTGG	2
71049	AGGACAAGGCCACATTGACTGTAGACAAATCCTCCAGCACAGCCTACATGCAGCTCAGCAGCCTGACATCTGAGGACTCTGCGGTCTATTACTGTGCAAATGGATGGGACTGGTTTGCTTACTGG	1
59034	AGGACAAGGCCACATTGACTGTAGACAAATCCTCCAGCACAGCCTACATGCAGCTCAGCAGCCTGACATCTGAGGACTCTGCGGTCTATTACTGTATCTACTATGATTCCTACTTTGACTACTGG	2
67655	AGGACAAGGCCACATTGACTGTAGACAAATCCTCCAGCACAGCCTACATGCAGCTCAGCAGCCTGACATCTGAGGACTCTGCGGTCTATTACTGTGCAAGATACGATTACGAGTTTGCTTACTGG	1
62816	AGGACAAGGCCACATTGACTGTAGACAAATCCTCCAGCACAGCCTACATGCAGCTCAGCAGCCTGACATCTGAGGACTCTGCGGTCTATTACTGTGCAAGATGGAGTAACCCCCTTGCTTACTGG	1
57856	AGGACAAGGCCACATTGACTGTAGACAAATCCTCCAGCACAGCCTACATGCAGCTCAGCAGCCTGACATCTGAGGACTCTGCGGTCTATTACTGTGCAAGATCGGGGGGTTTTATGGACTACTGG	2
63808	AGGACAAGGCCACATTGACTGTAGACAAATCCTCCAGCACGGCCTGCATGCAGCTCAGCAGCCTGACATCTGAGGACTCTGCGGTCTATTACTGTGCAAGATCGGGGGGTTTTATGGACTACTGG	1
67215	AGGACAAGGCCACATTGACTGTAGACAAATCCTCCAGCACAGCCTACATGCAGCTCAGCAGCCTGACATCTGAGGACTCTGCGGTCTATTACTGTGCAAGATCGGGGGATTTTATGGACTACTGG	1
61290	AGGACAAGGCCACATTGACTGTAGACAAATCCTCCAGCACAGCCTACATGCAGCTCAGCAGCCTGACATCTGAGGACTCTGCGGTCTATTACTGTGCAAGAGACGCTCAGGCCCTTGCTTACTGG	1
57070	AGGACAAGGCCACATTGACTGTAGACAAATCCTCCAGCACAGCCTACATGCAGCTCAGCAGCCTGACATCTGAGGACTCTGCGGTCTATTATTGTGCAAGAGAGGGAGGGGCTATGGACTACTGG	3
68040	AGGACAAGGCCACATTGACTGTAGACAAATCCTCCAGCACAGCCTACATGCAGCTCAGCAGCCTGACATCTGCGGACTCTGCGGTCTATTATTGTGCAAGAGAGGGAGGGACTATGGACTACTGG	1
56234	AGGACAAGGCCACATTGACTGTAGACAAATCCTCCAGCACAGCCTACATGCAGCTCAGCAGCCTGACATCTGCGGACTCTGCGGTCTATTATTGTGCAAGAGAGGGAGGGGCTATGGACTACTGG	5
68402	AGGACAAGGCCACATTGACTGTGGACGAATCCTCCAGCACAGCCTACATGCAGCTCAGCAGCCTGACATCTGAGGACTCTGCGGTCTATTATTGTGCAAGAGGGGGAGGGGCTATGGACTACTGG	1
69237	AGGACAAGGCCACATTGACTGTAGACAAATCCTCCAACACAGCCTACATGCAGCTCAACAGCCTGACATCTGAGGACTCTGCGGTCTATTATTGTGCAAGAGAGGGAGGGGCTATGGACTACTGG	1
65971	AGGACAAGGCCACATTGACTGTAGACAAATCCTCCAACACAGCCTACATGCAGCTCAGCAGCCTGACATCTGAGGACTCTGCGGTCTATTACTGTGCAATAGGGTTAACTGGTCTTGACTACTGG	1
57329	AGGACAAGGCCACATTGACTGTAGACAAATCCTCCAACACAGCCTACATGCAGCTCTGCAGCCTGACATCTGAGGACTCTGCGGTCTATTACTGTGCAATAGGGTTAACTGGTCTTGACTACTGG	2
59758	AGGACAAGGCCACATTGACTGTAGACAAATCCTCCAACACAGCCTACATGCAGCTCTGCAGCCTGACATCTGAGGACTCTGCGGCCTATTACTGTGCAATAGGGTTAACTGGTCTTGACTACTGG	1
62516	AGGACAAGGCCACATTGACTGTAGACAAATCCTCCAACACAGCCTACATGCAGCTCAGCAGCCTGACATTTGAGGACTCTGCGGTCTATTACTGTGCAATAGGGTTAACTGGTCTTGACTACTGG	1
62230	AGGACAAGGCCACATTGACTGTAGACAAATCCTCCAGCACAGCCTACATGCAGCTCAGCAGCCTGACATCTGAGGACTCTGCGGTCTATTACTGTGCAATAAGACTGGGGGCTATGGACTACTGG	1
61757	AGGACAAGGCCACATTGACTGTAGACAAATCCTCCAGCACAGCCTACATGCAGCTCAGCAGCCTGACATCTGAGGACTCTGCGGTCTATTACTGCGCAATAAGACTGGGGGCTATGGACTACTGG	1
71727	AGGCCAAGGCCACATTGACTGTAGACAAATCCTCCAGCACAGCCTTCATGCAGCTCAGCAGCCTGACATCTGAGGACTCTGCGGTCTATTACTGTGCAATAAGACTGGGGGCTATGGACTACTGG	1
72355	AGGACAAGGCCACATTGACTGTAGACAAATCCTCCAGCACAGCCTACATGCAGCTCAGCAGCCTGACATCTGAGGACTCTGCGATCTATTACTGTGCAATAAGACTGGGGGCTATGGACTACTGG	1
72666	AGGACAAGGCCACATTGACTGTAGACAAATCCTCCAGCACAGCCTACATGCAGCTCAGCAGCCTGACATCTGAGGACTCTGCGGTCTATTACTGTGCAAGACAGACTGGGTACTTTGACTACTGG	1
70310	AGGACAAGGCCACATTGACTGTAGACAAATCCTCCAACACAGCCTACATGCAGCTCAGCAGCCTGACATCTGAGGACTCTGCGGTCTATTACTGTTCAAGATCAACTGGTTACTTTGACTTCTGG	1
63502	AGGACAAGGCCACATTGACTGTAGACAAATCCTCCAGCACAGCCTACATGCAGCTCAGCAGCCTGACATCTGAGGACTCTGCGGTCTATTACTGTGCAAGATGGGGTACCTACCAGGGCTACTGG	1
56033	AGAGCAAGGCCACACTGACTGTAGACAAATCCTCCAGCACAGCCTACATGCAGCTCAGCAGCCTGACATCTGAGGACTCTGCGGTCTATTATTGTGCAAGAAACTACGCCCAGTTTGCTTACTGG	8
68320	AGAGCAAGGCCACACTGACTGTAGACAAATCCTCCAGCACAGCCTACATGCAGCTCAGCAGCCTGACATCTGAGGACTCTGCGGTCTATTATTGTGCAAGCCTCTCATACAGGAGTCCTTACTGG	1
69846	TGAACAAGGCCACACTGACTGTAGACAAATCTTCCAGCACAGCCTACATGCAGCTCAGCAGCCTGACATCTGAGGACTTTGCGGTCTATTATTGTGCAAGATCGGGGACGGTCATTGACTACTGG	1
72189	AGAGCAAGGCCACACTGACTGTAGACAAATCCTCCAGCACAGCCTACATGCAGCTCAGCAGCCTGACATCTGAGGACTCTGCGGTCTATTATTGTGCAAGAAGGGAGTACTACTTTGACTACTGG	1
72326	AGAGCAAGGCCACACTGACTGTAGACAAATCCTCCAGCACAGCCTACATGCAGCTCAGCAGCCTGACATCTGAGGACTCTGCGGTCTATTATTGTGCAGTCTACGGTAGTAGCCCCTACTACTGG	1
58818	AGAGCAAGGCCACACTGACTGTAGACAGATCCTCCAGCACAGCCTGCATGCAGCTCAGCAGCCTGACATCTGAAGACTCTGCGGTCTATTATTGTACAAGAGGAAGGTATTACTTTGACTACTGG	2
57161	AGAGCAAGGCCACACTGACTGTAGACAGATCCTCCAGCACAGCCTGCATGCAGCTCAGCAGCCTGACATCTGAAGACTCTGCGGTCTATTATTGTACACGAGGAAGGTATTACTTTGACTACTGG	3
63078	GGAGCAAGGCCACACTGACTGTAGACAGATCCTCCAGCACAGCCTGCATGCAGCTCAGCAGCCTGACATCTGAAGACTCTGCGGTCTATTATTGTACAAGTGGAAGGTATTACTTTGACTACTGG	1
67668	AGAGCAAGGCCACACTGACTGTAGACAAATCCTCCAGCACAGCCTACATGCAGCTCAGCAGCCTGACATCTGAGGACTCTGCGGTCTATTATTGTGCAAGAGGAAGGTATTACTTTGACTACTGG	1
70862	AGAGCAAGGCCACACTGACCGTAGACAGATCCTCCAGCACAGCCTGCATGCAGCTCAGCAGCCTGACATCTGAAGACTCTGCGGTCTATTATTGTACAAGAGGAAGGTATTACTTTGACTACTGG	1
60013	AGAACAAGGCCACACTGACTGTAGACAAATCCTCCAGCACAGTCTACATGCAGCTCAGCAGCCTGACATCTGATGACTCTGCGGTCTATTATTGTGCAAGAGGAAGGTATTACTTTGACTATTGG	1
65665	AGAGCAAGGCCACACTGACTGTAGACAAATCCTCCAGCACAGCCTACATGCAGCTCAGCAGCCTGACATCTGATGACTCTGCGGTCTATTATTGTGCAAGAGGAAGGTATTACTTTGACTATTGG	1
70806	AGAGCAAGGCCACACTGACCGTAGACAGATCCTCCAGCACAGCCTGCATGCAGCTCAGCGGCCTGACATCTGAAGACTCTGCGGTCTATTATTGTACAAGAGGAAGGTATTACTTTGACTACTGG	1
67966	AGAGCAAGGCCACACTGACTGTAGACAAATCCTCCAGCACAGCCTACATGCAGCTCAGCAGCCTGACATCTGAGGACTCTGCGGTCTATTATTGTGCAAGGGGGTATGCCCCCTTTGCTTACTGG	1
67964	AGAACAGGGCCACACTGACTGTAGACAAATCCTCCAGCACAGCCTACATGCAGCTCAGCAGCCTGACATCTGAAGACTCTGCGGTCTATTATTGTACAAGAGGTTACTACGATTTTGACTACTGG	1
62041	AGAGCAGGGCCACACTGACTGTAGACAAATCCTCCAGTACAGCCTACCTGCAGCTCAGCGGCCTGACCTCTGAGGACTCTGCGGTCTATTATTGTACAAGAGGTTACTACGATTTTGACTACTGG	1
62098	AGAGCAGGGCCACACTGACTGTAGACAAATCCTCCAGCACAGCCTACCTGCAGCTCAGCGGCCTGACCTCTGAGGACTCTGCGGTCTATTATTGTACAAGAGGTTACTACGATTTTGACTACTGG	1
72346	AGAACAAGGCCACACTGACTGTGGACAAATCCTCCAGCACAGCCTACATGCAACTCAGCAGCCTGACATCTGAAGACTCTGCGGTCTATTATTGTACAACGGGGGATTGGTACTTTGCCTACTGG	1
63223	AGAACAAGGCCTCACTGACTGTGGACAAATCCTCCAGCACAGCCTACATGCAGCTCAGCAGCCTGACATCTGAAGACTCTGCGGTCTATTATTGTACAACGGGGGATTGGTACTTTGACTACTGG	1
67835	AGAGCAAGGCCACACTGACTGTAGACAAATCCTCCAGCACAGCCTACATGCAGCTCAGCAGCCTGACATCTGAGGACTCTGCGGTCTATTATTGTGCAAGATGGATTACCCATCTTGACTACTGG	1
57521	AGAGCAAGGCCACACTGACTGTAGACAAATCCTCCAGCACAGCCTACATGCAGCTCAGCAGCCTGACATCTGAGGACTCTGCGGTCTATTATTGTGCAGGGGCTGCGTACTACTTTGACTACTGG	2
67807	AGAGCAAGGCCACACTGACTGTAGACAAATCCTCCAGCACAGCCTACATGCAGCTCAGCAGCCTGACATCTGATGACTCTGCGGTCTATTATTGTGCAAGAGAAAGGTATTACTTTGACTATTGG	1
61292	AGAGCAAGGCCACACTGACTGTAGACAAATCCTCCAGCACAGCCTACATGCAGCTCAGCAGCCTGACATCTGAGGACTCTGCGGTCTATTATTGTGCAAGCTCTAACTGGGACGGAGGCTACTGG	1
56876	AGAACAAGGCCAAACTGACTGTAGACAAATCCTCCAGCACAGCCTACATGCAGCTCAGCAGCCTGACATCTGAGGACTCTGCGGTCTATTATTGTGCAAGCTCTAACTGGGACGGAGGCTACTGG	3
61000	AGAGCAAGGCCACACTGAGTGTAGACAAATCTTCCAGCACAGCCTACATGCAGCTCAGCAGCCTGACATCTGAGGACTCTGCGGTCTATTATTGTGCAAGCTCTAACTGGGACGGAGGCTACTGG	1
67300	AGAGCAAGGCCACACTGACTGTAGACAAATCCTCCAGCACAGCCTACATGCAGCTCAGCAGCCTGACATCTGAGGACTCTGCGGTCTATTATTGTGCAAACTCTAGCTGGGACGGAGGCTACTGG	1
57303	AGGGCAAGGCAACACTGACTGCAGACAAATCCTCCAGCACTGCCTACATGCAGCTCAGCAGCCTGACATCTGAGGACTCTGCGGTCTATTTCTGTGCAAGAGGGGGCTATGCCTCTGACTACTGG	2
70122	AGAGCAAGGCCACACTGACTGTAGACACATCCTCCAGCACAGCCTACATGCAGCTCAGCAGCCTGACATCTGAGGACTCTGCGGTCTATTACTGTGCAAGAGAATTACCTTCTATGGACTACTGG	1
60961	AGAGCAAGGCCACACTGACTGTAGACACATCCTCCAGCACAGCCTACATGCAGCTCAGCAGCCTGACATCTGAGGACTCTGCGGTCTATTACTGTGCAAGAGGGGGGGACTACTTTGACTACTGG	1
69638	AGAGCAAGGCCACACTGACTGTAGACACATCCTCCAGCACAGCCTACATGCAGCTCAGCAGCCTGACATCTGAGGACTCTGCGGTCTATTACTGTGCAAGGCGTAAGGGGGGGTTTGACTACTGG	1
67407	AGAGCAAGGCCACACTGACTGTAGACACATCCTCCAGCACAGCCTACATGCAGCTCAGCAGCCTGACATCTGAGGACTCTGCGGTCTATTACTGTGCAAGAGGAAAGATTTATTATCACTACTGG	1
70443	AGAGCAAGGCCACACTGACTGTAGACACATCCTCCAGCACAGCCTACATGCAGCTCAGCAGCCTGACATCTGAGGACTCTGCGGTCTATTACTGTGCAAGAAAGGGGTCCTGGTTTGCTTACTGG	1
70697	AGAGCAAGGCCACACTGACTGTAGACACATCCTCCAGCACAGCCTACATGCAGCTCAGCAGCCTGACATCTGAGGACTCTGCGGTCTATTACTGTGCAAGAAAGGGGAGGGGGTTCGATGTCTGG	1
68971	AGAGCAAGGCCACACTGACTGTAGACACATCCTCCAGCACAGCCTACATGCAGCTCAGCAGCCTGACATCTGAGGACTCTGCGGTCTATTACTGTGCAAGCTCTACCCTGGACGAGGACTACTGG	1
66029	GGAATAAGGCCACACTGACTGTAGACACATCCTCCAGCACAGCCTACATGCAGCTCAGCAGCCTGACATCTGAGGACTCTGCGGTCTATTACTGTGCAAGGGGGCGGCCTACTGGGGCTTTCTGG	1
58026	AGAACAAGGCCACACTGACTATAGACACATCCTCCAGCACAGCCTACATGCACCTCAGCAGTCTGACATCTGAGGACTCTGCGGTCTATTACTGTGCAAGAGATGGAGAATTTGTGGACTACTGG	2
60912	AGAACAAGGCCACACTGACTGTAGACATATCCTCCAGCACAGCCTACATGCACCTCAGCAGTCTGACATCTGAGGACTCTGCGGTCTATTACTGTGCAAGAGATGGAGAATTTGTGGACTACTGG	1
70226	AGAGCAAGGCCACACTGACTGTAGACACATCCTCCAGCACAGCCTACATGCACCTCAGCAGCCTGACATCTGAGGACTCTGCGGTCTATTACTGTGCAAGAGATGGGGAGTTTATGGACTACTGG	1
63675	AGAATAAGGCCACACTGACTGTTGACACATCCTCCAGCACAGCCTACATGCACCTCAGCAGTCTGACATATGAGGACTCTGCGGTCTATTACTGTGCAAGAGATGGAGAATTTATAGACTCCTGG	1
66983	GGAGCAAGGCCACACTGACTGTAGACACATCCTCCACCACAGCCTTCTTGCAGCTCAGTAGCCTGACATCTGAGGAATCTGCGGTCTATTACTGTACAAGGGGGGACGACTGGTTTGCTTACTGG	1
57563	GGAGCAAGGCGACACTGACTGTAGACACATCCTCCACCACAGCCTTCTTGCAGCTCAGTAGCCTGACATCTGAGGAATCTGCGGTCTATTACTGTACAAGGGGGGACGACTGGTTTGCTTACTGG	2
64197	AGAGCAAGGCCACACTGACTGTAGACACATCCTCCAGCACAGCCTACATGCAGCTCAGCAGCCTGACATCTGAGGACTCTGCGGTCTATTACTGTGCAAGAACTTATGAGACCTTTGACTACTGG	1
69984	AGAGCAAGGCCACACTGACTGTAGACACATCCTCCAGCACAGCCTACATGCAGCTCAGCAGCCTGACATCTGAGGACTCTGCGGTCTATTACTGTGCAAGGCGAGGCTATGATGGTTACGACTGG	1
65257	AGAGCAAGGCCACACTGACTGTAGACACATCCTCCAGCACAGCCTACATGCAGCTCAGCAGCCTGACATCTGAGGACTCTGCGGTCTATTACTGTGCAAGCCTTTCTCAGGGATTTGCTTACTGG	1
69700	AGAGGAAGGCCACACTGACTGTGGACACATCCTCCAACACAGCCTACATGCACCTCAGCAGCCTGACATCTGAGGACTCTGCGGTCTATTACTGTACAACGGGACTGTTCTACTTTGACTATTGG	1
58237	AGAGCAAGGCCACACTGACTGTAGACACATCCTCCAGCACAGCCTACATGCAGCTCAGCAGCCTGACATCTGAGGACTCTGCGGTCTATTACTGTGCAAGTTCTAACTGGGGGTTTGCTTACTGG	2
63036	AGAGCAAGGCCACACTGACTGTAGACACATCCTCCAGCACAGCCTACATGCAGCTCAGCAGCCTGACATCTGAGGACTCTGCGGTCTATTACTGTGCATCTCTAACTGGGGTTTTAGACTACTGG	1
67607	AGAGCAAGGCCACACTGACTGTAGACACATCCTCCAGCACAGCCTACATGCAGCTCAGCAGCCTGACATCTGAGGACTCTGCGGTCTATTACTGTGCAAGAGAGCTAACTGGGAATGCTTACTGG	1
70247	AGAGCAAGGCCACACTGACTGTAGACACATCCTCCAGCACAGCCTACATGCAGCTCAGCAGCCTGACATCTGAGGACTCTGCGGTCTATTACTGTGCAACTGGGACGTACTACTTTGACTACTGG	1
60190	AGGGCAAGGCCGCAATGACTGTAGACACATCCTCCAGCACAGCCTACATGCAGCTCAGCAGCCTGATTTCTGAGGACTCTGCGGTCTACTTCTGTGCAAGAGATGGTTACTACGATGAAAACTGG	1
70090	AGGACAAGGCCGCAATGACTGTAGACACATCCTCCAGCACAGCCTACATGCAGCTCAGCAGCCTGATTTCTGAGGACTCTGCGGTCTACTTCTGTGCTAGAGATGGTTACTACGTTGCAAACTGG	1
67958	AGGGCAAGGCCACACTGACTGTAGACACATCCTCCAGCACAGCCTACATGCAGCTCAGCAGCCTGACATCTGAGGACTCTGCGGTCTATTTCTGTGCAAGAGGCGATGGTTACTCCGATGTCTGG	1
63068	AGGGCAAGGCCACACTGACTTCAGACACATCCTCCAGCACAGCCTACATGCAGCTCAGCAGCCTGACATCTGAGGACTCTGCAATATATTTCTGTGCAGGAGATAATCCACCATTTGCTTACTGG	1
70544	AGGGCAAGGCCACACTGACCTCAGACACATCCTCCAGCACAGCCTACATGCAGCTCAGCAGCCTGACATCTGAGGACTCTGCAATCTATTTCTGTGCAGGAGATAACCCACCATTTGCTTACTGG	1
67838	AGGGCAAGGCCACACTGACTTCAGACACATCCTCCAGCACAGCCTCCATGCAGCTCAGCAGCCTGACATCTGAGGACTCTGCAATCTATTTCTGTGCAGGAGATAACCCACCATTTGCTTACTGG	1
69825	AGGGCAAGGCCACACTGACTTCAGACACATCCTCCACCACAGCCTACATGCAGCTCAGCAGCCTGACATCTGAGGACTCTGCAATCTATTTCTGTGCAGGAGATAACCCACCATTTGCTTACTGG	1
56018	AGGGCAAGGCCACACTGACTTCAGACACATCCTCCAGCACAGCCTACATGCAGCTCAGCAGCCTGACATCTGAGGACTCTGCAATCTATTTCTGTGCAGGAGATAATCCACCATTTGCTTACTGG	8
57268	AGGGCAAGGCCACACTGACTTCAGACACATCCTCCAGCACAGCCTACATGCAGCTCAGCAGCCTGACATCTGAGGACTCTGCAATCTATTTCTGTGCAGGAGATAACCCACCATTTGCTTACTGG	2
65311	AGGACAAGGCCACTTTGACTGCGGACAAATCCTCCAGCACAGTCTATATGGAGCTTAGTAGATTGACATCTGAAGACTCTGCGGTCTATTTCTGTGCAAGACACGAACTTTTTTTTGACTACTGG	1
64150	AGGGCAAGGCCACTTTGACTGCGGACAAATCCTCCAGCACAGTCTATATGGAGCTTAGTAGATTGACATCTGAAGACTCTGCGGTCTATTTCTGTGCAAGACACGAACTTTTTTTTGACTACTGG	1
56242	AGGACAAGGCCACATTGACTGCGGACAAATCCTCCAGCACAGTCTATATGGAGCTTAGTAGATTGACATCTGAAGACTCTGCGGTCTATTTCTGTGCAAGGCTCGATTTCGACAGGAACTACTGG	5
59990	AGGACAAGGCCACATTGACTGCGGACAAATCCTCCAGCACAGTCTATATGGAGCTTACTAGATTGACATCTGAAGACTCTGCGGTCTTTTTCTGTGCAAGGCTCGATTACGACAGGAACTACTGG	1
72160	AGGACAAGGCCACATTGACTGCGGACAAATCCTCCAGCACAGTCTATATGGAGCTTAGTAGATTGACATCTGAAGACTCTGCGGTCTATTTCTGTGCAAGACACGAAGATAGGTTTGACTACTGG	1
63388	AGACCAAGGCCACACTGACTGTAGACAAATCCTCCAGCACAGCCTACATGCAACTCAGCAGCCTGACATCTGAGGACTCTGCGGTCTATTACTGTGCAAGACACGGTACCATCTTTGACTACTGG	1
70320	AGAGCAAGGCCACACTGACTGTAGACAAATCCTCCAGCACAGCCTACATGCAACTCAGCAGCCTGACATCTGAGGACTCTGCGGTCTATTACTGTGCAAGATTTACTACGGAGTTTGCTTACTGG	1
72864	AGAGCAAGGCCACACTGACTGTAGACAAATCCTCCAGCACAGCCTACATGCAACTCAGCAGCCTGACATCTGAGGACTCTGCGGTCTATTACTGTGCAAGAGTACTACGGTCCCTTGACTACTGG	1
63926	AGAGTCAGGCCACACTGACTGTAGACAAATCCTCCAGCACAGCCTACATGCAACTCAGCAGTCTGACATCTGAGGACTCTGCGGTCTATTCCTTTTTAACTTTTTACTATGCTCTACACTACTGG	1
61144	AGAGCAAGGCCACACTGACTGTAGACAAATCCTCCAGCACAGCCTACATGCAACTCAGCAGCCTGACATCTGAGGACTCTGCGGTCTATTACTGTGCACGAAACTTTTATGCTATGGACTACTGG	1
62944	AGAGCAAGGCCACACTGACTGTAGACAAATCCTCCAGCACAGCCTACATGCAACTCAGCAGCCTGACATCTGAGGACTCTGCGGTCTATTACTGTGCAAGAGCTAACGTTTTGTTTGACTACTGG	1
65469	AGAGCAAGGCCACACTGACTGTAGACAAATCCTCCAGCACAGCCTACATGCAACTCAGCAGCCTGACATCTGAGGACTCTGCGGTCTATTACTGTACTAGAGGGGGGGGGCCCTTTGACTACTGG	1
56287	AGAGCAAGGCCACACTGACTGTAGACAAATCCTCCAGCACAGCCTACATGCAACTCAGCAGCCTGACATCTGAGGACTCTGCGGTCTATTACTGTGCGGGCTATGGTAACTACGGTGCTTACTGG	5
56471	GGAACAAGGCCACACTGACTGTTGACAAATCTTCCAGCACAGCCTACATGCAACTCAGCAGCCTGACATCTGAGGACTCTGCGGTCTATTACTGTGCGGGCTATGGTACCTACAATTCTTACTGG	4
65624	AGAGCAAGGCCACACTGACTGTAGACAAATCCTCCAGCACAGCCTACATGCAACTCAGCAGCCTGACATCTGAGGACTCTGCGGTCTATTACTGTGCAAGACACTACTATGCTATGGACTATTGG	1
65940	AGAGCAAGGCCACACTGACTGTAGACAAATCCTCCAGCACAGCCTACATGCAACTCAGCAGCCTGACATCTGAGGACTCTGCGGTCTATTACTGTGCAAATCTCTACTATGGTAACCAAGGCTGG	1
58625	AGAACAAGGCCACTCTGACTGTGGACAATTCCTCCAGCACGGCCTACATTCAACTCAGTAGCCTGACATCTGAGGACTCTACGGTCTATTACTGTACAATGTGGAAAGGATACTTCGATGTCTGG	2
58243	AGAACAAGGCCACTCTGACTGTGGACAATTCCTCCAGCACGGCCTACATTCAACTCAGCAACCTGACATCTGAGGACTCTACGGTCTATTACTGTACAATGTGGAAAGGATACTTCGATGTCTGG	2
66429	TGAACAAGGCCACTCTGACTGTGGACAATTCCTCCAGCACGGCCTACATGCAACTCAGCAGTCTGACATCTGAGGACTCTACGGTCTATTACTGTACAATGTGGAAAGGATACTTCGATGTCTGG	1
68884	AGAACAAGGCCACTCTGACTGTGGACAATTCCTCCAGCACGGCCTACATTCAACTCAGTAGCCTGACATCTGAGGACTCTACGGTCTATTACTGTACATTGTGGAAAGGATACTTCGATGTCTGG	1
58244	AGAGCAAGGCCACACTGACTGTAGACAAATCCTCCAGCACAGCCTACATGCAACTCAGCAGCCTGACATCTGAGGACTCTGCGGTCTATTACTGTGTATGGTTACGAGGGTACTTTGACTACTGG	2
59797	AGAGCAGGGCCACACTGACTGTAGACAAATCCTCCAGCACAGCCTACATGCAACTCAGCAGCCTGACATCTGAGGACTCTGCGGTCTATTACTGTGTATGGTTACGAGGGTACTTTGACTACTGG	1
63684	AGAGCAAGGCCACACTGACTGTAGACAAATCCTCCAGCACAGCCTACATGCAACTCAGCAGCCTGACATCTGAGGACTCTGCGGTCTATTACTGTGCAAGGCCCCTCTATGGTTTGGCTTACTGG	1
65846	AGAGCAAGGCCACACTGACTGTAGACAAATCCTCCAGCACAGCCTACATGCAACTCAGCAGCCTGACATCTGAGGACTCTGCGGTCTATTACTGTGTGGGGGTTACGACGAGGTTTGACTACTGG	1
72357	AGAGCAAGGCCACACTGACTGTAGACAAATCCTCCAGCACAGCCTACATGCAACTCAGCAGCCTGACATCTGAGGACTCTGCGGTCTATTACTGTGCAAGGGCTACGAACTACTTTGACTACTGG	1
56153	AGAGCAAGGCCACACTGACTGTAGACAAATCCTCCAGCACAGCCTACATGCAACTCAGCAGCCTGACATCTGAGGACTCTGCGGTCTATTACTGTGCAAGGAATGACGGTCCTTTTGACTACTGG	6
60430	TGACCAAGGCCACACTGACTGTAGACAAATCCTCCAGCACAGCCTACATGCAACTCAGTAGCCTGACATCTGAGGACTCTGCGGTCTATTACTGTGCAAGGAATGACGGTCCTTTTGACTGCTGG	1
70589	AGAGCAAGGCCACACTGACTATAGACAAATCCTCCAGCACAGCCTACATGCAACTCAGCAGCCTGACATCTGAGGACTCTGCGGTCTATTACTGTGCAAGGAATGACGGTCCTTTTGACTACTGG	1
56496	AGAGCAAGGCCACACTGACTGTAGACAAATCCTCCAGCACAGCCTACATGCAACTCAGCAGCCTGACATCTGAGGACTCTGCGGTCTATTACTGTGCAAGAGATGGGCATGCTATGGACTACTGG	4
63998	AGAGCAAGGCCACGCTGACTGTAGACAAATCCTCCAGCACAGCCTACATGCAACTCAGCAGCCTGACATCTGAGGACTCTGCGGTCTATTGCTGTGCAAGAGATGGGCATGCTATGGACTACTGG	1
61126	AGAGCAAGGCCACACTGACTGTAGACAAATCCTCCAGCACAGCCTACATGCAACTCAGCAGCCTGACATTAGAGGACTCTGCGGTCTATTACTGTGCAAGATTGTGGGATTACGACGACTACTGG	1
65291	AGAACAAGGCCACACTGACTGTAGACAGATCCTCCAGCACAGCCTACATGCAACTCAGCAGCCTGACATTAGAGGACTCTGCGGTCTATTACTGTGCAAGATTGTGGGATTACGACGACTACTGG	1
64609	AGAGCAAGGCCACACTGACTGTAGACAAATCCTCCAGCACAGCCTACATGCAACTCAGCAGCCTGACATCTGAGGACTCTGCGGTCTATTACTGTGCAAGATGGGATTACGACAGGGCTTACTGG	1
63537	AGAGCAAGGCCACACTGACTGTAGACAAATCCTCCAGCACAGCCTACATGCAACTCAGCAGCCTGACATCTGAGGACTCTGCGGTCTATTACTGTGCTAGTAACTCTGGGGTTTTTGCTTACTGG	1
72849	AGAGCAAGGCCACACTGACTGTAGACAAATCCTCCAGCACAGCCTACATGCAACTCAGCAGCCTGACATCTGAGGACTCTGCGGTCTATTACTGTGCAAGAGACTATAGTAACTATGACTACTGG	1
56759	AGAGCAAGGCCACACTGACTGTAGACAAATCCTCCAGCACAGCCTACATGCAACTCAGCAGCCTGACATCTGAGGACTCTGCGGTCTATTACTGTGGGGGCGACCAGGCCTGGTTTGCTTACTGG	3
56917	GCAAGGCCACACTGACTGTAGACAAATCCTCCAGCACAGCCTACATGCAACTCAGCAGCCTGACATCTGAGGACTCTGCGGTCTATTACTGTGAATCGGGCTACGAGTACTACTTTGACTACTGG	3
65820	AGGGCAAGGCCACACTGACTGTAGACAAATCCTCCAGCACAGCCTACATGCAACTCAGCAGCCTGACATCTGACGACTCTGCGGTCTATTACTGTGCAAGATCGGGCGTCTATTTTGACTACTGG	1
66737	AGTTCAAGGCCACACTGACTGTAGACAAATCTTCCAGCACAGCCTACATGCAACTCAGCAGCCTGACATCTGAGGACTCTGCGGTCTATTACTGTGCTAGAGGGGGGGGGCCCTTTGACTACTGG	1
67410	AGAGCAAGGCCACACTGACTGTAGACAAATCCTCCAGCACAGCCTACATGCAACTCAGCAGCCTGACATCTGAGGACTCTGCGGTCTATTACTGTGCAAGATGGCCCGATGCTATGGACTACTGG	1
68082	AGAGCAAGGCCATATTGACTGTAGACAAATCTTCCAGCACAGCCTACATGCAACTCAGCAGCCTGACATCTGAGGACTCTGCGGTCTATTACTGTGCTAGAGGGGGGGGGCCCTTTGACTACTGG	1
69802	AGACCAAGGCCACACTGACTGTAGACAAATCCTCCAGCACAGCCTACATGCAACTCAGCAGCCTGACATCTGAGGACTCTGCGGTCTATTACTGTGCAAGAGACAGATATGCTATGGACTACTGG	1
56986	AGAGCAAGGCCACACTGACTGTGGACAAATCCTCCAGCACAGCCTACATGCAACTCAGCAGCCTGACATCTGAGGACTCTGCGGTCTATTACTGTGCAAGAAAGGGTAACTACTTTGACTACTGG	3
72407	AGAGCAAGGCCACACTGACTGTAGACAAATCCTCCAGCACAGCCTACATGCAACTCAGCAGCCTGACATCTGAGGACTCTTCGGTCTATTACTGTTCAAGAAAGGGTAACTACTTTGACTACTGG	1
67721	AGAGCAAGGCCACACTGACTGTAGACAAATCCTCCAGCACAGCCTACATGCAACTCAGCAGCCTGACATCTGAGGACTCTGCGGTCTATTACTGTGCAAGAGATGGGCATGCTATGCACTACTGG	1
56438	AGAGCAAGGCCACACTGACTGTAGACAAATCCTCCAGCACAGCCTACATGCAACTCAGCAGCCTGACATCTGAGGACTCTGCGGTCTATTACTGTGCAAGAGGGGGGAAACCTTTTGACTACTGG	4
62066	AGAGCAAGGCCACACTGACTGTAGACAAATCCTCCAGCACAGCCTACATGCAACTCAGCAGCCTGACATCTGAGGACTCTGCGGTCTATTACTATACAAGAGGGGGGAAACCTTTTGACTATTGG	1
72095	AGAGCAAGGCCACACTGACTGTAGACAAATCCTCCAGCACAGCCTACATGCAACTCAGCAGCCTGACATCTGAGGACTCTGCGGTCTATTACTGTGCAAGGGGGGGGACGCACTTTGACTACTGG	1
58586	AGAGCAAGGCCACACTGACTGTAGACAAATCCTCCAGCACAGCCTACATGCAACTCAGCAGCCTGACATCTGAGGACTCTGCGGTCTATTACTGTGCAATCCTAACTGACTACTTTGACTACTGG	2
62934	AGAGCAAGGCCACACTGACTGTAGACAAATCCTCCAGCACAGCCTACATGCAACTCTGCAGCCTGACATCTGAGGACTCTGCGGTCTATTACTGTGCAAGCTCTAACTGGGCCTTTGACTACTGG	1
64741	AGAGCAAGGCCACACTGACTGTAGACAAATCCTCCAGCACAGCCTACATGCAACTCAGCAGCCTGACATCTGAGGACTCTGCGGTCTATTACTGTGCACCCCTAACTGGGACAGATGACTACTGG	1
64760	AGAGCAAGGCCACACTGACTGTAGACAAATCCTCCAGCACAGCCTACATGCAACTCAGCAGCCTGACATCTGAGGACTCTGCGGTCTATTACTGTGCAGTAACTGGGAACTACTTTGACTACTGG	1
72327	AGAGCAAGGCCACACTGACTGTAGACAAATCCTCCAGCACAGCCTACATGCAACTCAGCAGCCTGACATCTGAGGACTCTGCGGTCTATTACTGTGCAAGCCCTAACTGGGACGTCGGCTACTGG	1
63748	AGAGCAAGGCCACACTGACTGTAGACAAATCCTCCAGCACAGCCTACATGCAACTCAGCAGCCTGACATCTGAGGACTCTGCGGTCTATTACTGTGCAAGACCCAAACGGGGGTTTGCTTACTGG	1
61228	AGAGCACGGCCACACTGACTGTAGACAAATCCTCCAACACAGCCAACATGCAACTCAGCAGCCTGACATCTGAGGACTCTGCGGTCTATTACTGTGCGCGGAGCCGGTATTCTATGGACTACTGG	1
70276	AGAACAAGGCCACACTGACTGTAGACAAATCCTCCAGCACAGCCTACATGCAACTCAGCAGCCTGACATCTGAGGACTCTGCGGTCTATTACTGTGCAAGGAACCACTCTGCTATGGACTACTGG	1
57519	AGGGCAAGGCCACACTGACGGCAGACACATCCTCCAGCACTGCCTACATGCAGCTCAGCAGCCTAACATCTGAGGACTCTGCGGTCTATTACTGTGCAAGATCGGGGGAGGCTATGGACTACTGG	2
63741	AGGGCAAGGCCACACTGACGGCAGACACATCCTCCAGCACTGCCTACATGCAGCTCAGCAGCCTAACATCTGAGGACTCTGCGGTCTATTACTGTGCAAGAGGGGGACCCCTGTTTGCTTACTGG	1
61367	AGGGCAAGGCCACATTGACTGTAGACAAATCCTCCAGCACAGCCTACATGCAGCTCAGCAGCCTGACATCTGAGGACTCTGCGGTCTATTACTGTGCATTATTCCACGGCTACTTTGACTACTGG	1
63059	AGGGCAAGGCCACATTGACTGTAGACAAATCCTCCAGCACAGCCTACATGCAGCTCAGCAGCCTGACATCTGAGGACTCTGCGGTCTATTACTGTGCAATAGAACGACGGGGCTTTGACTACTGG	1
70511	AGGGCAAGGCCACATTGACTGTAGACAAATCCTCCAGCACAGCCTACATGCAGCTCAGCAGCCTGACATCTGAGGACTCTGCGGTCTATTACTGTGCATGCTTATTACTCCAGAGGGCTTACTGG	1
72887	AGGGCAAGGCCACATTGACTGTAGACAAATCCTCCAGCACAGCCTACATGCAGCTCAGCAGCCTGACATCTGAGGACTCTGCGGTCTATTACTGTGCAAGAAAACTGCGGTACTTTGACTACTGG	1
70432	AGGGCAAGGCCACATTGACTGTAGACAAATCCTCCAGCACAGCCTACATGCAGCTCAGCAGCCTGACATCTGAGGACTCTGCGGTCTATTACTGTGCAGGTGGTAACTACCGCTTTGACTACTGG	1
68288	AGGGCAAGGCCACATTGACTGTAGACAAATCCTCCAGCACAGCCTACATACAACTAAGCAGCCTGACATCTGAGGACTCTGCGGTCTATTACTGTGCAAGACCTTATTACGGCGATGACTACTGG	1
58453	AGGGCAAGGCCACATTGACTGTAGACAAATCCTCCACCACAGCCTACATGCAACTCAGCAGCCTGACATCTGAGGACTCTGCGGTCTATTACTGTGCAAGACCTTATTACGGCGATGACTACTGG	2
67495	AGGGCAAGGCCACATTGACTGTAGACAAATCCTCCAACACAGCCTACATGCAACTAAGCAGCCTGACATCTGAGGACTCTGCGGTCTATTACTGTGCAAGACCTTATTACGGCGATGACTACTGG	1
69559	AGGGCAAGGCCACATTGACTGTAGACAAATCCTCCAGCACAGCCTACATACAACTCAGCAGCCTGACATCTGAGGACTCTGCGGTCTATTACTGTGCAAGACCTTATTACGGCGATGACTACTGG	1
65212	AGGGCAAGGCCACATTGACTGTAGACAAATCCTCCAGCACAGCCTACATGCAGCTCAGCAGCCTGACATCTGAGGACTCTGCGGTCTATTACTGTGCAAGACCCTATAGGTACTTCGATGTCTGG	1
65911	AGGGCAAGGCCACATTGACTGTAGACAAATCCTCCAGCACAGCCTACATACAACTAGGCAGCCTGACATCTGAGGACTCTGCGGTCTATTACTGTGCAAGACCTTATTATGGCGATGACTACTGG	1
58882	AGGGCAAGGCCACATTGACTGTAGACAAATCCTCCAGCACAGCCTACATGCAGCTCAGCAGCCTGACATCTGAGGACTCTGCGGTCTATTACTGTGCAATACTTGATGGTTTCTACGGCTACTGG	2
70637	AGGGCAAGGCCACATTGACTGTAGACAAATCCTCCAGCACAGCCTACATGCAGCTCAGCAGCCTGACATCTGAGGACTCTGCGGTCTATTACTGTGCAATCCCTGATGGTTACCTTGACTACTGG	1
67235	AGGGCAAGGCCACATTGACTGTAGACAAATCCTCCAGCACAGCCTACATGCAGCTCAGCAGCCTGACATCTGAGGACTCTGCGGTCTATTACTGTGCAAGACGGTATGATTACGCTGACTACTGG	1
68097	AGGGCAAGGCCTCATTGACTGTAGACAAATCCTCCAGCACAGCCTACATTCAGCTCAGCAGCCTGACATCTGAGGACTCTGCGATCTATTACTGTGCAATCCTCCACTATGATTATGCTTCCTGG	1
72618	AGGGCAAGGCCACATTGACTGTAGACAAATCCTCCAGCACAGCCTACATGCAGCTCAGCAGCCTGACATCTGAGGACTCTGCGGTCTATTACTGTGCCCTCTATAGTAACTGGTTTGCTTACTGG	1
65647	AGGGCAAGGCCACATTGACTGTAGACAAATCCTCCAGCACAGCCTACATGCAGCTCAGCAGCCTGACATCTGAGGACTCTGCGGTCTATTACTGTGCAATCGGGCTGTACTACTTTGACTACTGG	1
69965	AGGGCAAGGCCACATTGACTGTAGACAAATCCTCCAGCACAGTCAACATGCAGGTCAGCAGCCTGACATCTGAGGACTCTGCGGTCTATTACTGTGCAGTTGGGCCGGCCTGGTTTGCTTACTGG	1
60609	AGGGCAAGGCCACATTGACTGTAGACAAATCCTCCAGCACAGCCTACATGCAGCTCAGCAGCCTGACATCTGAGGACTCTGCGGTCTATTACTGTGCAAGAGACAGCTCAGGCCCGGCTTACTGG	1
65668	AGGGCAAGGCCACATTGACTGTAGACAAATCCTCCAGCACAGCCTACATGCAGCTCAGCAGCCTGACATCTGAGGACTCTGCGGTCTATTACTGTGCAAGACAGCTCAGGTCCTTTGACTACTGG	1
65031	AGGGCAAGGCCACATTGACTGTAGACAAATCCTCCAGCACAGCCTACATGCAGTTCAGCAGCCTGACATCTGAGGACTCTGCGGTCTATTACTGTGCAATAAGGCTGGGGGCTATGGACTACTGG	1
65510	AGGGCAAGGCCACATTGACTGTAGACAAATCCTCCAGCACAGCCTACCTGCAACTCAGCAGCCTGACATCTGAGGACTCTGCGGTCTATTACTGTGCAATAAGACTGAGGGCTATGGACTACTGG	1
55994	AGGGCAAGGCCACATTGACTGTAGACAAATCCTCCAGCACAGCCTACATGCAGCTCAGCAGCCTGACATCTGAGGACTCTGCGGTCTATTACTGTGCAATAAGACTGGGGGCTATGGACTACTGG	9
56583	AGGGCAAGGCCACATTGACTGTAGACAAATCCTCCAGGACAGCCTACATGCAGCTCAGCAGCCTGACATCTGGGGACTCTGCGGTCTATTACTGTGCAATAAGACTGGGGGCTATGGACTACTGG	4
63026	AGGGCAAGGCCACATTGACTGTAGACAAATCCTCCAGTACAGCCTACATGCAGCTCAGCAGCCTGACATCTGAGGACTCTGCGGTCTATTACTGTGCAATAAGACTGGGGGCTATGGACTACTGG	1
66866	AGGGCAAGGCCACATTGACTGTAGACAAATCCTCCAGCACAGCCTACATGCACCTCAGCAGCCTGACATCTGAGGACTCTGCGGTCTATTACTGTGCAATAAGACTGGGGGCTATGGACTACTGG	1
70567	AGGGCAAGGCCACATTGACTGTAGACAAATCCTCCAGCACAGCCTACATGCAGCTCAACAGCCTGACATCTGAGGACTCTGCGGTCTATTACTGTGCAATAAGACTGGGGGCTATGGACTACTGG	1
72741	AGGGCAAGGCCACATTGACTGTAGACAAATCCTCCAGCACAGCCTACATGCAACTCAGCAGTCTGACATCTGAGGACTCTGCGGTCTATTACTGTGCAATAAGACTGGGGGCTATGGACTACTGG	1
68258	AGGGCAAGGCCACATTGACTGAAGACAAATCCTCCAGTACAGCTTATATGCAGCTCAGCAGCCTGACATCTGAGGACTCTGCGGTCTATTACTGTGCAATAAGACTGGGGGCTATGGACTACTGG	1
56250	AGGGCAAGGCCACATTGACTGTAGACAAATCCTCCAGCACAGCCTACATGCAGCTCAGCAGCCTGACATCTGAGGACTCTGCGGTCTGTTACTGTGCAATAGGGTTAACTGGTCTTGACTACTGG	5
61987	GGGGCAAGGCCACATTGACTGTAGACAAATCCTCCAGCACAGCCTACATGCAGCTCAGCAGCCTGACATCTGAGGACTCTGCGGTCTATTACTGTGCAATAGGGTTAACTGGTCTTGACTCCTGG	1
56642	AGGGCAAGGCCACATTGACTGAAGACAAATCCTCCAGCACAGCCTACATGCAACTCAGCAGCCTGACATCTGAAGACTCTGCGGTCTATTACTGTGCAATTGGGTTAACTGGTCTTGACTACTGG	3
67379	AGGGCAAGGCCACATTGACTGTAGACAAATCCTCCAGAACAGCCTACATGCAGCTCAGCAGCCTGACATCTGAGGACTCTGCGGTCTATTATTGTGCAATAGGGTTAACTGGTCTTGACTACTGG	1
72880	AGGGCAAGGCCACATTGACTGTAGACAAATCCTCCAGCACAGCCTACATGCAGCTCAGCAGCCTGACATCTGAGGACTCTGTGGTCTTTTACTGTGCAATAGGGTTAACTGGTCTTGACTACTGG	1
57390	AGGGCAAGGCCACATTGACTGAAGACAAATCCTCCAGCACAGCCTACATGCAACTCAGCAGCCTGACATCTGAAGATTCTGCGGTCTATTACTGTGCAATTGGGTTAACTGGTCTTGACTACTGG	2
59067	AGGGCGAGGCCACATTGACTGTAGACAAATCCTCCAGAACAGCCTACATGCAGCTCAGCAGCCTGACATCTGAGGACTCTGCGGTCTATTATTGTGCAATAGGGTTAACTGGTCTTGACTACTGG	2
72875	AGGGCAAGGCCACATTGACTGTAGACAAATCCTCCAGAACAGCCTACATGCAGTTCAGCAGCCTGACATCTGAGGACTCTGCGGTCTATTATTGTGCAATAGGGTTAACTGGTCTTGACTACTGG	1
71021	AGGGCAAGGCCACATTGACTGTAGACAAATCCTCCAGCACAGTCTACATGCAGCTCAGCAGCCTGACATCTGAGGACTCTGTGGTCTTTTACTGTGCAATAGGGTTAACTGGTCTTGACTACTGG	1
64467	AGGGCAAGGCCACATTGACTGCAGACAAATCCTCCAGCACAGCCTACATGCAACTCAGCAGCCTGACATCTGAGGACTCTGCGGTCTATTACTGTGCATGTCTAACTGGGCCCTTTGACTACTGG	1
65320	AGGGCAAGGCCACATTGACTGGAGACAAATCCTCCAGCACAGCCTACATGCAGCTCAGCAGTATGACATCTGAGGACTCTGTGGTCTTTTACTGTGCAATAGGGTTAACTGGTCTTGACTACTGG	1
70689	AGGGCAAGGCCACATTGACTGTAGACAAATCCTCCAGCACAGCCTACATGCAGCTCAGCAGCCTGACATCTGAGGACTCTGCGGTCTATTACTGTGCAATTAACTGGTCCTGGTTTGCTTACTGG	1
72601	AGGGCAAGGCCACATTGACTGTAGACAAATCCTCCAGCACAGCCTACATGCAGCTCAGCAGCCTGACATCTGAGGACTCTGCGGTCTATTACTGTGCAATAGGGAACTGGGATTCTGACTACTGG	1
59092	AGGGCAAGGCCACATTGACTGTAGACAAATCCTCCAGCACAGCCTACATGCAGCTCAGCAGCCTGACATCTGAGGACTCTGCGGTCTATTACTGTGCAATCAACTGGGACGGGTTTGCTTACTGG	2
61507	AGGGCAAGGCCACATTGACTGTAGACAAATCCTCCAGCACAGCCTACATGCAGCTCAGCAGCCTGACATCTGAGGACTCTGCGGTCTATTACTGTGCAAGACCCAAACGGGGGTTTGCTTACTGG	1
63149	AGGGCAAGGCCACATTGACTGTAGACAAATCCTCCAGCACAGCCTACATGCAGCTCAGCAGCCTGACATCTGAGGACTCTGCGGTCTATTACTGTGCTCAACTGGGACGAGGGTTTGACTACTGG	1
72894	AGGGCAAGGCCACATTGACTGTAGACAAATCCTCCAGCACAGCCTACATGCAGCTCAGCAGCCTGACATCTGAGGACTCTGCGGTCTATTACTGTGCAATAGCGGAAAACCGGTTTGCTTACTGG	1
56168	AGGACAAGGCCACATTGACTGCAGACAAATCCTCCAGCACAGCCTACATGCAGCTGAGCAGCCTGACATATGAGGACTCTGCAGTCTATTACTGTGCAAGAGGGGGTACCTCGTTTGCTTACTGG	6
57872	AGGACAAGGCCACATTGACTGCAGACAAATCCTCCAGCACAGCCTACATGCAGCTGAGCAGCCTGACATATGAGGACTCTGCAGTCTCTTACTGTGCAAGAGGGGGTACCTCGTTTGCTTACTGG	2
58260	AGGACAAGGCCACATTGACTGCAGACAAATCCTCCAGCACAGCCTACATGCAGCTGAGCAGCCTGACATATGAGGACTCTGCAGTCTATTACTGTACAAGAGGGGGTACCTCGTTTGCTTACTGG	2
68126	AGGACAAGGCCACATTGACTGCAGACAGATCCTCCAGTATAGCCTACATGCAGCTGAGCAGCCTGACATATGAGGACTCTGCAGTCTATTACTGTGCAAGAGGGGGTACCTTGTTTGCTAACTGG	1
68438	AGGACAAGGGCACATTGTCTGCAGACAAATCCTCCAGCACAGCCTACATGCAGCTGAGCAGCCTGACATATGAGGACTCTGCAGTCTATTACTGTGCAAGAGGGGGTACCTCGTTTGCTTACTGG	1
58848	AGGACAAGGCCACATTGACTGCAGACAAATCCTCCAGCACAGCCTACATGCAGCTGAGCAGCCTGACATATGAGGACTCTGCAGTCTATTACTGTACAAGAGGACTGGGGTCTATGGACTACTGG	2
58280	AGGACAAGGCCACATTGACTGCAGACAAATCCTCCAGCACAGCCTACATGCAGCTGAGCAGCCTGACATATGAGGACTCTGCAGTCTATTACTGTGCAAGAGGGGTTACCTCGTTTGCTTACTGG	2
56752	AGGACAAGGCCACATTGACTGCAGACAAATCCTCCAGCACAGCCTACATGCAGCTGAGCAGCCTGACATATGAGGACTCTGCAGTCTATTACTGTGCAAGAGGGACGGGCTACTTTGACTACTGG	3
55846	AGGACAAGGCCACATTGACTGCAGACAAATCCTCCAGCACAGCCTACATGCAGCTGAGCAGCCTGACATATGAGGACTCTGCAGTCTATTACTGTACAAGAGGACTGGGGGCTATGGACTACTGG	22
55892	AGGACAAGGCCACATTGACTGCAGACAAATCCTCCAGCACAGCCTACATGCAGCTGAGCAGCCTGACATATGAGGACTCTGCAGTCTTTTACTGTACAAGAGGACTGGGGGCTATGGACTACTGG	14
55921	AGGACAAGGCCACATTGACTGCAGACAAATCCTCCAGCACAGCCTACATGCAGTTGAGCAGCCTGACATATGAGGACTCTGCAGTCTATTACTGTACAAGAGGACTGGGGGCTATGGACTACTGG	12
58583	AGGACAAGGCCACATTGACTGCAGACAAATCCTCCAGCACAGCCTACATGCAGCTGAGCAGCCTGACATATGAGGCCTCTGCAGTCTATTACTGTACAAGAGGACTGGGGGCTATGGACTACTGG	2
58613	AGGACAAGGCCACATTGACTGCAGACAAATCCTCCAGCACAGCCTACATGCAGCTGAGCAGCCTGACATATGACGACTCTGCAGTCTATTACTGTACAAGAGGACTGGGGGCTATGGACTACTGG	2
61192	GGGACAAGGCCACATTGACTGCAGACAAATCCTCCACCACAGCCTACATGCAGCTGAGCAGCCTGACATATGAGGACTCTGCTGTCTATTACTGTACAAGAGGACTGGGGGCTATGGACTACTGG	1
63614	AGGACAAGGCCACATTGACTGCAGACAAATCCTCCAGCACAGCCTACATGCAGCTGAGCAGCCTGACATATGAGGACTCTTCAGTCTTTTACTGTACAAGAGGACTGGGGGCTATGGACTACTGG	1
63718	AGGACAAGGCCACATTGACTGCAGACAAATCCTCCAGCACAGCCTACATGCAGCTGAGCAGCCTGACATATGAGGACTCTGCAGTCTTTTTCTGTACAAGAGGACTGGGGGCTATGGACTACTGG	1
70377	AGGACAAGGCCACATTGACTGCAGACAAATCCTCCAGCACAGCCTACATGCAGATGAGCAGCCTGACATATGAGGACTCTGCAGTCTTTTACTGTACAAGAGGACTGGGGGCTATGGACTACTGG	1
57199	AGGACAAGGCCACATTGACTGCAGACAAATCCTCCAGCACAGCCTACATGCAGTTGAGCGGCCTGACATATGAGGACTCTGCAGTCTATTACTGTACAAGAGGACTGGGGGCTATGGACTACTGG	3
59117	AGGACAAGGCCACCTTGACTGGAGACAAATCCTCCAGCACAGCCTACATGCAGTTGTGCAGCCTGACATATGAGGACTCTGCAGTCTATTACTGTACAAGAGGACTGGGGGCTATGGACTACTGG	1
68404	AGGACAAGGCCACATTGACTGCAGACAAATCCTTCAGCACAGCCTACATGCAGATGAGCAGCCTGACATATGAGGACTCTGCAGTCTTCTACTGTACAAGAGGACTGGGGGCTATGGACTACTGG	1
63468	GGGACAAGGGCACATTGACTGCAGACAAATCATCCAGCACAGCCTACATGCAGCTGAGCAGCCTGACAGATGAGGACTCTGCAGTCTATTACTGTACAAGAGGACTGGGGGCTATGGACTACTGG	1
72318	AGGACAAGGCCACATTGACTGCAGACAAATCCTCCAGCACAGCCTACATGCAGCTGAGCAGCCTGACATATGAGGACTCTGCAGTCTATTACTGTGCAAGCCCCAACTGGGACGAAGACTACTGG	1
58441	AGAGCAAGGCCACACTGACTGTAGACAAACCCTCCACCACAGCCTACATGCAGCTCAGCAGCCTGACATCTGAGGACTCTGCGGTCTATTATTGTGCAAACTACAATAGTAGTTTTGACTACTGG	2
63591	AGAGCAAGGCCACACTGACTGTAGACAAACCCTCCAGTACAGCCTACATGCAGCTCAGCAGCCTGACATCTGAGGACTCTGCGGTCTATTATTGTGCAAGTACTACGGTAGCCGAGGGCTACTGG	1
65296	AGAACAAGGCCACACTGACTGTAGACAAACCCTCCAGCACAGCCTACATGCAGCTCAGCAGCCTGACATCTGAGGACTCTGCGGTCTATTTTTGTGCAACTACTACGGTAGCCGAGGGCTACTGG	1
57515	AGACCGAGGCCACACTGACTGTAGACAAACCCTCCAACACAGCCTACATACAGCTCAGCAGCCTGACATCTGAGGACTCTGCGGTCTATTATTGTGCAAGAGGGGGTATTTACTTTGACGACTGG	2
56458	AGACCGAGGCCACACTGACTGTAGACAATCCCTCCAACACAGCCTACATACAGCTCAGCAGCCTGACATCTGAGGACTCTGCGGTCTATTATTGTGCAAGAGGGGGTATTTACTTTGACGACTGG	4
70577	AGAGCAAGGCCACACTGACTGTAGACAAACCCTCCAGCACAGCCTACATGCAGCTCAGCAGCCTGACATCTGAGGACTCTGCGGTCTATTATTGTGCAAGCCGAAGTTCCTGGTTTGCTTACTGG	1
59061	AGAGCAAGGCCACACTGACTGTAGACAAACCCTCCAGCACAGCCTACATGCAGCTCAGCAGCCTGACATCTGAGGACTCTGCGGTCTATTATTGTGCAAGATGGGGAGCCTGGTTTGCTTACTGG	2
68253	AGAGCAAGGCCACACTGACTGTAGACAAACCCTCCAGCACAGCCTACATGCAGCTCAGCAGCCTGACATCTGAGGACTCTGCGGTCTATTATTGTGCAAGATATCGGTACTACTTTGACTACTGG	1
70071	AGAGCAAGGCCACACTGACTGTAGACAAACCCTCCAGCACAGCCTACATGCAGCTCAGCAGCCTGACATCTGAGGACTCTGCGGTCTATTATTGTGCAAAAGGGTATAGTAACTTTGCTTACTGG	1
72381	AGAGCAAGGCCACACTGACTGTAGACAAACCCTCCAGCACAGCCTACATGCAGCTCAGCAGCCTGACATCTGAGGACTCTGCGGTCTATTATTGTGCAAGAGGGCCCTATGCTATGGACTACTGG	1
72904	AGAGCAAGGCCACACTGACTGTAGACAAACCCTCCAGCACAGCCTACATGCAGCTCAGCAGCCTGACATCTGAGGACTCTGCGGTCTATTATTGTGCAAGATCCCTCGGGGTCTTTGACTACTGG	1
65864	AGAGCAAGGCCACACTGACTGTAGACAAACCCTCCAGCACAGCCTACATGCAGCTCAGCAGCCTGACATCTGAGGACTCTGCGGTCTATTATTGTGCAAGAGGAGAGGGGTACTTCGATGTCTGG	1
65819	AGAGCAAGGCCACACTGACTGTAGACAAACCCTCCAGCACAGCCTACATGCAGCTCAGCAGCCTGACATCTGAGGACTCTGCGGTCTATTATTGTGCAAGCGCGAACTGGGCCTTTGACTACTGG	1
66098	AGAGCAAGGCCACACTGACTGTAGACAAACCCTCCAGCACAGCCTACATGCAGCTCAGCAGCCTGACATCTGAGGACTCTGCGGTCTATTATTGTGCAAGAGACTGGGACTGGTTTGCTTACTGG	1
70373	AGAGCAAGGCCACACTGACTGTAGACAAACCCTCCAGCACAGCCTACATGCAGCTCAGCAGCCTGACATCTGAGGACTCTGCGGTCTATTATTGTGCAAGGGAACTGGGACGTTTTGACTACTGG	1
66046	AGAGCAAGGCCACACTGACTGTAGACAAACCCTCCAGCACAGCCTACATGCAGCTCAGCAGCCTGACATCTGAGGACTCTGCGGTCTATTATTGTGCAAGATGGTCTGATTCCCTAGACTACTGG	1
72928	CGGGCAAGGCCACACTTACTGTAGACAAATCCTCCACCACAGCCTACATGTTGTTCAGCAGCCTGACCTCTGAGGACTCTGCGGTCTATTTCTGTGCAAGAGGGGGTGGTTCTTTTGCTTACTGG	1
60099	AGGGCAAGGCCACACTTACTGTAGACAAATCCTCCAGCACAGCCTACATGTTGCTCAGCAGCCTGACCTCTGAGGACTCTGCGGTCTATTTCTGTGCAAGACTCTACTATGACCCTGACTACTGG	1
59082	AGGACAAGGCCACACTTACTGTAGACAAATCCTCCAGCACAGGCTACATGTTGCTCAGCAGCCTGACCTCTGAGGACTCTGCGGTCTATTTCTGTGCAAGATCAGGGTATAGTCTTGCTTACTGG	2
67490	AGGGCAAGGCCACACTTACTGTAGACAAATCCTCCAGCACAGCCTACATGTTGCTCAGCAGCCTGACCTCTGAGGACTCTGCGGTCTATTTCTGTGCAACTGGGTACTGGTACTTCGATGTCTGG	1
71679	AGGGCAAGGCCACACTTACTGTAGACAAATCCTCCAGCACAGCCTACATGTTGCTCAGCAGCCTGACCTCTGAGGACTCTGCGGTCTATTTCTGTACAAGAAGGAACTGGGACGGGGACTACTGG	1
60801	AGGGCAAGGCCACACTGACTGCAGAAAAATCCTCCAGCACTGCCTACATGCAGCTCAGCAGCCTGACATCTGAGGACTCTGCTGTCTATTTCTGTGCAAGAACTACGGGGGCTATGGACTACTGG	1
68511	AGGGCAAGGCCACACTGACTGCGGAAAAATCCTCCAATACTGTCTACATGCAGCTCAGTGACCTTACATCTGAGGACTCTGCTGTCTATTTCTGTGCAAGGGGGGTCTCCTGGTTTGCTTACTGG	1
67717	AGGGCAAGGCCACACTGACTGCAGAAAAATCCTCCAGCACTGCCTACATGCAGCTCAGCAGCCTGACATCTGAGGACTCTGCTGTCTATTTCTGTGCAAGTCTCTACTATGGATTTGCTTACTGG	1
56892	AGGGCAAGGCCACACTGACTGCGGAAAAATCCTCCAACATTGTCTACATGCAGCTCAGTAGCCTTACATCTGAGGACTCTGCTGTCTATTTCTGTGCAAGAGGGGTCTCCTGGTTTGCTTACTGG	3
64583	AGGGCAAGGCCACACTGACTGCAGAAAAATCCTCCAGCACTGCCTACATGCAGCTCAGCAGCCTGACATCTGAGGACTCTGCTGTCTATTTCTGTGCAAGAAGGGGGTACTATCTTGACTACTGG	1
60112	AGGGCAAGGCCACATTGACTGCAGACAAATCCTCCAGCACAGCCTACATGCAACTCAGCAGCCTGACATCTGAGGACTCTGCAGTCTATTTCTGTTCAAGACCTTATTACGGCGATGACTACTGG	1
63824	AGGGCAAGGGCACACTGACTGCAGACAAATCCTCCAGCACAGCCTACATGCAGCTCAACAGCCTGACATCTCAGGACTCTGCAGTCTATTTCTGTGCAAGAAATCTCTACTACTTTGACTACTGG	1
57242	AGGGCAAGGCCACATTGACTGCAGACAAATCCTCCAGCACAGCCTACATGCAGCTCAACAGCCTGACATCTGAGGACTCTGCAGTCTATTTCTGTGCAAGAGAAACTTCGTGGTTTGCTTACTGG	2
56156	AGGGCAAGGCCACATTGACTGCAGACAAATCCTCCAGCACAGCCTACATGCAGCTCAACAGCCTGACATCTGAGGACTCTGCAGTCTATTTCTGTGCAAGAGAGGGAATCTATGAGGACTACTGG	6
71761	AGGGCAAGGCCACATTGACTGCAGACAAATCCTCCAGCACAGCCTACATGCAGCTCAACAGCCTGACATCTGAGGACTCTGCAGTCTATTTCTGTGCAAGAAGAGAAATTGCTATGGACTACTGG	1
59644	AGGGCAAGGCCACATTGACTGCAGACAAATCCTCCAGCACAGCCTACATGCAGCTCAACAGCCTGACATCTGAGGACTCTGCAGTCTATTTCTGTGCAAGATCCCGAACTGGTTTTGACTACTGG	1
61232	AGGGCAAGGCCACAGTGACTGCAGACAAATCGTCCACCACAGTCTACATGCAGGTCAACAGCCTGACTTCTGAGGACTCTGCGGTCTATTTCTGTGCAAGAGGGACTGGGACGTGGGCTTACTGG	1
64487	AGGGCAAGGCCACATTGACTGCAGACAAATCCTCCAGCACAGCCTACATGCAGCTCAACAGCCTGACATCTGAGGACTCTGCAGTCTATTTCTGTGCAAGAAATCTCTACTACTTTGACTACTGG	1
58565	AGGGCAAGGCCACACTGACTGCAGACAAATCCTCCAGCACAGCCTACATGCAGCTCAGCAGCCTGACCTCTGAGGACTCTGCGGTCTATTTCTGTTCCTACGGTAGTAGCTCTTTTGCTTACTGG	2
70056	AGGGCAAGGCCACACTGACTGCAGACAAATCCTCCAGCACAGCCTACATGCAGCTCAGCAGCCTGACCTCTGAGGACTCTGCGGTCTATTTCTGTTCCTACGGTAGTAGTTCTTTTGCTTACTGG	1
72979	AGGGCAAGGCCACACTGACTGCAGACAAATCCTCCAGCACAGCCTACATGCAGCTCAGCAGCCTGACCTCTGAGGACTCTGCGGTCTATTTCTGTTCCTACGGGAGTAGCTCTTTTGCTTACTGG	1
55937	AGGGCAAGGCCACACTGACTGTTGACAAAACCTCCTCCACAGTCTACATGCAGCTCAGCAGCCTGACCTCTGAGGACTCTGCGGTCTATTTCTGTGCAAGATCCAGGGGTCCCTTTGGTTACTGG	11
56716	AGGGCAAGGCCACACTGACTGCAGACAAATCCTCCACCACAGCCTACATGCAGCTCAGCAGCCTGACCTCTGAGGACTCTGCGGTCTATTTCTGTGCAAGAGACTATGGTTACGGGGCTTACTGG	3
66037	AGGGCAAGGCCACACTGACTGCAGACAAATCCTCCAGCACAGCCTACATGCAGCTCAGCAGCCTGACCTCTGAGGACTCTGCGGTCTATTTCTGTGCAAGGGGCTACTATGATTATGGGTACTGG	1
70015	AGGGCAAGGCCACACTGACTGCAGACAAATCCTCCAGCACAGCCTACATGCAGCTCAGCAGCCTGACCTCTGAGGACTCTGCGGTCTATTTCTGTGCAAGGCTGATTGACTACTTTGACTACTGG	1
65872	AGGGCAAGGCCACACTGACTGCAGACAAATCCTCCAGCACAGCCTACATGCAGCTCAGCAGCCTGACCTCTGAGGACTCTGCGGTCTATTTCTGCCAGCTCAGCTACTATGCTATGGACTACTGG	1
61127	AGGGCAAGGCCACACTGACTGCAGACAAATCCTCCAGCACAGCCTACATGCAGCTCAGCAGCCTGACCTCTGAGGACTCTGCGGTCTATTTCTGTGCAACTGGGAGGGATGCTATGGACTACTGG	1
68148	AGGGCAAGGCCACACTGACTGCAGACAAATCCTCCAGCACAGCCTACATGCAGCTCAGCAGCCTGACCTCTGAGGACTCTGCGGTCTATTTCTGTGCAAGTATTGCGGACTGGGATGCTTACTGG	1
72460	AGGGCAAGGCCACACTGACTGCAGACAAATCCTCCAGCACAGCGTACATGGAGCTCCGCAGCCTGACATCTGAGGACTCTGCGGTCTATTTCTGTGCAAGAGAGGGGGGTGACTTTGACTACTGG	1
59056	AGGGCAAGGCCACACTGACTGCAGACAAATCCTCCAGCACAGCATACATGGAGCTCCGCAGCCTGACATCTGAGGACTCTGCGGTCTATTTCTGTGCAAGAGAGGGGGGTGACTTTGACTACTGG	2
58301	AGGTCAAGGCCACACTGACTGCAGACCAATCCTCCAGCACAGCGTACATGGAGCTCCGCAGCCTGACATCTGAGGACTCTGCGGTCTATTTTTGTGCAAGGGGACTACGGCCTTTTGACTACTGG	2
64543	AGGTCAAGGCCACACTGACTGCAGACCAATCCTCCAGCACAGCGTACATGGAGCTCCGCAGTCTGACATCTGAGGACTCTGCGGTCTATTTTTGTGCAAGGGGACTACGGCCTTTTGACTACTGG	1
72768	AGGTCAAGGCCACACTGACTGCAGACCAATCCTCCAGCACAGCGTACATGGCGCTCCGCAGCCTGACATCTGAGGACTCTGCGGTCTATTTTTGTGCAAGGGGACTACGGCCTTTTGACTACTGG	1
61071	AGGGCAAGGCCACACTGACTGCAGACAAATCCTCCAGCACAGCGTACATGGAGCTCCGCAGCCTGACATCTGAGGACTCTGCGGTCTATTTCTGTGCAGAACCCTATGGTAACTACGACTACTGG	1
68002	AGGGCAAGGCCACACTGACTGCAGACAAATCCTCCAGCACAGCGTACATGGAGCTCCGCAGCCTGACATCTGAGGACTCTGCGGTCTATTTCTGTGCAAGAGAGGATGGTTACTACCCTTACTGG	1
58647	AGGGCAAGGCCACACTGACTGCAGACAAATCCTCCAGCACAGCGTACATGGAGCTCCGCAGCCTGACATCTGAGGACTCTGCGGTCTATTTCTGTGCAAGGGGAGGTGATTACGACGACTACTGG	2
57562	AGGGCAAGGCCACACTGACTGCAGACAAATCCTCCAGCACAGCGTACATGGAGCTCCGCAGCCTGACATCTGAGGACTCTGCGGTCTATTTCTGTGCAAGATGGACTCGGTCCGTAGCTTACTGG	2
63243	AGGGCAAGGCCACACTGACTGCAGACAAATCCTCCAGCACAGCGTACATGGAGCTCCGCAGCCTGACATCTGAGGACTCTGCGGTCTATTTCTGTGCCCCTGACAGCTCAGGCCGAGACTACTGG	1
60179	AGGGCAAGGCCACACTGACTGCAGACAAATCCTCCAGCACAGCGTACATGGAGCTCCGCAGCCTGACATCTGAGGACTCTGCGGTCTATTTCTGTGCCCAGACTGGGAACTACTTTGACTACTGG	1
68001	AGGGCAAGGCCACACTGACTGCAGACAAATCCTCCAGCACAGCGTACATGGAGCTCCGCAGCCTGACATCTGAGGACTCTGCGGTCTATTTCTGTGCAAGAACGGAGAACTACTTTGACTACTGG	1
72155	AGGGCAAGGCCACACTGACTGCAGACAAATCCTCCAGCACAGCCTACATGCAACTCAGCAGCCTGACATCTGAGGACTCTGCGGTCTACTTCTGTGCAAGAGGGAGTAACTACTTTGACTACTGG	1
70172	AGGGCAAGGCCACACTGACTGCAGACAAATCCTCCAGCACAGCCTACATGCAACTCAGCAGCCTGACATCTGAGGACTCTGCGGTCTACTTCTGTGCAAGAAGGTGGGACTACTTTGACTACTGG	1
68035	AGGGCAAGGCCACACTGACTGCAGACAAATCCTCCAGCACAGCCTACATGCAACTCAGCAGCCTGACATCTGAGGACTCTGCGGTCTACTTCTGTGCAAGAGGGGGGTACTACTTTGACTACTGG	1
70190	GGGCCAAGGCCACACTGACTGCAGACAAATCCTCCAACACAGCCTACATGCACTTCAGCAGCCTGACTTCTGAAGACTCTGCGGTCTACTTCTGTGCACGAGGAATGGGGTACTTCGATGTCTGG	1
62900	AGGGCAAGGCCACACTGACTGCAGACAAATCCTCCAGCACAGCCTACATGCAACTCAGCAGCCTGACATCTGAGGACTCTGCGGTCTACTTCTGTGCAAGAGAGGATTTATTACTTGACTACTGG	1
71779	AGGGCAAGGCCACACTGACTGCAGACAAATCCTCCAGCACAGCCTACATGCAACTCAGCAGCCTGACATTTGAGGACTCTGCGGTCTACTTCTGTACAAGGGGTTCTTTCTACTTTGACTTCTGG	1
66825	AGGGCAAGGCCACACTGACTGCAGACAAATCCTCCAGGACAGCCTACATGCAACTCAGCAGCCTGACATCTGAGGACTCTGCGGTCTACTTCTGTGCTTATTGTAAATACGATATGGACTACTGG	1
68267	AGGGCAAGGCCACACTGACTGCAGACAAATCCTCCAGCACAGCCTACATGCAACTCAGCAGCCTGACATCTGAGGACTCTGCGGTCTACTTCTGTGCGAGCCCTCTACTTTCGTTTGCTTACTGG	1
58444	AGGGCAAGGCCACACTGACTGCAGACAAATCCTCCAGCACAGCCTACATGCAACTCAGCAGCCTGACATCTGAGGACTCTGCGGTCTACTTCTGTGCAAGAAGGATGGTTACGTTTGACTACTGG	2
60323	AGGGCAAGGCCACACTGACTGCAGACAAATCCTCCAGCACAGCCTACATGCAACTTAGCAGCCTGACATCTGAGGACTCTGCGGTCTACTTCTGTGCAAGAAGGATGGTTACGTTTGACTACTGG	1
67273	AGGGCAAGGCCACACTGACTGCAGACAAATCCTCCAGCACAGCCTACATGCAACTCAGCAGCCTGACATCTGATGACTCTGCGGTCTACTTCTGTGCAAGAAGGATGGTTACGTTTGACTTCTGG	1
61266	AGGGCAAGGCCACACTGACTGCAGACAAATCCTCCAGCACAGCCTACATGCAACTCAGCAGCCTGACATCTGAGGACTCTGCGGTCTACTTCTGTGCAAGATCCTATGATGGCTTTGCTTACTGG	1
69209	AGGGCAAGGCCACACTGACTGCAGACAAATCCTCCAGTACAGCCTACATGCAACTCAGCAGTCTGACATCTGAGGACTCTGCGGTCTACTTCTGTGCAAGGATGATTACTAACTTTGACTATTGG	1
62859	AGGGCAAGGCCACACTGACTGCAGACAAATCCTCCAGCACAGCCTACATGCAACTCAGCAGCCTGACATCTGAGGACTCTGCGGTCTACTTCTGTGCCATCTACTATGATTACTTTGACTACTGG	1
68366	AGGGCAAGGCCACACTGACTGCAGACAAATCCTCCAGCACAGCCTACATGCAACTCAGCAGCCTGACATCTGAGGACTCTGCGGTCTACTTCTGTGCGGGTGATTACGACAGGTTTGCTTACTGG	1
71975	AGGGCAAGGCCACACTGACTGCAGACAAATCCTCCAGCACAGCCTACATGCAACTCAGCAGCCTGACATCTGAGGACTCTGCGGTCTACTTCTGTACAAGGGGTTCTTTCTACTTTGACTTCTGG	1
60733	AGGGCAAGGCCACACTGACTGCAGACAAATCCTCCAGCACAGCCTACATGCAACTCAGCAGCCTGACATCTGAGGACTCTGCGGTCTACTTCTGTGCAAGAGACAGTTACTACTTTGACTACTGG	1
63592	AGGGCAAGGCCACACTGACTGCAGACAAATCCTCCAGCACAGCCTACATGCAACTCAGCAGCCTGACATCTGAGGACTCTGCGGTCTACTTCTGTGCAAGATGGGGGGACCCCTTTGCTTACTGG	1
65617	AGGGCAAGGCCACACTGACTGCAGACAAATCCTCCAGCACAGCCTACATGCAACTCAGCAGCCTGACATCTGAGGACTCTGCGGTCTACTTCTGTGCAAGAGAGAGCGGGACGGTTGACTACTGG	1
65855	AGGGCAAGGCCACACTGACTGCAGACAAATCCTCCAGCACAGCCTACATGCAACTCAGCAGCCTGACATCTGAGGACTCTGCGGTCTACTTCTGTGCAAGAGAGGGCTGGTACTTCGATGTCTGG	1
65166	AGGGCAAGGCCACACTGACTGCAGACAAATCCTCCAGCACAGCCTACATGCAACTCAGCAGCCTGACATCTGAGGACTCTGCGGTCTACTTCTGTGCAAGATACAGCTGGGACGGGGACTACTGG	1
62608	AGGGCAAGGCCACACTGACTGCAGACAAATCCTCCAGCACAGCCTACATGCAACTCAGCAGCCTGACATCTGAGGACTCTGCGGTCTACTTCTGTGCAAGGAATACAGAGGCTATGGACTACTGG	1
72681	AGGGCAAGGCCACATTGACTGTAGACACATCCTCCAGCACAGCCTACATGCAACTCAGCAGCCTGACCTCTGAGGACTCTGCGGTCTATTTCTGTGCGGGGGGTAGTAGTTCGTTTGGTTACTGG	1
72651	AGGGCAAGGCCACATTGACTGTAGACACATCCTCCAGCACAGCCTACATGCACCTCAGCAGCCTGACCTCTGAGGACTCTGCGGTCTATTTCTGTGCGGGGGGTAGTAGTTCGTTTGCTTACTGG	1
56518	AGGGCAAGGCCGCATTGACTGTAGACACATCCTCCAGCACAGCCTACATGCAGCTCAGCAGCCTGATTTCTGAGGACTCTGCGGTCTACTTCTGTGCAAGAGATGGTTACTACGATGAAAACTGG	4
65924	AGGGCAAGGCCGCATTGACTGTAGACACATCCTCCAGCACAGCCTACATGCAGCTCATCAGCCTGATTTCTGAGGACTCTGCGGTCTACTTCTGTGTAAGAGATGGTTACTACGATGAAAACTGG	1
67687	AGGGCAAGGCCGCTTTGACTGTAGACACATCCTCCAGCACAGCCTACATGCAGCTCAACAGCCTGATTTCTGAGGACTCTGCGGTCTACTTCTGTGCAAGAGATGGTTACTACGATGAAAACTGG	1
64659	AGGGCAAGGCCACATTGACTATAGACACATCCTCCAGCACAGCATACATGGAGCTCCACAGCCTGACATCTGAAGACTCTGCGGTCTATTTCTGTGCAAGAATTAGTAACTACTTTGACTACTGG	1
70030	AGGGCAAGGCCACATTGACTGTAGACACATCCTCCAGCACAGCGTACATGGAGCTCCACAGCCTGACATCTGAGGACTCTGCGGTCTATTTCTGTGCAAGAGATTACTACGGTAGTGGTGACTGG	1
63060	AGGGCAAGGCCACATTGACTGTAGACACATCCTCCAGCACAGCGTACATGGAGCTCCACAGCCTGACATCTGAGGACTCTGCGGTCTATTTCTGTGCAAGACGGGTGGTAGTTTTTGACTACTGG	1
65183	AGGGCAAGGCCACATTGACTGTAGACACATCCTCCAGCACAGCGTACATGGAGCTCCACAGCCTGACATCTGAGGACTCTGCGGTCTATTTCTGTGCAAGAGATCTACTAAGGTTTGCTTACTGG	1
65803	AGGGCAAGGCCACATTGACTGTAGACACATCCTCCAGCACAGCGTACATGGACCTCCACCGCCTGACATCTGAGGACTCTGCGGTCTATTTCTGTGCAAGAAATAGTCACTACTTTGACTACTGG	1
64549	AGGGCAAGGCCACATTGACTATAGACACATCCTCCAGCACAGCATACATGGAGCTCCACAGCCTGACATCTGAAGACTCTGCGGTCTATTTCTGTGCAAGAAATAGTAACTACTTTGACTACTGG	1
67707	AGGGCAAGGCCACATTGACTGTAGACACATCCTCCAGCACAGCGTACATGGAGCTCTACAGCCTGACATCTGAGGACTCTGCGGTCTATTTCTGTGCAAGAAATAGTAACTATTTTGACTACTGG	1
70198	AGGGCAAGGCCACATTGACTGTAGACACATCCTCCAGCACAGCGTACATGGAGCTCCACAGCCTGACATCTGAGGACTCTGCGGTCTATTTCTGTGCAAGACACGCCTATGCTATGGACTACTGG	1
60710	AGGGCAAGGCCACATTCACTGCAGATACATCCTCCAACACAGCCTACATGCAACTCAGCAGCCTGACAACTGAGGACTCTGCCATCTATTACTGTGCAAGACCCTTTTACGGGGTTGACTACTGG	1
63363	AGGGCAAGGCCACATTCACTGCAGATACATCCTCCAACACAGCCTACATGCAACTCAGCAGCCTGACAACTGAGGACTCTGCCATCTATTACTGTGCAAGAGAGGAGCCCGGGTTTGCTTACTGG	1
68058	AGGACAAGGCCACATTCACCACAGACACATCCTCCAACACAGCCTACATGCAACTCAGCAGCCTGACAACTGAGGACTCTGCCATCTATTACTGTGCAAGAGAGGGGAACGGTTTTGACTACTGG	1
66674	AGGACAAGGCCACATTCACCACAGACACATCCTCCAACACAGCCTATATGCAACTCAGCAGCCTGACAACTGAGGACTCTGCCATCTATTACTGTGCAAGAGAGGGGAACGGTTTTGACTACTGG	1
57409	AGGGCAAGGCCACATTCACTGCAGATACATCTTCCAACACAGCCAACATGCAACTCACCGGCCTGACAACTGAGGACTCTGCCATCTATTACTGTGCAATCAGCGACCCGGCTCTGGAATATTGG	2
72437	AGGGCAAGGCCACATTCACTGCAGATGCGTCTTCCAACGCAGCCAACTTGCAACTCACCAGCCTGACAACTGAGGACTCTGCCATCTATTACTGTGCAAACAGCGACCCGACTATGGACTCCTGG	1
58310	AGGGCAAGGCCACATTCACTGCAGATGCGTCTTCCAACGCAGCCAACTTGCAACTCACCAGCCTGACAACTGACGACTCTGCCATCTATTACTGTACAAACAGCGACCCGACTATGGACTCCTGG	2
70506	AGGGCAAGGCCACATTCACTGCAGATGCGTCTTCCAACGCAGTCAACTTGCAACTCACCAGCCTGACAACTGAGGACTCTGCCATCTATTACTGTACAAACAGCGACCCGACTATGGACTCCTGG	1
60493	AGGGCAAGGCCACATTCACTGCAGATACATCCTCCAACACAGCCTACATGCAACTCAGCAGCCTGACAACTGAGGACTCTGCCATCTATTACTGTGCAAGCCCCGACGACGTCTTTGCTTACTGG	1
65718	AGGGCAAGGCCACATTCACTGCAGATACATCCTCCAACACAGCCTACATGCAACTCAGCAGCCTGACAACTGAGGACTCTGCCATCTATTACTGTGCAAGAGAGTTCTACTATGGTAACTACTGG	1
55875	GGGGCAAGGCCACATTCTCTGCAGATACATCCTCCAACACAGCCTACATGCAACTCAGCAGCCTGACAACTGAAGACTCTGCCATCTATTTCTGTTCAAGACAAACTCAGGCTTCGGACTATTGG	16
61079	GGGGCAAGGCCACATTCTCTGCAGATACATCCTCCAGCACAGCCTACATGCAACTCAGCAGCCTGACAACTGAAGACTCTGCCATCTATTTCTGTTCAAGACAAACTCAGGCTTCGGACTATTGG	1
66636	GGGGCAAGGCCACATTCTCTGCAGATACGTCCTCCAACACAGCCTACATGCAACTCAGCAGCCTGACAACTGAAGACTCTGCCATCTATTTCTGTTCAAGACAAACTCAGGCTTCGGACTATTGG	1
70597	TGGGCAAGGCCACATTCACTGCAGATACATCCTCCAACACAGCCTACATACAACTCAGCAGCCTGACAACTGAGGACTCTGCCATCTATTACTGTGCAAGACAAGCTCAGTCTTCGGACTACTGG	1
56545	TGGGCAAGGCCTCATTCACTGCAGATACATCCTCCAACACAGCCTACATACAACTCAGCAGCCTGACAACTGAGGACTCTGCCATCTATTTCTGTGCAAGACAAGCTCAGTCTTCGGACTACTGG	4
66340	TGGGCAAGGCCACATTCAGTGTAGATATATCCTCCAACACAGCCTACATACAACTCGGCAGCCTGACAACTGAGGACTCTGCCATCTATTACTGTGCAAGACAAGCTCAGTCTTCGGACTACTGG	1
63247	TGGGCAAGGCCTCATTCACTGCAGATACATCCTCCAACACAGCCTACATACAACTCAGCAGCCTGACAACTGAGGACTCTGCCATCTATTACTGTGCAAGACAAGCTCAGTCTTCGGACTACTGG	1
65548	TGGGCAAGGCCACATTCACTGCAGATATATCCTCCAACACAGCCTACATACAACTCAACAGCCTGACAACTGAGGACTCTGCCATCTATTACTGTGCAAGACAAGCTCAGTCTTCGGACTACTGG	1
66923	TGGGCAAGGCCACATTCAGTGTAGATATATCCTCCAACACAGCCTACATACAACTCAGCAGCCTGACAACTGAGGACTCTGCCATCTATTACTGTGCAAGACAAGCTCAGTCTTCGGACTACTGG	1
63254	AGGGCAAGGCCACATTCACTGCAGATACATCCTCCAATACAGCCTACATGCAACTCAGCAGCCTGACAACTGAGGACTCTGCCATCTATTACTGTGCAAGACAACCTCAGGCTACGGACTACTGG	1
56780	AGGGCAAGGCCACATTCACTGCAGATACATCCTCCAGCACAGCCTACATGCAACTCAGCAGCCTGACAACTGAGGACTCTGCCATCTATTACTGTGCAAGACAACCTCAGGCTACGGACTACTGG	3
60366	AGGGCAAGGCCTCATTCACTGCAGATACATCCTCCAATACAGCCTACATGCAACTCAACAGCCTGACAACTGAGGACTCTGCCATCTATTACTGTGCAAGACAACCTCAGGCTACGGACTACTGG	1
63437	AGGACAAGGCCACATTCACTGCAGATACATCCTCCAATACAGCCTACATGCAACTCAGCAGCCTGACAACTGAGGACTCTGCCATCTATTACTGTGCAAGACAACCTCAGGCTACGGACTACTGG	1
65719	AGGGCAAGGCCACATTCACTGCAGATACATCCTCCAATACAGCCTACATGCAACTCACCAGCCTGACAACTGAGGACTCTGCCATCTATTACTGTGCAAGACAACCTCAGGCTACGGACTACTGG	1
72520	AGGGCAAGGCCACATTCACTGCAGATGCATCCTCCAATACAGCCTACATGCAACTCAACAGCCTGACAAGTGAGGACTCTGCCATCTATTACTGTGCAAGACAACCTCAGGCTACGGACTACTGG	1
57313	TGGGCAAGGCCACATGCACTGCAGATACATCCTCCAACACAGCCTACATACAACTCAGCAGCCTGACAACTGAGGACTCTGCCATGTATTACTGTGCAAGACAAGGTCAGTCTTCGGACTACTGG	2
58275	AGGGCAAGGCCACATTCACTGCAGATACATCCTCCAACACAGCCTACATGCAACTCAGCAGCCTGACAACTGAGGACTCTGCCATCTATTACTGTGCAAGATCTAACTGGGACGGTGCTTACTGG	2
63501	AGGGCAAGGCCACATTCACTGCAGATACATCCTCCAACACAGCCTACATGCAACTCAGCAGCCTGACAACTGAGGACTCTGCCATCTATTACTGTGCAAGGGGGACTGGGACGTTTGACTACTGG	1
70537	AGGGCAAGGCCACATTCACTGCAGATACATCCTCCAACACAGCCTACATGCAACTCAGCAGCCTGACAACTGAGGACTCTGCCATCTATTACTGTGCAAGTTTAAACTGGGACGTTGACTACTGG	1
70642	AGGGCAAGGCCACATTCACTGCAGATACATCCTCCAACACAGCCTACATGCAACTCAGCAGCCTGACAACTGAGGACTCTGCCATCTATTACTGTGCAACTGGCGACTGGTACTTCGATGTCTGG	1
64677	AGGGCAAGGCCACATTCACTGCAGATACATCCTCCAACACAGCCTACATGCAACTCAGCAGCCTGACAACTGAGGACTCTGCCATCTATTACTGTGCAAGTTGCAACTGGGGGTTTGACTACTGG	1
69378	AGGGCAAGGCCACATTCACTGCAGATACATCCTCCAACACAGCCTACATGCAACTCAGCAGCCTGACAACTGAGGACTCTGCCATCTATTACTGTGCAAGACCAACTTCTTACTTTGACTACTGG	1
60185	AGGGCAAGGCCACATTCACTGCAGATGCGTCTTCCAACGCAGCCAACTTGCAACTCACCAGCCTAACAACTGAGGACTCTGCCATCTATTACTGTACAAACACCGACCCGACTATGGACTCCTGG	1
58577	AGGGCAAGGCCACATTGACTGTTGACAAATCCTCCAACACAGCCTACATGCAACTCAACAGCCTGACATCTGAGGACTCTGCAGTCTATTACTGTGCAAATGCTGGTTCCTGGTTTGCTTACTGG	2
72396	AGACTAAGGCCACACTGACTGTAGACACACCCTCCAGCACAGCCTACATGCACCTCACCAGCCTGACATCTGAGGACTCTGCGGTCTATTATTGTGCAAGTTATGGTTACGACTTTGACTACTGG	1
60891	TATCCAGACTGAGCATCAGCAAGGACAATTCCAAGAGCCAAGTTTTCTTTAAAATGAACAGTCTGCAAGCTGATGACACAGCCATATATTACTGTGCCAGAAATTCCGTTGCTATGGACTACTGG	1
67577	TATCCAGACTGAGCATCAGCAAGGACAATTCCAAGAGCCAAGTTTTCTTTAAAATGAACAGTCTGCAAGCTGATGACACAGCCATATATTACTGTGCCAGATCCGACGATGCTATGGACTACTGG	1
65559	TATCCAGACTGAGCATCAGCAAGGACAATTCCAAGAGCCAAGTTTTCTTTAAAATGAACAGTCTGCAAGCTGATGACACAGCCATATATTACTGTGCCAGATACTATGAGGGGATGGACTACTGG	1
58056	TATCCAGACTGAGCATCAGTAAGGACAATTCCAAGAGCCAAGTTTTCTTTAAAATGAGCAGTCTGCAAGGTGATGACACAGCCATATATTACTGTGCCAGAAATAGGGGTGCTATGGACTACTGG	2
63157	TATCCAGACTGAGCATCAGTAAGGACAATTCCAGGAGCCAAGTTTTCTTTAAAATGAGCAGTCTGCAAGGTGATGACACAGCCATATATTACTGTGCCAGAAATAGGGGTGCTATGGACTACTGG	1
65302	TATCCAGACTGAGCATCAGTAAGGACAATTCCAAGAGCCAAGTTTTCTTTAAAATGAACAGTCTGCAAGCTGATGACACAGCCATATATTACTGTGCCAGAAATAGGGGTGCTATGGACTACTGG	1
56651	TATCCAGACTGAGCATCAGCAAGGATAACTCCAAGAGCCAAGTTTTCTTAAAACTGAACAGTCTGCAAACTGATGACACAGCCACGTACTACTGTGCCAATAGTAACTATGCTATGGACTACTGG	3
71535	TATCCAGACTGAGCATCAGCAAGGATAACTCCAAGAGTCAAGTTTTCTTAAAACTGAACAGTCTGCAAACTGATGACACAGCCACGTACTACTGTGCCAATAGTAACTATGCTATGGACTACTGG	1
58562	TATCCAGACTGAGCATCAGCAAGGATAACTCCAAGAGCCAAGTTTTCTTAAAACTGAACAGTCTGCAAACTGATGACACAGCCACGTACTACTGTGCCAAAGCTACTACGAGGTTTGCTTACTGG	2
56725	TGTCCAGACTGAGCATCACCAAGGACAACTCCAAGAGCCAAGTTTTCTTTAAAATGAACAGTCTGCAAACTGATGACACTGCCATATACTACTGTGTCAAACTTTTTAATGTTATGGACTACTGG	3
70896	TATCCAGACTGAGCATCAGCAAGGACAACTCCAAGAGCCAAGTTTTCTTAAAAATGAACAGTCTGCAAACTGATGACACAGCCATATACTACTGTGTACTAATACGTGAAGACTTTGCTTACTGG	1
59388	TGTCCAGACTGAGCATCAGCAAAGACAACTCCAAGAGCCAAGTTTTCTTAAAAATGAACAGTCTGCAAACTGATGACACAGCCATGTACTACTGTGCCAACTACGGTAGAGAGTTTGCTTACTGG	1
61504	TGTCCAGACTGAGCATCAGCAAAGACAACTCCAAGAGCCAAGTTTTCTTAAAAATGAACAGTCTGCAAACTGACGACACAGCCGTGTACTACTGTGCCAAACATAACTGGGGCTTTGCTTACTGG	1
61503	TGTCCAGACTGAGCATCAGCAAAGACAACTCCAAGAGCCAAGTTTTCTTAAAAATGAACAGTCTGCAAACTGATGGCACAGCCATGCACTACTGTGCCAAACATAACTGGGGCTTTGCTTACTGG	1
56002	TGTCCAGACTGAGCATCAGCAAAGACAACTCCAAGAGCCAAGTTTTCTTAAAAATGAACAGTCTGCAAACTGATGACACAGCCATGTACTACTGTGCCAAACATAACTGGGGGTTTGCTTACTGG	8
56278	TGTCCAGACTGAGCATCAGCAAAGACAACTCCAAGAGCCAAGTTTTCTTAAAAATGAACAGTCTGCAAACTGATGACACAGCCATGTACTACTGTGCCAAACATAACTGGGGCTTTGCTTACTGG	5
66203	TGTCCAGACTGAGCATCAGCAAAGACAACTCCAAGAGCCAAGTTTTCTTAAAAATGAACAGTCTGCAAACTGATGACACAGCCACGTGCTACTGTGCCAAACATAACTGGGGGTTTGCTTACTGG	1
58207	TGTCCAGACTGAGCATCAGTAAAGACAACTCCAAGAGTCAAGTTTTCTTAAAAATGAACAGTCTGCAAACTGATGACACAGCCATGTACTATTGTGCCAAACACGACCGGGGGTTTGCTTACTGG	2
67609	AATCCAGACTGAGCATCAGCAAAGACAACTCCAAGAGTCAAGTTTTCTTAAAAATGAACAGTCTGCAAACTGATGACACAGCCAGGTACTACTGTGCCAGAATAGGGACTCTTTTTGCTTACTGG	1
56363	AAAGTCGAATCTCCATCACTCATGACACATCTAAGAACCATTTCTTCCTGAAGTTGAATTCTGTGACTACTGAGGACACAGCCACATATTACTGTGCAAGAGGAAGATATGGTCTTGCTTACTGG	4
60540	AAAGTCGAATCTCCATCACTCATGACACATCTAAGAACCATTTCTTCCTGAAGTTGAATTCTGTGACTACTGAGGACACAGCCACATATTACTGTGCAAGAGGGGGCTACGGCTTCGATGTCTGG	1
71822	AAAGTCGAATCTCTATCACTCGAGACACATCCAAGAAGCAGTTCTCCCTGGAATTGAATTCTGTGACTACTGAGGACACAGCCACATATTACTGTGCAAGAGGGGAACTGGGGTTTGCTTACTGG	1
55983	AAAGTCGAATCTCCATCACTAGAGACACTTCCAAGAACCAGTTTTTCCTGCAGTTGAACTCTGTGACTACTGAAGATATAGCCACATATTACTGTTCAAGAGGCTGGGACTATTTTGACTACTGG	9
70096	AAAGTCGAATCTCCATCACTAGAGACACTTCCAAGAACCAGTTTTTCCTGCAGTTGAACTCTGTGACTACTGAAGATATAGCCACATTTTACTGTTCAAGAGGCTGGGACTATTTTGACTACTGG	1
58350	AAAGTCGAATCTCCATCTCTAGAGACTCTTCCAAAAACCAGTTATTCCTGCAATTGAACTCTGTAACTATTGAAGATACAGCCACATATTACTGTGCAAGAGGCTGGGACTACTTTGACTACTGG	2
57735	AAAGTCGAATCTCCATCTCTAGAGACTCTTCCAAAAACCAGTTATTCCTGCAATTGAACTCTGTGACTATTGAAGATACAGCCACATATTACTGTGCAAGAGGCTGGGACTACTTTGACTACTGG	2
68739	AAAGTCGAATCTCCATCTCTAGAGACTCTTCCAAAAACCAGTTATTCCTGCAATTGAACTCTGTAACTATTGAAGATACAGCCACATATTACTGTGCAAGAGGCTGGGACTACTTTGACTATTGG	1
63147	CAAGTCGAACCACCATCACTAGAGACACTCCCAAGAACCAGTTCTTCCTGGAAATGAACTCTTTGACTGCTGAGGACACAGCCACATACTACTGTGCACGCTATGGTGACTACTTTGACTACTGG	1
69691	CAAGTCGAACCACCATCACTAGAGACACTCCCAAGAACCAGTTCTTCCTGGAAGTGAACTCTTTGACTGCTGAGGACACAGCCACATACTACTGTGCACGCTATGGTGACTACTTTGACTACTGG	1
65023	CAAGTCGAACCACCATCACTAGAGACACTCCCAAGAACCAGTTCTTCCTGGAAATGACCTCTTTGACTGCTGAGGACACAGCCACATATTACTGTGCACGCTATGGTAACTACTTTGACTACTGG	1
58482	AAAATCGAATCTCCATCACTCGTGACACATCTAAGAACCAGTTTTTCCTGAAGTTGAATTCTGTGACTACTGAGGACACAGCCACATATTACTGTGCAACCTACGGTTACTACTTTGACTACTGG	2
69406	AAAATCGAATCTCCATCACTCGTGACACATCTAAGAACCAGTTTTTCCTGAAGTTGAATTCTGTGACTACTGAGGACACAGCCACATATTACTGTGCAAGAGGTAGTAACTACTTTGACTACTGG	1
62527	AAAATCGAATCTCCATCACTCGTGACACATCTAAGAACCAGTTTTTCCTGAAGTTGAATTCTGTGACTACTGAGGACACAGCCACATATTACTGTGCAAGAGGGGAGGGACGCTTTGACTACTGG	1
56522	AAAATCGAATCTCCATCACTCGTGACACATTTAAGAACCAGTTTTTCCTGAAGTTGAATTCTGTGACTACTGAAGACACAGCCACATATTACTGTGCAAGAGACGATGGTTACTACGGCTACTGG	4
58073	AAAATCGAATCTCCATCACTCGTGACACATCTAAGAACCAGTTTTTCCTGAAGTTGAATTCTGTGACTACTGAGGACACAGCCACATATTACTGTGCAAGAGATGGTTACTACGAGAACTACTGG	2
58915	AAAATCGAATCTCCATCACTCGTGACACATCTAAGAACCAGTTTTTCCTGAAGTTGAATTCTGTGACTACTGAGGACACAGCCACATATTACTGTGCAAGAGGGGGTGATGGTTACGACTACTGG	2
65324	AAAATCGAATCTCCATCACTCGTGACACATCTAAGAACCAGTTTTTCCTGAAGTTGAATTCTGTGACTACTGAGGACACAGCCACATATTACTGTGCAAGAGAGACTGACTATGATTACGTCTGG	1
71834	AAAATCGAATCTCCATCACTCGTGACACATCTAAGAACCAGTTTTTCCTGAAGTTGAATTCTGTGACTACTGAGGACACAGCCACATATTACTGTGCGAGATTACGAGGGGCTATGGACTACTGG	1
68789	AAAATCGAATCTCCATCACTCGTGACACATCTAAGAACCAGTTTTTCCTGAAGTTGAATTCTGTGACTACTGAGGACACAGCCACATATTACTGTGCAAGAGACCGGGGTGCTATGGACTACTGG	1
65362	AAAATCGAATCTCCATCACTCGTGACACATCTAAGAACCAGTTTTTCCTGAAGTTGAATTCTGTGACTACTGAGGACACAGCCACATATTACTGTGCAAGAGAGAGGGCGGTCTTTGACTACTGG	1
57267	AAAATCGAATCTCCATCACTCGTGACACATCTAAGAACCAGTTTTTCCTGAAGTTGAATTCTGTGATAACTGAGGACACAGCCACATATTACTGTGCAAGAGGGTGGCTGGGAGGGGGCTACTGG	2
59450	AAAATCGAGTCTCCATCACTCGTGACACATCTAAGAACCAGTTTTTCCTGAAGTTGAATTCTGTGACTACTGAGGACACAGCCACATATTACTGTGCAAGAGGGGGACTGGGCCTTGACTACTGG	1
68653	AAAATCGAATCTCCATCACTCGTGACACATCTAAGAACCAGTTTTTCCTGAAGTTGAATTCTGTGACTACTGAGGACACAGCCACATATTACTGTGCACGCTGGGACCGGATCTTTGACTACTGG	1
58347	AAAGTCGAATCTCCATAACTCGAGACACATCCAAGAGCCAGTATTACCTGCAGTTGAATTCTGTGACTACTGAGGACACAGCCACATATTACTGTGCGGGGGGTCCCTATGCTATGGACTACTGG	2
57152	AAAGTCGAATCTCCATAACTCGAGACACATCCGAGAGCCAGTATTACCTGCAGTTGAATTCTGTGACTACTGAGGACACAGCCACATATTACTGTGCGGGGGGTCCCTATGCTATGGACTACTGG	3
68688	AAAGTCGAATCTCCATAACTCGAGACACATCCAAGAACCAGTATTACCTGCAGTTGAATTCTGTGACAACTGAGGACACAGCCACATATTACTGTGTGGGGGGTCCCTATACTATGGACTACTGG	1
65054	AAAGTCGAATCTCCATAACTCGAGACACATCCAAGAACCAGTTTTACCTGCAGTTGAATTCTGTGACAACTGAGGACACAGCCACATATTACTGTGTGGGGGGTCCCTATACTATGGACTACTGG	1
67172	AGGATAAATTCATCATCTCCAGAGACAACGCCAAAAATACGCTGTACCTGCAAATGAGCAAAGTGAGATCTGAGGACACAGCCCTTTATTACTGTGCACCCGACCACGAGGGGTTTGCTTACTGG	1
72449	AGGATAAATTCATCATCTCCAGAGACAACGCCAAAAATACGCTGTACCTGCAAATGAGCAAAGTGAGATCTGAGGACACAGCCCTTTATTACTGTGCAAGACCTGATACCTGGTTTGCTTACTGG	1
56071	AGGATAAATTCATCATCTCCAGAGACAACGCCAAAAATACGCTGTACCTGCAAATGAGCAAAGTGAGATCTGAAGACACAGCCCTTTATTACTGTGCCCCTGATTACCTGTGGTTTGCTTACTGG	7
65154	AGGATAAATTCATCATCTCCAGAGACAACGCCAAAAATACGCTGTACCTGCAAATGAGCAAAGTGAGATCTGAGGACACAGCCCTTTATTACTGTGCCCCTGATTACCTGTGGTTTCCTTACTGG	1
55849	AGGATAAATTCATCATCTCCAGAGACAACGCCAAAAATACGCTGTACCTGCAAATGAGCAAAGTGAGATCTGAGGACACAGCCCTTTATTACTGTGCCCCTGATTACCTGTGGTTTGCTTACTGG	21
62657	AGGATAAATTCATCATCTCCAGAGACAACGCCAAAAATACGCTGTACCTGCAAATGAGCAAAGTGACATCTGAAGACACAGCCCTTTATTACTGTGCCCCTGATTACCTGTGGTTTGCTTACTGG	1
66846	AGGATAAATTCATCATCTCCAGAGACAACGCCAAAAATACGCTGTTCCTGCAAATGAGCAAAGTGAGATCTGAAGACTCAGCCCTTTATTACTGTGCCCCTGATTACCTGTGGTTTGCTTACTGG	1
66490	AGGATAAATTCATCATCTCCAAAGACAACGCCAAAAATACGCTGTACCTGCAAATGAGCAAAGTGAGATCTGAGGACACAGCCCTTTATTACTGTGCACCCGACCACGAGGGGTTTGCTTACTGG	1
66276	AGGGACGATTCACCATCTCCAGAGACAATGCCAAGAACACCCTGTACCTGCAAATGAGCAGTCTGAAGTCTGAGGACACAGCCATGTATTACTGTGCAAGACTAAAGCCGGGGTTTGCTTACTGG	1
56332	AGAGCCGTTTCATCATCTCGAGAGACAATGCAAAGAACATTCTCTACCTGCAAATGAGCAGTCTGAAGTCTGAGGACACAGCCACGTATTACTGTACAAGGATTACTACGGGTATGGACTACTGG	4
62371	AGAGCCGTTTCATCATCTCGAGAGACAATGCAAAGAACATTCTATACCTGCAAATGAGCAGTCTGAAGTCTGAGGACACAGCCACGTATTACTGTGCAAGAGAAAACTACGGTCCCGACTACTGG	1
61618	AGAGCCGTTTCATCATCTCGAGAGACAATGCAAAGAACATTCTATACCTGCAAATGAGCAGTCTGAAGTCTGAAGACACAGCCACGTATTACTGTGTAAGATGGTCCTATGCTATGGACTACTGG	1
61943	AGAGCCGTTTCATCATCTCGAGAGACAATGCAAAGAACATTCTATACCTGCAAATGAGCAGTCTGAAGTCTGAGGACACAGCCACGTATTACTGTGCAAGAGGGGACTATGGTCTTGACTACTGG	1
64564	AGAGCCGTTTCATCATCTCGAGAGACAATGCAAAGAACATTCTATACCTGCAAATGAGCAGTCTGAAGTCTGAGGACACAGCCACGTATTACTGTGCAAGAGAGGCCAGGTACTTCGATGTCTGG	1
58525	AGGGCCGATTCACCATCTCCAGAGACAATGCCAAGAACACCCTGTTCCTGCAAATGACCAGTCTGAGGTCTGAGGACACGGCCATGTATTACTGTGCAAGGCGTGGGTACTACTTTGACTACTGG	2
60866	AGGGCCGATTCACCATCTCCAGAGACAATGCCAAGAACACCCTGTTCCTGCAAATGACCAGTCTGAGGTCTGAGGACACGGCCATGTATTACTGTGCAAGCGGGAGCTACTACTTTGACTACTGG	1
65284	AGGGTCGATTCACCATCTCCAGAGACAATGCCAAGAACACCCTGTTCCTGCAAATGACCAGTCTGAGGTCTGAGGACACGGCCATGTATTACTGTGCAAGGAACTATGGGGCTATGGACTACTGG	1
69259	GGGGCCGATTCACCATCTCCAGAGACAATGTCAAGAACACCCTGTTCCTGCAAATGACCAGTCTGAGGTCAGAGGACACGGCCATGTATTACTGTGCGAGCGGGGGGGGGACTATGGACTACTGG	1
56501	AGGGCCGATTCACCATCTCCAGAGACAATGTCAAGAACTCCCTGTTCCTGCAAATGACCAGTCTGAGGTCAGAGGACACGGCCATGTATTACTGTGCGAGCGGGGGGGGGACTATGGACTACTGG	4
62156	AGGGCCGATTCACCATCTCCAGAGACAATGTCAAGAACACCCTGTTCCTGCAAATGACCAGTCTGAGGTCAGAGGACACGGCCATATATTACTGTGCGAGCGGGGGGGGGACTATGGACTACTGG	1
59744	AGGGCCGATTCACCATCTCCAGAGACAATGTCAAGAACACCCTGTTCCTGCAAATGACCAGTCTGAGGTCAGAGGACACGGCCATGTGTTACTGTGCGAGCGGGGGGGGGACTATGGACTACTGG	1
58823	AGGGCCGATTCACCATCTCCAGAGACAATGTCAAGAACTCCCTGTTCCTGCAAATGACCAGTCTGAGGTCAGAGGACACGGCCATTTATTACTGTGCGAGCGGGGGGGGGACTATGGACTACTGG	2
61831	AGGGCCGATTCACCATCTCCAGAGACAATGTCAAGAACACCCTGTTCCTGCAAATGACCAGTCTGAGGTCAGAAGACACGGCCATGTATTACTGTGCGAGCGGGGGGGGGACTATGGACTACTGG	1
62640	AGGGCCGATTCACCATCTCCAGAGACAATGCCAAGAACACCCTGTTCCTGCAAATGACCAGTCTGAGGTCTGAGGACACGGCCATGTATTACTGTGCAAGGAGACTCTATGCTATGGACTACTGG	1
69796	AGGGCCGATTCACCATCTCCAGAGACAATGCCAAGAACACCCTGTTCCTGCAAATGACCAGTCTGAGGTCTGAGGACACGGCCATGTATTACTGTGCAAGGGGTGGTTACTCCTTTACTTACTGG	1
60281	AGGGCCGATTCACCATCTCCAGAGACAATGCCAAGAACACCCTGTTCCTGCAAATGACCAGTCTGAGGTCTGAGGACACGGCCATGTATTACTGTGCAAGGGGGAGTAACCACTTTGACTACTGG	1
60762	AGGGCCGATTCACCATCTCCAGAGACAATGCCAAGAACACCCTGTTCCTGCAAATGACCAGTCTGAGGTCTGAGGACACGGCCATGTATTACTGTGCAAGCTTAGGCTATGCTATGGACTACTGG	1
59353	AGGGCCGATTCACCATCTCCAGGGACAATGCCAAGAACACCCTGTTCCTGCAAATGACCAGTCTGAGGTCTGAGGACACGGCCATGTATTACTGTGCAAGCTTAGGCTATGCTATGGACTACTGG	1
67327	AGGGCCGATTCACCATCTCCAGAGACAATGCCAAGAACACCCTGTTCCTGCAAATGACCAGTCTGAGGTCTGAGGACACGGCCATGTATTACTGTGCAAGGGGGCTGGGTCCTTTTCCTTACTGG	1
62546	AGGGCCGATTCACCATCTCCAGAGACAATGCCAAGAACACCCTGTTCCTGCAAATGACCAGTCTGAGGTCTGAGGACACGGCCATGTATTACTGTGCAAGGAAAACTGTCTCCTTTGACTACTGG	1
64900	AGGGCCGATTCACCATCTCCAGAGACAATGCCAAGAACACCCTGTTCCTGCAAATGACCAGTCTGAGGTCTGAGGACACGGCCATGTATTACTGTGCAAGGGAGGGTAACTGGGTCGACTACTGG	1
69858	AGGGCCGATTCACCATCTCCAGAGACAATGCCAAGAACACCCTGTTCCTGCAAATGACCAGTCTGAGGTCTGAGGACACGGCCATGTATTACTGTGCAAGAGAGGGTAACTGGGTCGACTACTGG	1
65523	AGGGCCGATTCACCATCTCCAGAGACAATGCCAAGAACACCCTGTTCCTGCAAATGACCAGTCTGAGGTCTGAGGACACGGCCATGTATTACTGTGCAAGGCCCGACTGGTACTTCGATGTGTGG	1
68133	AGGGCCGATTCACCATCTCCAGAGACAATGCCAAGAATACCCTGTTCCTGCAAATGACCAGTCTGAGGTCTGAGGACACGGCCATGTATTACTGTACAAGGGGACTGGGTCCTTTTGCTGACTGG	1
72259	AGGGCCGATTCACCATCTCCAGAGACAATGCCAAGAACACCCTGTTCCTGCAAATGACCAGTCTGAGGTCTGAGGACACGGCCATGTATTACTGTGCAAGGGGACTGGGACTGTTTGCTTACTGG	1
69204	AGGGCCGATTCACCATCTCCAGAGACAATGCCAAGAACAACCTGTACCTGCAAATGAGCCATCTGAAGTCTGAGGACACAGCCATGTATTACTGTGCAAGAGAGGAAGGGGGGTTTGCTTACTGG	1
68759	AGGGCCGATTCACCATCTCCAGAGACAATGCCAAGAACAACCTGTACCTGCAAATGAGCCATCTGAAGTCTGAGGACACAGCCATGTATTACTGTGCAAGAGAGAGTAACTACCCCGACTACTGG	1
62523	AGGGCCGATTCACCATCTCCAGAGACAATGCCAAGAACAACCTGTACCTGCAAATGAGCCATCTGAAGTCTGAGGACACAGCCATGTATTACTGTGCAAGAGATCGGGAAGCTATGGACTACTGG	1
62206	AGGGCCGATTCACCATCTCCAGAGACAATGCCAAGAACAACCTGTACCTGCAAATGAGCCATCTGAAGTCTGAGGACACAGCCATGTATTACTGTGCAAGAGATCAGGACTGGGTTGACTACTGG	1
64205	AGGGGCGATTCACCATCTCCAGAGACAATGCCAAGAACACCCTGTACCTGCAAATGAGCAGTCTGAAGTCTGAGGACACAGCCATGTATTACTGTGCGGGGTGGGAAGACTACTTTGACTACTGG	1
66789	AGGGGCGATTCACCATCTCCAGAGACAATGCCAAGAACACCCTGTACCTGCAAATGAGCAGTCTGAAGTCTGAGGACACAGCCATGTATTACTGTGCAAGACTAAAGCCGGGGTTTGCTTACTGG	1
64107	AGGGCCGATTCACCATCTCCAGAGACAATGCCAAGAACACCCTGTACCTGCAAATGAGCAGTCTGAAGTCTGAGGACACAGACTTGTATTACTGTGCATACACAGGTGAAGACTTTGCTTACTGG	1
64314	AGGGCCGATTCACCATCTCCAGAGACAATGCCAAGAACACCCTGTACCTGCAAATGAGCAGTCTGAAGTCTGAGGACACAGCCTTGTATTACTGTGCATACACAGGTGAAGACTTTGCTTACTGG	1
69565	AGGGCCGATTCACCATCTCCAGAGACAATGCCAGGAACACCCTGTACCTGCAAATGAGCAGTCTGAAGTCTGAGGACACAGCCATGTATTACTGTACAAGAGGGAGGTGGTTACTTGCTTACTGG	1
56982	AGGGCCGATTCACCATCTCCAGAGACAATGCCAGGAACACCCTGTACCTGCAAATGAGCAGTCTGAAGTCTGAGGACACAGCCATGTATTACTGTACAAGAGATGATGCCCCTTTTGCTTACTGG	3
62438	AGGGCCGATTCACCATCTCCAGAGACAATGCCAGGAACACCCTGTACCTGCAAATGAGCAGTCTGAAGTCTGAGGACACAGCCATGTATTACTGTACAAGAGTCTTCTATGCTATGGACTACTGG	1
67438	AAGGGAGGTTCACCATCTCAAGAGATGATTCCAAAAGTAGTGTCTACCTGCAAATGAACAACTTACGGACTGAAGACACTGGAATTTATTTCTGCACAGAATATGGTGGGGACTTTGAGTACTGG	1
55856	AAGGGAGGTTCACCATCTCAAGAGATGATTCCAAAAATAGTGTCTACCTGCAAATGAACAACTTAAGGTATGAAGACACTGGAATTTATTACTGCACAGATCAACTACTCTGGTTTGATTGCTGG	19
60681	AAGGGAGGTTCACCATCTCGAGAGATGATTCCAAAAATAGTGTCTACCTGCAAATGAACAACTTAAGGTATGAAGACACTGGAATTTATTACTGCACAGATCAACTACTCTGGTTTGATTGCTGG	1
62327	AAGGGAGGTTCACCATCTCAAGAGATGATTCCAAAAATAGTGTCTACCTGCAAATGAACAACTTAAGGTATGAAGACACTGGAATTTATTTCTGCACAGATCAACTACTCTGGTTTGATTGCTGG	1
64771	AAGGGAGGTTCACCATCTCAAGAGATGATTCCAAAAATAGTGTCTACCTGCAAATGAACAATTTAAGGTATGAAGACACTGGAATTTATTACTGCACAGATCAACTACTCTGGTTTGATTGCTGG	1
65702	AAGGGAGGTTCACCATCTCAAGAGATGATTCCAAAAATAGTGTCTACCTGCAAATGAACAACTTAAGGTATGAAGACACTGGAATTTATTACTGTACAGATCAACTACTCTGGTTTGATTGCTGG	1
66861	AAGGGAGGTTCACCATCTCAAGAGATGATTCCAAAAATACTGTCTACCTGCAAATGAACAACTTAAGGTATGAAGACACTGGAATTTATTACTGCACAGATCAACTACTCTGGTTTGATTGCTGG	1
70972	AAGGGAGGTTCACCATCTCAAGAAATGATTCCAAAAATAGTGTCTACCTACAAATGAACAACTTAAGGTATGAAGACACTGGAATTTATTACTGCACAGATCAACTACTCTGGTTTGATTGCTGG	1
71933	AAGGGAGGTTCACCATCTCACGAGATGATTCCAAAAATAGTGTCTTCCTGCAAATGAACAACTTAAGGTTTGAAGACACTGGAATTTATTACTGCACAGATCAACTACTCTGGTTTGATTGCTGG	1
72114	AAGGGAGGTTCACCATCTCAAGAGATGATTCCAAAAATAGTGTCTACCTGCAAATGAACCACTTAAGGTATGAAGACACTGGAATTTATTACTGCACAGATCAACTACTCTGGTTTGATTGCTGG	1
72172	AAGGGAGGTTCACCATTTCAAGAGATGATTCCAAAAATAGTGTCTACCTGCAAATGAACAACTTAGGGTATGAAGACACTGGAATTTATTACTGCACAGATCAACTACTCTGGTTTGATTGCTGG	1
72029	AAGGGAGGTTCACCATCTCGAGAGATGATTCCAAAAGTAGTGTCTACCTGCAAATGAACAACTTAAGGTATGAAGACACTGGAATTTATTACTGCACAGATCAACTACTCTGGTTTGATTGCTGG	1
67270	AAGGGAGGTTCACCATCTCAAGAGATGATTCCAAAAGTAGTGTCTACCTGCAAATGAACAACTTAAGGGCTGAAGACACTGGAATTTATTACTGCACGGTAACTTCTTCCTGGTTTGCTTACTGG	1
59693	AAGGGAGGTTCACCATCTCAAGAGATGATTCCAAAAGTAGTGTCTACCTGCAAATGAACAACTTAAGGGCTGAAGACACTGGAATTTATTACTGCACAGCCCTCTACTATGGTTACGACTACTGG	1
67312	AAGGGAGGTTCACCATCTCAAGAGATGATTCCAAAAATAGTGTCTACGTGCAAATGAACAACTTAAGGGCTGAAGACTCTGGAATTTATTACTGCACAGGAGGGATGGTCTGGTTTGCTTACTGG	1
69207	AAGGGAGGTTCACCATCTCAAGAGATGATTCCAAAAATACTGTCTACGTGCAAATGAACAACTTAAGGGCTGAAGACTCTGGAGTTTATTACTGCACAGGAGGGATGGTCTGGTTTGCTTACTGG	1
56771	AAGGGAGGTTCACCATCTCAAGAGATGATTCCAAAAATAGTGTCTACGTGCAAATGAACAACTTAAGGGCTGAAGACACTGGAATTTATTACTGCACAGGAGGGATGGTCTGGTTTGCTTACTGG	3
57744	AAGGGAGGTTCACCATCTCAAGAGATGATTCCAAAAATAGTGTCTACGTGGAAATGAACAACTTAAGGGCTGAAGACTCTGGAATTTATTACTGCACAGGAGGGATGGTCTGGTTTGCTTACTGG	2
62314	AAGGGAGGTTCACCATCTCAAGAGATGATTCCAAAAATAGTGTCTACGTGCAAATGAACAACTTAAGGGCTGAAGACTCTGGAGTTTATTACTGCACAGGAGGGATGGTCTGGTTTGCTTACTGG	1
71338	AAGGGAGGTTCACCATCTCAAGAGATGATTCCAAAAATAGTGTCTACGTGCAAATGAACAATTTAAGGGCTGAAGACTCTGGAATTTATTACTGCACAGGAGGGATGGTCTGGTTTGCTTACTGG	1
58472	AAGGGAGGTTCACCATCTCAAGAGATGATTCAAAAAGTAGTGTCTACGTGCAAATGAACAACTTAAGGGCTGAGGACACTGGAATTTATTATTGCACAGGAGGGATGGTCTGGTTTGCCCACTGG	2
62778	AAGGGAGGTTCACCATCTCAAGAGATGATTCAAAAAGTAGTGTCTACGTGCAAATGAACAATTTAAGGGCTGAGGACACTGGAATTTATTATTGCACAGGAGGGATGGTCTGGTTTGCCTACTGG	1
62582	AAGGGAGGTTCACCATCTCAAGAGATGATTCCAAAAGTAGTGTCTACCTGCAAATGAACAACTTAAGGGCTGAAGACACTGGAATTTATTACTGCACAGGGGGAGAGGATTACGACGCTTACTGG	1
66457	AAGGGAGGTTCACCATCTCAAGAGATGATTCCAAAAGTAGTGTCTACCTGCAAATGAACAACTTAAGGGCTGAAGACACTGGAATTTATTACTGCACAGTCGATTACGACCCCCCGGACTACTGG	1
67149	AAGGGAGGTTCACCATCTCAAGAGATGATTCCAAAAGTAGTGTCTACCTGCAAATGAACAACTTAAGGGCTGAAGACACTGGAATTTATTACTGCACAAGGAGTCCGGGGTACTTCGATGTCTGG	1
61962	AAGGGAGGTTCACCATCTCAAGAGATGATTCCAAAAGTAGTGTCTACCTGCAAATGAACAACTTAAGGGCTGAAGACACTGGAATTTATTACTGCACAGACGGGGTGCTACGTAGGGGCTACTGG	1
56730	AAGGGAGGTTCACCATCTCAAGAGATGATTCCAAAAGTAGTGTCTACCTGCAAATGAACAACTTAAGGGCTGAAGACACTGGAATTTATTACTGCACAGGGGGCTGGGACGGGTTTGCTTACTGG	3
63090	AAGGGAGGTTCACCATCTCAAGAGATGATTCCAAAAGTAGTGTCTACCTGCAAATGAACAACTTAAGGGCTGAAGACACTGGAATTTATTACTGCACAGACTGGGACTGGTACTTCGATGTCTGG	1
60628	AAGGGAGGTTCACCATCTCAAGAGATGATTCCAAAAGTAGTGTCTACCTGCAAATGAACACCTTAAGGGCTGAAGACACTGGAATTTATTACTGCACAGACCCAACTGGGCCGTTTCCTTACTGG	1
69777	AAGGGAGGTTCACCATCTCAAGAGATGATTCCAAAAGTTGTGTCTACCTGCAAATGAACAACTTAAGGGCTGAAGACAGTGGAATTTATTACTGCACAGACCCAACTGGGCCGTTTGCTTTCTGG	1
57726	AAGGGAGGTTCACCATCTCAAGAGATGATTCCAAAAGTAGTGTCTACCTGCAAATGAACAGCTTAAGAGCTGAAGACACTGGCATTTATTACTGTACCAGGGGTGGGAGATACTTCGATGTCTGG	2
61727	AAGGGAGGTTCACCATCTCAAGAGATGATTCCAGAAGTAGTGTCCACCTGGAAATGAATAGCTTAAGAGTTGAAGACACTGGCATTTATTACTGTACCAGACTTCACTGGGGCTTTGACTACTGG	1
58329	AAGGGAGGTTCACCATCTCAAGAGATGATTCCAGAAGTAGTGTCTACCTGGAAATGAATAGCTTAAGAGTTGAAGACACTGGCATTTATTACTGTACCAGACTTCACTGGGGCTTTGACTACTGG	2
59794	AAGGGAGGTTCACCATCTCAAGAGATGATTCCAAAAGTAGTGTCTACCTGCAAATGAACAGCTTAAGAGCTGAAGACACTGGCATTTATTACTGTACTGGTTACCCCTATGCTATGGACTACTGG	1
58481	AAGGGAGGTTCACCATCTCAAGAGATGATTCCAAAAGTAGTGTCTACCTGCAAATGAACAGCTTAAGAGCTGAAGACACTGGCATTTATTACTGTCTCTATGATTACGACGGGTTTGCTTACTGG	2
69498	AAGGGAGGTTCACCATCTCAAGAGATGATTCCAAAAGTAGTGTCTACCTGCAAATGAACAGCTTAAGAGCTGAAGACACTGGCATTTATTACTGTACTGGGACCTTCCATGCTACGGACTACTGG	1
55821	AAGGGAGGTTCACCATCTCAAGAGATGATTCCAAAAGTAGTGTCTACCTGCAAATGAACAGCTTAAGAGCTGAAGACACTGGCATTTATTACTGTACTGGGACCTTCTATGCTATGGACTACTGG	33
56804	AAGGGAGGTTCACCATCTCAAGAGATGATTCCAACAGTAGTGTCTACCTGCAAATGAACAGCTTAAGAGCTGAAGACACTGGCATTTATTACTGTACTGGGACCTTCTATGCTATGGACTACTGG	3
57243	AAGGGAGGTTCACCATCTCAAGAGATGATTCCAAAAGTAGTGTCTACCTGCAAATGAACAGCTTAAGAGCTGAAGACACTGGCATTTATTACTGTATTGGGACCTTCTATGCTATGGACTACTGG	2
62451	AAGGGAGGTTCACCATCTCAAGAGATGATTCCAAAAGTAGTGTCTACCTGCAAATGAACAGCTTAAGAGCTGAAGACACTGGCATTTATTACTGTGCTGGGACCTTCTATGCTATGGACTACTGG	1
62702	AAGGGAGGTTCACCATCTCAAGAGATGATTCCAAAAGTAGTGTCTACCTGCAAATGAACAGCTTAAGACCTGAAGACACTGGCATTTATTACTGTACTGGGACCTTCTATGCTATGGACTACTGG	1
66746	AAGGGAGGTTCACCATCTCAAGAGATGATTCCAAAAGTAGTGTCTACCTGCAAATGAACAGCTTAAGAGCTGAAGACACTGCCATTTATTACTGTACTGGGACCTTCTATGCTATGGACTACTGG	1
57607	AAGGGAGGTTCACCATCTCAAGAGATGATTCCAAAAGTAGTGTCTACCTGCAAATGAACAGCTTAAGAGCTGAAGACACTGCCATTTATTACTGTACTGGGACCTTCTATGTTATGGACTACTGG	2
55833	AAGGGAGGTTCACCATCTCAAGAGATGATTCCAGAAGTAGTGTCTACCTGCAAATGAACAGCTTAAGAGCTGAAGACACTGGCATTTATTACTGTACCAGGCTTCACTGGGGCTTTGACTACTGG	26
56294	AAGGGAGGTTCACCATCTCAAGAGATGATTCCAGAAGTACTGTCTACCTGCAAATGAACAGCTTAAGAGCTGAAGACACTGGCATTTATTACTGTACCAGGCTTCACTGGGGCTTTGACTACTGG	5
56508	AAGGGAGGTTCACCATCTCAAGAGATGATTCCAGAAGTAGTGTCTACCTGCAAATGAACAGCTTAAGAACTGAAGACACTGGCATTTATTACTGTACCAGGCTTCACTGGGGCTTTGACTACTGG	4
56919	AGGGGAGGTTCACCATCTCAAGAGATGATTCCAGAAGCAGTGTCTACCTGCAAATGAACAGCTTAAGAGCTGAAGACACTGGCATTTATTTCTGTACCAGGCTTCACTGGGGCTTTGACTACTGG	3
57943	AAGGGAGGTTCACCATCTCAAGAGATGATTCCAGAAATAGTGTCTACCTGCAAATGAACAGCTTAAGAGCTGAAGACACTGGCATTTATTACTGTACCAGGCTTCACTGGGGCTTTGACTACTGG	2
57976	AAGGGAGGTTCACCATCTCAAGAGATGATTCCAGAAGTAGTGTCTACCTGCAAATGAACAGTTTAAGAGCTGAAGACACTGGCATTTATTACTGTACCAGGCTTCACTGGGGCTTTGACTACTGG	2
60068	AAGGGAGGTTCACCATCTCAAGAGATGATTCCAGAAGTAGTGTCTACCTGCAAATGAACAGCTTAAGAGTTGAAGACACTGGCATTTATTACTGTACCAGGCTTCACTGGGGCTTTGACTACTGG	1
66696	AGGGGAGGTTCACCATCTCAAGAGATGATTCCAGATGCAGTGTCTACCTGCAAATGAACAGCTTAAGAGCTGAAGACACTGGCATTTATTACTGTACCAGGCTTCACTGGGGCTTTGACTACTGG	1
67002	AAGGGAGGTTCACCATCTCAAGAGATGATTCCAGAAGTAGTGTCTATCTGCAAATGAACAGCTTAAGAGCTGAAGACACTGGCATTTATTACTGTACCAGGCTTCACTGGGACTTTGACTACTGG	1
67367	AAGGGAGATTCACCATTTCAAGAGATGATTCCAGAAGTAGTGTCTACCTGCAAATGAACAGCTTAAGAGCTGAAGACACTGGCATTTATTACTGTACCAGGCTTCACTGGGGCTTTGACTACTGG	1
68753	AAGGGAGGTTCACCATCTCAAGAGATGATTCCAGAAGTAGTGTCTACCTGCAAATGAACAGCTTAAGAGCTGAAGACACTGGCATTTATTACTGCACCAGGCTTCACTGGGGCTTTGACTACTGG	1
69026	AAGGGAGGTTCACCATCTCCAGAGATGATTCCAGAAGTAGTGTCTGCCTGCAAATGAACAGCTTAAGAGCTGAAGACACTGGCATTTATTTCTGTACCAGGCTTCACTGGGGCTTTGACTACTGG	1
69543	AGGGGAGGTTCACCATCTCAAGAGATGATTCCAGAAGTAGTGTCTACCTTCAAATGAACAGCTTAAGAGCTGAAGACACTGGCATTTATTACTGTACCAGGCTTCACTGGGGCTTTGACTACTGG	1
71359	AAGGGAGGTTCACCATCTCAAGAGATGATTCCAGAAGTAGTGTCTACCTGCAAATGAACACCTTAAGAGCTGAAGACACTGGCATTTATTACTGTACCAGGCTTCACTGGGGCTTTGACTACTGG	1
60453	AGGGGAGGTTCACCATCTCAAGAGATGATTCCAGAAGCAGTGTCTACCTGCAAATGAACAGCTTAAGAGGTGAAGACACTGGCATTTATTACTGTACCAGGCTTCACTGGGGCTTTGACCACTGG	1
56338	AAGGGAGGTTCACCATCTCAAGAGATGATTCCAGAAGTAGTGTCTACCTGCAAATGAACAGTTTAAGAACTGAGGACACTGGCATCTATTACTGTACCAGGCTTCACTGGGGCTTTGACTACTGG	4
57247	AAGGGAGGTTCACCATCTCAAGAGATGATTCCAGAAGTAGTGTCTACCTGCAAATGAACAGCTTAAGAACTGAAGACACTGGCATTTACTACTGTACCAGGCTTCACTGGGGCTTTGACTACTGG	2
71358	AAGGGAGGTTCACCATCTCAAGAGATGATTCCAGAAATAGTGTCTACCTGCAAATGAACAGCTTAAGAACTGAAGACACTGGCATTTATTACTGTACCAGGCTTCACTGGGGCTTTGACTACTGG	1
57891	AGGGGAGGTTCACCATCTCAAGAGATGATTCCAGAAATAGTGTCTACCTGCAAATGAACAGCTTAAGAGCTGAAGACACTGGCATTTATTACTGTGCCAGGCTTCACTGGGGCTTTGACTACTGG	2
59713	AGGGGAGGTTCACCATCTCAAGAGATGATTCCAGAAATAGTGTCTACCTGCAAATGAACAGCTTAAGAACTGAAGACACTGGCATTTATTACTGTACCAGGCTTCACTGGGGCTTTGACTACTGG	1
64767	AGGGGAGGTTCACCATCTCAAGAGATGATTCCAGAAATGGTGTCTACCTGCAAATGAACAGCTTAAGAGCTGAAGACACTGGCATTTATTACTGTACCAGGCTTCACTGGGGCTTTGACTACTGG	1
57899	AGGGGAGGTTCACCATCTCAAGAGATGATTCCAGAAATAGTGTCTACCTGCAAATGAACAGCTTAAGAGCTGAAGACACTGGCATTTATTACTGTACCAGGCTTCACTGGGGCTTTGACTACTGG	2
58083	AAGGGAGGTTCACCATCTCAAGAGATGATTCCAGAAGTAGTGTCTACCTGCAAATGAATAGTTTAAGAGGTGAAGACACTGGCATTTATTACTGTACCAGGCTTCACTGGGGCTTTGACTACTGG	2
59417	AGGGGAGGTTCACCATCTCAAGAGATGATTCCAGAAGCAGTGTCTGCCTGCAAATGAACAGCTTAAGAGGTGAAGACACTGGCATTTATTACTGTACCAGGCTTCACTGGGGCTTTGACCACTGG	1
65010	AAGGGAGGTTCACCATCTCAAGAGATGATTCCAAAAGTAGTGTCTACCTGCAAATGAACAGCTTAAGAGCTGAAGACACTGGCATTTATTACTGTACCAGGGACCGGGACTACTTTGACTACTGG	1
58099	AAGGGAGGTTCACCATCTCAAGAGATGATTCCAAAAGTAGTGTCTACCTGCAAATGAACAGCTTAAGAGCTGAAGACACTGGCATTTATTACTGTACCTCCAACTGGGCCTGGTTTGCTTACTGG	2
72026	AAGGGAGGTTCACCATCTCAAGAGATGATTCCAAAAGTAGTGTCTACCTGCAAATGAACAGCTTAAGAGCTGAAGACACTGGCATTTATTACTGTACCCTCAACTGGGAAGGGTTTGCTTACTGG	1
62281	AAGGGAGGTTCACCGTCTCAAGAGATGATTCCAGAAGTAGTGTCTACCTGCAAATGAACAACTTAAGAGCTGAAGACACTGGCATTTATTACTGTACCAGGCTTCACTGGGGCTTTGACTACTGG	1
57666	AGGGGAGGTTCACCATCTCAAGAGATGATTCCAGAAGTAGTGTCTACCTTCAAATGAACAACTTAAGAGCTGAAGACACTGGCATTTATTACTGTACCAGGCTTCACTGGGGCTTTGACTACTGG	2
60446	AAGGGAGGTTCACCATCTCAAGAGATGATTCCAGAAGTACTGTCTACCTGCAAATGAACAACTTAAGAGCTGAAGACACTGGCATTTATTACTGTACCAGGCTTCACTGGGGCTTTGACTACTGG	1
61930	AAGGGAGGTTCACCATCTCAAGAGATGATTCCAGAAGTAGTGTCTACCTGCAAATGAACTACTTAAGAGCTGAAGACACTGGCATTTATTACTGTACCAGGCTTCACTGGGGCTTTGACTACTGG	1
56230	AAGGCAGATTCACCATCTCAAGAGATGATTCCAAAAGTAGTGTATACCTGCAAATGAACAACTTAAGAGCTGAAGACACGGGCATCTATTACTGTACAAAAAAGGTAGGGGGGTTTGCTTACTGG	5
68693	AAGGCAGATTCACCATCTCAAGAGATGATTCCAAAAGTAGTGTATACCTGCAATTGAACAACTTAAGAGTTGAAGACACGGGCATCTATTACTATACAAAAAAGGTAGGGGGGTTTGCTTACTGG	1
70946	AAGGCAGATTCACCATCTCAAGAGATGATTCCAAAAGAAGTGTATACCTGCAAATGAACAACTTAAGAGCTGAAGACACGGGCATTTATTACTGTACAAAAAAGGTAGGGGGGTTTGCTTACTGG	1
64267	AGGGTCGGTTCACCATCTCCAGAGATAATTCCCAAAGCATCCTCTATCTTCAAATGAACACACTGAGAACTGAGGACAGTGCCACTTATTACTGTGTTGCCCGTCTTAGGTACTTCGATGTCTGG	1
59464	AGGGTCGGTTCACCATCTCCAGAGATAATTCCCAAAGCATCCTCTATCTTCAAATGAATGCCCTGAGAGCTGAGGACAGTGCCACTTATTACTGTGCAAGATATAAAGGTAGTTTTGACTACTGG	1
61680	AGGGTCGGTTCACCATCTCCAGAGATAATTCCCAAAGCATCCTCTATCTTCAAATGAATGCCCTGAGAACTGAGGACAGTGCCACTTATTACTGTGCAAGCTCTAACTGGGACGATGACTACTGG	1
70935	AGGGTCGGTTCACCATCTCCAGAGATAATTCCCAAAGCATCCTCTATCTTCAAATGAATGCCCTGAGAGCTGAGGACAGTGCCACTTATTACTGTGCAAGCTCTAACTGGGCTTTTGACTACTGG	1
67058	AGAGCCGGCTCACAATCTCCAAGGATACCTCCAGAAACCAGGTATTCCTCAAGATCACCAGTGTGGACACTGCAGATACTGCCACATACTACTGTGCTCGAAGAGGAAGGAACTTCGATGTCTGG	1
65000	AGAGTCGGCTCACAATCTCCAAGGATACCTCCAAAAACCAGGTATTCCTCAAGATCGCCAATGTGGACACTGCAGATACTGCCACATACTACTGTGCTCGAATCCAGACGGTAGTTGACTACTGG	1
62152	AGAGTCGGCTCACAATCTCCAAGGATACCTCCAAAAACCAGGTATTCCTCAAGATCGCCAATGTGGACACTGCAGATACTGCCACATACTACTGTGTTCGAATGAACGACTTCTTTGACTACTGG	1
59545	AGAGTCGGCTCACAATCTCCAAGGATACCTCCAAAAACCAGGTATTCCTCAAGATCGCCAATGTGGACACTGCAGATACTGCCACATATTATTGTGCTCGAATAAATGATTACTTTGATTATTGG	1
70903	AGAGTCGGCTCACAATGTCCAAGGATACCTCCAAAAACCAGGTATTCCTCAAGATCGCCAATGTGGACACTGGAGATACTGCCACATATTATTGTGCTCGAATAAATGATTACTTTGATTATTGG	1
59725	AGAGTCGGCTCACAATCTCCAAGGATGCCTCCAAAAACCAGGTATTCCTCAAGATCGCCAATGTGGACACTGCAGATACTGCCACATACTACTGTGCTCGAAGGGATGGTTACTACGACTACTGG	1
59935	AGAGTCGACTCACAATCTCCGAAGATACGTCCAAAAACCAGGTATTCCTCAAGATCGCCAATGTGGACACTGCGGATACTGCCACATGCTACTGTGCTCGAAATGATGGTTACATTCCTTACTGG	1
61615	AGAGTCGGCTCACAATCTCCAAGGATACCTCCAAAAACCAGGTATTCCTCAAGATCGCCAATGTGGACACTGCAGATACTGCCACATACTACTGTGCTCGAATAGCCGATGGTTACGACTACTGG	1
62068	AGAGTCGGCTCACAATCTCCAAGGATACCTCCAAAAACCAGGTATTCCTCAAGATCGCCAATGTGGACACTGCAGATACTGCCACATACTACTGTGCTCGAATAGCTGATGGTTACGACTACTGG	1
64102	AGAGTCGGCTCACAATCTCCAAGGATACCTCCAAAAACCAGGTATTCCTCAAGATCGCCAATGTGGACACTGCAGATACTGCCACATACTACTGTGCTCGAATAAACGACTACTTTGACTATTGG	1
69612	AGAGTCGGCTCACAATCTCCAAGGATACCTCCATGAACCAGGTATTCCTCAAGATCGCCAATGTGGACACTGCAGACACTGCCACATACTACTGTGCCCGAATAAATGATTGGTTTGACTACTGG	1
57028	AGAGTCGGCTCACAATCTCCAAGGAGACCTCCAAAAACCAGGTATTCCTCAAGATCGCCAATATAGACACTACAGATACTGCCACGTATTATTGTACTCGTCACAACTCAGGCTATGACTACTGG	3
59220	AGAATCGGCTCACAATCTCCAAGGAGACCTCCAAAAACCAGGTATTCCTCAAGATCGCCAATATAGACACTACAGATACTGCCACGTATTATTGTACTCGTCACAACTCAGGCTTTGACTACTGG	1
58058	AGAGTCGGCTCACAATCTCCAAGGATACCTCCAAAAACCAGGCATTCCTCAAGATCGCCTATGTGGACGCTGCAGATACTGCCACATATTATTGTGCTCGTCACAACTCAGGTTATGACTACTGG	2
70838	AGAGTCGGCTCACAATCTCCAAGGAAACCTCCAAAAACCAGGTATTTCTCAAGATCGCCAATGTGGACACTGCAGATACTGCCACATATTACTGTGTTCGTCACAACTCAGGCTATGACTACTGG	1
66513	AGAGTCGGCTCACAATCTCCAAGGAAACCTCCAAAAAGCAGTTATTTCTCAAGATCGCCAATGTGGACACTGCAGATACTGCCACATATTACTGTGTTCGTCACAACTCAGGCTATGACTACTGG	1
68820	AGAGTCGGCTCACAATCTCCAAGGAAACCTCCAAAAAGCAGGTATTTCTCAAGATCGCCAATGTGGACACTTCAGATACTGCCACATATTACTGTGTTCGTCACAACTCAGGCTATGACTACTGG	1
59398	AGAGTCGGCTCACAATCTCCAAGGAAACCTCCAAAAAGCAGGTATTTCTCAAGATCGCCAATGTGGACACTGCAGATACTGCCACATATTACTGTGTTCGTCACAACTCAGGCTATGACTACTGG	1
64292	AGAGTCGGCTCACAATCTCCAAGGAAACCTCCAAAAACCAGGTATTTTTCAAGATCGCCAATGTGGACACTGCAGATACTGCCACATATTACTGTGTTCGTCACAACTCAGGGTATGACTACTGG	1
62015	AGAGTCGGCTCACAATCTCCAAGGAAACCTCCAAAAACCAGGTATTTCTCAAGATCGCCAATGTGTACACTGCAGATACTGCCACATATTACTGTGTTCGTCACAACTCAGGCTATGACTACTGG	1
64320	AGAGTCGGCTCACAATCTCCAAGGAAACCTCCAAAAACCAGGTATTTCTCAAGATCGCCAATGTGGACACTGCAGATACTGCCACATATTACTGTGTTCGTCACAACTCAGGGTATGACTACTGG	1
66527	AGAGTCGACTCACAGTCTCCAAGGATATCTCCAAAAACCAGGTCTTCCTCAAGATCGCCAATGTGGACGTTTCATCTACTGCCACTTACTACTGTGCTCGTCACAATTCAGGCTATGACTACTGG	1
59571	AGAGTCGACTCACGGTCTCCAAGGATACCTCCAAAAACCAGGTCTTCCTCAAGATCGCCAATGTGGACGTTTCATCTACTGCCTCTTACTACTGTGCTCGTCACAACTCAGGCTATGACTACTGG	1
64433	AGAGTCGGCTCACAATCTCCAAGGATACCTCCAAAAACCAGGTATTCCTCAAGATCGCCAATGTGGACACTGCAGATACTGCCACATACTACTGTGCTGGAAACTGGGCCTGGTTTGCTTACTGG	1
64593	AGAGTCGGCTCACAATCTCCAAGGATACCTCCAAAAACCAGGTATTCCTCAAGATCGCCAATGTGGACACTGCAGATACTGCCACATACTACTGTGCTCGAATAACTGCCTGGTTTGCTTACTGG	1
72759	AGGGACGGTTTGCCTTCTCTTTGGAGACCTCTGCCAGCACTGCCTATTTGCAGATCAACAACCTCAAAAATGAGGACACGGCTACATATTTCTGTGCTCATAGTGTCTGGTACTTCGATGTCTGG	1
58566	AGGGACGGTTTGCCTTCTCTTTGGAGACCTCTGCCAGCACTGCCTATTTGCAGATCAACAACCTCAAAAATGAGGACACGGCTACATATTTCTGTGTAAGAGAAGGGGGACACTTCGATGTCTGG	2
60742	AGGGACGGTTTGCCTTCTCTTTGGAGACCTCTGCCAACACTGTCTATTTGCAGATCAACAACCTCAAAAATGAGGACACGGCTACATACTTCTGTGTAAGGGGGAGAGACTACTTTGACTACTGG	1
62628	AGGGACGGTTTGCCTTCTCTTTGGAGACCTCTGCCAGCACTGCCTATTTGCAGATCAACAACCTCAAAAATGAGGACACGGCTACATATTTCTGTGTAAGGGGGGGTACGGTAGGGAACTACTGG	1
69349	AGGGACGGTTTGCCTTCTCTTTGGAGACCTCTGCCAGCACTGCCTATTTGCAGATCAACAACCTCAAAAATGAGGACACGGCTACATATTTCTGTGTAAGAGAACTGGGACGTTTTGACTACTGG	1
56596	AGGGACGGTTTGCCTTTTCTTTGGAAACCTCTGCCAGCACTGCCTATTTGCAGATCAACAACCTCAAAAATGAGGACACGACTACATATTTCTGTACAGGAGAGGGAACTGGGTTTGCTTACTGG	3
64700	AGGGACGGTTTGCCTTTTCTTTGGAAACCTCTGCCATCACTGCCTATTTGCAGATCAACAACCTCAAAAATGAGGACACGGCTACATATTTCTGTACAAGAGAGGGAACTGGGTTTGCTTACTGG	1
66901	AGGGACGGTTTGCCTTTTCTTTGGAAGCCTCTGCCAGCACTGCCTATTTGCAGATCAATAACCTCAAAAATGAGGACACGGCTACATATTTCTGTACAAGAGAGGGAACTGGGTTTGCTTACTGG	1
57248	AGGGACGGTTTGCCTTTTCTTTGGAAACCTCTGCCAGCACTGCCTATTTGCAGATCAACAACCTCAAAAATGAGGACACGGCTACATATTTCTGTGCAAGAAATGATGGTTACTACGGCTACTGG	2
61913	AGGGACGGTTTGCCTTTTCTTTGGAAACCTCTGCCAGCACTGCCTATTTGCAGATCAACAACCTCAAAAATGAGGACACGGCTACATATTTCTGTGCAAGAAGCTCAGGATACTTCGATGTCTGG	1
63101	AGGGACGGTTTGCCTTTTCTTTGGAAACCTCTGCCAGCACTGCCTATTTGCAGATCAACAACCTCAAAAATGAGGACACGGCTACATATTTCTGTGCAAGAGGGCCGTACTACTTTGACTACTGG	1
56949	AGGGACGGTTTGCCTTCTCTTTGGAACCCTCTGCCAGCACTGCCTATTTACAGATCAACAACCTCAAAAATGAGGACACGGCTACATATTTCTGTGCACGAGCGGTAGTGGATACGGACTACTGG	3
71922	AGGGACGGTTTGCCTTCTCTTTGGAATCCTCTGCCAGCACTGCCTATTTACAGATCAACAACCTCAAAAATGAGGACACGGCTACATATTTCTGTGCACGAGCGGTAGTGGGTTCGGACTACTGG	1
69130	AGGGACGGTTTGCCTTCTCTTTGGAACCCTCTGCCAGCACTGCCTATTTACAGATCAACAACCTCAAAAATGAGGACACGGCTACATATTTATGTGCACGAGCGGTTTTAGGTATGGACTACTGG	1
69173	AGGGACGGTTTGCCTTCTCTTTGGAAACCTCTGCCAGCACTGCCTATTTGCAGATTAACAACCTCAAAAATGAGGACACGGCTACATATTTCTGTGCAAGAGGTTACTACGGTAGTGATTACTGG	1
70105	AGGGACGGTTTGCCTTCTCTTTGGAAACCTCTGCCAGCACTGCCTATTTGCAGATCAACAACCTCAAAAATGAGGACACGGCTACATATTTCTGTGCAAGAGAACTACGGTTGTTTGCTTACTGG	1
59636	AGGGACGGTTTGCCTTCTCTTTGGAAACCTCTGCCAGCACTGCCTATTTGCAGATCAACAACCTCAAAAATGAGGACACGGCTACATATTTCTGTGCAAGAACGGACCCCTGGTTTGCTTACTGG	1
69552	AGGGACGGTTTGCCTTCTCTTTGGAAACCTCTGCCAGCACTGCCTATTTGCAGATCAACAACCTCAAAAATGAGGACACGGCTACATATTTCTGTGCAAGAGGGGGGATGGGGTTTGCTTACTGG	1
67882	AGGGACGGTTTGCCTTCTCTTTGGAAACCTCTGCCAGCACTGCCTATTTGCAGATCAACAACCTCAAAAATGAGGACACGGCTACATATTTCTGTGCAAGAGACTATGATTACCTTGACTACTGG	1
57294	AGGGACGGTTTGCCTTCTCTTTGGAAACCTCTGCCAGCACTGCCTATTTGCAGATCAACAACCTCAAAAATGAGGACACGGCTACATATTTCTGTGCAAGATCGACGCCCCCTTTTGCTTACTGG	2
71332	AGGGACGGTTTGCCTTCTCTTTGGAAACCTCTGCCAGCACTGCCTATTTGCAGATCAACAACCTCAAAAATGAGGACACGGCTACATATTTCTGTGCAAGATGGTCTAAAGGGTTTGCTTACTGG	1
64588	AGGGACGGTTTGCCTTCTCTTTGGAAACCTCTGCCAGCACTGCCTATTTACAGATAAGCAACCTCAAAAATGAGGACACGGCTACGTATTTCTGTGCGAGAGATGATGGTTACCTCGACTACTGG	1
59609	AAGACAGATTCACCATCTCCAGAGATGATTCAGAAAGCATGCTCTATCTGCAAATGAACAACTTGAAAACTGAGGACACAGCCATGTATTACTGTGTGAGGGGGAGGAATGCTATGGACTACTGG	1
58483	AAGACAGATTCACCATCTCCAGAGATGATTCAGAAAGCATGCTCTATCTGCAAATGAACAACTTGAAAACTGAGGACACAGCCATGTATTACTGTGTGAATGATTACGACGGGTTTGCTTACTGG	2
57687	AAGACAGATTCACCATCTCCAGAGATGATTCACAAAGCATGCTCTATCTGCAAATGAACAACCTGAAAACTGAGGACACAGCCATGTATTACTGTGTGAGAGAGGATGCCTGGTTTGCTTACTGG	2
64506	AAGACAGATTCACCATCTCCAGAGATGATTCACAAAGCATGCTCTATCTGCAAATGAACAACCTGAAAACTGAGGACACAGCCATGTATTACTGTGTGAGAGACTGGGACGGGTTTGCTTACTGG	1
64831	AAGACAGATTCACCATCTCCAGAGATGATTCACAAAGCATGCTCTATCTGCAAATGAACAACCTGAAAACTGAGGACACAGCCATGTATTACTGTGTGAGAGGCCTAACTGGGTTTGACTACTGG	1
60535	AGGATCGATTCACTATCTTCAGAGACAATGACAAGAGCACCCTGTACCTGCAGATGAGCAATGTGCGATCGGAGGACACAGCCACGTATTTCTGTATGAGATATAACTACGGTCTCGACTACTGG	1
64912	AAGGCAGATTCGCCATTTCAAGAGATGATTCAAAAAGCAGTGTCTACCTAGAGATGAACAGATTAAGAGAGGAAGACACTGCCACTTATTTTTGTAGTTATGGTTACGACTGGTTTGCTTACTGG	1
59785	AAGGCAGATTCGCCATTTCAAGAGATGATTCAAAAAGCAGTGTCTACCTAGAGATGAACAGATTAAGAGAGGAAGACACTGCCACTTATTTTTGTAGCGCTGGGACAGGCTGGTTTGCTTACTGG	1
62496	AGGGCAAGGCCACTATGACTGCAGACACATCCTCCAACACAGCCTACCTGCAGCTCAGCAGCCTGACATCTGAGGACACTGCCGTCTATTACTGTACTGCCTATTACTACGGTTTTGACTACTGG	1
70420	AGGGCAGGGCCACTATGACTGCAGACACATCCTCCAACACAGCCTACCTGCAGCTCAGCAGCCTGACATCTGAGGACACTGCCGTCTATTACTGTACTTCCTACTATGATAGGTTTCCTTACTGG	1
63766	AGGGCAAGGCCACTATGACTGCAGACACATCCTCCAACACAGCCTACCTGCAGCTCAGCAGCCTGACATCTGAGGACACTGCCGTCTATTACTGTACTCTCAACTGGGCCTGGTTTGCTTACTGG	1
69442	AGGGCAGGGCCACTATGACTGCAGACACATCCTCCAATACAGCCTACCTGCAGCTCAGCAGCCTGACATCTGAGGACACTGCCGTCTATTACTGTACTATCCCAGCCGAAGCTTTGGACTACTGG	1
57346	AGGGCAAGGCCACTATAACAGCAGACACATCCTCCAACACAGCCTACCTGCAGCTCAGCAGCCTGACATCTGAGGACACTGCCGTCTATTACTGTGCTTTACTGGCTGCCTGGTTTGCTTACTGG	2
68369	AGGGCAAGGCCACTATAACAGCAGACACATCCTCCAACACAGCCTACCTGCAGCTCAGCAGCCTGACATCTGAGGACACTGCCGTCTATTACTGTACTACGGGGAGTAACTGGTTTGCTTACTGG	1
70678	AGGGCAAGGCCACTATAACAGCAGACACATCCTCCAACACAGCCTACCTGCAGCTCAGCAGCCTGACATCTGAGGACACTGCCGTCTATTACTGTGCTAGACACGGTAGTGTCTTTGACTACTGG	1
63561	AGGGCAAGGCCACTATAACAGCAGACACATCCTCCAACACAGCCTACCTACAGCTCAGCAGCCTGACATCTGAGGACACTGCCGTCTATTACTGTGCTAGTCGGGGTGGTTACCTTGACTACTGG	1
61372	AGGGCAAGGCCACTATAACAGCAGACACATCCTCCAACACAGCCTACCTGCAGCTCAGCAGCCTGACATCTGAGGACACTGCCGTCTATTACTGTACTATTACTACGCCTATTGGGTGGTACTGG	1
63727	AGGGCAAGGCCACTATAACAGCAGACACATCCTCCAACACAGCCTACCTGCAGCTCAGCAGCCTGACATCTGAGGACACTGCCGTCTATTACTGTGCTAGAGAACGTGGTAACTACGACTACTGG	1
68379	AGGGCAAGGCCACTATAACAGCAGACACATCCTCCAACACAGCCTACCTGCAGCTCAGCAGCCTGACATCTGAGGACACTGCCGTCTATTACTGTGTCTATAGTTTGTACTACTTTGACTACTGG	1
61359	AGGGCAAGGCCACTATAACAGCAGACACATCCTCCAACACAGCCTACCTGCAGCTCAGCAGCCTGACATCTGAGGACACTGCCGTCTATTACTGTACTACATGGAGATTACCCCTTGCCTACTGG	1
57577	AGGGCAAGGCCACTATAACAGCAGACACATCCTCCAACACAGCCTACCTGCAGCTCAGCAGCCTGACATCTGAGGACACTGCCGTCTATTACTGTGCCATTCTCGGTGATGACCTTGCTTACTGG	2
62188	AGGGCAAGGCCACTATAACAGCAGACACATCCTCCAACACAGCCTACCTGCAGCTCAGCAGCCTGACATCTGAGGACACTGCCGTCTATTACTGTGCTAGTCGGGGTGGTTACCTTGACTACTGG	1
63449	AGGGCAAGGCCACTATAACAGCAGACACATCCTCCAACACAGCCTACCTGCAGCTCAGCAGCCTGACATCTGAGGACACTGCCGTCTATTACTGTGCTAGGGACGGTTACCAACGGGGCTACTGG	1
67342	AGGGCAAGGCCACTATAACAGCAGACACATCCTCCAACACAGCCTACCTGCAGCTCAGCAGCCTGACATCTGAGGACACTGCCGTCTATTACTGTGCTAGAGGGGTACTGTACTTTGACTACTGG	1
56888	AGGGCAAGGCCACTATAACAGCAGACACATCCTCCAACACAGCCTACCTGCAGCTCAGCAGCCTGACATCTGAGGACACTGCCGTCTATTACTGTACTACAAACTATGATTACGAGGCTTACTGG	3
70365	AGGGCAAGGCCACTATAACAGCAGACACATCCTCCAACACAGCCTACCTGCAGCTCAGCAGCCTGACATCTGAGGACACTGCCGTCTATTACTGTGCTAGATGGGATTACGACGAAGACTACTGG	1
57818	AGGGCAAGGCCACTATAACAGCAGACACATCCTCCAACACAGCCTACCTGCACCTCAGCAGCCTGACATCTGAGGACACTGCCGTCTATTACTGTGCTAGATGGGATTACGACGAAGACTACTGG	2
61200	AGGGCAAGGCCACTATAACAGCAGACACATCCTCCAACACAGCCTACCTGCAGCTCAGCAGCCTGACATCTGAGGACACTGCCGTCTATTACTGTGCTAGGATAGTAACGGAGTTTGCTTACTGG	1
63755	AGGGCAAGGCCACTATAACAGCAGACACATCCTCCAACACAGCCTACCTGCAGCTCAGCAGCCTGACATCTGAGGACACTGCCGTCTATTACTGTGCTAGGGGGCCCTATGCTATGGACTACTGG	1
61249	AGGGCAAGGCCACTATAACAGCAGACACATCCTCCAACACAGCCTACCTGCAGCTCAGCAGCCTGACATCTGAGGACACTGCCGTCTATTACTGTGCTAGAGATAGCTACGGGGGGGACTACTGG	1
58727	AGGGCAAGGCCACTATAACAGCAGACACATCCTCCAACACAGCCTACCTGCAGCTCAGCAGCCTGACATCTGAGGACACTGCCGTCTATTACTGTGCTAGCCCTAACTGGGACAGGGACTACTGG	2
61178	AGGGCAAGGCCACTATAACAGCAGACACATCCTCCAACACAGCCTACCTGCACCTCAGCAGCCTGACATCTGAGGACACTGCCGTCTATTACTGTGCTAGCCCTAACTGGGACAGGGACTACTGG	1
70855	AGGGCAAGGCCACTATAACAGCAGACACATCCTCCAACACAGCCTACCTGCAGCTCAGCAGCCTGACATTTGAGGACACTGCCGTCTATTACTGTGCTAGCCCTAACTGGGACAGGGACTACTGG	1
68230	AGGGCAAGGCCACTATAACAGCAGACACATCCTCCAACACAGCCTACCTGCAGCTCAGCAGCCTGACATCTGAGGACACTGCCGTCTATTACTGTGCTAGAGACTGGGACGGGTTTGCTTACTGG	1
68302	AGGGCAAGGCCACTATAACAGCAGACACATCCTCCAACACAGCCTACCTGCAGCTCAGCAGCCTGACATCTGAGGACACTGCCGTCTATTACTGTACTACATACCCCTACGGCGTTGACTACTGG	1
57002	AGGGCAAGGCCACTATAACTGCAGACACATCCTCCAACACAGCCTACCTGCAGCTCAGCAGCCTGACATCTGAGGACACTGCCATCTATTACTGTGCTAGAAAACTTCCCTGGTTTGCTTACTGG	3
62834	AGGGCAAGGCCACTATAACTGCAGACACATCCTCCAACACAGCCTACCTGCAGCTCAGCAGCCTGACATCTGAGGACACTGCCATCTATTACTGTGCTAGATATAGCGACTACTTTGACTACTGG	1
56796	AGGACAAGGCCACTATAACTACAGACACATCCTCCAACACAGCCTACCTGCACCTCAGCAGCCTGACATCTGAGGACACTGCCATCTATTTCTGTACTAGAGGTTACGGATGGTTTGTTCACTGG	3
69312	AGGACAAGGCCACTATAAGTACAGACACATCCTCCAATACAGCCTACCTGCAGTTCAGCAGCCTGACACCTGAGGACACTGCCACCTATTTCTGTGCTAGAGGTTACGGATGGTTTGTTCACTGG	1
56212	AGGACAAGGCCACTATAACTACAGACACATCCTCCAACACAGCCTACCTGCAGCTCAGCAGCCTGACACCTGAGGACACTGCCACCTATTTCTGTGCTAGAGGTTACGGATGGTTTGTTCACTGG	5
63383	AGGACAAGGCCACTATAATTACAGACACATCCTCCAACACAGCCTACCTGCACCTCAGCAGCCTGACATCTGAGGACACTGCCATCTATTTCTGTACTAGAGGTTACGGATGGTTTGTTCACTGG	1
66946	AGGACAAGGCCACTATAACTACAGACACATCCTCCAACACAGCCTACCTGCACCTCAGCAGCCTGACATCTGAGGACACTGCCTTCTATTTCTGTACTAGAGGTTACGGATGGTTTGTTCACTGG	1
57270	AGGACAAGGCCACTATAACTACAGACACATCCTCCAACACAGCCAACCTGCACCTCAGCAGCCTGACATCTGACGACACTGCCATCTATTTCTGTACTAGAGGTTACGGATGGTTCGTTCACTGG	2
66467	AGGACAAGGCCACTATAACTACAGACACATCCTCCAACACAGCCAACCTGCACCTCAGCAGCCTGACATCTGAGGACACTGCCATCTATTTCTGTAGTAGAGGTTACGGATGGTTCGTTCACTGG	1
68030	AGGACAAGGCCACTATAATTACAGACACATCGTCCAACACAGCCTACCTGCACCTCAGCAGCCTGACATCTGAGGACACTGCCATCTATTTCTGTGCTAGAGGTTACGGATGGTTTGTTCACTGG	1
67976	AGGACAAGGCCACTATAATTACAGACACATCGTCCAACACAGCCTACCTGCACCTCAGCAGCCTGACATCTGAGGACACTGCCATCTATTTCTGTACTAGAGGTTACGGATGGTTTGTTCACTGG	1
62747	AGGACAAGGCCACTATAACTACAGACACATCCTCCAACACAGCCTACCTGCACCTCAGCAGCCTGACATCTGAGGACACTGCCATCTATTTCTGTACTAGAGATTACGGATGGTTTGTTCACTGG	1
65231	AGGGCAAGGCCACTATAACTGCAGACACATCCTCCAACACAGCCTACCTGCAGCTCAGCAGCCTGACATCTGAGGACACTGCCATCTATTACTGTGCTAGCAAGGGGGGTTATCTCTACTACTGG	1
66975	AGGGCAAGGCCACTATAACTGCAGACACATCCTCCAACACAGCCTACCTGCAGCTCAGCAGCCTGACATCTGAGGACACTGCCATCTATTACTGTGCTAGATTTCTCTACTACTTTGACTACTGG	1
62925	AGGGCAAGGCCACTATAACTGCAGACACATCCTCCAACACAGCCTACCTGCAGCTCAGCAGCCTGACATCTGAGGACACTGCCATCTATTACTGTGCTAGCCCTCTACCCCTGTTTGCTTACTGG	1
67804	GCAAGGCCACACTGACTGTAGACAAATCCTCCAGCACAGCCTACATGCAGCTCAGCAGCCTGACATCTGAAGACTCTGCGGTCTATTTCTGTGCCCGATTACTACGGTCCTACTTTGACTACTGG	1
67907	GCAAGGCCACACTGACTGTAGACAAATCCTCCAGCACAGCCTACATGCAGCTCAGCAGCCTGACATCTGAAGACTCTGCGGTCTATTTCTGTGCAAGATCCGCCGGGGAAGTCTTTGACTACTGG	1
71147	GCAAGGCCACACTGACTGTAGACAAATCCTCCAGCACAGCCTACATGCAGCTCAGCAGCCTGACATCTGAAGACTCTGCGGTCTATTTCTGTGCAAGACGGGAGGGGGATGCTATGGACTACTGG	1
58326	CCAAGGCCACACTGACTGTAGACAAATCCTCCAGCACAGCCTACGTGCAGCTTCCCAGCCTGACATCTGAGGACTCTGCGGTCTATTTCTGTGCGAGAACTGGTTACTTCCCTTTTGCTTACTGG	2
59637	CCAAGGCCACACTGACTGTAGACAAATCCTCCAGCACAGCCTACGTGCAGCTTCTCAGCCTGACATCTGAGGACTCTGCGGTCTATTTCTGTGCGAGAACTGGTTACTTCCCTTTTGCTTACTGG	1
65425	CCAAGGCCACACTGACTGTAGACAAATCCTCCAGCACAGCCTACGTGCAGCTTCCCAGCCTGACATCTGAGGACTCTGCGGTCTATTTCTGTGCGAGAACTGGTTACTTCCCTTTTACTTACTGG	1
65361	GCAAGGCCACACTGACTGTAGACAAATCCTCCAGCACAGCCTACATGCAGCTCAGCAGCCTGACATCTGAAGACTCTGCGGTCTATTTCTGTGCAAGAATGGATAGTAACTACTTTGACTACTGG	1
66993	GCAAGGCCACACTGACTGTAGACAAATCCTCCAGCACAGCCTACATGAAGCTCAGCAGCCTGACATCTGAAGACTCTGCGGTCTATTTCTGTGCCTGTGATTACGACGCCTGGTTTGCTTACTGG	1
67651	GCAAGGCCACACTGACTGTAGACAAATCCTCCAGCACAGCCTACATGCAGCTCAGCAGCCTGACATCTGAAGACTCTGCGGTCTATTTCTGTGCAAGGGGGAATGATTACGACTTTGACTACTGG	1
72099	GCAAGGCCACACTGACTGTAGACAAATCCTCCAGCACAGCCTACATGCAGCTCAGCAGCCTGACATCTGAAGACTCTGCGGTCTATTTCTGTGCAAGACAGAGTAACTGGGGCTTTGACTACTGG	1
59798	GCAAGGCCATACTGACTGCAGACAAATCCTCCAGCACAGCCTACATGGAGCTCCGCAGCCTGACATCTGAGGACTCTGCCGTCTATTACTGTACAAGAAACTACGGTAGTAGCTTAGGCTACTGG	1
64942	ACAAGGCCATACTGACTGCAGACACATCCTCCAATACAGCCTACATGGAGGTCCGCGGCCTGACATCTGACGACTCTGCCGGCTATTACTGTACGATTTCCACGGTTGTACCTATGGACTACTGG	1
66299	ACAGGGCCATACTGACTGCAGACACATCCTCCAACACAGCCTACATGGAGGTCCGCAGCCTGACATCTGAGGACTCTGCCGTCTATTACTGTACGATTACTACGGTTGTACCTATGGACTACTGG	1
70291	GCAAGGCCATACTGACTGCAGACAAATCCTCCAGCACAGCCTACATGGAGCTCCGCAGCCTGACATCTGAGGACTCTGCCGTCTATTACTGTACAAAGGACTACGGTAGTAGCCTGGATGTCTGG	1
62953	GCAAGGCCATACTGACTGCAGACAAATCCTCCAGCACAGCCTACATGGAGCTCCGCAGCCTGACATCTGAGGACTCTGCCGTCTATTACTGTACAAGAATTATCCCTTATGGTATGGACTACTGG	1
72710	GCAAGGCCATACTGACTGCAGACAAATCCTCCAGCACAGCCTACATGGAGCTCCGCAGCCTGACATCTGAGGACTCTGCCGTCTATTACTGTACAAGGGGGTGGGACTGGTACTTCGATGTCTGG	1
65869	GCAAGGCCATACTGACTGCAGACAAATCCTCCAGCACAGCCTACATGGAGCTCCGCAGCCTGACATCTGAGGACTCTGCCGTCTATTACTGTACAAGTCCTGAACTCCCCTGGTTTGCTTACTGG	1
58178	GCAAGGCCATACTGACTGCAGACAAATCCTCCAGCACAGCCTACATGGAGCTCCGCAGCCTGACATCTGAGGACTCTGCCGTCTATTACTGTACAAGAGATGGTAACTTCCTTATGGACTACTGG	2
70576	GCAAGGCCATACTGACTGCAGACAAATCCTCCAGCACAGCCTACATGGAGCTCCGCAGCCTGACATCTGAGGACTCTGCCGTCTATTACTGTACAAGACTCCAGCCCTCCTCGTTTGCTTACTGG	1
69851	GCAAGGCCATACTGACTGCAGACAAATCCTCCAGCACAGCCTACATGGAGCTCCGCAGCCTGACATCTGAGGACTCTGCCGTCTATTACTGTTTTGGACACCCTCGTGAAGACTTTGCTTACTGG	1
68286	GCAAGGCCATACTGACTGCAGACAAATCCTCCAGCACAGCCTACATGGAGCTCCGCAGCCTGACATCTGAGGACTCTGCCGTCTATTACTGTACAAAAGGGGGGTTCCTCCTCTTTGCTTACTGG	1
72885	GCAAGGCCATACTGACTGCAGACAAATCCTCCAGCACAGCCTACATGGAGCTCCGCAGCCTGACATCTGAGGACTCTGCCGTCTATTACTGTACAAGAGGGTTACTACTTTACTTCGATGTCTGG	1
67017	GCAAGGCCATACTGACTGCAGACAAATCCTCCAGCACAGCCTACATGGAGCTCCGCAGCCTGACATCTGAGGACTCTGCCGTCTATTACTGTACAAGAAAGGACAGCTCAGGCTACGACTACTGG	1
57530	GCAAGGCCATACTGACTGCAGACAAATCCTCCAGCACAGCCTACATGGAGCTCCGCAGCCTGACATCTGAGGACTCTGCCGTCTATTACTGTACAAGAGAGAGGACTGGTCGGTTTGCTTACTGG	2
72624	GCAAGGCCATACTGACTGCAGACAAATCCTCCAGCACAGCCTACATGGAGCTCCGCAGCCTGACATCTGAGGACTCTGCCGTCTATTACTGTACAAGAGAGGACGGGTATGCTATGGACTACTGG	1
70549	GCAAGGCCACATTGACTGTAGACATATCCTCTAGCACAGCCTATATGGAGCTTAGCAGATTGACATCTGAAGACTCAGAGGTATATTACTGTTGGTCCATAGCCAGTGAAGACTTTGCTTACTGG	1
57816	GCAAGGCCACATTGACTGTAGACAAGTCCTCCAGCACAGCCTACATGGAGCTCCGCAGCCTGACATCTGAGGACACTGCAGTCTATTACTGTGCCATTTATTACTACGGTAGCTTTGACTACTGG	2
63464	GCAAGGCCACATTGACTGTAGACAAATCCTCCAACACAGCCTACATGGAGCTCCGCAGCCTGACATCTGAGGACACTGCAGTCTATTACTGTGCCATTTATTACTACGGTAGCTTTGACTACTGG	1
63483	GCAAGGCCACATTGACTGTAGACAAGTCCTCCAGCACAGCCTACATGGAGCTCCGCAGCCTGACATCTGAGGACACTGCAGTCTATTACTGTGTCATTTATTACTACGGTAGCTTTGACTACTGG	1
58644	GCAAGGCCACATTGACTGTAGACAAGTCCTCCAGCACAGCCTACATGGAGCTCCGCAGCCTGACATCTGAGGACACTGCAGTCTATTACTGTGCAAGAGACGACGGTTCCTGGTTTGCTTACTGG	2
61277	GCAAGGCCACATTGACTGTAGACAAGTCCTCCAGCACAGCCTACATGGAGCTCCGCAGCCTGACATCTGAGGACACTGCAGTCTATTACTGTGCAAGATCCGTACTACGTTCCTTTGACTACTGG	1
66117	GCAAGGCCACATTGACTGTAGACAAGTCCTCCAGCACAGCCTACATGGAGCTCCGCAGCCTGACATCTGAGGACACTGCAGTCTATTACTGTGCAAGATTACTACGGTGGTACTTCGATGTCTGG	1
67822	GCAAGGCCACATTGACTGTAGACAAGTCCTCCAGCACAGCCTACATGGAGCTCCGCAGCCTGACATCTGAGGACACTGCAGTCTATTACTGTGCAAGTACGGTGTACTATGCTATGGACTACTGG	1
58041	ACAAGGCCACTTTGACTGTCGACAAGTCTTCCAGCACAGCCCACCTGGAGCTCCGCAGTCTGACATCTGAGGACACTGCAGTCTATTACTGTGCAAGATTGGAAGCTGGTTTCCTTGACTACTGG	2
72674	GCAAGGCCACATTGACTGTAGACAAGTCCTCCAGCACAGCCTACATGGAGCTCCGCAGCCTGACATCTGAGGACACTGCAGTCTATTACTGTGCAAGACACTATGACTGGTACTTCGATGTCTGG	1
69424	GCAAGGCCACATTGACTGTAGACAAGTCCTCCAGCACAGCCTACATGGAGCTCCGCAGCCTGACATCTGAGGACACTGCAGTCTATTACTGTGCAAGATGGTTACTTCGGCACTTCGATGTCTGG	1
56605	ACAAGGCCACTTTGACTGTAGACAAGTCTTCCAGCACAGCCCACCTGGAGCTCCGCAGCCTGACATCTGAGGACACTGCAGTCTATTACTGTGCAAGATTGGAAACTGGTTTCCTTGACTACTGG	3
59139	ACAAGGCCACTTTGACTGTAGACAAGTCTTCCAGCACAGCCCACCTGGAGCTCCGCAGCCTGACATCTGGGGACACTGCAGTCTATCACTGTGCAAGATTGGAAACTGGTTTCCTTGACTACTGG	1
63256	ACAAGGCCACTTTGACTGTAGACAAGTCTTCCAGCACAGCCTACCTGGAGCTCCGCAGCCTGACATCTGAGGACACTGCAGTCTATTACTGTGCAAGATTGGAAACTGGTTTCCTTGACTACTGG	1
63403	CCAAGGCCACTTTGACTGTAGACAAGTCTTCCAGCACAGCCCACCTGGAGCTCCGCAGCCTGACATCTGAGGACACTGCAGTCTATTACTGTGCAAGATTGGAAACTGGTTTCCTTGACTACTGG	1
57622	ACAAGGCCACTTTGACTATAGACAAGTCTTCCAGCACAGCCTACCTGGAGCTCCGCAGCCTGACATCTGAGGACACTGCAGTCTATTACTGTGCAAGATTGGAAACTGGTTTCCTTGACTACTGG	2
72876	GCAAGGCCACATTGACTGTAGACAAGTCCTCCAGCACAGCCTACATGGAGCTCCGCAGCCTGACATCTGAGGACACTGCAGTCTATTACTGTGCAAGAAAGGGGGGGGCCTGGTTTGCTTACTGG	1
57017	GCAAGGCCACATTGACTGTAGACAAGTCCTCCAGCACAGCCTACATGGAGCTCCGCAGCCTGACATCTGAGGACACTGCAGTCTATTACTGTGCAAGGGGGAACCCTTATGCTATGGACTACTGG	3
59045	GCAAGGCCACATTGACTGTAGACAAGTCCTCCACCACAGCCTACATGGAGCTCCGCAGCCTGACATCTGAGGACACTGCAGTCTATTACTGTGCAAGATTGGGAACTGGTTTCCTTGACTACTGG	2
67497	GCAAGGCCACAGTGACTGTAGACAAGTCCTCCACCACAGCCTACATGGAGCTCCGCAGCCTGACATCTGAGGACACTGCAGTCTATTACTGTGCAAGATTGGGAACTGGCTTCCTTGACTACTGG	1
68295	GCAAGGCCACATTGACTGTAGACAAGTCCTCCACCACAGCCTACATGGAACTCCGCAGCCTGACATCTGAGGACACTGCAGTCTATTACTGTGCAAGATTGGGAACTGGTTTCCTTGACTACTGG	1
67875	ACAAGGCCACTTTGACTGTAGACAAGTCTTCCAGCACAGCCTACCTGGAGCTCCGCAGCCTGACATCTGAGGACATTGCAGTCTATTACTGTGCAAGATTGGAAACAGGTTTCCTTGACTACTGG	1
67323	ACAAGGCCACATTGACTGTAGACAAGTCCTCCAGGACAGCCTACATGGAGCTCCGCAGCCTGACATCTGAGGACACTGCAGTCTATTATTGTGCAAGATGGGGGGACTTCTACTTTGACTACTGG	1
70426	GCAAGGCCACATTGACTGTAGACAAGTCCTCCAGCACAGCCTACATGGAGCTCCGCAGCCTGACATCTGAGGACACTGCAGTCTATTACTGTGCAAGATGGGGTGATTACGCCCTTGACTACTGG	1
61278	GCAAGGCCACATTGACTGTTGACAAGTCCTCCAGCACAGCCTACATGGAGCTCAACAGCCTGACATCTGAGGACTCTGCAGTCTATTACTGTGCAAGACCCTTTACTACGGGGTTTGCTTACTGG	1
63699	GCAAGGCCACATTGACTGTTGACAAGTCCTCCAGCACAGCCTACATGGAGCTCAACAGCCTGACATCTGAGGACTCTGCAGTCTATTACTGTGCATCTTACGACGGGTACTACTTTGACTACTGG	1
64816	GCAAGGCCACATTGACTGTTGACAAGTCCTCCAGCACAGCCTACATGGAGCTCAACAGCCTGACATCTGAGGACTCTGCAGTCTATTACTGTGCAAGATCTACGGTAGTTTACTTTGACTACTGG	1
56307	GCAAGGCCACATTGACTGTTGACAAGTCCTCCAGCACAGCCTACATGGAGCTCAACAGCCTGACATCTGAGGACTCTGCAGTCTATTACTGTGCATCTTACGACGGGTACTACTTTTACTACTGG	5
59080	GCAAGGCCACATTGACTGTTGACAAGTCCTCCAGCACAGCCTACATGGAGCTCAACAGCCTGACATCTGAGGACTCTACAGTCTATTACTGTGCAGGGGGACGATACTGGTACTTCGATGTCTGG	2
63160	GCAAGGCCACATTGACTGTTGACAAGTCCTCCAGCACAGCCTACATGGAGCTCAACAGCCTGACATCTGAGGACTCTGCAGTCTATTACTGTGCAAGATCTGATGATTACTACTTTGACTACTGG	1
70386	GCAAGGCCACATTGACTGTTGACAAGTCCTCCAGCACAGCCTACATGGAGCTCAACAGCCTGACATCTGGGGACTCTGCAGTCTATTACTGTGCCACCTATGATGGTTACTACTTTGACTGCTGG	1
63679	GCAAGGCCACATTGACTGTTGACAAGTCCTCCAGCACAGCCTACATAGAGCTCCACAGCCTGACATCTGAGGACTCTTCAGTCTATTACTGTGCAAGGGGAGGATTACGACTGTTTCCTTACTGG	1
65870	ACAAGGCCACATTGACTGTTGACAAGTCCTCCAGCACAGCCTACATGGAGCTCAACAGTCTGACATCTGAGGACTCTGCAGTCTATTACTGTGCAAGGGGAGGAATACGACTGTTTGCTTACTGG	1
63376	GCAAGGCCACATTGACTGTTGACAAGTCCTCCAGCACAGCCTACATGGAGCTCAACAGCCTGACATCTGAGGACTCTGCAGTCTATTACTGTGCAAGTCCTGGGCTTTACTACTTTGACTACTGG	1
70233	GCAAGGCCACATTGACTGTTGACAAGTCCTCCAGCACAGCCTACATGGAGCTCAACAGCCTGACATCTGAGGACTCTGCAGTCTATTACTGTGCAAGAGAGGCTCAGGCTACGTTTGACTACTGG	1
68311	GCAAGGCCACATTGACTGTTGACAAGTCCTCCAGCACAGCCTACATGGAGCTCAACAGCCTGACATCTGAGGACTCTGCAGTCTATTACTGTGCAAGCTCTAACTGGGCCCCTTTTGCTTACTGG	1
68351	GCAAGGCCACATTGACTGTTGACAAGTCCTCCAGCACAGCCTACATGGAGCTCAACAGCCTGACATCTGAGGACTCTGCAGTCTATTACTGTGCAAGAAGAGAGAACTACCTGTTTGCTTACTGG	1
57789	GCAAGGCCACATTGACTGTAAACAAGTCCTCCAGCACAGCCTACATGGAGCTCCGCAGCCTGACATCGGAGGATTCTGCAGTCTATTACTGTGCAAATTACTACGGTAGTAGCCTTGACTACTGG	2
65909	GCAAGGCCACATTGACTGTAAACAAGTCCTCCAGCACAGCCTACATGGAGCTCCGCAGCCTGACATCGGAGGATTCTGCAGTCTATTACTGTGCAAGAAATTACTACGGTCGGGGGGACTACTGG	1
69181	GCAAGGCCACATTGACTGTAAACAAGTCCTCCAGCACAGCCTACATGGAGCTCCGCAGCCTGACATCGGAGGATTCTGCAGTCTATTACTGTGCGAATTACTACGGTAGTAGCTACAACTACTGG	1
70452	GCAAGGCCACATTGACTGTAAACAAGTCCTCCAGCACAGCCTACATGGAGCTCCGCAGCCTGACATCGGAGGATTCTGCAGTCTATTACTGTGCAAATGATGGTTACTTCTTCCTTGACTACTGG	1
56159	GCAAGGCCACATTGACTGTAAACAAGTCCTCCAGCACAGCCTACATGGAGCTCCGCAGCCTGACATCGGAGGATTCTGCAGTCTATTACTGTGCAAGTTCAAACTGGGACTACTTTGACTACTGG	6
72616	GCAAGGCCACATTGACTGTAAACAAGTCCTCCAGCACAGCCTACATGGAGCTCCGCAGCCTGACATCGGAGGATTCTGCAGTCTATTACTGTGCAAGTTCAAACTGGAACTACTTTGACTACTGG	1
70561	GCAAGGCCACATTGACTGTAAACAAGTCCTCCAGCACAGCCTACATGGAGCTCCGCAGCCTGACATCGGAGGATTCTGCAGTCTATTACTGTGCAAGATGGGACTGGGACTACTTTGACTACTGG	1
72432	GCAAGGCCACATTGACTGTAAACAAGTCCTCCAGCACAGCCTACATGGAGCTCCGCAGCCTGACATCGGAGGATTCTGCAGTCTATTACTGTGCAAGAGAAAGCCTTCTGGGGTTTGCTTACTGG	1
58282	GCAAGGCCACATTGACAGTAGACAAGTCCTCCAGCACAGCCTACATGGAGCTCCGCAGCCTGACATCTGAGGACTCTGCAGTCTATTACTGTGCAAGATATTACTACTGGTACTTCGATGTCTGG	2
58494	GCAAGGCCACATTGACTGTAGACAAGTCCTCCAGCACAGCCTACATGGAGCTCCGCAGCCTGACATCTGAGGACTCTGCAGTCTATTACTGTGCAAGAGGGGTAGTAGCTGGCTTTGACTACTGG	2
67925	GCAAGGCCACATTGACTGTAGACAAGTCCTCCAGCACAGCCTACATGGAGCTCCGCAGCCTGACATCTGAGGACTCTGCAGTCTCTTACTGTGCAAGAGGGGTAGTAGCTGGCTTTGACTACTGG	1
64388	GCAAGGCCACATTGACTGTAGACAAGTCCTCCAGCACAGCCTACATAGAACTCCGCAGCCTGACATCTGAGGACTCTGCAGTCTATTACTGTGCAAGAGGGGTAGTAACTGGCTTTGACTACTGG	1
63837	GCAAGGCCGCATTGACTGTAGACAAGTCCTCCAGCGCAGCCTACATAGAACTCCGCAGCCTGACATCTGAGGACTCTGCAGTCTATTACTGTGCAAGAGGGGTAGTAACTGGCTTTGACTACTGG	1
59928	ACAAGGCCACATTGACTGTAGACAAGTCCTCCAGCACAGCCTACATGGAGCTCCGCAGCCTGACATCTGAGGACTCTGCAGTCTATTACTGTGCAAGAAGATACGACGGTACTATGGACTACTGG	1
59407	ACAAGGCCACATTGACTGTAGACAAGTCCCCCAGCACAGCCTACATGGAGCTCCGCAGCCTGACATCTGAGGACTCTGCAGTCTATTACTGTGCAAGAAGATACGACGGTACTATGGACTACTGG	1
64211	GCAAGGCCACATTGACTGTAGACAAGTCCTCCAGCACAGCCTACATGGAGCTCCGCAGCCTGACATCTGAGGACTCTGCAGTCTATTACTGTGCAAGAAGATACGACGGTGCTATGGACCACTGG	1
65951	ACAAGGCCACATTGACTGTAGACAAGTCCTCCAGCACAGCCTACATGGAGCTCCGCAGCCTGACATCTGAAGACTCTGCAGTCTATTACTGTGCAAGAAGATACGACGGTACTATGGACTACTGG	1
66908	GCAAGGCCACATTGACTGTAGACAAGTCCTCCAGCACAGCCTACATAGAACTCCGCAGCCTGACATCTGAGGACTCTGCAGTCTATTACTGTGCAAGAAGATACGACGGTACTATGGACTACTGG	1
69212	GCAAGGCCACATTGACTGTAGACAAGTCCTCCACCACAGCCTACATGGAGCTCCGCAGCCTGACATCTGAGGACTCTGCAGTCTATTACTGTGCAAGAACATACGACGGTTCTATGGACTACTGG	1
67628	GCAAGGCCACTTTGACTGTAGAGAAGTCCTCCACCACAGCCTACATGGAGCTCCGCAGCCTGACATCTGAGGACTCTGCAGTCTATTACTGTGCAAGAAGATACGACGGTACTATGGACTACTGG	1
60803	ACAAGGCCACATTGACTGTAGACAAGTCCTCCAGCACAGCCTACATGGAGCTCCGCATCCTGACATCTGAGGACTCTGCAGTCTACTACTGTGCAAGAAGATACGACGGTAGTATGGACTACTGG	1
65560	ACAAGGCCACATTGACTGTAGACGAGTCCTCCACCTCAGCCTACATGGAGCTCCGCAGCCTGACATCTGAGGACTCTGCAGTCTATTACTGTGCAAGAAGATACGACGGTACTATGGACTACTGG	1
66342	ACAAGGCCACATTGACTGTAGACAAGTCCTCCAGCACAGCCTACATGGAACTCCGCATCCTGACATCTGAGGACTCTGCAGTCTACTACTGTGCAAGAAAATACGACGGTAGTGTGGACTACTGG	1
67115	ACAAGGCCTCATTGACTGTAAACAAGTCCTCCAGCACAGCCTACATGGAGCTCCGCATCCTGACATCTGAGGACTCTGCAGTCTACTCCTGTGCAAGAAGATACGACGGTAGTATGGACTACTGG	1
60513	GCAAGGCCACATTGACTGTCGACAAGTCCTCCAGTACAGCCTACATGGAACTCCGCAGCCTGACATCTGAGGACTCTGCAGTCTATTACTGTGCAAGAAGATACGCCGGTACTATGGACTATTGG	1
70304	GCATGGCCACATTGACTGTAGACAAGTCCTCCAGCACAGCCTACATGGAGCTCCGCAGTCTGACATCTGAGGACTCTGCAGTCTATTACTGTGCAAGAAAATACGACGGTGCTATGGACTACTGG	1
61112	ACAAGGCCACATTGACTGTAGACGAGTCCTCCGCCTCAGCCTACATGGAGCTCCGCAGCCTGACATCTGAGGACTCTGCAGTCTATTACTGTGCAAGAAGATACGACGGTACTATGGACTACTGG	1
61705	GCAAGGCCACATTGACTGTCGACAAGTCCTCCAGCACAGCCTACATGGAACTCCGCAGCCTGACATCTGAGGACTCTGCAGTCTATTACTGTGCAAGAAGATACGCCGGTACTATGGACTATTGG	1
60022	GCAAGGCCACTTTGACTGTAGAGAGGTCCTCCACCACAGCCTACATGGAGCTCCGCAGCCTGACATCTGAGGACTCTGCAGTCTATTACTGTGCAAGAATATACGACGGTACTGTGGACTACTGG	1
59853	GCAAGGCCACATTGACTGTAGACAAGTCCTCCAGCACAGCCTACATGGAGCTCCGCAGCCTGACATCTGAGGACTCTGCAGTCTATTACTGTGCAAGATCCCGGTCCTATGCTATGGACTACTGG	1
60561	GCAAGGCCACATTGACTGTAGACAAGTCCTCCAGCACAGCCTACATGGAGCTCCGCAGCCTGACATCTGAGGACTCTGCAGTCTATTACTGTGCAAGAGACTACGGTAGTAGCTGGGACTACTGG	1
60987	GCAAGGCCACATTGACTGTAGACAAGTCCTCCAGCACAGCCTACATGGAGCTCCGCAGCCTGACATCTGAGGACTCTGCAGTCTATTACTGTGCAAGGGGCGGTACTACGGTAGTAGACTACTGG	1
62389	GCAAGGCCACATTGACTGTAGACAAGTCCTCCAGCACAGCCTACATGGAGCTCCGCAGCCTGACATCTGAGGACTCTGCAGTCTATTACTGTGCATCTACGGTACACTACTACTTTGACTACTGG	1
62403	GCAAGGCCACATTGACTGTAGACAAGTCCTCCAGCACAGCCTACATGGAGCTCCGCAGCCTGACATCTGAGGACTCTGCAGTCTATTACTGTAGTAGCTCTTATTACTATGCTATGGACTACTGG	1
66341	ACAAGGCCACATTGACTGTTGACAAGTCCTCCACAACAGCCTATATGGAGCTCCGCAGCCTGACATCTGCGGACTCTGCAGTCTTTTATTGTGCAAGAAGATACGACGGTACTATGGACTACTGG	1
64679	GCAAGGCCACATTGACTGTTGACAAGTCCTCCACAACAGCCTATATGGAGCTCCGCAGCCTGACATCTGCTGACTCTGCAGTCTTTTATTGTGCAAGAAGATACGACGGTACTATGGACTACTGG	1
65398	GCAAGGCCACATTGACTGTAGACAAGTCCTCCAGTACAGCCTACATGGAACTCCGCAGCCTGACATCTGAGGACTCTGCAGTCTATTTCTGTGCAAGAAGATATTACGGTGCTATGGACTTCTGG	1
66768	GCAAGGCCACATTGACTGTAGACAAGTCCTCCAGTACAGCCTACATGGAATTCCGCAGCCTGACATCTGAGGACTCTGCAGTCTATTTCTGTGCAAGAAGATACTACGGTGCTATGGACTTCTGG	1
67362	GCAAGGCCACATTGACTGTAGACAAGTCTTCCAGTACAGCCTACATGGAACTCCGCAGCCTGACATCTGAGGACTCTGCAGTCTATTTCTGTGCAAGAAGATACTACGGTGTTATGGACTTCTGG	1
65933	GCAAGGCCACATTGACTGTAGACAAGTCCTCCAGCACAGCCTACATGGAGCTCCGCAGCCTGACATCTGAGGACTCTGCAGTCTATTACTGTTCAAGAGGGGTAGTACTTGGCTTTGACTACTGG	1
67162	ACAAGGCCACATTGACTGTAGACAAGTACTCCACCACAGCCTACATGGAGCTCCGCAGCCTGACATCTGAGGACTCTACAGTCTATTACTGTGCAAGAAGATACGACGGTGTCATGGACTTCTGG	1
70019	GCAAGGCCACATTGACTGTAGACAAGTCCTCCAGCACAGCCTACATGGAGCTCCGCAGCCTGACATCTGAGGACTCTGCAGTCTATTACTGTGCAAGAGACGGTAGTAGCCCGTTTGCTTACTGG	1
72467	ACAAGGCCACATTGACTGTAGACAAGTCCTCCACCACAGCCTATATGGACCTCCGCAGTCTGACATCTGATGACTCTGCAGTCTATTACTGTGCAAGAACATACGACGGTGCTATGGACTACTGG	1
59394	GCAAGGCCACATTGACTGTAGACAAGTCCTCCAGCACAGCCTACATGGAGCTCCGCAGCCTGACATCTGAGGACTCTGTAGTCTATTATTGTGCAAGGAGGGAATGGGGTTATTCCGACTACTGG	1
60861	GCAAGGCCACATTGACTGTAGACAAGTCCTCCAGCACAGCCTACATGGAGCTCCGCAGCCTGACATCTGAGGACTCTGCAGTCTATTACTGTGCAAGATGGTCCCCCGGGGCTATGGACTACTGG	1
61182	GGAAGGCCACATTGACTGTAGACAAGTCCTCCAACACAGCCTACATGGAACTCCGCAGCCTGACATCTGAGGACTCTGCAGTCTATTTTTGTGCAAGAAGATACGACGGTGCTATAAAATACTGG	1
61960	GCAAGGCCACATTGACTGTAGACAAGTCCTCCAGCACAGCCTACATGGAGCTCCGCAGCCTGACATCTGAGGACTCTGCAGTCTATTACTGTGCAAGAGGGGGTAACTTCCTCTTTGACTACTGG	1
62686	GCAAGGCCACATTGACTGTAGACAAGTCCTCCAGCACAGCCTACATGGAGCTCCGCAGCCTGACATCTGAGGACTCTGCAGTCTATTACTGTGCAAGATGGGGGGACTGGTACTTCGATGTCTGG	1
62813	GCAAGGCCACATTGACTGTAGACAAGTCCTCCAGCACAGCCTACATGGAGCTCCGCAGCCTGACATCTGAGGACTCTGCAGTTTATTTCTGTGCAAGAAGATACGATGGTGCTATGGACTACTGG	1
72862	GCAAGGCCACATTGACTGTAGACAAGTCCTCCAGCACAGCCTACATGGAGCTCCGCAGCCTGACATCTGAGGACTCTGCAGTCTATTACTGTGCAAGATGGGGGGATCCCTGGTTTGCTTACTGG	1
56418	GCAAGGCCACATTGACTGTAGACAAGTCCTCCAGCACAGCCTACATGGAACTCCGCAGTCTGACATCTGAGGACTCTGCAGTCTATTATTGTGCAAGAAGATACGCCGGCGCTATGGACTACTGG	4
58429	ATAAGGCCACATTGACTGTAGACAAGTCCTCCAGCACAGCCTACATGGAACTCCGCAGTCTGACATCTGAGGACTCTGCAGTCTACTATTGTGCAAGAAGATACGCCGGCGCTATGGACTACTGG	2
58733	GCAAGGCCACATTGACTGTAGACAAGTCCTCCAGCACAGCCTACATGGAACTCCGCAGTCTGACATCTGAGGACTCTGCAGTCTATTATTGTGCAAGAAGATACGCCGGCGCTATGGACTTCTGG	2
60795	GCAAGGCCACATTGACTGTAGACAAGTCCTCCAGCACAGCCTACATAGAACTCCTCAGTCTGACATCTGAGGACTCTGCAGTCTATTATTGTGCAAGAAGATACGCCGGCGCTATGGACTACTGG	1
64142	GCAAGGCCACATTGACTGTAGACAAGTCCTCCAGTACAGCCTACATGGAACTCCGCAGTCTGACATCTGAGGACTCTGCAGTTTATTATTGTTCAAGAAGATACGCCGGCGCTATGGACTACTGG	1
66909	GCAAGGCCACATTGACTGTAGACAAGTCTTCCAGCACAGCCTACATGGAACTCCGCAGTCTGACATCTGAGGACTCTGCAGTCTATTATTGTGCAAGAAGATACGCCGGCGCTATGGACTACTGG	1
67857	GCAAGGCCACATTGACTGTAGACAGGTCCTCCAGCACAGCCTACATGGAACTCCGCAGTCTGACGTCTGAGGACTCTGCAGTCTATTATTGTGCAAGAAGATACGCCGGCGCTATGGACTACTGG	1
72092	GCAAGGCCACATTGACTGTAGACAAGTCTTCCAGTACAGCCTACATGGAACTCCGCAGTCTGACATCTGAGGACTCTGCAGTTTATTTTTGTGCAAGAAGATACGCCGGCGCTATGGAATACTGG	1
62401	ACAAGGCCACATTGACTGTAGACACGTCCTCCAACACAGCCTACATGAAGATCCGCAGCCTGACATCTGAGGACTCAACAGTCTATTTCTGTGCAAGAAGATACGACGGCGCAATGGACTACTGG	1
70889	GCAAGGCCACATTGACTGTAGACAAGTCCTCCAGCACAGCCTACATGGAGCTCCGCAGCCTGACATCTGAGGACTCTGCAGTCTATTACTGTTCAAGGAGTGATTGGGTTTACTCCGACTACTGG	1
64731	GCAAGGCCACATTGACTGTAGACAGGTCCTCCAGCACAGCCTACATGGAGCTCCGCAGCCTGACATCTGAGGACTCTGCAGTCTATTACTGTGCAAGGAGGGAATGGGGTTACTCCGACTACTGG	1
65768	GCAAGGCCACATTGACTGTAGACAAGTCCTCCAGCACAGCCTACATGGAGCTCCGCAGCCTGACATCTGACGACTCTGCAGTCTATTACTGTACAAGGAGGGAATGGGGTTACTCCGACTACTGG	1
71562	GCAAGGCCACATTGACTGTAGCCAAGTCCTCCAGCACAGCCTACATGGAACTCCGCAGCCCGACATCTGAGGACTCTGCAGTCGATTACTGTGCAAGGAGGGAATGGGGTTACTCCGACTACTGG	1
61152	GCAAGGCCACATTGACTGTAGACAAGTCCTCCAGCACAGCCTACATGGAGCTCCGCAGCCTGACGTCTGAGGACTCTGCAGTCTATTACTGTGCAAGGAGGGAATGGGGTTCCTCCGACTACTGG	1
63128	GCAAGGCCACATTGACTGTAGACAAGTCCTCCAGCACAGCCTACATGGAGCTCCGCAGCCTGACATCTGAGGACTCTGCAGTTTATTACTGTGCAAGGAGGGAATGGGGTTACTCCGACTACTGG	1
63467	GCAAGGCCACATTGACTGTAGACAAGTCCTCCACCACAGCCTACATGGAGCTCCGCAGCCTGACATCTGAGGACTCTGCAGTCTATTACTGTGCAAGGAGGGAATGGGGTTGCTCCGACTACTGG	1
64708	GCAAGGCCACATTGACTGTAGACAAGTCCTCCAGCACAGCCTACATGGAACTCCGCAGCCTGACATCTGAGGACTCTGCAGTCTATTACTGTACAAGGAGGGAATGGGGTTACTCCGACTACTGG	1
66968	GCAAGGCCACATTGACTGTAGACAAGTCCTCCAGCACAGCCTACATGGAGCTCCGCAGCCTGACATCTGAGGACTCTGCAGTCTATTTCTGTGCAAGGAGGGAATGGGGTTACTCCGACTACTGG	1
67967	GCAAGGCCACATTGACTTTAGACAAGTCCTCCAGCACAGCCTACATGGAGCTCCGCAGCCTGACATCTGAGGACTCTGCAGTCTATTACTGTGCAAGGAGGGAATGGGGTTACTCCGACTACTGG	1
68257	GCAAGGCCACATTGACTGTAGACAAGTCCTCCAGCACAGCCGACATGGAGCTCCGCAGCCTGACATCTGAGGACTCTGCAGTCTATTACTGTGCAAGGAGGGAATGGGGTTACTCCGACTACTGG	1
69030	GCAAGGCCACATTGACTGTAGACAAGTCCTCCAGCACAGCCTACATGGAGCTCCGCAGCCTGACATGTGAGGACTCTGCAGTCTATTACTGTGCAAGGAGGGAATGGGGTTACTCCGACTACTGG	1
70685	GCAAGGCCACATTGACTGTAGACAAGTCCTCCAGGACAGCCTACATGGAGCTCCGCAGCCTGACATCTGAGGACTCTGCAGTCTATTACTGTGCAAGGAGGGAATGGGGTTACTCCGACTACTGG	1
70786	GCAAGGCCCCATTGACTGTAGACAAGTCCTCCAGCACAGCCTACATGGAGCTCCGCAGCCTGACATCTGAGGACTCTGCAGTCTCTTACTGTGCAAGGAGGGAATGGGGTTACTCCGACTACTGG	1
71237	GCAAGGCCTCATTGACTGTAGACAAGTCCTCCAGCACAGCCTACATGGAGCTCCGCAGCCTGACATCTGAGGACTCTGCAGTCTCTTACTGTGCAAGGAGGGAATGGGGTTACTCCGACTACTGG	1
63275	GCAAGGCCACATTGACTGTAGACAAGTCCTCCAGCACAGCCTACATGGAGCTCCGCAGCCTGACATCTGAGGACTCTGCAGTCTATTACTGTGCAAGGAGGGAATGGGGTAACTCCGACTACTGG	1
63625	GCAAGGCCACATTGACTGTAGACAAGTCCTCCAGCACAGCCTACATGGAGCTCCGCAGCCTGACATCTGAGGACTCTGCAGTCTATTACTGTGCAAGATATGGTAACTGGTACTTCGATGTCTGG	1
67198	GCAAGGCCACATTGACTGTAGACAAGTCCTCCAGCACAGCCTACATGGAGCTCCGCAGCCTGACATCTGAGGACTCTGCAGTCTATTACTGTGCAAGAGCTGGTAACTACTACTTTGACTACTGG	1
69391	GCAAGGCCACATTGACTGTAGACAAGTCCTCCAGCACAGCCTACATGGAGCTCCGCAGCCTGACATCTGAGGACTCTGCAGTCTATTACTGTGCAAGATCCTACTACCGGGCTATGGACTACTGG	1
55876	GCAAGGCCACATTGACTGTAGACAAGTCCTCCAGCACAGCCTACATGGAGCTCCGCAGTTTGACATCTGAGGACTCTGCAGTCTATTATTGTTCAAGAAGATACGACGGTGCTATGGACTCCTGG	16
58387	GCAAGGCCACATTGACTGTAGACAAGTCCTCCAGCACAGCCTACATGGAGCTCCGCAGTTTGACATCTGAAGACTCTGCAGTCTATTATTGTTCAAGAAGATACGACGGTGCTATGGACTCCTGG	2
58484	GCAAGGCCACATTGACTGTAGACAAGTCCTCCACCACAGCCTACATGGAGCTCCGCAGTTTGACATCTGAGGACTCTGCAGTCTATTACTGTTCTAGAAGATACGACGGTGCTATGGACTCCTGG	2
65016	GCAAGGCCACATTGACTGTAGACAAGTCCTCCAGGACAGCCTACATGGAGCTCCGCAGTTTGACATCTGAGGACTCTGCAGTCTATTATTGTTCAAGAAGATCCGACGGTGCTGTGGACTCCTGG	1
67066	GCAAGGCCACATTGACTGTAGACAAATCCTCCAGCACAGCCTACATGGAGCTCCGCAGTTTGACATCTGAGGACTCTGCAGTCTATTATTGTTCAAGAAGATTCGACGGTGCTATGGACTCCTGG	1
71455	GCAAGGCCACATTGACTGTAGACAAGTCCTCCAGCACAGCCTACATGGAGTTCCGCAGTTTGACATCTGAGGACTCTGCAGTCTATTATTGTTCAAGAAGATACGACGGTGCTATGGACTCCTGG	1
62789	GCAAGGCCACGTTGACTGTAGACAAGTCCTCCAGCACAGCCTACATGGAGCTCCGCAGTTTGACATCTGAAGACTCTGCAGTCTATTATTGTTCAAGAAGATACGACGGTGCTATGGACTCCTGG	1
56472	GCAAGGCCACATTGACTGTAGACAAGTCCTCCAGCACAGCCTACATGGAGCTCCGCAGCCTGACATCTGAGGACTCTGCAGTCTATTACTGTGCAAGAAGATACGACGGTGCTATGGACTACTGG	4
56060	GCAAGGCCACATTGACTGTAGACAAGTCCTCCAGCACAGCCTCCATGGAACTCCGCAGCCTGACATCTGAGGACTCTGCAGTCTATTACTGTTCAAGAAGATACGACGGGGCTATGGACTACTGG	7
65237	GCAAGGCCACATTGACTGTAGACAAGTCCTCCAGCACAGCCTCCATGGAACTCCGCAGCCTGACATCTGAGGACTCTGCAGTCTCTTACTGTTCAAGAAGATACGACGGGGCTATGGACTACTGG	1
65400	GCAAGGCCACATTGACTGTAGACAAGTCCTCCAGCACAGCCTACATGGAACTCCGCAGCCTGACATCTGAGGACTCTGCACTCTATTACTGTGCAAGAAGATACGACGGTGCTATGGACCACTGG	1
69820	GCAAGGCCACATTGACTGTAGACAAGTCCTCCAACACAGCCTACATAGAACTCCGCAGCCTGACATCTGAGGACTCCGCACTCTATTACTGTGCAAGAAGATACGACGGTGCTATGGACCACTGG	1
67863	ACAAGGCCACATTGACTGTAGACAAGTACTCCACCACAGCCTACATGGACCTCCGCAGCCTGACATCTGAGGACTCTTCAGTCTATTACTGTGCAAGAAGATACGACGGTGCTATGGACTTCTGG	1
56034	GCAAGGCCACATTGACTGTAGACAAGTCCTCCAGCACAGCCTACATGGAACTCCGCAGCCTGACATCTGAGGACTCTGCAGTCTATTACTGTGCAAGAAGATACGACGGGGCTATGGACTACTGG	8
57094	GCATGGCCACATTGACTGTAGACAAGTCCTCCAGTACAGCCTGCATGGAGCTCCGCAGTCTGACATCTGAGGACTCTGCAGTCTATTACTGTGCAAGAAGATACGACGGTGCTATGGACTACTGG	3
57364	GCAAGGCCACATTGACTGTGGACAAGTCCTCCAGCACAGCCTACATGGAACTCCGCAGCCTGACATCTGAAGACTCTGCAGTCTATTACTGTGCACGAAGATACGACGGTGCTATGGACTACTGG	2
60157	GCATGGCCACATTGACTGTAGACAAGTCCTCCAGCACAGCCTACATGGAGCTCCGCAGTCTGACATCTGAGGACTCTGCAGTCTCTTACTGTGCAAGAAGATACGACGGTGCTATGGACTACTGG	1
60506	GCAAGGCCACATTGACTGTAGACAAGTCCTCCAGCACAGCCTACATGGAGCTCCGCAGCCTGACATCTGAGGACTCTGCAGTCTATTTCTGTGCAAGAAGATACGACGGTGCTATGGACTACTGG	1
61345	ACAAGGCCACATTGACTGTGGACAAGTCCTCCAGCACAGCCTACATGGAACTCCGCAGCCTGACATCTGAGGACTCTGCAGTCTATTACTGTGCAAGAAGTTACGCCGGTGCTATGGACTACTGG	1
62622	ACATGGCCACCTTGACTGTAGACAAGTCCTCCAGCACAGCCTACATGGAGCTCCGCAGTCTGACATCTGAGGACTCTGCAGTCTATTACTGTGCAAGAAGATACGACGGTGCTATGGACTACTGG	1
63459	GCAAGGCCACATTGACTGTAGACAAGTCCTCCACCACAGCCTACATGGAGCTCCGCAGCCTGACATCTGAGGACTCTGCAGTCTATTACTGTGCAAGAAGATACGACGGTGCTATGGACTACTGG	1
68007	ACAAGGCCACATTGACTGTAGACAAGTCCTCCAGCACAGCCTACATGGAGCTCCGCAGCCTGACATCTGAGGACTCTGCAGTCTATTACTGTGCAAGAAGATACGACGGTGCTATGGACTATTGG	1
71151	GCAGGGCCACATTGACTGTAGACAAGTCCTCCAGCACAGCCTACATGGAGCTCCGCAGCCTGACATCTGAGGACTCTGCAGTCTATTACTGTTCAAGAAGATTCGACGGTGCTATGGACTACTGG	1
72443	GCAAGGCCACATTGACTGTAGACAAGTCCTCCAGCACAGCCTACATGGAGCTCCGCAGCCTGACATCTGAGGACTCTGTAGTCTATTACTGTGCAAGAAGATACGACGGTGCTATGGACTACTGG	1
56082	GCAAGGCCACATTGACTGTAGACAAGTCCTCCAGCACAGCCTACATGGAACTCCGCAGCCTGACATCTGAGGACTCCGCACTCTATTACTGTGCAAGAAGATACGACGGTGCTATGGACCACTGG	7
56728	GCAAGGCCACATTGACTGTAGACAAGTCCTCCAGCACAGCCTTCATGGAGCTCCGCAGCCTTACATCTGAGGACTCTGCAGTCTATTACTGTGCAAGAAGATACGACGGTGCTATGGACTATTGG	3
58501	ACAAGGCCACATTGACTGTAGACAAGTCCTCCAGCACAGCCTGCATGGAGCTCCGCAGCCTGACATCTGAGGACTCTGCAGTCTATTACTGTGCAAGAAGATACGACGGTGGTATGGACCACTGG	2
66913	GCCAGGCCACATTGACTGTAGACAAGTCCTCCAGCACAGCCTACATGGAACTCCGCAGCCTGACATCTGAGGACTCTGCAGTCTATTACTGTGCAAGAAGATACGACGGTGCTATGGACTACTGG	1
67780	GCAAGGCCACATTGACTGTAGACAAGTCCTCCAGCACAGCCTACATGGAACTCCGCAGCCTGACATCTGAGGACTCGGCAGTCTATTACTGTGCAAGAAGATACGACGGTGCTATGGACTACTGG	1
65118	GCAAGGCCACATTGACTGTAGACCAGTCCTCCACCACAGCCTACATGGAGCTCCGCAGCCTGACATCTGAGGACTCTGCAGTCTATTATTGTGCAAGAAGATTCGACGGTTCTATGGACTACTGG	1
65732	GCAAGGCCACATTGACTGTAGACAAGTCCTCCACCACAGCCTACATGGAGCTCCGCAGCCTGACATCTGAGGACTCTGCAGTCTATCACTGTGCAAGAAGATTCGACGGTTCTATGGACTTCTGG	1
65990	GCAAGGCCACATTGACTGTAGACAAGTCCTCCTCCACAGCCTACATGGAGCTCCGCAGCCTGACATCTGAGGACTCTGCAGTCTATTACTGTGCAAGAAGATTCGACGGTTCTATGGACTACTGG	1
67114	GCAAGGTCACATTGACTGTAGACAAGTCCTCCACCACAGCCTACATGGAGCTCCGCAGCCTGACATCTGAGGACTCTGCAGTCTATTACTGTGCAAGAAGATTCGACGGTTCTATGGACTACTGG	1
58451	GCAAGGCCACATTGACTGTAGACAAGTCCTCCAGCACAGCCTACATGGATCTCCGCAGCCTTACATCTGAGGACTCTGCAGTCTTTTACTGTGCAAGAAGATACGACGGTGCTATGGACTATTGG	2
65042	GCAAGGCCACATTGACTGTAGACAAGTCCTCCAGCACAGCCTTCATGGAGCTCCGCAGCCTTACATCTGAGGACTCTGCAGTCTATTACTGTGCAAGAAGATACGACGGTGTTATGGACTATTGG	1
57962	GCATGGCCACATTGACTGTAGACAAGTCCTCCAGCACAGCCTGCATGGAGCTCCGCAGTCTGACATCTGAGGACTCTGCAGTCTATTTCTGTGCAAGAAGATACGACGGTGCTATGGACTACTGG	2
57980	GCCAGGCCACACTGACTGTAGACAAGTCCTCCAGCACAGCCTACATGGAACTCCGCAGCCTGACATCTGAGGACTCTGCAGTCTATTATTGTGCAAGAAGATACGACGGTGGTATGGACTACTGG	2
60486	GCCAGGCCACATTGACTGTAGACAAGTCCTCCAGCACAGCCTACATGGAACTCCGCAGCCTGACATCTGAAGACTCTGCAGTCTATTATTGTGCAAGAAGATACGACGGTGATATGGACTACTGG	1
64048	GCCAGGCCACATTGACTGTAGACAAGTCCTCCAACACAGCCTACATGGAACTCCGCAGCCTGACATCTGAGGACTCTGCAGTCTATTATTGTGCAAGAAGATACGACGGTGGTATGGACTACTGG	1
66484	GCCAGGCCACGTTGACTGTAGACAAGTCCTCCAGCACAGCCTACATGGAACTCCGCAGCCTGACATCTGAGGACTCTGCAGTCTATTACTGTGCAAGAAGATACGACGGTGGTATGGACTACTGG	1
56533	GCAAGGCCACATTGACTGTAGACAAGTCCTCCACCACAGCCTACATGGAGCTCCGCAGCCTGACATCTGAGGACTCTGCAGTCTATTACTGTGCAAGAAGATTCGACGGTTCTATGGACTACTGG	4
62875	GCAAGGCCACATTGACTGTAGACAAGTCCTCCACCACAGCCTACATGGAGCTCCGCGGCCTGACATCTGAGGACTCTGCAGTCTATTACTGTGCAAGAAGATACGACGGTTCTATGGACTACTGG	1
67427	GCAAGGCCACATTGACTGTAGTCAAGTCCTCCACCACCGCCTACATGGAGCTCCGCAGCCTGACATCTGAAGACTCTGCAGTCTATTACTGTGCAAGAAGATGCGACGGTTCTATGGACTACTGG	1
67494	GCAAGGCCACATTGACTGTAGACAAGTCCTCCACCACAGCCTACATGGAGCTCCGCAGCCTGACATCTGAGGACTCTGCAGTCTATTACTGTACAAGAAGATACGACGGTTCTATGGACTACTGG	1
70547	GCAGGGCCACATTGACTGTAGACAAGTCCTCCAGCACAGCCTACATGGATCTCCGCCGCCTTACATCTGAGGACTCTGCAGTCTTTTACTGTGCAAGAAGATACGACGGTTCTATGGACTATTGG	1
58393	GCAAGGCCACATTGACTGTAGACAAGTCCTCCAGCACAGCCTGCATGGAGCTCCGCAGTCTGACATCTGAGGACTCTGCAGTCTATTATTGTGCAAGAAGATACGACGGTGGTATGGACCACTGG	2
59526	GCCAGGCCACATTGACTATAGACAAGTCCTCCAGCACAGCCTACATGGAACTCCGCAGCCTGACATCTGGGGACTCTGCAGTCTATTACTGTGCAAGAAGATACGACGGTGGTATGGACTACTGG	1
60730	GCCAGGCCACATTGACTGTAGACAAGTCCTCCAGCACAGCCTACATGGAACTCCGCAGCCTGACCTCTGAGGACTCTGCAGTCTATTACTGTGCAACAAGATACGACGGTGGTATGGACTACTGG	1
71196	GCCAGGCCACATTGACTGTAGACAAGTCCTCCAGTACAGCCTACATGGAACTCCGCAGCCTGACATCTGAGGACTCTGCAGTCTATTACTGTGCAAGAAGATACGACGGTGGTATGGACTACTGG	1
71788	GCCAGGCCACATTGACTGTAGACAAGTCCTCCAGCACAGCCTACATGGAACTCCGCAGCCTGACATCTGAGGACTCTGTAGTCTATTACTGTGCAAGAAGATACGACGGTGGTATGGACTACTGG	1
59482	GCAAGGCCACATTGACTGTAGACAAGTCCTCCAGCACAGCCTACATGGAGCTCCGCAGCCTGACATCTGAGGACTCTGCAGTTTATTTCTGTGCAAGAAGATACGACGGTGCTATGGACTACTGG	1
65358	GCAAGGCCACATTGACTGCAGACAAGTCCTCCAACACAGCCTACATGGAACTCCGCAGTCTGACATCTGAGGACTCTGCAGTCTATTTCTGTGCAAGAAGATACGACGGTGCTATGGACTACTGG	1
56381	ACAAGGCCACATTGACTGTAGACAAGTACTCCACCACAGCCTACATGGAGCTCCGCAGCCTGACATCTGAGGACTCTACAGTCTATTACTGTGCAAGAAGATACGACGGTGCTATGGACTTCTGG	4
62367	GCAAGGCCACATTGACTGTAGACAAGTCCTCCACCATAGCCTACATGGAGCTCCGCAGCCTGACATCTGAGGACTCTGCAGTCTATTACTGTGCAAGAAGATACGACGGTGCTATGGACTCCTGG	1
57812	GCGAGGCCACATTGACTGTAGACAGGTACTTCACCACAGCCTACATGGAACTCCGCAGCCTGACATCTGAGGACTCTGCAGTCTATTACTGTGCAAGAAGATACGACGGTGCTATGGACTACTGG	2
66270	GCAAGGCCACATTGACTGTAGACAAGTCCTCCACCACAGCCTACATGGAGCTCCGCAGCCTGACATCTGAGGACTCTGCAGTCTATTTCTGTGCAAGAAGATTCGACGGTACTATGGACTACTGG	1
70209	GCCAGGCCACATTGACTGTAGACAAGTCCTCCACCACAGCCTACATGGAACTCCGCAGCCTGACATCTGAGGACTCTGCAGTCTATTACTGTGCAAGAAGATACGACGGTGCTATGGACTACTGG	1
71061	GCAAGGCCACATTGACTGTAGACAAGTCCTCCACCACAGCCTACATGGAGCTCCGCAGCCTGACATCTGAGGACTCTGCAGTCTATTACTGTGCAAGAAGATACGACGGTGCTTTGGACTACTGG	1
61912	GCAAGGCCACATTGACTGTAGACAAGTCCTCCACCACAGCCTACATGGAGCTCCGCAGCCTGACATCTGAGGACTCTGCAGTCTATTACTGTGCAAGAAGATACGACGGTGCTATGGACTCCTGG	1
58449	GCAAGGCCACATTGACTGTAGACAAGTCCTCCACCACAGCCTACATGGAGCTCCGCAGCCTGACATCTGAGGACTCTGCAGTCTATTACTGTGCAAGAAGATACGACGGTTCTATGGACTACTGG	2
63847	GCAAGGCCACATTGACTGTAGGCAAGTCCTCCTCCACAGCCTACATGGAGCTCCGCAGCCTGACATCTGAGGACTCTGCAGTCTATTACTGTGCAAGAAGATTCGACGGTTCTATGGGCTACTGG	1
64572	GCAAGGCCACATTGACTGTAGACAAATCCTCCAGCACAGCCTTCATGGAGCTCCGCAGCCTTACATCTGAGGACTCTGCAGTCTATTACTGTGCAAGAAGATACGACGGTGTTATGGACTATTGG	1
65479	GCAAGGCCACATTGACTGCAGACAAGTCCTCCAACACAGCCTACATGGAACTCCGCAGTCTGACATCTGAGGACTCTGCAGTCTATTTCTGTGCAAGAAGATTCGACGGTGCTATGGACTACTGG	1
68014	GCAAGGCCACATTGACTGCAGACAAGTCCTCCAACACAGCCTACATGGAATTCCGCAGTCTGACATCTGAGGACTCTGCAGTCTATTTCTGTGCAAGAAGATACGACGGTGCTATGGACTACTGG	1
71187	GCAAGGCCACATTGACTGTAGACAAGTCCTCCAGTACAGCCTACATGGAACTCCGCAGCCTGACATCTGAGGACTCTGCACTCTATTACTGTGCAAGAAGATACGACGGTGCTATGGACCACTGG	1
72454	GCAAGGCCACATTGACTGTAGACAAGTCCTCCAGCACAGCCTACATGGAACTCCGCAGCCTGACATCTGAGGACTCTGCACTCTATTACTGTGCAAGAAGATTCGACGGTGCTATGGACCACTGG	1
63848	GCAAGGCCACATTGACTGTAGACAGGTCCTCCTCCACAGCCTACATGGAGCTCCGCAGCCTGACATCTGAGGACTCTGCAGTCTATTACTGTGCAAGAAGATTCGACGGTTCTATGGGCTACTGG	1
60150	GCCAGGCCACATTGACTGTAGACAAGTCCTCCAGCACAGCCTACATGGGACTCCGCAGCCTGACATCTGAGGACTCTGCAGTCTATTACTGTGCAAGAAGATACGACGGTGGTATGGACTACTGG	1
64800	GCCAGGCCACATTGACTGTAGACAAGTCCTCCAGCACAGCCTACATGGAACTCCGCAGCCTGACATCTGAGGACTCTGCAGTCTATTACTGTACAAGAAGATACGACGGTGCTATGGACTACTGG	1
58399	GCCAGGCCACATTGACTGTAGACAAGTCCTCCAGCACAGCCTACATGGAACTCCGCAGCCTGACATCTGAGGACTCTGCAGTCTATTATTGTGCAAGAAGATACGACGGTGGTATGGACTACTGG	2
72181	GCAAGGCCACATTGACTGTAATCCAGTCCTCCACCACCGCCTACATGGAGCTCCGCAGCCTGACATCTGAGGACTCTGCAGTCTATTACTGTGTAAGAAGATTCGACGGTTCTATGGACTACTGG	1
66415	GCAAGGCCACATTGACCGGAGACAAGTCCTCCAGCACAGCCTACATGGAACTCCGCAGCCTGACATCTGAGGACTCGGCAGTCTATTACTGTGCAAGAAGATACGACGGTGCTATGGACTACTGG	1
71195	GCAAGGCCACATTGACTGTAGACAAGTCCTCCAGCACAGCCTACATGGAACTCCGCAGCCTGACATCTGAGGACTCGGCAGTCTATTTCTGTGCAAGAAGATACGACGGTGCTATGGACTACTGG	1
67625	GCAAGGCCACATTGACTGTAGACAAGTCCGCCAACACAGCCTACATAGAACTCCGCAGCCTGACATCTGAGGACTCCGCACTCTATTACTGTGCAAGAAGATACGACGGTGCTATGGACCACTGG	1
72289	GCAAGGCCACATTGACTGTAGACAAGTCCTCCAGCACAGCCTACATGGAGCTCCGCAGCCTGACATCTGAGGACTCTGTAGTCTATTACTGTGCAAGAAGATACGACGGTGTTATGGACTACTGG	1
56041	ACAAGGCCACATTGACTGTAGACAAGTCCTCCACCACAGCCTATATGGACCTCCGCAGTCTGACATCTGATGACTCTGCAGTCTATTACTGTGCAAGAAGATACGACGGTGCTATGGACTACTGG	7
60368	ACAAGGCCACATTGACTATAGACAAGTCCTCCACCACAGCCTATATGGACCTCCGCAGTCTGACATCTGAGGACTCTGCAGTCTATTACTGTGCAAGAAGATACGACGGTGCTATGGACTACTGG	1
57054	GCAAGGCCACATTGACTGTAGACAAGTCCTCCAGTATAGCCTATTTGGAGCTCAGCAGCCTAACATCTGAGGACTCTGTAGTCTATTACTGTGCAAGAAGATACGACGGTGCCATGGACTATTGG	3
56210	GCAAGGCCACATTGACTGTAGACAAGTCCTCCAGTATAGCCTTTTTGGAGCTCAGCAGCCTAACATCTGAGGACTCTGTAGTCTATTACTGTGCAAGAAGATACGACGGTGCCATGGACTATTGG	5
66865	ACAAGGCCACATTGACTGTAGACACGTCCTCCAACACAGCCTACATGAAGCTCCGCAGCCTGACATCTGAGGACTCTACAGTCTATTTCTGTGCAAGAAGATACGACGGTGCAATGGACTACTGG	1
56549	ACAAGGCCACATTGACTGTAGACACGTCCTCCAATACAGCCTACATGAACCTCCGCAGCCTGACATCTGAGGACTCTACAGTCTATTTCTGTGCAAGAAGATACGACGGTGCAATGGACTACTGG	4
57553	ACAAGGCCACATTGACTGTAGACACGTCCTCCAACACAGCCTACATGAAACTCCGCAGCCTGACATCTGAGGACTCTACAGTCTATTTCTGTGCAAGAAGATACGACGGTGCAATGGACTACTGG	2
71463	ACAAGGCCACATTGACTGTAGACACGTCCTCCAACACAGCCTACATGAAGATCCGCAGCCTGACATCTGAGGACTCAACAGTCTATTTCTGTGCAAGAAGATACGACGGTGCAATGGACTACTGG	1
69459	GGAAGGCCACATTGACTGTAGACAAGACCTCCAGCACAGCCTACATGGAACTCCGCAGCCTGACATCTGAGGACTCTGCAGTCTATTTTTGTGCAAGAAGATACGACGGTGCTATGAAGTACTGG	1
58395	GGAAGGCCACATTGACTGTAGACACGTCCTCCAGCACAGCCTACATGGAACTCCGCAGCCTGACATCTGAGGACTCTGCAGTCTATTTTTGTGCAAGAAGATACGACGGTGCTATGAAGTACTGG	2
64282	GGAAGGCCACATTGACTGTTGACAAGTCCTCCAGCACAGCCTACATGGAACTCCGCAGCCTGACATCTGAGGACTCTGCAGTCTATTTTTGTACAAGAAGATACGACGGTGCTATGAACTACTGG	1
67106	GGAAGGCCACATTGACTGTAGACAAGTCCTCCAGCACAGCCTACATGGAACTCCGCAGCCTGACATCTGAGGACTCTGCAGTCTTTTTTTGTGCAAGAAGATACGACGGTGCTATGAAGTACTGG	1
71523	GGAAGGCCACATTGACTGTAGACAAGTCCTCCAGCACAGCCTACATGGAACTCCGCAGCCTGACATCTGAGGACTCTGCAGTCTATTTTTGTGCAAGAAGATTCGACGGTGCTATGAAGTACTGG	1
56770	GGAAGGCCACATTGACTGTAGACAAGTCCTCCAGCACAGCCTACATGGAACTCCGCAGCCTGACATCTGAGGACTCTGCAGTCTATTTTTGTGCAAGAAGATACGACGGTGCTATGAAGTACTGG	3
71157	GGAAGGCCACATTGACTGTAGACAAGACCTCCAGCACAGCCTACATGGAACTCCGCAGCCTGACATCTGAGGACTCAGCAGTCTATTTCTGTGCAAGAAGATACGACGGTGCTATGAAGTACTGG	1
69608	GCAAGGCCACATTGACTGTTGACAAATCCTCCACAACAGCCTATATGGAGCTCCGCAGCCTGACATCTGCGGACTCTGCAGTCTTTTATTGTGCAAGAAGATACGACGGTGCTATGGACTACTGG	1
67320	CCAAGGCCACATTGACTGTTGACAAGTCCTCCACAACAGCCTATATGGAGCTCCGCAGCCTGACATCTGCGGACTCTGCAGTCTTTTATTGTGCAAGAAGATTCGACGGTACTATGGACTACTGG	1
58798	GCAAGGCCACATTGACTGTTGACAAGTCCTCCACAACAGCCTATATGGAGCTCCGCAGCCTGACATCTGCGGACTCTGCAGTCTTTTATTGTGCAAGAAGATTCGACGGTGCTATGGACTACTGG	2
61632	GCAAGGCCACATTGACTGTTGACAAGTCCTCCACAACAGCCTATATGGAGGTCCGCAGCCTGACATCTGCGGACTCTGCAGTCTTTTATTGTGCAAGAAGATACGACGGTGCTATGGACAACTGG	1
62354	GCAAGGCCACATTGACTGTTGACAAGTCCTCCACAGCAGCCTATATGGCGCTCCGCAGCCTGACATCTGCGGACTCTGCAGTCTTTTATTGTGCAAGAAGATACGACGGTGCTATGGACTACTGG	1
58930	GCAAGGCCACATTGACTGTAGACATGTCCTCCAGCACGACCTACATGGAACTCCGCAGCCTGACATCTGAGGATTCTGCAGTCTATTATTGTGTAAGAAGATTCGCCGGTGCTATGGACTACTGG	2
69441	GCAAGGCCACATTGACTGTAGACATGTCCTCCAACACGACCTACATGGAACTCCGCAGCCTGACATCTGAGGATTCTGCAGTCTATTATTGTGTAAGAAGATTCGCCGGTGCTATGGACTACTGG	1
60244	GGAAGGCCACATTGACTGTAGACAAGTCCTCCAGCACAGCCTACATGGAACTCCGCAGCCTGACATCTGAGGACTCTGCAGTCTATTTTTGTTCAAGAAGATACGACGTTGCTTTGAAGCACTGG	1
63176	ACAAGGCCACAGTGACTGTCGACAATTCCTCCACCACAGTCTATTTGGAGTTCCGCAGTCTGACATCTGACGACTCTGCAGTCTATTATTGTGTAAGATGGGGAGGGGGATACTTCGATGTCTGG	1
55871	GCAAGGCCACATTGACTGTAGACAAGTCCTCCAGCACAGCCTACATGGAGCTCCGCAGCCTGACATCTGAGGACTCTGCAGTCTATTACTGTGCAAGGAGGGAATGGGGTTACTCCGACTACTGG	17
69993	GCAAGGCCACATTGACTGTAGACAAGTCCTCCAGCACAGCCTACATGGAGCTCCGCAGCCTGACATCTGAGGACTCTGCAGTCTATTACTGTACAAGGAGGGAATGGGGTTACTCCGACTACTGG	1
58298	GCAAGGCCACATTGACTGTAGACAAGTCCTCCAGCACGGCCTACATGGAGCTCCGCAGTTTGACATCTGAGGACTCTGCAGTCTATTATTGTTCAAGAAGATATGACGGTGCTTTGGACTCCTGG	2
64040	GCAAGGCCACATTGACTGTAGACAAGTCCTCCAGCACAGCCTACATGGAGCTCCGCAGCCTGACATCTGAGGACTCTGCAGTCTATTACTGTGCAAGATTCTATGCGGCCTGGTTTGCTTACTGG	1
67667	GCAAGGCCACATTGACTGTAGACAAGTCCTCCAGCACAGCCTATATGGAGCTCCGCAGCCTGACATCTGAGGACTCGGCAGTCTATTACTGTGTAAGAAGATATGACGGTGCTATGGACTACTGG	1
65439	GCAAGGCCACATTGACTGTAGACAAGTCCTCCACCACAGCCTATATGGAACTCCGCAGCCTGACATCTGAGGACTCGGCAGTCTATTACTGTGTACGAAGATATGACGGTGCTATGGACTACTGG	1
72561	GCAAGGCCACATTGACTATAGACAAGTCCTCCAGCACAGCCTATATGGAACTCCGCAGCCTGACATCTGAGGACTCGGCAGTCTATTACTGTGTAAGAAGATATGACGGTGCTATGGACTACTGG	1
65470	GCAAGGCCACATTGACTGTAGACAAGTCCTCCAGCACAGCCTACATGGAGCTCCGCAGCCTGACATCTGAGGACTCTGCAGTCTATTACTGTGCAAGTTCCTATGATGGTTACTTGGGCTACTGG	1
66000	GCAAGGCCACATTGACTGTAGACAAGTCCTCCAGCACAGCCTACATGGAGCTCCGCAGCCTGACATCTGAGGACTCTGCAGTCTATTACTGTGCAAGATATGATGGTTACTACGTCGACTACTGG	1
70638	GCAAGGCCACATTGACTGTAGACAAGTCCTCCAGCACAGCCTACATGGAGCTCCGCAGCCTGACATCTGAGGACTCTGCAGTCTATTACTGTGCAAGAGATGATGGTTACTCGTTTGCTTACTGG	1
70899	GCAAGGCCACATTGACTGTAGACAAGTCCTCCAACACAGCCTACATGGAACTCCGCAGCCTGGCATCTGAGGACTCTGCAGTCTATTATTGTGCAAGACGATGTTACAATGCTATGGACTCCTGG	1
71648	GCAAGGCCACATTGACTGTAGACAAGTCCTCCAGCACAGCCTACATGGAGCTCCGCAGCCTGACATCTGAGGACTCTACAGTCTATTACTGTGCAAGAAGATATGACGGTGCTATGGACTACTGG	1
66772	GCAAGGCCACATTGACTGTAGACAAGTCCTCCAGCACAGCCTACATGGAGCTCCGCAGCCTGACATCTGAGGACTCTGCAGTCTATTACTGTGCAAGATATGATTACCAGGCTATGGACTACTGG	1
67419	GCAAGGCCACATTGACTGTAGACAAGTCCTCCAGCACAGCCTACATGGAGCTCCGCAGCCTGACATCTGAGGACTCTGCAGTCTATTACTGTGCAAGATATGATTACGACTTTTTTGCTTACTGG	1
67648	GCAAGGCCACATTGACTGTAGACAAGTCCTCCAGCACAGCCTACATGGAGCTCCGCAGCCTGACATCTGAGGACTCTGCAGTCTATTACTGTGCAAGATCGACTACGAGGGCTATGGACTACTGG	1
70770	GCAAGGCCACATTGACTGTAGACAAGTCCTCCAGCACAGCCTACAAGGAGCTCCGCAGCCTGACATCTGAGGACTCTGCAGTCTATTACTGTGCAAGATTCATCTACTATGATTACGACGTCTGG	1
70918	GCAAGGCCACATTGACTGTAGACAAGTCCTCCAGCACAGCCTACATGGAGCTCCGCAGCCTGACATCTGAGGACTCTGCAGTCTATTACTGTGCAAGATTCATCTACTATGATTACGACGTCTGG	1
60119	GCAAGGCCACATTGACTGTAGACAAGTCCTCCAGCACAGCCTACATGGATCTCCGCAGCCTTACATCTGAGGACTCTGCAGTCTTAAACTGTGCAGGAAGAAACGACGTTGCTATGGACTATTGG	1
60669	GCAAGGCCACATTGACTGTAGACAAGTCCTCCAGCACAGCCTACATGGAGCTCCGCAGCCTGACATCTGAGGACTCTGCAGTCTATTACTGTGCTGGGAGTAACCCGTGGTACTTTGACTACTGG	1
61129	GCAAGGCCACATTGACTGTAGACAAGTCCTCCAGCACAGCCTACATGGAGCTCCGCAGCCTGACATCTGAGGACTCTGCAGTCTATTACTGTGCAGTCTATAGTAACTACTACTTTGACTACTGG	1
70464	ACAAGGCCGCATTGACTGTTGACAAGTCTTCCAGCACAGCCTACATGGAGCTCCGCAGCCTGACATCTGAGGACTCTGCAGTCTATTACTGTGCAAGAAGAAACGACGGTGCTCTGGACTACTGG	1
63260	ACAAGGCCGCATTGACTGTTGACAAGTCTTCCAGCACAGCCTACATGGAGCTCCGCAGCCTGACATCTGAGGACTCTGCAATGTATTACTGTGCAAGAAGAAACGACGGTGCTCTGGACCACTGG	1
67691	GCAAGGCCGCGTTGACTGTTGACAAGTCCTCCAGCACAGCCTACATGGAGCTCCGCAGCCTGACATCTGAGGACTCTGCAGTCTATTACTGTGCAAGAAGAAACGACGGTGCTCTGGACTACTGG	1
70662	ACAAGGCCGCATTGACTGTTGACAAGTCTTCCAGCACAGCCTACATGGAGCTCCGCAGCCTGACATCTGAGGACTCTGCAGTCTATTACTGTGCAAGAAGAAACGACGGTGTTCTGGACTACTGG	1
72220	ACAAGGCCGCATTGACTGTTGACAAGTCTTCCAGCACAGCCTACATGGAGCTCCGCAGCCTGACATCTGAGGACTCTGCAGTCTTTTACTGTGCAAGAAGAAACGACGGTGCTCTGGACTACTGG	1
66770	GCAAGGCCACATTGACTGTAGACAAGTCTTCCAGAACAGCCTATATGGAGCTCCGCAGCCTGACATCTGATGACTCTGCAGTCTATTTCTGTGCGAGAAGAAACGACGGTGCTCTAGACTACTGG	1
69083	GCAAGGCCACATTGACTGTAGACAAGTCCTCCAGCACAGCCTACATGGAGCTCCGCAGCCTGACATCTGAGGACTCTGCAGTCTATTACTGTGCAAGAGACTATAGTAACTCCTTTGACTACTGG	1
61037	GCAAGGCCACGTTGACTGTAGACAAGTTCTCCACCACAGCCTACATGGAGCTCCGCAGCCTGACATCTGAGGACTCTTCAGTCTATTACTGTGCAAGAAGATGCGGCGGTGCTATGGACTTCTGG	1
66394	ACAAGGCCACATTGACTGTGGACAAGTCCTCCAGTACAGTCTACATGGAACTCCGCAGCCTGACATCTGAGGACTCTGCAGTCTATTACTGTGCAAGAGAACACGCCGGTGCTATGGACTACTGG	1
69819	GCAAGGCCACATTGACTGTAGACAAGTCCTCCAGCACAGCCTACATGGAGCTCCGCAGCCTGACATCTGAGGACTCTGCAGTCTATTACTGTGCAAGATCGGGGCTACGCTGGTTTGCTTACTGG	1
60067	GCAAGGCCACATTGACTGTCGACAAGTCCTCCAGCACAGCCTACATGGAGCTCCGCAGCCTGACATCTGAGGACTCTGCAGTCTATTACTGTGCAAGAAGATACGCCGGTGCTATGGACTACTGG	1
57065	GCAAGGCCACATTGACTGTCGACAAGTCCTCCAGTACAGCCTACATGGAGCTCCGCAGCCTGACATCTGAGGACTCTGCAGTCTATTACTGTGCAAGAAGATACGCCGGTGCTATGGACTATTGG	3
63308	GCAAGGCCACATTGACTGTCGACAAGTCCTCCAGCACAGCCTACATGGAGCTCCGCAGCCTGACATCTGAGGACTCTGCAATCTATTACTGTGCAAGAAGATACGCCGGTGCTATGGACTATTGG	1
66229	GCAAGGCCACATTGACTGTCGACAAGTCCTCCAGCACAGCCTACATGGAGCTCCGCAGCCTGACATCTGAGGACTCTGCAGTCTATTACTGTGCAACAAGATACGCCGGTGCTATGGACTATTGG	1
68252	GCAAGGCCACATTGACTGTCGACAAGTCCTCCAACACAGCCTACATGGAACTCCGCAGCCTGACATCTGAGGACTCTGCAGTCTATTACTGTGCAAGAAGATACGCCGGTGCTATGGACTATTGG	1
71090	GCAAGGCCACATTGACTGTCGACAAGTCCTCCAGCACAGCCTACATGGAGCTCCGCAGCCTGACATGTGAGGACTCTGCAGTCTATTACTGTGCAAGAAGATACGCCGGTGCTATGGACTATTGG	1
71582	GCAAGGCCACATTGACTGTCGACAAGTCCTCCAACACAGCCTACATGGAGCTCCGCAGCCTGACATCTGAGGACTCTGCAGTCTATTACTGTGCAAGAAGATACGCCGGTGTTATGGACTATTGG	1
62570	GCAAGGCCACACTGACTGTCGACAAGTCCTCCAGTACAGCCTACATGGAGCTCCGCAGCCTGACATCTGAGGACTCTACAGTCTATTACTGTGCAAGAAGATACGCCGGTGCTATGGACTATTGG	1
68757	GCAAGGTCACATTGACTGTCGACAAGTCCTCCAGTACAGCCTACATGGAACTCCGCAGCCTGACATCTGAGGACTCTGCAGTCTATTACTGTGTAAGAAGATACGCCGGTGTTATGGACTATTGG	1
71813	ACAAGGCCACATTGACTGTGGACAAGTCCTCCAGCACAGCCTACATGGAACTCCGCAGCCTGACATCTGAGGACTCTACAGTCTATTACTGTTCAACAAGATACGCCGGTGCTGTGGACTACTGG	1
71852	GCAAGGCCACATTGACTGTAGACAAGTCCTCCAGCACAGCCTACATGGAACTCCGCAGCCTGACATCTGAGGACTCGGCAGTCTATTACTGTGCAAGAAGATACGCCGGTGCTATGGACTACTGG	1
56066	GCAAGGCCACATTGACTGTCGACAAGTCCTCCAGCACAGCCTACATGGAGCTCCGCAGCCTGACATCTGAGGACTCTGCAGTCTATTACTGTGCAAGAAGATACGCCGGTGCTATGGACTATTGG	7
58817	ACAAGGCCACATTGACTGTGGACAAGTCCTCCAGCACAGCCTACATGGAACTCCGCAGCCTGACATCTGAGGACTCTGCAGTCTATTACTGTGCAAGAAGATACGCCGGTGCTATGGACTACTGG	2
64031	GCAAGGCCACATTGACTGTCGACAAGTCCTCCAGCACAGCCTACATGGAACTCCGCAGCCTGACATCTGAAGACTCTGCAGTCTATTACTGTGCAAGAAGATACGCCGGTGTTATGGACTACTGG	1
66849	GCAAGGCCACCCTGACTGTCGACAAGTCCTCCAGTACAGCCTACATGGAGCTCCGCAGCCTGACATCTGAGGACTCTGCAGTCTATTACTGTGCAAGAAGATACGCCGGTGCTATGGACTATTGG	1
66510	GCAAGGCCACTTTGACTGTCGACAAGTCCTCCAGCACAGCCTACATGGAACTCCGCAGCCTGACATCTGAAGACTCTGCAGTCTATTACTGTGCAAGAAGATACGCCGGTGTTATGGACTACTGG	1
62745	GCAAGGCCACATTGACTGTAGACAAGTCCTCCAGCACAGCCTACATGGAACTCCGCAGCCTGACATCTGAGGACTCGGCAGTCTATTACTGTGCAAGAAGATACGCCGGTGCTATGGACTATTGG	1
59288	GCAAGGCCACATTGACTGTTGACAAGTCCTCCACAACAGCCTATATGGAGCTCCGCAGTCTGACATCTGCGGACTCTGCAGTCTTTTATTGTGCAAGAAGACACGACGGTGCTATGGACTACTGG	1
63117	GGAAGGCCACATTGACTGTAGACAAGTCCTCCAACACGGCCTACATGGAACTCCGCAGCCTGGCATCTGAGGACTCTGCAGTCTATTTTTGTGCAAGAAGATACGCCGGTGCTATGAAGTACTGG	1
65891	GCCAGGCCACATTGACTGTAGACAAGTCCTCCAGAACAGCCTACATGGAACTCCGCAGCCTGACATCTGAGGACTCTGCAGTCTATTACTGTGCAACAAGAAAAGACGGTGTTATGGACTACTGG	1
68941	TCAAGGCCACATTGACTGTAGACAAGTCCTCCAGCACAGCCTACATGGAACTCCGCAGTCTGACATCTGAGGACTCTGCAGTCTATTACTGTGCAAGAAGATACGACGGGCCTATGGACTACTGG	1
71924	GCAAGGCCACATTGACTGCAGACAAGTCCTCCAACACAGCCTACATGGAACTCCGCAGTCTGACATCTGAGGACTCTGCAGTCTATTTCTGTGCAAGAAGAGACGACGGTGCTATGGACTACTGG	1
63347	GCAAGGCCACATTGACTGTAGACAAGTCCTCCAGCACAGCCTACATGGAGCTCCGCAGCCTGACATCTGAGGACTCTGCAGTCTATTACTGTGCAAGAAGGACAGCTCAGGGGTTTGCTTACTGG	1
65321	GCAAGGCCACATTGACTGTAGACAAGTCCTCCAGCACAGCCTACATGGAGCTCCGCAGCCTGACATCTGAGGACTCTGCAGTCTATTACTGTGCAAGGGACAGCTCAGGCGACTTTGACTACTGG	1
68534	GCAAGGCCACGTTGACTGTAGACAAGTTCTCCACCACAGCCTACATGGAGCTCCGCAGCCTGACATCTGAGGACTCTACAGTCTATTACTGTGCAAGAAGATACGGCGGTGCTATGGACTTCTGG	1
62577	GCAAGGCCTCATTGACTGTAGACAAGTTCTCCACCACAGCCTACATGGAGCTCCGCAGTCTGACATCTGAGGACTCCACAGTCTATTACTGTGCAAGAAGATACGGCGGTGCTATGGACTTCTGG	1
71347	GCAAGGCCTCATTGACTGTAGACAAGTTCTCCACCACAGCCTACATGGAGCTCCGCAGCCTGACATCTGAGGACTCTACAGTCTATTACTGTGCAAGAAGATACGGCGGTTCTATGGACTTCTGG	1
56534	GCAAGGCCTCATTGACTGTAGACAAGTTCTCCACCACAGCCTACATGGAGCTCCGCAGCCTGACATCTGAGGACTCTACAGTCTATTACTGTGCAAGAAGATACGGCGGTGCTATGGACTTCTGG	4
60414	GCAAGGCCACGTTGACTGTAGACAAGTTCTCCACCACAGCCTACATGGAGCTCCGCAGTCTGACATCTGAGGACTCTACAGTCTATTACTGTGCAAGAAGATACGGCGGTGCTATGGACTTCTGG	1
63253	GCAAGGCCACGTTGACTGTAGACAAGTTCTCCACCACAGCCTACATGGAGCTCCGCAGCCTGACATCTGAGGACTCTACAGTCTATTACTGTGCAAGAAGATACGGCGGTTCTATGGACTTCTGG	1
63662	CCAAGGCCACATTGACTGTAGACAAGTCCTCCACCACAGCCTACATGGAGTTAAGGAGCCTGACATTTGAGGACTCTGCAGTCTATAACTGTGCAAGAAGGGTCTACAATGCTATGGACTACTGG	1
60687	CCAAGGCCACATTGACTGTAGACAAGTCCTCCACCACAGCCTACATGGAGCTCAGGAGCCTGACATCTGAGGACTCTGCAGTCTATTACTGTGCAAGAAGGGTCTACAATGCTATGGACTACTGG	1
62168	GCAAGGCCACATTGACTGTAGACAAGTCCTCCAGTACAGCCTACATGGAGCTCCGCAGTTTGACATCTGAGGACTCTGCAGTCTATTATTGTTCAAGAAGATACGGCGGTGCTATGGACTCCTGG	1
62630	GTAAGGCCACATTGACTGTAGACAAGTCCTCCAGCACAGCCTATTTGGAGGTCCGCAGCCTTACATCTGAGGACTCTGCAGTCTATTACTGTGCAAGAAGATACGGCGGTACTTTGGACTACTGG	1
64385	GCAAGGCCACATTGACTGTAGACAAGTCCTCCAGCACAGCCTACATGGAGCTCCGCAGCCTGACATCTGAGGACTCTGCAGTCTATTACTGTGCAAGAGAGGGATACTATGCTATGGACTACTGG	1
64740	GCAAGGCCACATTGACTGTAGACAAGTCCTCCAGCACAGCCTACATGGAGCTCCGCAGCCTGACATCTGAGGACTCTGCAGTCTATTTCTGTGCAAGAAGATACGGCGGTGCTATGGACTACTGG	1
70319	GCAAGGCCACATTGACTGTAGACAAGTCCTCCAGCACAGCCTACATGGAGCTCCGCAGCCTGACATCTGAGGACTCTGCAGTCTATTACTGTGCAAGAGGGAGTGGGACAGGCTTTGACTACTGG	1
64522	GCAAGGCCACATTGACTGTAGACAAGTCCTCCAGCACAGCCTACATGGAGCTCCGCAGCCTGACATCTGAGGACTCTGCGGTCTATTACTGTGCAAGAAACTGGGCGTCCTACTTTGACTCCTGG	1
71193	GCAAGGCCACATTGACTGTAGACAAGTCCTCCAGCACAGCCTACATGGAGCTCCGCAGCCTGACATCTGAGGACTCTGCAGTCTATTACTGTGCAAGATGGGGTTACTATGCTATGGACTACTGG	1
64705	GCAAGGCCACATTGACTGTAGACAAGTCCTCCAGCACGGCCTACATGGAGCTCCGCAGCCTGACATCTGAGGACTCTGCAGTCTATTACTGTGCAAGATGGGGTTACTATGCTATGGACTACTGG	1
65787	GCAAGGCCACATTGACTGTAGACAAGTCCTCCAGCACAGCCTACATGGAGCTCCGCAGCCTGACATCTGAGGACTCTGCAGTCTATTACTGTGCAAGATATCTAACTGGGACGTTTGCTTACTGG	1
66120	GCAAGGCCACATTGACTGTAGACAAGTCCTCCAGCACAGCCTACATGGAGCTCCGCAGCCTGACATCTGAGGACTCTGCAGTCTATTACTGTGCAAGATACTGGGACGCGTACTTCGATGTCTGG	1
69405	GCAAGGCCACATTGACTGTAGACAAGTCCTCCAGCACAGCCTACATGGAGCTCCGCAGCCTGACATCTGAGGACTCTGCAGTCTATTACTGTGCAAGCCGGGCTAACTGGGACGTTGACTACTGG	1
69680	GCAAGGCCACATTGACTGTAGACAAGTCCTCCAGCACAGCCTACATGGAGCTCCGCAGCCTGACATCTGAGGACTCTGCAGTCTATTACTGTGCAAGAGCTGGGACTTACTACTTTGACTACTGG	1
69861	GCAAGGCCACATTGACTGTAGACAAGTCCTCCAGCACAGCCTACATGGAGCTCCGCAGCCTGACATCTGAGGACTCTGCAGTCTATTACTGTGCAAGAGGGAACTGGGGCCCTTTTGACTACTGG	1
70162	GCAAGGCCACATTGACTGTAGACAAGTCCTCCAGCACAGCCTACATGGAGCTCCGCAGCCTGACATCTGAGGACTCTGCAGTCTATTACTGTGCAAGAGAGAGAACTGGGTACTTTGACTACTGG	1
66613	GCAAGGCCACATTGACTGTAGACAAGTCCTCCAGCACAGCCTACATGGAGCTCCGCAGCCTGACATCTGAGGACTCTGCAGTCTATTACTGTGCAAGAGGAATAATACCTGGCTTTGACTACTGG	1
61335	GCAGGGCCACATTGACTGTAGACAGGTCCTCCAGCACAGCCTACATGGAACTCCGCAGCCTGACATCTGAGGACTCTGCAGTCTATTACTGTGCAAGACGAACCTACAATGCTATGGACTACTGG	1
67821	GCAGGGCCACATTGACTGTAGACAGGTCCTCCAGCACAGCCTACATGGAACTCCGCAGCCTGACATCTGAGGACTCTGCAGTCTTTTACTGTGCAAGACGAACCTACAATGCTATGGACTACTGG	1
72197	GCAGGGCCACATTGACTGTAGACAGGTCCTCCAGCACAGCCTACATGGAACTCCGCAGCCTGACATCTGACGACTCTGCAGTCTATTACTGTGCAAGACGAACCTACAATGCTATGGACTACTGG	1
64906	GCAAGGCCACATTGACTGTAGACAAGTCCTCCACTACAGCCTACATGGACCTCCACAGTTTGACATCTGAGGACTCTGCAGTCTATTACTGTACAAGACGATACGACGGTGCTATGGACTACTGG	1
58385	GCAAGGCCACATTGACTGTAGACAAGTCCTCCACTACAGCCTACATGGACCTCCACAGTTTGACATCTGAGGACTCTGCAGTCTATTACTGTGCAAGAAGATACGACGGTGCTATGGACTACTGG	2
58740	GCAAGGCCACATTGACTGTAGAAAAGTCCTCCACTACAGCCTACATGGACCTCCACAGTTTGACATCTGAGGACTCTGCAGTCTATTACTGTGCAAGAAGATACGACGGTGCTATGGACTACTGG	2
59330	GCAAGGCCACATTGACTGTAGACAAGTCCTCCACTACAGCCTACATGGACCTCCACAGTTTGACATCTGAGGACTCTGCAGCCTATTACTGTGCAAGAAGATACGACGGTGCTATGGACTACTGG	1
66283	ACAAGGCCACATTGACTGTAGACAAGTCCTCCACTACAGCCTACATGGACCTCCACAGTTTGACATCTGAGGACTCTGCAGTCTATTACTGTGCAAGAAGATACGACGGTGCTATGGACTACTGG	1
66293	GCAAGGCCACATTGACTGTAGACAAGTCCTCCACTACAGCCTACATGGACCTCCACAGTTTGACATCTGAGGACTCTGCAGTCTATTACTGTGCAAGAGGATACGACGGTGCTATGGACTTCTGG	1
67208	GCAAGGCCACATTGACTGTCGACAAGTCCTCCAGCACAGCCTACATGGAGCTCCACAGCCTGACATCTGAGGACTCTGCAGTCTATTACTGTGCAAGAAGATACGCCGGTGCTATGGACTATTGG	1
57412	GCAAGGCCACATTGACTGTCGACAAGTCCTCCAGTACAGCCTACATGGAGCTCCACAGCCTGACATCTGAGGACTCTGCAGTCTATTACTGTGCAAGAAGATACGCCGGTGCTATGGACTATTGG	2
68344	GCAAGGCCACATTGACTGTAGACACATCCTCCAGCACAGCCTACATGGAGCTAAACAGCCTGACTTCTGAGGACTCTGCGGTCTATTACTGTGTCGCTGGGGGTAACCCCTGGTTTGCTTACTGG	1
57310	GCAAGGCCACATTGACTGTAGACACATCCTCCAGCACAGCCTACATGGAGCTAAACAGCCTGACTTCTGAGGACTCTGCGGTCTATTACTGTGTCGCTGGGGGTAACCCCTGGTTTCCTTTCTGG	2
70643	GCAAGGCCACATTGACTGTAGACACATCCTCCAGCACAGCCTACATGGCGCTAAACAGCCTGACTTCTGAGGACTCTGCGGTCTATTACTGTGTCGCTGGGGGTAACCCCTGGTTTGCTTACTGG	1
57308	GCAAGGCCACATTGACTGTAGACCCATCTTCCAGCACAGCCTACATGCAGCTCAACAGCCTGACATCTGAGGACTCTGCAGTCTATTACTGTGCGGCGTATTACGACGCCTGGTTTGCTTACTGG	2
72943	GCAAGGCCACATTGACTGTAGACCCATCTTCCAGCACAGCCGACATGCAGCTCAACAGCCTGACATCTGAAGACTCTGCAGTCTATTACTGTGCGGCGTATTACGACGCCTGGTTTGCTTACTGG	1
69961	GCAAGGCCACATTGACTGTAGACCAATCTTCCAGCACAGCCTACATGCAGCTCAACAGCCTGACATCTGAGGACTCTGCAGTCTATTACTGTGCAAGCCATTACTACGGTCTTATGGACTACTGG	1
56575	GCAAGGCCACATTGACTGTAGACCAATCTTCCAGCACAGCCTACATGCAGCTCAACAGCCTGACATCTGAGGACTCTGCAGTCTATTACTGTGCAAGAGGGGATTACTACTACTTTGACTACTGG	4
57579	GCAAGGCCACATTGACTGTAGACCAATCTTCCAGCACAGCCTACATGCAGCTCAACAGCCTGACATCTGAGGACTTTGCAGTCTATTACTGTGCAAGAGGGGATTACTACTATTTTGACTACTGG	2
63257	GCAAGGCCACATTGACTATAGACCAATCTTCCAGCACAGCCTACATGCAGCTCAACAGCCTGACATCTGAGGACTCTGCAGTCTATTACTGTGCAAGAGGGGATTACTACTACTTTGACTACTGG	1
70454	GCAAGGCCACATTGACTGTAGACCAATCTTCCAGCACAGCCTATATGCAGCTCAACAGCCTGACATCTGAGGACTCTGCAGTCTATTACTGTGCAAGAGGGGATTACTACTACTTTGACTACTGG	1
72051	GCAAGGCCACATTGACTGTAGACCAATCTTCCAGCACAGCCTACATGCAGCTCAACAGCCTGACATCTGAGGACTCTGCAGTCTATTACTGTGCAAGAGGAGATTACTACTACTTTGACTACTGG	1
57216	GCAAGGCCACATTGACTGTAGACCAATCTTCCAGCACAGCCTACATGCAGCTCAACAGCCTGACATCTGAGGACTCTGCAGTCTATTACTGTGCAAGATCGGGTGAGGCCTGGTTTGCTTACTGG	3
60686	GCAAGGCCACATTGACTGTAGACCAATCTTCCAGCACAGCCTACATGCAGCTCAACAGCCTGACATCTGAGGACTCTGCAGTCTATTACTGTGCAAGAGGGGGATTACTCGCTATGGACTACTGG	1
65068	GCAAGGCCACATTGACTGTAGACCAATCTTCCAGCACAGCCTACATGCAGCTCAACAGCCTGACATCTGAGGACTCTGCAGTCTATTACTGTGCAAGCCTCGTAGATGGTTACTACGGCTACTGG	1
63367	GCAAGGCCACATTGACTGTAGACCAATCTTCCAGCACAGCCTACATGCAGCTCAACAGCCTGACATCTGAGGACTCTGCAGTCTATTACTGTGCAGGCTATGATTACGACTGGTTTGCTTACTGG	1
72690	GCAAGGCCACATTGACTGTAGACCAATCTTCCAGCACAGCCTACATGCAGCTCAACAGCCTGACATCTGAGGACTCTGCAGTCTATTACTGTGCAAGATACTACTATGATTCCTTTGACTACTGG	1
57825	GCAAGGCCACATTGACTGTAGACCAATCTTCCAGCACAGCCTACATGCAGCTCAACAGCCTGACATCTGAGGACTCTGCAGTCTATTACTGTGCAAATAGTAACTACGGGGGGTTTGCTTACTGG	2
67834	GCAAGGCCACATTGACTGTAGACCAATCTTCCAGCACAGCCTACATGCAGCTCAACAGCCTGACATCTGAGGACTCTGCAGTCTATTACTGTGCAAATAGTAACTACTATGCTATGGACTACTGG	1
65810	GCAAGGCCACATTGACTGTAGACCAATCTTCCAGCACAGCCTACATGCAGCTCAACAGCCTGACATCTGAGGACTCTGCAGTCTATTACTGTGCAAGAGGCTCAGGCTACGTACTTGACTACTGG	1
71317	GCAAGGCCACATTGACTGTAGACCAATCTTCCAGTACAGCCTACATGCAGCTCAACAGCCTGACATCTGAAGACTCTGCAGTCTATTACTGTGCAAGAGGGCTGGGAAGGGGGTTTGCTCACTGG	1
68758	ACAAGGCCACATTGACTGTAGACCAATCTTCCAGCACAGCCTACATGCAGCTCAACAGCCTGACATCTGAAGACTCTGCAGTCTATTACTGTGCAAGAGGACTGGGAAGGGGGTTTGCTCACTGG	1
66882	GCAAGGCCACATTGACTGTAGACCAATCTTCCAGTACAGCCTACATGCAGCTCAACAGCCTGACATCTGAAGACTCTGCAGTCTATTACTGTACAAGAGGGCTGGGAAGGGGGTTTGCTCACTGG	1
68393	ACAAGGCCACATTGACTGTAGACCAATCTTCCAGTACAGCCTACATGCAGCTCAACAGCCTGACATCTGAAGACTCTGCAGTCTATTACTGTGCAAGAGGGCTGGGAAGGGGGTTTGCTCACTGG	1
58593	GCAAGGCCACATTGACTGTAGACCAATCTTCCAGCACAGCCTACATGCAGCTCAACAGCCTGACATCTGAGGACTCTGCAGTCTATTACTGTGCAAGAGGGGACTGGGAGTTTTTTGACTACTGG	2
65934	GCAAGGCCACATTGACTGTAGACCAATCTTCCAGCACAGCCTACATGCAGCTCAACAGCCTGACATCTGAGGACTCTGCAGTCTATTACTGTGCAGAGCATGGGACGGAGGCTATGGACTACTGG	1
66075	ACAAGGCCACATTGACTATGGACCAATCTTCCAGCACAGCCTACATGCAACTCAACAGCCTGACATCTGAAGACTCTGCTGTCTATTTCTGTGCAAGAGGTCTGGGACGAGGGTTTGCTTCCTGG	1
72657	GCAAGGCCACATTGACTGTAGACCAATCTTCCAGCACAGCCTACATGCAGCTCAACAGCCTGACATCTGAGGACTCTGCAGTCTATTACTGTGCAAAAGGGACTGGGAACTACTTTGACTACTGG	1
68367	GCAAGGCCACATTGACTGTAGACCAATCTTCCAGCACAGCCTACATGCAGCTCAACAGCCTGACATCTGAGGACTCTGCAGTCTATTACTGTGCCCTCAACTGGGTTTGGTACTTCGATGTCTGG	1
69666	ACAAGGCCACATTGACTGCAGACAAATCCTCCAGCACAGCCTACATGCAACTGAGCAGCCTGACATCTGAGGACTCTGCAGTCTATTACTGTGCAAGAGCCTACGGTAGTACCTACGACTACTGG	1
56809	ACAAGGCCACATTGACTGCAGACAAATCCTCCAGCACAGCCTACATGCAACTGAGCAGCCTGACATCTGAGGACTCTGCAGTCTATTACTGTGCAAGAGCCTACGGTAGTAGCTACGACTACTGG	3
69342	ACAAGGCCACATTGACTGCAGACAAATCCTCCAGCACAGCCTACATGCAACTGCGCAGCCTGACATCTGAGGACTCTGCAGTCTATTACTGTGCAAGAGCCTACGGTAGTACCTACGACTACTGG	1
57827	ACAAGGCCACATTGACTGCAGACAAATCCTCCAGCACAGCCTACATGCAACTGAGCAGCCTGACATCTGAGGACTCTGCAGTCTATTACTGTGCAAGATACTACGGTAGTAGCTTTGACTACTGG	2
59747	ACAAGGCCACATTGACTGCAGACAAATCCTCCAGCACAGCCTACATGCAACTGAGCAGCCTGACATCTGAGGACTCTGCAGTCTTTTACTGTGCAAGATCGTACGGTGGTAGTTCTGACTACTGG	1
69936	ACAAGGCCACATTGACTGCAGACAAATCCTCCAGCACAGCCTACATGCAACTGAGCAGCCTGACATATGAGGACTCTGCAGTTTATTACTGTGCAAGAGACTACGGTGGTCCGTTTGACTACTGG	1
65165	ACAAGGCCACATTGACTGCAGACAAATCCTCCAGCACAGCCTACATACAACTGAGCAGCCTGACTTATGAGGACTCTGCAGTCTATTACTGTGCAAGGATGAGGGGTGGTTACTACGACTACTGG	1
55905	ACAAGGCCACATTGACTGCAGACAAATCCTCCAGCACAGCCTACATGCATCTGACCAGCCTGACATCTGAGGACTCTGCAGTCTATTACTGTGCAAGATCCTTCGACAGATTGATGGACTACTGG	13
56220	ACAAGGCCACATTGACTGCAGACAGATCCTCCAGCACAGCCTACATGCATCTGACCAGCCTGACATCTGAGGACTCTGCAGTCTATTACTGTGCAAGATCCTTCGACAGATTGATGGACTACTGG	5
56656	ACAAGGCCACATTGACTGCAGACAAATCCTCCAGCACAGCCTACATGCATCTGACCAGCCTGACATCTGAGGACTCTTCAGTCTATTACTGTGCAAGATCCTTCGACAGATTGATGGACTACTGG	3
61050	ACAAGGCCACATTGACTGCAGACAAATCCTCCAGCACAGCCTACATGCATCTGACCAGCCTGACATCTGAAGACTCTGCAGTCTATTACTGTGCAAGATCCTTCGACAGATTGATGGACTACTGG	1
63523	ACAAGGCCACATTGACTGCAGACAAATCCTCCAGCACAGCCTACATGCATCTGACCAGCCTGACATCTGAGGACTCTGCAGTCTATTACTGTGCAAGATCTTTCGACAGATTGATGGACTACTGG	1
66758	ACAAGGCCACATTGACTGCAGACAAATCCTCCAGCACAGCCTACATGCATCTGACCAGCCTGACATCTGAGGACTCTGTAGTCTATTACTGTGCAAGATCCTTCGACAGATTGATGGACTACTGG	1
67840	ACAAGGCCACATTGACTGCAGACAAATCCTCCAACACAGCCTACATGCATCTGACCAGCCTGACATCTGAGGACTCTGCAGTCTATTACTGTGCAAGATCCTTCGACAGATTGATGGACTACTGG	1
69686	ACAAGGCCACATTGACTGCAGACAAATCCTCCAGCACAGCCTATATGCATCTGACCAGCCTGACATCTGAGGACTCTGCAGTCTATTACTGTGCAAGATCCTTCGACAGATTGATGGACTACTGG	1
63309	TCAAGGCCACATTGACTGCAGACAAATCCTCCAACACAGCCTACATGCATCTGACCAGCCTGACATCTGAGGACTCTGCAGTCTATTACTGTGCAAGATCCTTCGACAGATTGATGGACTACTGG	1
67701	ACAAGGCCACATTGACTGCAGACAAATCCTCCAGCACAGCCTACATGCAACTGAGCAGCCTGACATCTGAGGACTCTGCAGTCTATTACTGTGCGCGATCGAGAAACTATGCTATGGACTACTGG	1
72344	ACAAGGCCACATTGACTGCAGACAAATCCTCCAGCACAGCCTACATGCAACTGAGCAGCCTGACATCTGAGGACTCTGCAGTCTATTACTGTGCAATAGATGGTTACTACGGGTTTGACTACTGG	1
55900	CCAAGGCCACATTGACTGTAGACAAATCTTCCAACACAGTCCACATGCAGCTCAGGAGCCTGACATCTGAGGACTCTGCAGTCTATTATTGTGCAAGAAGGATCTACAGTGCAATGGACTACTGG	13
58100	CCAAGGCCACATTGACTGTAGACAAATCTTCCAACACAGTCCACATGCAGCTCAGGAGCCTGACATCGGAGGACTCTGCAGTCTATTATTGTGCAAGAAGGATCTACAGTGCAATGGACTACTGG	2
70197	CCAAGGCCACATTGACTGTAGACAAATCTTCCAACACAGTCCACATGCAGCTCAGGAGCCTGACATCTGAGGACTCTGCAGTCTATTATCGTGCAAGAAGGATCTACAGTGCAATGGACTACTGG	1
72805	CCAAGGCCACATTGACTGTAGACAAATCCTCCAGCACAGCCTACATGCAGCTCAAGAGCCTGACATCTGAGGACTCTGCAGTCTATTACTGTGCAAGAAGGGAGTCCTTCGCCTTTGACTACTGG	1
71032	CCAAGGCCACATTGACTGCAGACAAATCTTCCAGCACAGCCTACATGCAGCTCAAGAGCCTGACATCTGAGGACTCTGCAGTCTATTTCTGTATAAGATATGGGCTCTATGTTATGGACTATTGG	1
65162	CCAAGGCCACATTGACTGTAGACAGATCTTCCAACACAGCCTACATGCAACTCAAGACCCTGACATCTGAGGACTCTGCAGTCTATTACTGTTCAAGAAGGGTCTTTAATACTATGGACTACTGG	1
70564	CCAAGGCCACATTGACTGTAGACAAATCCTCCAGCACAGCCTACATGCAGCTCAAGAGCCTGACATCTGAGGACTCTGCAGTCTATTACTGTGCTTATGGTAAGGACTGGTACTTCGATGTCTGG	1
58098	CCAAGGCCACATTGACTGTAGACAAATCTTCCAACACAGCCTACATGCAGCTCAAGAGCCTGACATCTGAGGACTCTGCAGTCTATTACTGTGCAAGAAGGATCTACAATGCTTTGGACTACTGG	2
56177	CCAAGGCCACATTGACTGTAGACAGATCTTCCAACACAGCCTACATGCAGCTCAAGAGCCTGACATCTGAGGACTCTGCAGTCTATTACTGTGCAAGAAGGATCTACAATGCTTTGGACTACTGG	6
56844	CCAAGGCCACATTGACTGTAGAGAAATCTTCCAACACAGCCTACATGCAGCTCAAGAGCCTGACATCTGAGGACTCTGCAGTCTATTACTGTGCAAGAAGGATCTACAATGCTTTGGACTACTGG	3
72610	CCAAGGCCACATTGACTGTAGACAGATCTTCCAACACAGCCTACATGCAACTCAAGACCCTGACATCTGAGGACTCTGCAGTCTATTACTGTTCAAGAAGGGTCTATAATACTATGGACTATTGG	1
65694	CCAAGGCCTCATTGACTGTAGACAGATCTTCCAACACAGCCTACTTGCAACTCAAGACCCTGACATCTGAGGACTCTGCAGTCTATTACTGTTCAAGAAGGGTCTATAATGCTATGGACTCCTGG	1
56739	CCAAGGCCACATTGACTGTAGACAGATCTTCCAACACAGCCTATATGCAACTCAAGACCCTGACATCTGAGGACTCTGCAATCTATTACTGTTCAAGAAGGGTCTATAATGCTATGGACTATTGG	3
61193	CCAAGGCCACATTGACTGTAGACAGATCTTCCAACACAGCCTACTTGCAACTCAAGACCCTGACATCTGAGGACTCTGCAGTCTATTACTGTTCAAGAAGGGTCTATAATGCTATGGACTACTGG	1
[truncated: 9,352 more rows]

## Sheet: Real_Mouse_Standard
SeqNum	GroupNum	FormattedSeq	CDR3_AminoAcid	CDR3_Length	CDR3_Start	CDR3_End	Seq	RefSeq	Classifier	TemplateCount	TreeChildCount	Functional	V_GeneName	V_MapNum	V_Deletion5	V_Deletion3	V_Alignment	D_GeneName	D_MapNum	D_Deletion5	D_Deletion3	D_Alignment	J_GeneName	J_MapNum	J_Deletion5	J_Deletion3	J_Alignment	Length_V	Length_Nvd	Length_D	Length_Ndj	Length_J	SHM_V	SHM_Nvd	SHM_D	SHM_Ndj	SHM_J	SeqName	TrimmedEdges	Nvd_DDins	Ndj_DDins
69614	1	cTGtGaAagggagGttcaccAtcTcaAgagatgattccaAaagTagtgtctacctgcaaatgaacaActTaAgggctgaAgacaCTGgAatttaTtactgcacaTtggGtcgg g gGGG ctact GG	GRGGYW	6	108	125	CTGTGAAAGGGAGGTTCACCATCTCAAGAGATGATTCCAAAAGTAGTGTCTACCTGCAAATGAACAACTTAAGGGCTGAAGACACTGGAATTTATTACTGCACATTGGGTCGGGGGGGCTACTGG	ATGCGGAGTCTGTGAAAGGGAGGTTCACCATCTCAAGAGATGATTCCAAAAGTAGTGTCTACCTGCAAATGAACAACTTAAGGGCTGAAGACACTGGAATTTATTACTGCACAGTGGGCTACTGG	vVVvVvVvvvvvvVvvvvvvVvvVvvVvvvvvvvvvvvvVvvvVvvvvvvvvvvvvvvvvvvvvvvVvvVvVvvvvvvvVvvvvVVVvVvvvvvVvvvvvvvvvVvvvVvvvvMdDDDNNNNNJJ	1	0	Y	IGHV06-3*01	375		2	A--C-G-GTCTGT-AAAGGG-GG-TC-CCATCTCAAGAG-TGA-TCCAAAAGTAGTGTCTACCTGC-AA-G-ACAACTT-AGGG---A-GACAC-GGAATTTAT-ACT-CACA|gg	IGHD04-1*01	51	5	2	ctaac|T---|ac	IGHJ03*02	8	15		cctggtttggttagt|--	113	1	4	5	2	92	0	1	0	0
67758	2	ACCAGAAGTTCAAGGGCAAGGCCACATTGACTGTAAACAAGTCCTCCAGCACAGCCTACATGGAGCTCCGCAGCCTGACATCGGAGGATTCTGCAGTCTATTACTGTGCA TATGATTACG ACTGG	CAYDYDW	7	105	125	ACCAGAAGTTCAAGGGCAAGGCCACATTGACTGTAAACAAGTCCTCCAGCACAGCCTACATGGAGCTCCGCAGCCTGACATCGGAGGATTCTGCAGTCTATTACTGTGCATATGATTACGACTGG	ACCAGAAGTTCAAGGGCAAGGCCACATTGACTGTAAACAAGTCCTCCAGCACAGCCTACATGGAGCTCCGCAGCCTGACATCGGAGGATTCTGCAGTCTATTACTGTGCATATGATTACGACTGG	VVVVVVVVVVVVVVVVVVVVVVVVVVVVVVVVVVVVVVVVVVVVVVVVVVVVVVVVVVVVVVVVVVVVVVVVVVVVVVVVVVVVVVVVVVVVVVVVVVVVVVVVVVVVVVDDDDDDDDDDJJJJJ	1	0	Y	IGHV01-22*01	22		3	--------------------------------------------------------------------------------------------------------------|aga	IGHD02-4*01	29	5	2	tctac|----------|ac	IGHJ02*01	4	12		actactttgact|-----	110	0	10	0	5	0	0	0	0	0
57327	3	ATCAGAAGTTCAAGGACAAGGCCACATTGACTGCAGACAAATCtTCCAGCACAGCCTACATGCAACTGAGCAGCCTGACATCTGAGGACTCTGCAGTCTATTACTGTGC c CTAGGG gct TACTGG	CALGAYW	7	105	140	ATCAGAAGTTCAAGGACAAGGCCACATTGACTGCAGACAAATCTTCCAGCACAGCCTACATGCAACTGAGCAGCCTGACATCTGAGGACTCTGCAGTCTATTACTGTGCCCTAGGGGCTTACTGG	ATCAGAAGTTCAAGGACAAGGCCACATTGACTGCAGACAAATCCTCCAGCACAGCCTACATGCAACTGAGCAGCCTGACATCTGAGGACTCTGCAGTCTATTACTGTGCCCTAGGGGCTTACTGG	VVVVVVVVVVVVVVVVVVVVVVVVVVVVVVVVVVVVVVVVVVVvVVVVVVVVVVVVVVVVVVVVVVVVVVVVVVVVVVVVVVVVVVVVVVVVVVVVVVVVVVVVVVVVVMDDDDDDNNNJJJJJJ	2	0	Y	IGHV01-4*01	45		4	-------------------------------------------C-----------------------------------------------------------------|aaga	IGHD03-3*01	49	7	4	gggacag|------|ctgt	IGHJ01*01	1	1		c|------	109	1	6	3	6	1	0	0	0	0
70466	4	ATCAGAAGTTCAAGGACAAGGCCACATTGACTGCAGACAAATCCTCCAGCACAGCCTACATGCAACTGAGCAGCCTGACATCTGAGGACTCTGCAGTCTATTACTGTGCAAG g GGGA ct TACTGG	CARGTYW	7	105	140	ATCAGAAGTTCAAGGACAAGGCCACATTGACTGCAGACAAATCCTCCAGCACAGCCTACATGCAACTGAGCAGCCTGACATCTGAGGACTCTGCAGTCTATTACTGTGCAAGGGGGACTTACTGG	ATCAGAAGTTCAAGGACAAGGCCACATTGACTGCAGACAAATCCTCCAGCACAGCCTACATGCAACTGAGCAGCCTGACATCTGAGGACTCTGCAGTCTATTACTGTGCAAGGGGGACTTACTGG	VVVVVVVVVVVVVVVVVVVVVVVVVVVVVVVVVVVVVVVVVVVVVVVVVVVVVVVVVVVVVVVVVVVVVVVVVVVVVVVVVVVVVVVVVVVVVVVVVVVVVVVVVVVVVVVVMDDDDNNJJJJJJ	1	0	Y	IGHV01-4*01	45		1	----------------------------------------------------------------------------------------------------------------|a	IGHD03-3*01	49	0	13	|----|cagctagggctgt	IGHJ01*01	1	1		c|------	112	1	4	2	6	0	0	0	0	0
64288	5	ATCAGAgGTTCAAGGACAAGGCCACATTGACTGCAGACAcATCCgCCAGttCAGCCTACtTaCAACTGAaCAaCCTGAgATCTGAtGACTCTGCAGTCTATTACTGTaCAA ACTGG a ACTtCTGG	CTNWNFW	7	105	125	ATCAGAGGTTCAAGGACAAGGCCACATTGACTGCAGACACATCCGCCAGTTCAGCCTACTTACAACTGAACAACCTGAGATCTGATGACTCTGCAGTCTATTACTGTACAAACTGGAACTTCTGG	ATCAGAAGTTCAAGGACAAGGCCACATTGACTGCAGACAAATCCTCCAGCACAGCCTACATGCAACTGAGCAGCCTGACATCTGAGGACTCTGCAGTCTATTACTGTGCAAACTGGAACTACTGG	VVVVVVvVVVVVVVVVVVVVVVVVVVVVVVVVVVVVVVVvVVVVvVVVVvvVVVVVVVVvVvVVVVVVVvVVvVVVVVvVVVVVVvVVVVVVVVVVVVVVVVVVVVVvVVVDDDDDNJJJjJJJJ	1	0	Y	IGHV01-4*01	45		2	------A--------------------------------A----T----CA--------A-G-------G--G-----C------G---------------------G---|ga	IGHD04-1*01	51	3	3	cta|-----|gac	IGHJ02*01	4	9		actactttg|---A----	111	0	5	1	8	12	0	0	0	1
56653	6	ACCAGAAGTTCAAGGCCAAGGCCACATTGACTGTAGACAAATCCTCCAGCACAGCCTACATGCAGCTCAAGAGCCTGACATCTGAGGACTCTGCAGTCTATTACTGTGCAAG CAgAG ct TACTGG	CASRAYW	7	105	140	ACCAGAAGTTCAAGGCCAAGGCCACATTGACTGTAGACAAATCCTCCAGCACAGCCTACATGCAGCTCAAGAGCCTGACATCTGAGGACTCTGCAGTCTATTACTGTGCAAGCAGAGCTTACTGG	ACCAGAAGTTCAAGGCCAAGGCCACATTGACTGTAGACAAATCCTCCAGCACAGCCTACATGCAGCTCAAGAGCCTGACATCTGAGGACTCTGCAGTCTATTACTGTGCAAGCACAGCTTACTGG	VVVVVVVVVVVVVVVVVVVVVVVVVVVVVVVVVVVVVVVVVVVVVVVVVVVVVVVVVVVVVVVVVVVVVVVVVVVVVVVVVVVVVVVVVVVVVVVVVVVVVVVVVVVVVVVVDDdDDNNJJJJJJ	3	0	Y	IGHV01-42*01	49		1	----------------------------------------------------------------------------------------------------------------|a	IGHD03-1*01	43	2	10	gg|--C--|ctcgggctac	IGHJ01*01	1	1		c|------	112	0	5	2	6	0	0	1	0	0
65589	7	ATCAcAgaTTCcAGGACAAGGCCACATTGACTGTAGACAAATCCTCCAaCACAGCCTACATGCAGCTCAaCAGCCTGACATCTGAGGACTCTGCGGTCTATTACTGT c GTAGCTAC gct TtCTGG	CRSYAFW	7	105	140	ATCACAGATTCCAGGACAAGGCCACATTGACTGTAGACAAATCCTCCAACACAGCCTACATGCAGCTCAACAGCCTGACATCTGAGGACTCTGCGGTCTATTACTGTCGTAGCTACGCTTTCTGG	ATCAAAAGTTCAAGGACAAGGCCACATTGACTGTAGACAAATCCTCCAGCACAGCCTACATGCAGCTCAGCAGCCTGACATCTGAGGACTCTGCGGTCTATTACTGTCGTAGCTACGCTTACTGG	VVVVvVvvVVVvVVVVVVVVVVVVVVVVVVVVVVVVVVVVVVVVVVVVvVVVVVVVVVVVVVVVVVVVVvVVVVVVVVVVVVVVVVVVVVVVVVVVVVVVVVVVVVVMDDDDDDDDPNNJjJJJJ	1	0	Y	IGHV01-52*01	62		6	----A-AG---A------------------------------------G--------------------G-------------------------------------|gcaaga	IGHD01-1*01	1	15	0	tttattactacggta|--------|	IGHJ01*01	1	1		c|-A----	107	1	8	3	6	6	0	0	0	1
70752	8	ATCAAAAGTTCcAGGACAAGGCCACATTGACTGTtGACAAATCCTCCAGCACAGCCTACtTGCAGCTCAGCAGCCTGACATCTGAGGACTCTGCGGTCTATTACTGT c GTAACTAC gct TACTGG	CRNYAYW	7	105	125	ATCAAAAGTTCCAGGACAAGGCCACATTGACTGTTGACAAATCCTCCAGCACAGCCTACTTGCAGCTCAGCAGCCTGACATCTGAGGACTCTGCGGTCTATTACTGTCGTAACTACGCTTACTGG	ATCAAAAGTTCAAGGACAAGGCCACATTGACTGTAGACAAATCCTCCAGCACAGCCTACATGCAGCTCAGCAGCCTGACATCTGAGGACTCTGCGGTCTATTACTGTCGTAACTACGCTTACTGG	VVVVVVVVVVVvVVVVVVVVVVVVVVVVVVVVVVvVVVVVVVVVVVVVVVVVVVVVVVVvVVVVVVVVVVVVVVVVVVVVVVVVVVVVVVVVVVVVVVVVVVVVVVVMDDDDDDDDPNNJJJJJJ	1	0	Y	IGHV01-52*01	62		6	-----------A----------------------A------------------------A-----------------------------------------------|gcaaga	IGHD02-1*01	9	9	0	tctactatg|--------|	IGHJ02*03	6	9		tactttgac|------	107	1	8	3	6	3	0	0	0	0
60957	9	ATCAAAAGTTCAAGGACAAGGCCACATTGACTGTAGACAAATCCTCCAGCACAGCCTACATGCAGCTCAGCAGCCTGACATCTGAGGACTCTGCGGTCTATTACTGTGCAAG GGGC cc CTACTGG	CARGPYW	7	105	140	ATCAAAAGTTCAAGGACAAGGCCACATTGACTGTAGACAAATCCTCCAGCACAGCCTACATGCAGCTCAGCAGCCTGACATCTGAGGACTCTGCGGTCTATTACTGTGCAAGGGGCCCCTACTGG	ATCAAAAGTTCAAGGACAAGGCCACATTGACTGTAGACAAATCCTCCAGCACAGCCTACATGCAGCTCAGCAGCCTGACATCTGAGGACTCTGCGGTCTATTACTGTGCAAGGGGCCCCTACTGG	VVVVVVVVVVVVVVVVVVVVVVVVVVVVVVVVVVVVVVVVVVVVVVVVVVVVVVVVVVVVVVVVVVVVVVVVVVVVVVVVVVVVVVVVVVVVVVVVVVVVVVVVVVVVVVVVDDDDNNJJJJJJJ	1	0	Y	IGHV01-52*01	62		1	----------------------------------------------------------------------------------------------------------------|a	IGHD03-1*01	43	10	3	ggcacagctc|----|tac	IGHJ01*01	1	0		|-------	112	0	4	2	7	0	0	0	0	0
61001	10	ATGAGAAGTTCAAGAGCAAGGCCACACTGACTGTAGACAcATCCTCCAGCACAGCCTACATGCAGCTCAGCAGCCTGACATCTGAGGACTCTGCGGTCTATTATTGTGCtAG gc CGG ct TACTGG	CARPAYW	7	105	140	ATGAGAAGTTCAAGAGCAAGGCCACACTGACTGTAGACACATCCTCCAGCACAGCCTACATGCAGCTCAGCAGCCTGACATCTGAGGACTCTGCGGTCTATTATTGTGCTAGGCCGGCTTACTGG	ATGAGAAGTTCAAGAGCAAGGCCACACTGACTGTAGACAAATCCTCCAGCACAGCCTACATGCAGCTCAGCAGCCTGACATCTGAGGACTCTGCGGTCTATTATTGTGCAAGGCCGGCTTACTGG	VVVVVVVVVVVVVVVVVVVVVVVVVVVVVVVVVVVVVVVvVVVVVVVVVVVVVVVVVVVVVVVVVVVVVVVVVVVVVVVVVVVVVVVVVVVVVVVVVVVVVVVVVVVVVvVVMMDDDNNJJJJJJ	1	0	Y	IGHV01-53*01	63		1	---------------------------------------A---------------------------------------------------------------------A--|a	IGHD01-1*01	1	10	10	tttattacta|---|tagtagctac	IGHJ01*01	1	1		c|------	112	2	3	2	6	2	0	0	0	0
66131	11	ATGAGAAGTTCAAGAGCAAGGCCACACTGACTGTAGACACATCCTCCAGCACAGCCTACATGCAGCTCAGCAGCCTGACATCTGAGGACTCTGCGGTCTATTACTGTGCAA c CTATGAT c ACTGG	CATYDHW	7	105	125	ATGAGAAGTTCAAGAGCAAGGCCACACTGACTGTAGACACATCCTCCAGCACAGCCTACATGCAGCTCAGCAGCCTGACATCTGAGGACTCTGCGGTCTATTACTGTGCAACCTATGATCACTGG	ATGAGAAGTTCAAGAGCAAGGCCACACTGACTGTAGACACATCCTCCAGCACAGCCTACATGCAGCTCAGCAGCCTGACATCTGAGGACTCTGCGGTCTATTACTGTGCAACCTATGATCACTGG	VVVVVVVVVVVVVVVVVVVVVVVVVVVVVVVVVVVVVVVVVVVVVVVVVVVVVVVVVVVVVVVVVVVVVVVVVVVVVVVVVVVVVVVVVVVVVVVVVVVVVVVVVVVVVVVMDDDDDDDNJJJJJ	1	0	Y	IGHV01-55*01	70		2	---------------------------------------------------------------------------------------------------------------|ga	IGHD02-4*01	29	4	6	tcta|-------|tacgac	IGHJ02*01	4	12		actactttgact|-----	111	1	7	1	5	0	0	0	0	0
68919	12	ATGAGAAGTTCAAGAGCAAGGCCACACTGACTGTAGACAAATCCTCCAGCACAGCCTACATGCAACTCAGCAGCCTGACATCTGAGGACTCTGCGGcCTATTACTGTGC g GAtTACC ct TACTGG	CADYPYW	7	105	140	ATGAGAAGTTCAAGAGCAAGGCCACACTGACTGTAGACAAATCCTCCAGCACAGCCTACATGCAACTCAGCAGCCTGACATCTGAGGACTCTGCGGCCTATTACTGTGCGGATTACCCTTACTGG	ATGAGAAGTTCAAGAGCAAGGCCACACTGACTGTAGACAAATCCTCCAGCACAGCCTACATGCAACTCAGCAGCCTGACATCTGAGGACTCTGCGGTCTATTACTGTGCGGAGTACCCTTACTGG	VVVVVVVVVVVVVVVVVVVVVVVVVVVVVVVVVVVVVVVVVVVVVVVVVVVVVVVVVVVVVVVVVVVVVVVVVVVVVVVVVVVVVVVVVVVVVVVVvVVVVVVVVVVVVMDDdDDDDNNJJJJJJ	1	1	Y	IGHV01-64*01	90		4	------------------------------------------------------------------------------------------------T------------|aaga	IGHD05-1*01	55	0	3	|--G----|tac	IGHJ01*01	1	1		c|------	109	1	7	2	6	1	0	1	0	0
70632	12	ATGAGAAGTTCAAGAGCAAGGCCACACTGACTGTAGACAAATCCTCCAGCACAGCCTACATGCAACTCAGCAGCCTGACATCTGAGGACTCTGCGGTCTATTACTGTGC g GAtTACC ct TACTGG	CADYPYW	7	105	140	ATGAGAAGTTCAAGAGCAAGGCCACACTGACTGTAGACAAATCCTCCAGCACAGCCTACATGCAACTCAGCAGCCTGACATCTGAGGACTCTGCGGTCTATTACTGTGCGGATTACCCTTACTGG	ATGAGAAGTTCAAGAGCAAGGCCACACTGACTGTAGACAAATCCTCCAGCACAGCCTACATGCAACTCAGCAGCCTGACATCTGAGGACTCTGCGGCCTATTACTGTGCGGATTACCCTTACTGG	VVVVVVVVVVVVVVVVVVVVVVVVVVVVVVVVVVVVVVVVVVVVVVVVVVVVVVVVVVVVVVVVVVVVVVVVVVVVVVVVVVVVVVVVVVVVVVVVVVVVVVVVVVVVVMDDdDDDDNNJJJJJJ	1	0	Y	IGHV01-64*01	90		4	-------------------------------------------------------------------------------------------------------------|aaga	IGHD05-1*01	55	0	3	|--G----|tac	IGHJ01*01	1	1		c|------	109	1	7	2	6	0	0	1	0	0
63587	13	ATCAAAAGTTCAAGGGCAAGGCCACATTGACTGTAGACAAATCCTCCAGCACAGCCTACATGCAGCTCAGCAGCCTGACATCTGAGGACTCTGCGGTCTATTACTGTGCAA TATtGG g CTACTGG	CAILGYW	7	105	140	ATCAAAAGTTCAAGGGCAAGGCCACATTGACTGTAGACAAATCCTCCAGCACAGCCTACATGCAGCTCAGCAGCCTGACATCTGAGGACTCTGCGGTCTATTACTGTGCAATATTGGGCTACTGG	ATCAAAAGTTCAAGGGCAAGGCCACATTGACTGTAGACAAATCCTCCAGCACAGCCTACATGCAGCTCAGCAGCCTGACATCTGAGGACTCTGCGGTCTATTACTGTGCAATATAGGGCTACTGG	VVVVVVVVVVVVVVVVVVVVVVVVVVVVVVVVVVVVVVVVVVVVVVVVVVVVVVVVVVVVVVVVVVVVVVVVVVVVVVVVVVVVVVVVVVVVVVVVVVVVVVVVVVVVVVVDDDdDDPJJJJJJJ	1	0	Y	IGHV01-69*02	97		2	---------------------------------------------------------------------------------------------------------------|ga	IGHD02-14*01	23	5	6	cctac|---A--|tacgac	IGHJ01*01	1	0		|-------	111	0	6	1	7	0	0	1	0	0
67833	14	ATGAGAAGTTCAAGAGCAAGGCCACACTGACTGTAGACAAACCCTCCAGCACAGCCTACATGCAGCTCAGCAGCCTGACATCTGAGGACTCTGCGGTCTATTATTGTGCAAG GGGC ga CTACTGG	CARGDYW	7	105	140	ATGAGAAGTTCAAGAGCAAGGCCACACTGACTGTAGACAAACCCTCCAGCACAGCCTACATGCAGCTCAGCAGCCTGACATCTGAGGACTCTGCGGTCTATTATTGTGCAAGGGGCGACTACTGG	ATGAGAAGTTCAAGAGCAAGGCCACACTGACTGTAGACAAACCCTCCAGCACAGCCTACATGCAGCTCAGCAGCCTGACATCTGAGGACTCTGCGGTCTATTATTGTGCAAGGGGCGACTACTGG	VVVVVVVVVVVVVVVVVVVVVVVVVVVVVVVVVVVVVVVVVVVVVVVVVVVVVVVVVVVVVVVVVVVVVVVVVVVVVVVVVVVVVVVVVVVVVVVVVVVVVVVVVVVVVVVVDDDDNNJJJJJJJ	1	0	Y	IGHV01-72*01	103		1	----------------------------------------------------------------------------------------------------------------|a	IGHD03-1*01	43	10	3	ggcacagctc|----|tac	IGHJ01*01	1	0		|-------	112	0	4	2	7	0	0	0	0	0
68098	15	ATGAGAAGTTCAAGGGCAAGGCCACACTGACTGCAGAAAAATCCTCCAGCACTGCCTACATGCAGCTCAGCAGCCTGACATCTGAGGACTCTGCTGTCTATTTCTGTGCAAGA GTGG gtg ACTGG	CARVGDW	7	105	125	ATGAGAAGTTCAAGGGCAAGGCCACACTGACTGCAGAAAAATCCTCCAGCACTGCCTACATGCAGCTCAGCAGCCTGACATCTGAGGACTCTGCTGTCTATTTCTGTGCAAGAGTGGGTGACTGG	ATGAGAAGTTCAAGGGCAAGGCCACACTGACTGCAGAAAAATCCTCCAGCACTGCCTACATGCAGCTCAGCAGCCTGACATCTGAGGACTCTGCTGTCTATTTCTGTGCAAGAGTGGGTGACTGG	VVVVVVVVVVVVVVVVVVVVVVVVVVVVVVVVVVVVVVVVVVVVVVVVVVVVVVVVVVVVVVVVVVVVVVVVVVVVVVVVVVVVVVVVVVVVVVVVVVVVVVVVVVVVVVVVVDDDDNNNJJJJJ	1	0	Y	IGHV01-76*01	114		0	-----------------------------------------------------------------------------------------------------------------|	IGHD01-1*02	3	12	7	tttattactatg|----|tagctac	IGHJ04*01	9	18		attactatgctatggact|-----	113	0	4	3	5	0	0	0	0	0
62313	16	ATGAGAAGTTCAAGGGCAAGGCCACACTGACTGCAGAAAAATCCTCCAGCACTGCCTACATGCAGCTCAGCAGCCTGACATCTGAGGACTCTGCTGTCTATTTCTGTGCAAGA CTGGG CTACTGG	CARLGYW	7	105	125	ATGAGAAGTTCAAGGGCAAGGCCACACTGACTGCAGAAAAATCCTCCAGCACTGCCTACATGCAGCTCAGCAGCCTGACATCTGAGGACTCTGCTGTCTATTTCTGTGCAAGACTGGGCTACTGG	ATGAGAAGTTCAAGGGCAAGGCCACACTGACTGCAGAAAAATCCTCCAGCACTGCCTACATGCAGCTCAGCAGCCTGACATCTGAGGACTCTGCTGTCTATTTCTGTGCAAGACTGGGCTACTGG	VVVVVVVVVVVVVVVVVVVVVVVVVVVVVVVVVVVVVVVVVVVVVVVVVVVVVVVVVVVVVVVVVVVVVVVVVVVVVVVVVVVVVVVVVVVVVVVVVVVVVVVVVVVVVVVVVDDDDDJJJJJJJ	1	0	Y	IGHV01-76*01	114		0	-----------------------------------------------------------------------------------------------------------------|	IGHD04-1*01	51	4	2	ctaa|-----|ac	IGHJ04*01	9	16		attactatgctatgga|-------	113	0	5	0	7	0	0	0	0	0
72758	17	ACGGAAAGTTCAAGGGCAAGGCCACACTGACTGCAGACAAATCCTCCAGCACAGCCTACATGCAGCTCAGCAGCCTGACCTCTGAGGACTCTGCGGTCTATTTCTGT TACTAC c TTGACTACTGG	CYYLDYW	7	105	125	ACGGAAAGTTCAAGGGCAAGGCCACACTGACTGCAGACAAATCCTCCAGCACAGCCTACATGCAGCTCAGCAGCCTGACCTCTGAGGACTCTGCGGTCTATTTCTGTTACTACCTTGACTACTGG	ACGGAAAGTTCAAGGGCAAGGCCACACTGACTGCAGACAAATCCTCCAGCACAGCCTACATGCAGCTCAGCAGCCTGACCTCTGAGGACTCTGCGGTCTATTTCTGTTACTACCTTGACTACTGG	VVVVVVVVVVVVVVVVVVVVVVVVVVVVVVVVVVVVVVVVVVVVVVVVVVVVVVVVVVVVVVVVVVVVVVVVVVVVVVVVVVVVVVVVVVVVVVVVVVVVVVVVVVVDDDDDDNJJJJJJJJJJJ	1	0	Y	IGHV01-80*01	119		6	-----------------------------------------------------------------------------------------------------------|gcaaga	IGHD01-1*01	1	5	12	tttat|------|ggtagtagctac	IGHJ02*01	4	6		actact|-----------	107	0	6	1	11	0	0	0	0	0
56528	18	ACGGAgAGTTCAAGGaCAAGGCCACACTGACTGCAGACAAATCCTCCAGCACAGCCTACATGCAGCTCAGCAcCCTGACCTCTGAGGACTCTGCGGTCTATTTCTGTGtAAG TGGcG g CTACTGG	CVSGGYW	7	105	140	ACGGAGAGTTCAAGGACAAGGCCACACTGACTGCAGACAAATCCTCCAGCACAGCCTACATGCAGCTCAGCACCCTGACCTCTGAGGACTCTGCGGTCTATTTCTGTGTAAGTGGCGGCTACTGG	ACGGAAAGTTCAAGGGCAAGGCCACACTGACTGCAGACAAATCCTCCAGCACAGCCTACATGCAGCTCAGCAGCCTGACCTCTGAGGACTCTGCGGTCTATTTCTGTGCAAGTGGTGGCTACTGG	VVVVVvVVVVVVVVVvVVVVVVVVVVVVVVVVVVVVVVVVVVVVVVVVVVVVVVVVVVVVVVVVVVVVVVVVvVVVVVVVVVVVVVVVVVVVVVVVVVVVVVVVVVVVvVVVDDDdDPJJJJJJJ	4	2	Y	IGHV01-80*01	119		1	-----A---------G--------------------------------------------------------G-----------------------------------C---|a	IGHD01-1*02	3	10	8	tttattacta|---T-|gtagctac	IGHJ01*01	1	0		|-------	112	0	5	1	7	4	0	1	0	0
59532	18	ACGGAgAGTTCAAGGaCAAGGCCACACTGACTGCAGACAAATCCTCCAcCACAGCCTACATGCAGCTCAGCAcCCTGACCTCTGAGGACTCTGCGGTCTATTTCTGTGtAAG TGGcG g CTACTGG	CVSGGYW	7	105	140	ACGGAGAGTTCAAGGACAAGGCCACACTGACTGCAGACAAATCCTCCACCACAGCCTACATGCAGCTCAGCACCCTGACCTCTGAGGACTCTGCGGTCTATTTCTGTGTAAGTGGCGGCTACTGG	ACGGAGAGTTCAAGGACAAGGCCACACTGACTGCAGACAAATCCTCCAGCACAGCCTACATGCAGCTCAGCACCCTGACCTCTGAGGACTCTGCGGTCTATTTCTGTGTAAGTGGCGGCTACTGG	VVVVVvVVVVVVVVVvVVVVVVVVVVVVVVVVVVVVVVVVVVVVVVVVvVVVVVVVVVVVVVVVVVVVVVVVvVVVVVVVVVVVVVVVVVVVVVVVVVVVVVVVVVVVvVVVDDDdDPJJJJJJJ	1	0	Y	IGHV01-80*01	119		1	-----A---------G--------------------------------G-----------------------G-----------------------------------C---|a	IGHD01-1*02	3	10	8	tttattacta|---T-|gtagctac	IGHJ01*01	1	0		|-------	112	0	5	1	7	5	0	1	0	0
63319	18	ACGGAgAGTTCAAGGaCAAGGCCACACTGACTGCAGACAAATCCTCCAGCACgGCCTACATGCAaCTCAGCAcCCTGACCTCTGAGGACTCTGCGGTCTATTTCTGTctAAG TGGcG g CTACTGG	CLSGGYW	7	105	140	ACGGAGAGTTCAAGGACAAGGCCACACTGACTGCAGACAAATCCTCCAGCACGGCCTACATGCAACTCAGCACCCTGACCTCTGAGGACTCTGCGGTCTATTTCTGTCTAAGTGGCGGCTACTGG	ACGGAGAGTTCAAGGACAAGGCCACACTGACTGCAGACAAATCCTCCAGCACAGCCTACATGCAGCTCAGCACCCTGACCTCTGAGGACTCTGCGGTCTATTTCTGTGTAAGTGGCGGCTACTGG	VVVVVvVVVVVVVVVvVVVVVVVVVVVVVVVVVVVVVVVVVVVVVVVVVVVVvVVVVVVVVVVVvVVVVVVVvVVVVVVVVVVVVVVVVVVVVVVVVVVVVVVVVVVvvVVVDDDdDPJJJJJJJ	1	0	Y	IGHV01-80*01	119		1	-----A---------G------------------------------------A-----------G-------G----------------------------------GC---|a	IGHD01-1*02	3	10	8	tttattacta|---T-|gtagctac	IGHJ01*01	1	0		|-------	112	0	5	1	7	7	0	1	0	0
58545	19	ACGGAAAGTTCAAGGGCAAGGCCACACTGACTGCAGACAAATCCTCCAGCACAGCCTACATGCAGCTCAGCAGCCTGACCTCTGAGGACTCTGCGGTCTATTTCTGTaCAA ACTACC ct TACTGG	CTNYPYW	7	105	140	ACGGAAAGTTCAAGGGCAAGGCCACACTGACTGCAGACAAATCCTCCAGCACAGCCTACATGCAGCTCAGCAGCCTGACCTCTGAGGACTCTGCGGTCTATTTCTGTACAAACTACCCTTACTGG	ACGGAAAGTTCAAGGGCAAGGCCACACTGACTGCAGACAAATCCTCCAGCACAGCCTACATGCAGCTCAGCAGCCTGACCTCTGAGGACTCTGCGGTCTATTTCTGTGCAAACTACCCTTACTGG	VVVVVVVVVVVVVVVVVVVVVVVVVVVVVVVVVVVVVVVVVVVVVVVVVVVVVVVVVVVVVVVVVVVVVVVVVVVVVVVVVVVVVVVVVVVVVVVVVVVVVVVVVVVvVVVDDDDDDNNJJJJJJ	2	0	Y	IGHV01-80*01	119		2	-----------------------------------------------------------------------------------------------------------G---|ga	IGHD05-5*01	63	1	3	g|------|tac	IGHJ01*01	1	1		c|------	111	0	6	2	6	1	0	0	0	0
58257	20	ATGAGAAaTTCAgGGGCAAGGCCACATTCACTGCAGATACATCtTCCAACACAGCCTACATGCAACTCAaCAGCCTGACAgtTGAGGAtTCTGCCATCTATTAtTGTG TAGTtGaaA c CTACTGG	CVVETYW	7	105	140	ATGAGAAATTCAGGGGCAAGGCCACATTCACTGCAGATACATCTTCCAACACAGCCTACATGCAACTCAACAGCCTGACAGTTGAGGATTCTGCCATCTATTATTGTGTAGTTGAAACCTACTGG	ATGAGAAGTTCAAGGGCAAGGCCACATTCACTGCAGATACATCCTCCAACACAGCCTACATGCAACTCAGCAGCCTGACAACTGAGGACTCTGCCATCTATTACTGTGTAGTAGCTACCTACTGG	VVVVVVVvVVVVvVVVVVVVVVVVVVVVVVVVVVVVVVVVVVVvVVVVVVVVVVVVVVVVVVVVVVVVVvVVVVVVVVVVvvVVVVVVvVVVVVVVVVVVVVVvVVVVDDDDdDddDNJJJJJJJ	2	1	Y	IGHV01-9*01	128		5	-------G----A------------------------------C-------------------------G----------AC------C--------------C----|caaga	IGHD01-1*01	1	13	1	tttattactacgg|----A-CT-|c	IGHJ01*01	1	0		|-------	108	0	9	1	7	8	0	3	0	0
69824	20	ATGAGAAaTTCAgGGGCAAGGCCACATTCACTGCAGATACATCtTCCAgCACAGCCTACATGCAACTCAaCAGCCTGACAgtTGAGGAtTCTGCCATCTATTAtTGTG TAGTtGaaA c CTACTGG	CVVETYW	7	105	140	ATGAGAAATTCAGGGGCAAGGCCACATTCACTGCAGATACATCTTCCAGCACAGCCTACATGCAACTCAACAGCCTGACAGTTGAGGATTCTGCCATCTATTATTGTGTAGTTGAAACCTACTGG	ATGAGAAATTCAGGGGCAAGGCCACATTCACTGCAGATACATCTTCCAACACAGCCTACATGCAACTCAACAGCCTGACAGTTGAGGATTCTGCCATCTATTATTGTGTAGTTGAAACCTACTGG	VVVVVVVvVVVVvVVVVVVVVVVVVVVVVVVVVVVVVVVVVVVvVVVVvVVVVVVVVVVVVVVVVVVVVvVVVVVVVVVVvvVVVVVVvVVVVVVVVVVVVVVvVVVVDDDDdDddDNJJJJJJJ	1	0	Y	IGHV01-9*01	128		5	-------G----A------------------------------C----A--------------------G----------AC------C--------------C----|caaga	IGHD01-1*01	1	13	1	tttattactacgg|----A-CT-|c	IGHJ01*01	1	0		|-------	108	0	9	1	7	9	0	3	0	0
62938	21	ATGAGAAaTTCAgGGGCAAGGCCACATTCACTGCAGATACATCCTCCAACACAGCCTACATGgAACTCAaCAGCCTGACAgtTGAGGAtTCTGCCATCTATTAtTGTG TTATTgaaA c CgtCTGG	CVIETVW	7	105	140	ATGAGAAATTCAGGGGCAAGGCCACATTCACTGCAGATACATCCTCCAACACAGCCTACATGGAACTCAACAGCCTGACAGTTGAGGATTCTGCCATCTATTATTGTGTTATTGAAACCGTCTGG	ATGAGAAGTTCAAGGGCAAGGCCACATTCACTGCAGATACATCCTCCAACACAGCCTACATGCAACTCAGCAGCCTGACAACTGAGGACTCTGCCATCTATTACTGTGTTATTACTACCTACTGG	VVVVVVVvVVVVvVVVVVVVVVVVVVVVVVVVVVVVVVVVVVVVVVVVVVVVVVVVVVVVVVvVVVVVVvVVVVVVVVVVvvVVVVVVvVVVVVVVVVVVVVVvVVVVDDDDDdddDNJjjJJJJ	1	0	Y	IGHV01-9*01	128		5	-------G----A-------------------------------------------------C------G----------AC------C--------------C----|caaga	IGHD01-1*01	1	1	13	t|-----ACT-|cggtagtagctac	IGHJ01*01	1	0		|-TA----	108	0	9	1	7	8	0	3	0	2
68193	22	ATGAGAAGTTCAAGGGCAAGGCCACATTCACTGCAGATACATCCTCCAACACAGCCTACATGCAACTCAGCAGCCTGACAACTGAGGACTCTGCCATCTATTACTGTGCAAG GGgAG a CTACTGG	CARGDYW	7	105	140	ATGAGAAGTTCAAGGGCAAGGCCACATTCACTGCAGATACATCCTCCAACACAGCCTACATGCAACTCAGCAGCCTGACAACTGAGGACTCTGCCATCTATTACTGTGCAAGGGGAGACTACTGG	ATGAGAAGTTCAAGGGCAAGGCCACATTCACTGCAGATACATCCTCCAACACAGCCTACATGCAACTCAGCAGCCTGACAACTGAGGACTCTGCCATCTATTACTGTGCAAGGGTAGACTACTGG	VVVVVVVVVVVVVVVVVVVVVVVVVVVVVVVVVVVVVVVVVVVVVVVVVVVVVVVVVVVVVVVVVVVVVVVVVVVVVVVVVVVVVVVVVVVVVVVVVVVVVVVVVVVVVVVVDDdDDNJJJJJJJ	1	0	Y	IGHV01-9*01	128		1	----------------------------------------------------------------------------------------------------------------|a	IGHD01-1*01	1	11	7	tttattactac|--T--|tagctac	IGHJ01*01	1	0		|-------	112	0	5	1	7	0	0	1	0	0
72983	23	ATGAGAAGTTCAAGGGCAAGGCCACATTCACTGCAGATACATCCTCCAACACAGCCTACATGCAACTCAGCAGCCTGACAACTGAGGACTCTGCCATCTATTACTGTGCAAGA ACGG g TGTCTGG	CARTGVW	7	105	125	ATGAGAAGTTCAAGGGCAAGGCCACATTCACTGCAGATACATCCTCCAACACAGCCTACATGCAACTCAGCAGCCTGACAACTGAGGACTCTGCCATCTATTACTGTGCAAGAACGGGTGTCTGG	ATGAGAAGTTCAAGGGCAAGGCCACATTCACTGCAGATACATCCTCCAACACAGCCTACATGCAACTCAGCAGCCTGACAACTGAGGACTCTGCCATCTATTACTGTGCAAGAACGGGTGTCTGG	VVVVVVVVVVVVVVVVVVVVVVVVVVVVVVVVVVVVVVVVVVVVVVVVVVVVVVVVVVVVVVVVVVVVVVVVVVVVVVVVVVVVVVVVVVVVVVVVVVVVVVVVVVVVVVVVVDDDDNJJJJJJJ	1	0	Y	IGHV01-9*01	128		0	-----------------------------------------------------------------------------------------------------------------|	IGHD01-2*01	5	9	4	ttcattact|----|ctac	IGHJ01*01	1	15		ctactggtacttcga|-------	113	0	4	1	7	0	0	0	0	0
64655	24	tcaAGggcaaggccacattGaCtgCAgatACatCctccAgcaCagtCtACAtAGaactCAgcagcCTgAcaActgaGgactCTGccatCTaTtCCtgtacaggtTtTGat tacg aggg cTAtTGG	FDYEGYW	7	105	125	TCAAGGGCAAGGCCACATTGACTGCAGATACATCCTCCAGCACAGTCTACATAGAACTCAGCAGCCTGACAACTGAGGACTCTGCCATCTATTCCTGTACAGGTTTTGATTACGAGGGCTATTGG	ATGAGAAGTTCAAGGGCAAGGCCACATTCACTGCAGATACATCCTCCAACACAGCCTACATGCAACTCAGCAGCCTGACAACTGAGGACTCTGCCATCTATTACTGTGCAGGTTAGGGTTACTGG	vvvVVvvvvvvvvvvvvvvVvVvvVVvvvVVvvVvvvvVvvvVvvvVvVVVvVVvvvvVVvvvvvVVvVvvVvvvvVvvvvVVVvvvvVVvVvVVvvvvvvvvvVvVVvvddddNNNNjJJjJJJ	1	0	Y	IGHV01-9*01	128		3	ATG--AAGTTCAAGGGCAA-G-CA--TTC--TG-AGAT-CAT-CTC-A---C--CCTA--TGCAA--C-GC-GCCT-ACAA---AGGA--C-G--ATCTATTAC-G--CA|aga	IGHD02-2*01	25	8	5	tctactat|GGTT|acgac	IGHJ03*01	7	10		cctggtttgc|T--C---	110	0	4	4	7	75	0	4	0	2
67171	25	tcagGgAcaaggccacattcaCtgaAgagACatCgtccAacaCagCCtACAtgcaactCAgcagcCTaAcaActggGgactCTGccatCTaTtaCtgtgcaatgTtTGatt cccc gGgcT actg G	FDSPGYW	7	105	125	TCAGGGACAAGGCCACATTCACTGAAGAGACATCGTCCAACACAGCCTACATGCAACTCAGCAGCCTAACAACTGGGGACTCTGCCATCTATTACTGTGCAATGTTTGATTCCCCGGGCTACTGG	ATGAGAAGTTCAAGGGCAAGGCCACATTCACTGCAGATACATCCTCCAACACAGCCTACATGCAACTCAGCAGCCTGACAACTGAGGACTCTGCCATCTATTACTGTGCAACCCCTGATTACTGG	vvvvVvVvvvvvvvvvvvvvvVvvvVvvvVVvvVvvvvVvvvVvvVVvVVVvvvvvvvVVvvvvvVVvVvvVvvvvVvvvvVVVvvvvVVvVvvVvvvvvvvvvVvVVvvvMMMMdDddDNNNNJ	1	2	Y	IGHV01-9*01	128		2	ATGA-A-GTTCAAGGGCAAGG-CAC-TTC--TG-AGAT-CAT-CT--A---CAGCCTA--TGCAA--C-GC-GCCT-ACAA---AGGA--C-GC-ATCTATTAC-G--CAA|ga	IGHD02-4*01	29	7	5	tctacta|T-AT-|acgac	IGHJ03*01	7	16		cctggtttgcttactg|-	111	4	5	4	1	80	0	3	0	0
56143	25	tcagGgAcaaggccacattcaCtgaAgagACatCgtccAacaCagCCtACAtgcaactCAgcagcCTgAcaActggGgactCTGccatCTaTtaCtgtgcaatgTtTGatt cccc gGgcT actg G	FDSPGYW	7	105	125	TCAGGGACAAGGCCACATTCACTGAAGAGACATCGTCCAACACAGCCTACATGCAACTCAGCAGCCTGACAACTGGGGACTCTGCCATCTATTACTGTGCAATGTTTGATTCCCCGGGCTACTGG	TCAGGGACAAGGCCACATTCACTGAAGAGACATCGTCCAACACAGCCTACATGCAACTCAGCAGCCTAACAACTGGGGACTCTGCCATCTATTACTGTGCAATGTTTGATTCCCCGGGCTACTGG	vvvvVvVvvvvvvvvvvvvvvVvvvVvvvVVvvVvvvvVvvvVvvVVvVVVvvvvvvvVVvvvvvVVvVvvVvvvvVvvvvVVVvvvvVVvVvvVvvvvvvvvvVvVVvvvMMMMdDddDNNNNJ	6	0	Y	IGHV01-9*01	128		2	ATGA-A-GTTCAAGGGCAAGG-CAC-TTC--TG-AGAT-CAT-CT--A---CAGCCTA--TGCAA--C-GC-GCCT-ACAA---AGGA--C-GC-ATCTATTAC-G--CAA|ga	IGHD02-4*01	29	7	5	tctacta|T-AT-|acgac	IGHJ03*01	7	16		cctggtttgcttactg|-	111	4	5	4	1	80	0	3	0	0
66306	25	tcagGgAcaaggccacattcaCtgaAgagACatCgtccAacaCagCCtACAtgcagctCAgcagcCTaAcaActggGgactCTGccatCTaTtaCtgtgcaatgTtTGatt cccc gGgcT actg G	FDSPGYW	7	105	125	TCAGGGACAAGGCCACATTCACTGAAGAGACATCGTCCAACACAGCCTACATGCAGCTCAGCAGCCTAACAACTGGGGACTCTGCCATCTATTACTGTGCAATGTTTGATTCCCCGGGCTACTGG	TCAGGGACAAGGCCACATTCACTGAAGAGACATCGTCCAACACAGCCTACATGCAACTCAGCAGCCTAACAACTGGGGACTCTGCCATCTATTACTGTGCAATGTTTGATTCCCCGGGCTACTGG	vvvvVvVvvvvvvvvvvvvvvVvvvVvvvVVvvVvvvvVvvvVvvVVvVVVvvvvvvvVVvvvvvVVvVvvVvvvvVvvvvVVVvvvvVVvVvvVvvvvvvvvvVvVVvvvMMMMdDddDNNNNJ	1	0	Y	IGHV01-9*01	128		2	ATGA-A-GTTCAAGGGCAAGG-CAC-TTC--TG-AGAT-CAT-CT--A---CAGCCTA--TGCAA--C-GC-GCCT-ACAA---AGGA--C-GC-ATCTATTAC-G--CAA|ga	IGHD02-4*01	29	7	5	tctacta|T-AT-|acgac	IGHJ03*01	7	16		cctggtttgcttactg|-	111	4	5	4	1	80	0	3	0	0
69785	26	ATGAGAAaTTCAgGGGCAAGGCCACATTCACTaCAGAgACATCCTCCAACACAGCCTACATGCAACTCAaCAGCCTGACAgtTGAGGAtTCTGCCATCTATTAtTGTGCA gtt GAA ac CTcCTGG	CAVETSW	7	105	140	ATGAGAAATTCAGGGGCAAGGCCACATTCACTACAGAGACATCCTCCAACACAGCCTACATGCAACTCAACAGCCTGACAGTTGAGGATTCTGCCATCTATTATTGTGCAGTTGAAACCTCCTGG	ATGAGAAGTTCAAGGGCAAGGCCACATTCACTGCAGATACATCCTCCAACACAGCCTACATGCAACTCAGCAGCCTGACAACTGAGGACTCTGCCATCTATTACTGTGCAGTTGAAACCTACTGG	VVVVVVVvVVVVvVVVVVVVVVVVVVVVVVVVvVVVVvVVVVVVVVVVVVVVVVVVVVVVVVVVVVVVVvVVVVVVVVVVvvVVVVVVvVVVVVVVVVVVVVVvVVVVVVMMMDDDNNJJjJJJJ	1	0	Y	IGHV01-9*01	128		3	-------G----A-------------------G----T-------------------------------G----------AC------C--------------C------|aga	IGHD05-2*01	57	0	7	|---|tacctac	IGHJ01*01	1	0		|--A----	110	3	3	2	7	9	0	0	0	1
71533	27	tCCCATCTCTCAAAAGTCGAATCTCTATCACTCGAGACACATCCAgGAcCCAGTTCTcCCTGgAaTTGAATTCTGTGcCTACTGAGGACACAGCCACATATTACTGT t TAACT tca GACTACTGG	CLTSDYW	7	105	125	TCCCATCTCTCAAAAGTCGAATCTCTATCACTCGAGACACATCCAGGACCCAGTTCTCCCTGGAATTGAATTCTGTGCCTACTGAGGACACAGCCACATATTACTGTTTAACTTCAGACTACTGG	ACCCATCTCTCAAAAGTCGAATCTCTATCACTCGAGACACATCCAAGAACCAGTTCTTCCTGCAGTTGAATTCTGTGACTACTGAGGACACAGCCACATATTACTGTTTAACTTCAGACTACTGG	vVVVVVVVVVVVVVVVVVVVVVVVVVVVVVVVVVVVVVVVVVVVVvVVvVVVVVVVVvVVVVvVvVVVVVVVVVVVVvVVVVVVVVVVVVVVVVVVVVVVVVVVVVVMDDDDDNNNJJJJJJJJJ	1	0	Y	IGHV03-1*02	263		6	A--------------------------------------------A--A--------T----C-G------------A-----------------------------|gcaaga	IGHD02-1*01	9	10	2	tctactatgg|-----|ac	IGHJ04*01	9	14		attactatgctatg|---------	107	1	5	3	9	7	0	0	0	0
60051	28	ACCCATCTCTCAAAAGTCGAtTCTCTATCACTCGAGACACATCCAAGAACCAGTTCTcCCTGggaTTGAcTTCTGTGACTACTGAGGACACAGCCACATATTACTGTGCAA CTtCAG g CTACTGG	CATSGYW	7	105	140	ACCCATCTCTCAAAAGTCGATTCTCTATCACTCGAGACACATCCAAGAACCAGTTCTCCCTGGGATTGACTTCTGTGACTACTGAGGACACAGCCACATATTACTGTGCAACTTCAGGCTACTGG	ACCCATCTCTCAAAAGTCGAATCTCTATCACTCGAGACACATCCAAGAACCAGTTCTTCCTGCAGTTGAATTCTGTGACTACTGAGGACACAGCCACATATTACTGTGCAACTGCAGGCTACTGG	VVVVVVVVVVVVVVVVVVVVvVVVVVVVVVVVVVVVVVVVVVVVVVVVVVVVVVVVVvVVVVvvvVVVVvVVVVVVVVVVVVVVVVVVVVVVVVVVVVVVVVVVVVVVVVVDDdDDDPJJJJJJJ	1	0	Y	IGHV03-1*02	263		2	--------------------A------------------------------------T----CAG----A-----------------------------------------|ga	IGHD06-1*01	67	13	10	aggcagctagcct|--G---|tgccacaacc	IGHJ01*01	1	0		|-------	111	0	6	1	7	6	0	1	0	0
62497	29	ACCCATCTCTCAAAAATCGAATCTCCATCACTCGTGACACATCTAAGAACCAGTTTTTCCTGAAGTTGAATTCTGTGACTACTGAGGACACAGCCACATATTACTGTGCAAGAG CcG g CTACTGG	CARAGYW	7	105	140	ACCCATCTCTCAAAAATCGAATCTCCATCACTCGTGACACATCTAAGAACCAGTTTTTCCTGAAGTTGAATTCTGTGACTACTGAGGACACAGCCACATATTACTGTGCAAGAGCCGGCTACTGG	ACCCATCTCTCAAAAATCGAATCTCCATCACTCGTGACACATCTAAGAACCAGTTTTTCCTGAAGTTGAATTCTGTGACTACTGAGGACACAGCCACATATTACTGTGCAAGAGCTGGCTACTGG	VVVVVVVVVVVVVVVVVVVVVVVVVVVVVVVVVVVVVVVVVVVVVVVVVVVVVVVVVVVVVVVVVVVVVVVVVVVVVVVVVVVVVVVVVVVVVVVVVVVVVVVVVVVVVVVVVVDdDPJJJJJJJ	1	0	Y	IGHV03-6*01	273		1	------------------------------------------------------------------------------------------------------------------|a	IGHD03-3*01	49	13	1	gggacagctaggg|-T-|t	IGHJ01*01	1	0		|-------	114	0	3	1	7	0	0	1	0	0
64454	30	CGGAGTCTGTGAAAGGGAGGTTCACCATCTCAAGAGATGATTCCAAAAGTAGTGTCTACCTGCAAATGAACAACTTAAGGGCTGAAGACACTGGAATTTATTACTGC GAaAtCcgGG g CTACTGG	CEIRGYW	7	105	140	CGGAGTCTGTGAAAGGGAGGTTCACCATCTCAAGAGATGATTCCAAAAGTAGTGTCTACCTGCAAATGAACAACTTAAGGGCTGAAGACACTGGAATTTATTACTGCGAAATCCGGGGCTACTGG	CGGAGTCTGTGAAAGGGAGGTTCACCATCTCAAGAGATGATTCCAAAAGTAGTGTCTACCTGCAAATGAACAACTTAAGGGCTGAAGACACTGGAATTTATTACTGCGACAGCTCGGGCTACTGG	VVVVVVVVVVVVVVVVVVVVVVVVVVVVVVVVVVVVVVVVVVVVVVVVVVVVVVVVVVVVVVVVVVVVVVVVVVVVVVVVVVVVVVVVVVVVVVVVVVVVVVVVVVVDDdDdDddDDPJJJJJJJ	1	1	Y	IGHV06-3*01	375		5	-----------------------------------------------------------------------------------------------------------|acagg	IGHD03-2*01	45	1	5	a|--C-G-TC--|gctac	IGHJ01*01	1	0		|-------	107	0	10	1	7	0	0	4	0	0
57984	30	CGGAGTCTGTGAAAGGGAGGTTCACCATCTCAAGAGATGATTCCAAAAGTgGTGTCTACCTGCAAATGAACAACTTAAGGGCTGAAGACACTGGAATTTATTACTGC GAaAtCcgGG g CTACTGG	CEIRGYW	7	105	140	CGGAGTCTGTGAAAGGGAGGTTCACCATCTCAAGAGATGATTCCAAAAGTGGTGTCTACCTGCAAATGAACAACTTAAGGGCTGAAGACACTGGAATTTATTACTGCGAAATCCGGGGCTACTGG	CGGAGTCTGTGAAAGGGAGGTTCACCATCTCAAGAGATGATTCCAAAAGTAGTGTCTACCTGCAAATGAACAACTTAAGGGCTGAAGACACTGGAATTTATTACTGCGAAATCCGGGGCTACTGG	VVVVVVVVVVVVVVVVVVVVVVVVVVVVVVVVVVVVVVVVVVVVVVVVVVvVVVVVVVVVVVVVVVVVVVVVVVVVVVVVVVVVVVVVVVVVVVVVVVVVVVVVVVVDDdDdDddDDPJJJJJJJ	2	0	Y	IGHV06-3*01	375		5	--------------------------------------------------A--------------------------------------------------------|acagg	IGHD03-2*01	45	1	5	a|--C-G-TC--|gctac	IGHJ01*01	1	0		|-------	107	0	10	1	7	1	0	4	0	0
58820	31	CGGAGTCTGTGAAAGGGAGGTTCACCATCTCAAGAGATGATTCCAAAAGTAGTGTCTACCTGCAAATGAACAACTTAAGGGCTGAAGACACTGGAATTTATTACTGCAC g AACTGG GACTACTGG	CTNWDYW	7	105	125	CGGAGTCTGTGAAAGGGAGGTTCACCATCTCAAGAGATGATTCCAAAAGTAGTGTCTACCTGCAAATGAACAACTTAAGGGCTGAAGACACTGGAATTTATTACTGCACGAACTGGGACTACTGG	CGGAGTCTGTGAAAGGGAGGTTCACCATCTCAAGAGATGATTCCAAAAGTAGTGTCTACCTGCAAATGAACAACTTAAGGGCTGAAGACACTGGAATTTATTACTGCACGAACTGGGACTACTGG	VVVVVVVVVVVVVVVVVVVVVVVVVVVVVVVVVVVVVVVVVVVVVVVVVVVVVVVVVVVVVVVVVVVVVVVVVVVVVVVVVVVVVVVVVVVVVVVVVVVVVVVVVVVVVMDDDDDDJJJJJJJJJ	2	0	Y	IGHV06-3*01	375		3	-------------------------------------------------------------------------------------------------------------|agg	IGHD04-1*01	51	2	3	ct|------|gac	IGHJ02*03	6	6		tacttt|---------	109	1	6	0	9	0	0	0	0	0
69577	32	CTGAGTCTGTGAAAGGGAGGTTCACCATCTCAAGAGATGATTCCAAAAGTAGTGTCTACCTGCAAATGAACAGCTTAAGAGCTGAAGACACTGGCATTTATTACTGTAC GGGgTG gga CTACTGG	CTGWDYW	7	105	140	CTGAGTCTGTGAAAGGGAGGTTCACCATCTCAAGAGATGATTCCAAAAGTAGTGTCTACCTGCAAATGAACAGCTTAAGAGCTGAAGACACTGGCATTTATTACTGTACGGGGTGGGACTACTGG	CTGAGTCTGTGAAAGGGAGGTTCACCATCTCAAGAGATGATTCCAAAAGTAGTGTCTACCTGCAAATGAACAGCTTAAGAGCTGAAGACACTGGCATTTATTACTGTACGGGCTGGGACTACTGG	VVVVVVVVVVVVVVVVVVVVVVVVVVVVVVVVVVVVVVVVVVVVVVVVVVVVVVVVVVVVVVVVVVVVVVVVVVVVVVVVVVVVVVVVVVVVVVVVVVVVVVVVVVVVVDDDdDDNNNJJJJJJJ	1	0	Y	IGHV06-6*01	382		4	-------------------------------------------------------------------------------------------------------------|cagg	IGHD03-3*01	49	10	1	gggacagcta|---C--|t	IGHJ01*01	1	0		|-------	109	0	6	3	7	0	0	1	0	0
57139	33	CCCCGAAGTTCCAGGGCAAGGCCACTATGACTGCAGACACATCCTCCAACACAGCCTACCTGCAGCTCAGCAGCCTGACATCTGAGGACACTGCCGTCTATTACTGTA aagtctt GGCT TACTGG	CKVLAYW	7	105	125	CCCCGAAGTTCCAGGGCAAGGCCACTATGACTGCAGACACATCCTCCAACACAGCCTACCTGCAGCTCAGCAGCCTGACATCTGAGGACACTGCCGTCTATTACTGTAAAGTCTTGGCTTACTGG	CCCCGAAGTTCCAGGGCAAGGCCACTATGACTGCAGACACATCCTCCAACACAGCCTACCTGCAGCTCAGCAGCCTGACATCTGAGGACACTGCCGTCTATTACTGTAAAGTCTTGGCTTACTGG	VVVVVVVVVVVVVVVVVVVVVVVVVVVVVVVVVVVVVVVVVVVVVVVVVVVVVVVVVVVVVVVVVVVVVVVVVVVVVVVVVVVVVVVVVVVVVVVVVVVVVVVVVVVVMMMMMMMDDDDJJJJJJ	3	0	Y	IGHV14-1*01	473		5	------------------------------------------------------------------------------------------------------------|ctaca	IGHD01-2*01	5	11	2	ttcattactac|----|ac	IGHJ02*01	4	11		actactttgac|------	108	7	4	0	6	0	0	0	0	0
63474	34	CCCCGAAATTCCAGGGCAAGGCCACTATAACAGCAGACACATCCTCCAACACAGCCTACCTGCAGCTCAGCAGCCTGACATCTGAGGACACTGCCGTCTATTACTGTGCTAG GGgGG ata ACTGG	CARGDNW	7	105	140	CCCCGAAATTCCAGGGCAAGGCCACTATAACAGCAGACACATCCTCCAACACAGCCTACCTGCAGCTCAGCAGCCTGACATCTGAGGACACTGCCGTCTATTACTGTGCTAGGGGGGATAACTGG	CCCCGAAATTCCAGGGCAAGGCCACTATAACAGCAGACACATCCTCCAACACAGCCTACCTGCAGCTCAGCAGCCTGACATCTGAGGACACTGCCGTCTATTACTGTGCTAGGGTGGATAACTGG	VVVVVVVVVVVVVVVVVVVVVVVVVVVVVVVVVVVVVVVVVVVVVVVVVVVVVVVVVVVVVVVVVVVVVVVVVVVVVVVVVVVVVVVVVVVVVVVVVVVVVVVVVVVVVVVVDDdDDNNNJJJJJ	1	0	Y	IGHV14-2*01	475		1	----------------------------------------------------------------------------------------------------------------|a	IGHD01-1*02	3	11	7	tttattactat|--T--|tagctac	IGHJ01*01	1	2		ct|-----	112	0	5	3	5	0	0	1	0	0
56109	35	CCCCGAAGTTCCAGGGCAAGGCCACTATAACTGCAGACACATCCTCCAACACAGCCTACCTGCAGCTCAGCAGCCTGACATCTGAGGACACTGCCATCTATTACTGTGCTAG TcCCT c CcACTGG	CASPSHW	7	105	140	CCCCGAAGTTCCAGGGCAAGGCCACTATAACTGCAGACACATCCTCCAACACAGCCTACCTGCAGCTCAGCAGCCTGACATCTGAGGACACTGCCATCTATTACTGTGCTAGTCCCTCCCACTGG	CCCCGAAGTTCCAGGGCAAGGCCACTATAACTGCAGACACATCCTCCAACACAGCCTACCTGCAGCTCAGCAGCCTGACATCTGAGGACACTGCCATCTATTACTGTGCTAGTACCTCCTACTGG	VVVVVVVVVVVVVVVVVVVVVVVVVVVVVVVVVVVVVVVVVVVVVVVVVVVVVVVVVVVVVVVVVVVVVVVVVVVVVVVVVVVVVVVVVVVVVVVVVVVVVVVVVVVVVVVVDdDDDNJjJJJJJ	6	0	Y	IGHV14-3*01	477		1	----------------------------------------------------------------------------------------------------------------|a	IGHD05-1*01	55	3	2	gag|-A---|ac	IGHJ01*01	1	0		|-T-----	112	0	5	1	7	0	0	1	0	1
64360	36	CCCCGAAGTTCCAGGGCAAGGCCACTATAACTGCAGACACATCCTCCAACACAGCCTACCTGCAGCTCAGCAGCCTGACATCTGAGGACACTGCCATCTATTACTGTGCTAG GCCcC ct TACTGG	CARPPYW	7	105	140	CCCCGAAGTTCCAGGGCAAGGCCACTATAACTGCAGACACATCCTCCAACACAGCCTACCTGCAGCTCAGCAGCCTGACATCTGAGGACACTGCCATCTATTACTGTGCTAGGCCCCCTTACTGG	CCCCGAAGTTCCAGGGCAAGGCCACTATAACTGCAGACACATCCTCCAACACAGCCTACCTGCAGCTCAGCAGCCTGACATCTGAGGACACTGCCATCTATTACTGTGCTAGGCCACCTTACTGG	VVVVVVVVVVVVVVVVVVVVVVVVVVVVVVVVVVVVVVVVVVVVVVVVVVVVVVVVVVVVVVVVVVVVVVVVVVVVVVVVVVVVVVVVVVVVVVVVVVVVVVVVVVVVVVVVDDDdDNNJJJJJJ	1	0	Y	IGHV14-3*01	477		1	----------------------------------------------------------------------------------------------------------------|a	IGHD06-1*01	67	20	4	aggcagctagcctctgcagt|---A-|aacc	IGHJ01*01	1	1		c|------	112	0	5	2	6	0	0	1	0	0
56330	37	AGAAGTTCAAGGGCAAGGCCATACTGACTGCAGACAAATCCTCCAGCACAGCCTACATGGAGCTCCGCAGCCTGACATCTGAGGACTCTGCCGTCTATTACTGTACAA TAGagGtTA ct TACTGG	CTIEVTYW	8	102	140	AGAAGTTCAAGGGCAAGGCCATACTGACTGCAGACAAATCCTCCAGCACAGCCTACATGGAGCTCCGCAGCCTGACATCTGAGGACTCTGCCGTCTATTACTGTACAATAGAGGTTACTTACTGG	AGAAGTTCAAGGGCAAGGCCATACTGACTGCAGACAAATCCTCCAGCACAGCCTACATGGAGCTCCGCAGCCTGACATCTGAGGACTCTGCCGTCTATTACTGTACAATAGTAGCTACTTACTGG	VVVVVVVVVVVVVVVVVVVVVVVVVVVVVVVVVVVVVVVVVVVVVVVVVVVVVVVVVVVVVVVVVVVVVVVVVVVVVVVVVVVVVVVVVVVVVVVVVVVVVVVVVVVVDDDddDdDDNNJJJJJJ	4	1	Y	IGHV01-15*01	8		2	------------------------------------------------------------------------------------------------------------|ga	IGHD01-1*01	1	13	1	tttattactacgg|---TA-C--|c	IGHJ01*01	1	1		c|------	108	0	9	2	6	0	0	3	0	0
57656	37	AGAAGTTCAgGGcCAAGGCCATACTGACTGCAGACAAATCCTCCAGCACAGCCTACATGGAGCTCCGCAGCCTGACATCTGAGGACTCTGCCGTCTATTACTGTACAA T tg AggTTGctTACTGG	CTIEVAYW	8	102	125	AGAAGTTCAGGGCCAAGGCCATACTGACTGCAGACAAATCCTCCAGCACAGCCTACATGGAGCTCCGCAGCCTGACATCTGAGGACTCTGCCGTCTATTACTGTACAATTGAGGTTGCTTACTGG	AGAAGTTCAAGGGCAAGGCCATACTGACTGCAGACAAATCCTCCAGCACAGCCTACATGGAGCTCCGCAGCCTGACATCTGAGGACTCTGCCGTCTATTACTGTACAATAGAGGTTACTTACTGG	VVVVVVVVVvVVvVVVVVVVVVVVVVVVVVVVVVVVVVVVVVVVVVVVVVVVVVVVVVVVVVVVVVVVVVVVVVVVVVVVVVVVVVVVVVVVVVVVVVVVVVVVVVVVDNNJjjJJJjjJJJJJJ	2	0	Y	IGHV01-15*01	8		2	---------A--G-----------------------------------------------------------------------------------------------|ga	IGHD01-1*01	1	5	17	tttat|-|actacggtagtagctac	IGHJ02*03	6	1		t|-CT---AC------	108	0	1	2	14	2	0	0	0	4
62892	38	AGAAGTTCAAGGGCAAGGCCATACTGACTGCAGACAAATCCTCCAGCACAGCCTACATGGAGCTCCGCAGCCTGACATCTGAGGACTCTGCCGTCTATTACTGTACAA t AGaGGTtGCT TACTGG	CTIEVAYW	8	102	125	AGAAGTTCAAGGGCAAGGCCATACTGACTGCAGACAAATCCTCCAGCACAGCCTACATGGAGCTCCGCAGCCTGACATCTGAGGACTCTGCCGTCTATTACTGTACAATAGAGGTTGCTTACTGG	AGAAGTTCAAGGGCAAGGCCATACTGACTGCAGACAAATCCTCCAGCACAGCCTACATGGAGCTCCGCAGCCTGACATCTGAGGACTCTGCCGTCTATTACTGTACAATAGTGGTAGCTTACTGG	VVVVVVVVVVVVVVVVVVVVVVVVVVVVVVVVVVVVVVVVVVVVVVVVVVVVVVVVVVVVVVVVVVVVVVVVVVVVVVVVVVVVVVVVVVVVVVVVVVVVVVVVVVVVMDDdDDDdDDDJJJJJJ	1	0	Y	IGHV01-15*01	8		2	------------------------------------------------------------------------------------------------------------|ga	IGHD01-3*01	7	11	2	tatataactaa|--T---A---|ca	IGHJ02*03	6	9		tactttgac|------	108	1	10	0	6	0	0	2	0	0
55945	39	AGAAGTTCAAGGGCAAGGCCATACTGACTGCAGACAAATCCTCCAGCACAGCCTACATGGAGCTCCGCAGCCTGACATCTGAGGACTCTGCCGTCTATTACTGTAC cc GGTTACT ccag GTCTGG	CTRLLQVW	8	102	125	AGAAGTTCAAGGGCAAGGCCATACTGACTGCAGACAAATCCTCCAGCACAGCCTACATGGAGCTCCGCAGCCTGACATCTGAGGACTCTGCCGTCTATTACTGTACCCGGTTACTCCAGGTCTGG	AGAAGTTCAAGGGCAAGGCCATACTGACTGCAGACAAATCCTCCAGCACAGCCTACATGGAGCTCCGCAGCCTGACATCTGAGGACTCTGCCGTCTATTACTGTACCCGGTTACTCCAGGTCTGG	VVVVVVVVVVVVVVVVVVVVVVVVVVVVVVVVVVVVVVVVVVVVVVVVVVVVVVVVVVVVVVVVVVVVVVVVVVVVVVVVVVVVVVVVVVVVVVVVVVVVVVVVVVMMDDDDDDDNNNNJJJJJJ	10	0	Y	IGHV01-15*01	8		4	----------------------------------------------------------------------------------------------------------|aaga	IGHD02-3*01	27	8	2	tctatgat|-------|ac	IGHJ01*01	1	16		ctactggtacttcgat|------	106	2	7	4	6	0	0	0	0	0
55941	40	AGAAGTTCAAGGGCAAGGCCATACTGACTGCAGACAAATCCTCCAGCACAGCCTACATGGAGCTCCGCAGCCTGACATCTGAGGACTCTGCCGTCTATTACTGTAC CTCAtcggAC ga CTACTGG	CTSSDDYW	8	102	140	AGAAGTTCAAGGGCAAGGCCATACTGACTGCAGACAAATCCTCCAGCACAGCCTACATGGAGCTCCGCAGCCTGACATCTGAGGACTCTGCCGTCTATTACTGTACCTCATCGGACGACTACTGG	AGAAGTTCAAGGGCAAGGCCATACTGACTGCAGACAAATCCTCCAGCACAGCCTACATGGAGCTCCGCAGCCTGACATCTGAGGACTCTGCCGTCTATTACTGTACCTCAGGCTACGACTACTGG	VVVVVVVVVVVVVVVVVVVVVVVVVVVVVVVVVVVVVVVVVVVVVVVVVVVVVVVVVVVVVVVVVVVVVVVVVVVVVVVVVVVVVVVVVVVVVVVVVVVVVVVVVVDDDDddddDDPNJJJJJJJ	11	3	Y	IGHV01-15*01	8		4	----------------------------------------------------------------------------------------------------------|aaga	IGHD03-2*02	47	6	0	agacag|----GGCT--|	IGHJ01*01	1	0		|-------	106	0	10	2	7	0	0	4	0	0
57916	40	AGAAGTTCAAGGGCAAGGCCATACTGACTGCAGACAAATCCTCCAGCACAGCCTACATGGAGCTCCGCAGCCTGACATCTGAaGACTCTGCCGTCTATTACTGTAC CTCAtcggAC gg CTACTGG	CTSSDGYW	8	102	140	AGAAGTTCAAGGGCAAGGCCATACTGACTGCAGACAAATCCTCCAGCACAGCCTACATGGAGCTCCGCAGCCTGACATCTGAAGACTCTGCCGTCTATTACTGTACCTCATCGGACGGCTACTGG	AGAAGTTCAAGGGCAAGGCCATACTGACTGCAGACAAATCCTCCAGCACAGCCTACATGGAGCTCCGCAGCCTGACATCTGAGGACTCTGCCGTCTATTACTGTACCTCATCGGACGACTACTGG	VVVVVVVVVVVVVVVVVVVVVVVVVVVVVVVVVVVVVVVVVVVVVVVVVVVVVVVVVVVVVVVVVVVVVVVVVVVVVVVVVVvVVVVVVVVVVVVVVVVVVVVVVVDDDDddddDDPPJJJJJJJ	2	0	Y	IGHV01-15*01	8		4	----------------------------------------------------------------------------------G-----------------------|aaga	IGHD03-2*02	47	6	0	agacag|----GGCT--|	IGHJ01*01	1	0		|-------	106	0	10	2	7	1	0	4	0	0
65461	40	AGAAGTTCAAGGGCAAGGCCATACTGACTaCAGACAAATCtTCCAGCACAGCCTACATGGAGCTCCGCAGCCTGACATCTGAGGACTCTGCCGTCTATTAtTGTAC CTCAtcggAC ga CTACTGG	CTSSDDYW	8	102	140	AGAAGTTCAAGGGCAAGGCCATACTGACTACAGACAAATCTTCCAGCACAGCCTACATGGAGCTCCGCAGCCTGACATCTGAGGACTCTGCCGTCTATTATTGTACCTCATCGGACGACTACTGG	AGAAGTTCAAGGGCAAGGCCATACTGACTGCAGACAAATCCTCCAGCACAGCCTACATGGAGCTCCGCAGCCTGACATCTGAGGACTCTGCCGTCTATTACTGTACCTCATCGGACGACTACTGG	VVVVVVVVVVVVVVVVVVVVVVVVVVVVVvVVVVVVVVVVvVVVVVVVVVVVVVVVVVVVVVVVVVVVVVVVVVVVVVVVVVVVVVVVVVVVVVVVVVVVvVVVVVDDDDddddDDPNJJJJJJJ	1	0	Y	IGHV01-15*01	8		4	-----------------------------G----------C-----------------------------------------------------------C-----|aaga	IGHD03-2*02	47	6	0	agacag|----GGCT--|	IGHJ01*01	1	0		|-------	106	0	10	2	7	3	0	4	0	0
68222	40	AGAAGTTCAAGGGCAAGGCCATACTGACTGCAGACAAATCCTCCAGCACAGCCTACATGGAGCTCCGCAGCCTGACATCTGAGGACTCcGCCGTCTATTACTGTAC CTCAtcggAC ga CTACTGG	CTSSDDYW	8	102	140	AGAAGTTCAAGGGCAAGGCCATACTGACTGCAGACAAATCCTCCAGCACAGCCTACATGGAGCTCCGCAGCCTGACATCTGAGGACTCCGCCGTCTATTACTGTACCTCATCGGACGACTACTGG	AGAAGTTCAAGGGCAAGGCCATACTGACTGCAGACAAATCCTCCAGCACAGCCTACATGGAGCTCCGCAGCCTGACATCTGAGGACTCTGCCGTCTATTACTGTACCTCATCGGACGACTACTGG	VVVVVVVVVVVVVVVVVVVVVVVVVVVVVVVVVVVVVVVVVVVVVVVVVVVVVVVVVVVVVVVVVVVVVVVVVVVVVVVVVVVVVVVVvVVVVVVVVVVVVVVVVVDDDDddddDDPNJJJJJJJ	1	0	Y	IGHV01-15*01	8		4	----------------------------------------------------------------------------------------T-----------------|aaga	IGHD03-2*02	47	6	0	agacag|----GGCT--|	IGHJ01*01	1	0		|-------	106	0	10	2	7	1	0	4	0	0
72771	41	AGAAGTTCAAGGGCAAGGCCATACTGACTGCAGACAAATCCTCCAGCACAGCCTACATGGAGCTCCGCAGCCTGACATCTGAGGACTCTGCCGTCTATTACTGTA AGGGCT t GTTTGCTTACTGG	CKGLFAYW	8	102	125	AGAAGTTCAAGGGCAAGGCCATACTGACTGCAGACAAATCCTCCAGCACAGCCTACATGGAGCTCCGCAGCCTGACATCTGAGGACTCTGCCGTCTATTACTGTAAGGGCTTGTTTGCTTACTGG	AGAAGTTCAAGGGCAAGGCCATACTGACTGCAGACAAATCCTCCAGCACAGCCTACATGGAGCTCCGCAGCCTGACATCTGAGGACTCTGCCGTCTATTACTGTAAGGGCTTGTTTGCTTACTGG	VVVVVVVVVVVVVVVVVVVVVVVVVVVVVVVVVVVVVVVVVVVVVVVVVVVVVVVVVVVVVVVVVVVVVVVVVVVVVVVVVVVVVVVVVVVVVVVVVVVVVVVVVDDDDDDNJJJJJJJJJJJJJ	1	0	Y	IGHV01-15*01	8		5	---------------------------------------------------------------------------------------------------------|caaga	IGHD03-3*01	49	9	2	gggacagct|------|gt	IGHJ03*01	7	4		cctg|-------------	105	0	6	1	13	0	0	0	0	0
58159	42	AGAAGTTCAAGGGCAAGGCCATACTGACTGCAGACAAATCCTCCAGCACAGCCTACATGGAGCTCCGCAGCCTGACATCTGAGGACTCTGCCGTCTATTACTGTACAAGA cc CTGG GACTACTGG	CTRPWDYW	8	102	125	AGAAGTTCAAGGGCAAGGCCATACTGACTGCAGACAAATCCTCCAGCACAGCCTACATGGAGCTCCGCAGCCTGACATCTGAGGACTCTGCCGTCTATTACTGTACAAGACCCTGGGACTACTGG	AGAAGTTCAAGGGCAAGGCCATACTGACTGCAGACAAATCCTCCAGCACAGCCTACATGGAGCTCCGCAGCCTGACATCTGAGGACTCTGCCGTCTATTACTGTACAAGACCCTGGGACTACTGG	VVVVVVVVVVVVVVVVVVVVVVVVVVVVVVVVVVVVVVVVVVVVVVVVVVVVVVVVVVVVVVVVVVVVVVVVVVVVVVVVVVVVVVVVVVVVVVVVVVVVVVVVVVVVVVMMDDDDJJJJJJJJJ	2	0	Y	IGHV01-15*01	8		0	--------------------------------------------------------------------------------------------------------------|	IGHD04-1*01	51	4	3	ctaa|----|gac	IGHJ02*03	6	6		tacttt|---------	110	2	4	0	9	0	0	0	0	0
70332	43	AGAAGTTCAAGGGCAAGGCCATACTGACTGCAGACAAATCCTCCAGCACAGCCTACATGGAGCTCCGCAGCCTGACATCTGAGGACTCTGCCGTCTATTACTGTAC cc CTAACTGG GACTACTGG	CTPNWDYW	8	102	125	AGAAGTTCAAGGGCAAGGCCATACTGACTGCAGACAAATCCTCCAGCACAGCCTACATGGAGCTCCGCAGCCTGACATCTGAGGACTCTGCCGTCTATTACTGTACCCCTAACTGGGACTACTGG	AGAAGTTCAAGGGCAAGGCCATACTGACTGCAGACAAATCCTCCAGCACAGCCTACATGGAGCTCCGCAGCCTGACATCTGAGGACTCTGCCGTCTATTACTGTACCCCTAACTGGGACTACTGG	VVVVVVVVVVVVVVVVVVVVVVVVVVVVVVVVVVVVVVVVVVVVVVVVVVVVVVVVVVVVVVVVVVVVVVVVVVVVVVVVVVVVVVVVVVVVVVVVVVVVVVVVVVMMDDDDDDDDJJJJJJJJJ	1	0	Y	IGHV01-15*01	8		4	----------------------------------------------------------------------------------------------------------|aaga	IGHD04-1*01	51	0	3	|--------|gac	IGHJ02*03	6	6		tacttt|---------	106	2	8	0	9	0	0	0	0	0
58006	44	AGAAGTTCAAGGGCAAGGCCATACTGACTGCAGACAAATCCTCCAGCACAGCCTACATGGAGCTCCGCAGCCTGACATCTGAGGACTCTGCCGTCTATTACTGTtC CtcaTcGGAC ga CTACTGG	CSSSDDYW	8	102	140	AGAAGTTCAAGGGCAAGGCCATACTGACTGCAGACAAATCCTCCAGCACAGCCTACATGGAGCTCCGCAGCCTGACATCTGAGGACTCTGCCGTCTATTACTGTTCCTCATCGGACGACTACTGG	AGAAGTTCAAGGGCAAGGCCATACTGACTGCAGACAAATCCTCCAGCACAGCCTACATGGAGCTCCGCAGCCTGACATCTGAGGACTCTGCCGTCTATTACTGTACCAACTGGGACGACTACTGG	VVVVVVVVVVVVVVVVVVVVVVVVVVVVVVVVVVVVVVVVVVVVVVVVVVVVVVVVVVVVVVVVVVVVVVVVVVVVVVVVVVVVVVVVVVVVVVVVVVVVVVVVvVDdddDdDDDDPNJJJJJJJ	2	0	Y	IGHV01-15*01	8		4	--------------------------------------------------------------------------------------------------------A-|aaga	IGHD04-1*02	53	0	0	|-AAC-G----|	IGHJ01*01	1	0		|-------	106	0	10	2	7	1	0	4	0	0
57517	45	AGAAGTTCAAGGGCAAGGCCATACTGACTGCAGACAAATCCTCCAaCACAGCCTACATGGAGCTCCGCAGCCTGACATCTGAGGACTCTGCCGTCTATTACTGTACAA CcAtCTAC ct CTACTGG	CTTIYLYW	8	102	140	AGAAGTTCAAGGGCAAGGCCATACTGACTGCAGACAAATCCTCCAACACAGCCTACATGGAGCTCCGCAGCCTGACATCTGAGGACTCTGCCGTCTATTACTGTACAACCATCTACCTCTACTGG	AGAAGTTCAAGGGCAAGGCCATACTGACTGCAGACAAATCCTCCAGCACAGCCTACATGGAGCTCCGCAGCCTGACATCTGAGGACTCTGCCGTCTATTACTGTACAACTACCTACCTCTACTGG	VVVVVVVVVVVVVVVVVVVVVVVVVVVVVVVVVVVVVVVVVVVVVvVVVVVVVVVVVVVVVVVVVVVVVVVVVVVVVVVVVVVVVVVVVVVVVVVVVVVVVVVVVVVVDdDdDDDDNNJJJJJJJ	2	0	Y	IGHV01-15*01	8		2	---------------------------------------------G--------------------------------------------------------------|ga	IGHD05-5*01	63	2	0	ga|-T-C----|	IGHJ01*01	1	0		|-------	108	0	8	2	7	1	0	2	0	0
63415	46	AGAAGTTCAAGGGCAAGGCCACATTGACTGTAGACAAGTCCTCCAGCACAGCCTACATGGAGCTCCGCAGCCTGACATCTGAGGACACTGCAGTCTATTACTGTGCAAGA g ATGGgGG CTACTGG	CARDGGYW	8	102	125	AGAAGTTCAAGGGCAAGGCCACATTGACTGTAGACAAGTCCTCCAGCACAGCCTACATGGAGCTCCGCAGCCTGACATCTGAGGACACTGCAGTCTATTACTGTGCAAGAGATGGGGGCTACTGG	AGAAGTTCAAGGGCAAGGCCACATTGACTGTAGACAAGTCCTCCAGCACAGCCTACATGGAGCTCCGCAGCCTGACATCTGAGGACACTGCAGTCTATTACTGTGCAAGAGATGGTGGCTACTGG	VVVVVVVVVVVVVVVVVVVVVVVVVVVVVVVVVVVVVVVVVVVVVVVVVVVVVVVVVVVVVVVVVVVVVVVVVVVVVVVVVVVVVVVVVVVVVVVVVVVVVVVVVVVVVVMDDDDdDDJJJJJJJ	1	0	Y	IGHV01-18*01	12		0	--------------------------------------------------------------------------------------------------------------|	IGHD01-1*02	3	9	7	tttattact|----T--|tagctac	IGHJ04*01	9	16		attactatgctatgga|-------	110	1	7	0	7	0	0	1	0	0
63746	47	AGAAGTTCAAGGGCAAGGCCACATTGACTGTAGACAAGTCCTCCAGCACAGCCTACATGGAGCTCCGCAGCCTGACATCTGAGGACTCTGCAGTCTATTACTGTG AGaGG GCTATGGACTACTGG	CERAMDYW	8	102	125	AGAAGTTCAAGGGCAAGGCCACATTGACTGTAGACAAGTCCTCCAGCACAGCCTACATGGAGCTCCGCAGCCTGACATCTGAGGACTCTGCAGTCTATTACTGTGAGAGGGCTATGGACTACTGG	AGAAGTTCAAGGGCAAGGCCACATTGACTGTAGACAAGTCCTCCAGCACAGCCTACATGGAGCTCCGCAGCCTGACATCTGAGGACTCTGCAGTCTATTACTGTGAGTGGGCTATGGACTACTGG	VVVVVVVVVVVVVVVVVVVVVVVVVVVVVVVVVVVVVVVVVVVVVVVVVVVVVVVVVVVVVVVVVVVVVVVVVVVVVVVVVVVVVVVVVVVVVVVVVVVVVVVVVDDdDDJJJJJJJJJJJJJJJ	1	0	Y	IGHV01-26*01	26		5	---------------------------------------------------------------------------------------------------------|caaga	IGHD01-3*01	7	11	7	tatataactaa|--T--|tagctca	IGHJ04*01	9	8		attactat|---------------	105	0	5	0	15	0	0	1	0	0
68176	48	AGAAGTTCAAGGGCAAGGCCACATTGACTGTAGACAAGTCCTCCAGCACAGCCTACATGGAGCTCCGCAGCCTGACATCTGAGGACTCTGCAGTCTATTACTGTGCAA AGaTCA acgaaa ACTGG	CAKINENW	8	102	140	AGAAGTTCAAGGGCAAGGCCACATTGACTGTAGACAAGTCCTCCAGCACAGCCTACATGGAGCTCCGCAGCCTGACATCTGAGGACTCTGCAGTCTATTACTGTGCAAAGATCAACGAAAACTGG	AGAAGTTCAAGGGCAAGGCCACATTGACTGTAGACAAGTCCTCCAGCACAGCCTACATGGAGCTCCGCAGCCTGACATCTGAGGACTCTGCAGTCTATTACTGTGCAAAGCTCAACGAAAACTGG	VVVVVVVVVVVVVVVVVVVVVVVVVVVVVVVVVVVVVVVVVVVVVVVVVVVVVVVVVVVVVVVVVVVVVVVVVVVVVVVVVVVVVVVVVVVVVVVVVVVVVVVVVVVVDDdDDDNNNNNNJJJJJ	1	0	Y	IGHV01-26*01	26		2	------------------------------------------------------------------------------------------------------------|ga	IGHD01-3*01	7	17	0	tatataactaaagtggt|--C---|	IGHJ01*01	1	2		ct|-----	108	0	6	6	5	0	0	1	0	0
60447	49	AGAAGTTCAAGGGCAAGGCCACATTGACTGTAGACAAGTCCTCCAGCACAGCCTACATGGAGCTCCGCAGCCTGACATCTGAGGACTCTGCAGTCTATTACTGTGCAAG TCTACcAT a CTACTGG	CASLPYYW	8	102	140	AGAAGTTCAAGGGCAAGGCCACATTGACTGTAGACAAGTCCTCCAGCACAGCCTACATGGAGCTCCGCAGCCTGACATCTGAGGACTCTGCAGTCTATTACTGTGCAAGTCTACCATACTACTGG	AGAAGTTCAAGGGCAAGGCCACATTGACTGTAGACAAGTCCTCCAGCACAGCCTACATGGAGCTCCGCAGCCTGACATCTGAGGACTCTGCAGTCTATTACTGTGCAAGTCTACTATACTACTGG	VVVVVVVVVVVVVVVVVVVVVVVVVVVVVVVVVVVVVVVVVVVVVVVVVVVVVVVVVVVVVVVVVVVVVVVVVVVVVVVVVVVVVVVVVVVVVVVVVVVVVVVVVVVVVDDDDDdDDNJJJJJJJ	1	0	Y	IGHV01-26*01	26		1	-------------------------------------------------------------------------------------------------------------|a	IGHD02-1*01	9	0	9	|-----T--|ggtaactac	IGHJ01*01	1	0		|-------	109	0	8	1	7	0	0	1	0	0
56532	50	AGAAGTTCAAGGGCAAGGCCACATTGACTGTAGACAAGTCCTCCAGCACAGCCTACATGGAGCTCCGCAGCCTGACATCTGAGGACTCTGCAGTCTATTACTGTGCAA CCTACT ca GACTACTGG	CATYSDYW	8	102	125	AGAAGTTCAAGGGCAAGGCCACATTGACTGTAGACAAGTCCTCCAGCACAGCCTACATGGAGCTCCGCAGCCTGACATCTGAGGACTCTGCAGTCTATTACTGTGCAACCTACTCAGACTACTGG	AGAAGTTCAAGGGCAAGGCCACATTGACTGTAGACAAGTCCTCCAGCACAGCCTACATGGAGCTCCGCAGCCTGACATCTGAGGACTCTGCAGTCTATTACTGTGCAACCTACTCAGACTACTGG	VVVVVVVVVVVVVVVVVVVVVVVVVVVVVVVVVVVVVVVVVVVVVVVVVVVVVVVVVVVVVVVVVVVVVVVVVVVVVVVVVVVVVVVVVVVVVVVVVVVVVVVVVVVVDDDDDDNNJJJJJJJJJ	4	0	Y	IGHV01-26*01	26		2	------------------------------------------------------------------------------------------------------------|ga	IGHD02-10*01	11	0	11	|------|atggtaactac	IGHJ02*01	4	8		actacttt|---------	108	0	6	2	9	0	0	0	0	0
59721	51	AGAAGTTCAAGGGCAAGGCCACATTGACTGTAGACAAGTCCTCCAGCACAGCCTACATGGAGCTCCGCAGCCTGACATCTGAGGACTCTGCAGTCTATTACTGTGCAAG TCTACcgT a CTACTGG	CASLPYYW	8	102	140	AGAAGTTCAAGGGCAAGGCCACATTGACTGTAGACAAGTCCTCCAGCACAGCCTACATGGAGCTCCGCAGCCTGACATCTGAGGACTCTGCAGTCTATTACTGTGCAAGTCTACCGTACTACTGG	AGAAGTTCAAGGGCAAGGCCACATTGACTGTAGACAAGTCCTCCAGCACAGCCTACATGGAGCTCCGCAGCCTGACATCTGAGGACTCTGCAGTCTATTACTGTGCAAGTCTACTATACTACTGG	VVVVVVVVVVVVVVVVVVVVVVVVVVVVVVVVVVVVVVVVVVVVVVVVVVVVVVVVVVVVVVVVVVVVVVVVVVVVVVVVVVVVVVVVVVVVVVVVVVVVVVVVVVVVVDDDDDddDNJJJJJJJ	1	0	Y	IGHV01-26*01	26		1	-------------------------------------------------------------------------------------------------------------|a	IGHD02-2*01	25	0	9	|-----TA-|ggttacgac	IGHJ01*01	1	0		|-------	109	0	8	1	7	0	0	2	0	0
60953	52	AGAAGTTCAAGGGCAAGGCCACATTGACTGTAGACAAGTCCTCCAGCACAGCCTACATGGAGCTCCGCAGCCTGACATCTGAGGACTCTGCAGTCTATTACTGTGCAAGA TGGTTAC ca TACTGG	CARWLPYW	8	102	125	AGAAGTTCAAGGGCAAGGCCACATTGACTGTAGACAAGTCCTCCAGCACAGCCTACATGGAGCTCCGCAGCCTGACATCTGAGGACTCTGCAGTCTATTACTGTGCAAGATGGTTACCATACTGG	AGAAGTTCAAGGGCAAGGCCACATTGACTGTAGACAAGTCCTCCAGCACAGCCTACATGGAGCTCCGCAGCCTGACATCTGAGGACTCTGCAGTCTATTACTGTGCAAGATGGTTACCATACTGG	VVVVVVVVVVVVVVVVVVVVVVVVVVVVVVVVVVVVVVVVVVVVVVVVVVVVVVVVVVVVVVVVVVVVVVVVVVVVVVVVVVVVVVVVVVVVVVVVVVVVVVVVVVVVVVDDDDDDDNNJJJJJJ	1	0	Y	IGHV01-26*01	26		0	--------------------------------------------------------------------------------------------------------------|	IGHD02-2*01	25	7	3	tctacta|-------|gac	IGHJ03*01	7	11		cctggtttgct|------	110	0	7	2	6	0	0	0	0	0
58426	53	AGAAGTTCAAGGGCAAGGCCACATTGACTGTAGACAAGTCCTCCAGCACAGCCTACATGGAGCTCCGCAGCCTGACATCTGAGGACTCTGCAGTCTATTACTGTGaAgG t GGGACcG g CTACTGG	CEGGTGYW	8	102	140	AGAAGTTCAAGGGCAAGGCCACATTGACTGTAGACAAGTCCTCCAGCACAGCCTACATGGAGCTCCGCAGCCTGACATCTGAGGACTCTGCAGTCTATTACTGTGAAGGTGGGACCGGCTACTGG	AGAAGTTCAAGGGCAAGGCCACATTGACTGTAGACAAGTCCTCCAGCACAGCCTACATGGAGCTCCGCAGCCTGACATCTGAGGACTCTGCAGTCTATTACTGTGCAAGTGGGACAGGCTACTGG	VVVVVVVVVVVVVVVVVVVVVVVVVVVVVVVVVVVVVVVVVVVVVVVVVVVVVVVVVVVVVVVVVVVVVVVVVVVVVVVVVVVVVVVVVVVVVVVVVVVVVVVVVvVvVMDDDDDdDPJJJJJJJ	2	0	Y	IGHV01-26*01	26		1	---------------------------------------------------------------------------------------------------------C-A-|a	IGHD03-3*01	49	0	10	|-----A-|ctagggctgt	IGHJ01*01	1	0		|-------	109	1	7	1	7	2	0	1	0	0
68181	54	AGAAGTTCAAGGGCAAGGCCACATTGACTGTAGACAAGTCCTCCAGCACAGCCTACATGGAGCTCCGCAGCCTGACATCTGAGGACTCTGCAGTCTATTACTGTGCAAGA c CCTA TGACTACTGG	CARPYDYW	8	102	125	AGAAGTTCAAGGGCAAGGCCACATTGACTGTAGACAAGTCCTCCAGCACAGCCTACATGGAGCTCCGCAGCCTGACATCTGAGGACTCTGCAGTCTATTACTGTGCAAGACCCTATGACTACTGG	AGAAGTTCAAGGGCAAGGCCACATTGACTGTAGACAAGTCCTCCAGCACAGCCTACATGGAGCTCCGCAGCCTGACATCTGAGGACTCTGCAGTCTATTACTGTGCAAGACCCTATGACTACTGG	VVVVVVVVVVVVVVVVVVVVVVVVVVVVVVVVVVVVVVVVVVVVVVVVVVVVVVVVVVVVVVVVVVVVVVVVVVVVVVVVVVVVVVVVVVVVVVVVVVVVVVVVVVVVVVMDDDDJJJJJJJJJJ	1	0	Y	IGHV01-26*01	26		0	--------------------------------------------------------------------------------------------------------------|	IGHD05-1*01	55	5	1	gagta|----|c	IGHJ02*01	4	7		actactt|----------	110	1	4	0	10	0	0	0	0	0
57511	55	AGAAGTTCAAGGGCAAGGCCAAACTGACTGCAGTCACATCCGCCAGCACTGCCTACATGGAGCTCAGCAGCCTGACAAATGAGGACTCTGCGGTCTATTACTGTACAAGA GGgGG GGACTACTGG	CTRGGDYW	8	102	125	AGAAGTTCAAGGGCAAGGCCAAACTGACTGCAGTCACATCCGCCAGCACTGCCTACATGGAGCTCAGCAGCCTGACAAATGAGGACTCTGCGGTCTATTACTGTACAAGAGGGGGGGACTACTGG	AGAAGTTCAAGGGCAAGGCCAAACTGACTGCAGTCACATCCGCCAGCACTGCCTACATGGAGCTCAGCAGCCTGACAAATGAGGACTCTGCGGTCTATTACTGTACAAGAGGTGGGGACTACTGG	VVVVVVVVVVVVVVVVVVVVVVVVVVVVVVVVVVVVVVVVVVVVVVVVVVVVVVVVVVVVVVVVVVVVVVVVVVVVVVVVVVVVVVVVVVVVVVVVVVVVVVVVVVVVVVDDdDDJJJJJJJJJJ	2	0	Y	IGHV01-5*01	59		0	--------------------------------------------------------------------------------------------------------------|	IGHD01-1*02	3	11	7	tttattactat|--T--|tagctac	IGHJ04*01	9	13		attactatgctat|----------	110	0	5	0	10	0	0	1	0	0
65451	56	AAAAGTTCAAGGGCAAGGCCACATTGACTGTAGACACATCCTCCAGCACAGCCTACATGCAGCTCAGCAGCCTGACATCTGAGGACTCTGCGGTCTATTACTGTGCAA TTACTACGGTA gt CTGG	CAITTVVW	8	102	137	AAAAGTTCAAGGGCAAGGCCACATTGACTGTAGACACATCCTCCAGCACAGCCTACATGCAGCTCAGCAGCCTGACATCTGAGGACTCTGCGGTCTATTACTGTGCAATTACTACGGTAGTCTGG	AAAAGTTCAAGGGCAAGGCCACATTGACTGTAGACACATCCTCCAGCACAGCCTACATGCAGCTCAGCAGCCTGACATCTGAGGACTCTGCGGTCTATTACTGTGCAATTACTACGGTAGTCTGG	VVVVVVVVVVVVVVVVVVVVVVVVVVVVVVVVVVVVVVVVVVVVVVVVVVVVVVVVVVVVVVVVVVVVVVVVVVVVVVVVVVVVVVVVVVVVVVVVVVVVVVVVVVVVDDDDDDDDDDDNNJJJJ	1	0	Y	IGHV01-50*01	60		2	------------------------------------------------------------------------------------------------------------|ga	IGHD01-1*01	1	4	8	ttta|-----------|gtagctac	IGHJ03*01	7	1		c|----	108	0	11	2	4	0	0	0	0	0
59099	57	AGAAGTTCAAGAGCAAGGCCACACTGACTGTAGACACATCCTCCAGCACAGCCTACATGCAGCTCAGCAGCCTGACATCTGAGGACTCTGCGGTCTATTACTGTGCAAGA CGGT ttag TTACTGG	CARRFSYW	8	102	125	AGAAGTTCAAGAGCAAGGCCACACTGACTGTAGACACATCCTCCAGCACAGCCTACATGCAGCTCAGCAGCCTGACATCTGAGGACTCTGCGGTCTATTACTGTGCAAGACGGTTTAGTTACTGG	AGAAGTTCAAGAGCAAGGCCACACTGACTGTAGACACATCCTCCAGCACAGCCTACATGCAGCTCAGCAGCCTGACATCTGAGGACTCTGCGGTCTATTACTGTGCAAGACGGTTTAGTTACTGG	VVVVVVVVVVVVVVVVVVVVVVVVVVVVVVVVVVVVVVVVVVVVVVVVVVVVVVVVVVVVVVVVVVVVVVVVVVVVVVVVVVVVVVVVVVVVVVVVVVVVVVVVVVVVVVDDDDNNNNJJJJJJJ	2	0	Y	IGHV01-55*01	70		0	--------------------------------------------------------------------------------------------------------------|	IGHD01-1*01	1	10	9	tttattacta|----|agtagctac	IGHJ03*01	7	10		cctggtttgc|-------	110	0	4	4	7	0	0	0	0	0
56923	58	AGAAGTTCAAGAGgAAGGCCACACTGACTGTAGACACATCCTCCAGgAtAGCCTACATaCAaCTCAGCAGCCTGACAgCTGAGGACTCTGCGGTCTATTACTGTGC gg CGGGC cc TGACTACTGG	CAAGPDYW	8	102	125	AGAAGTTCAAGAGGAAGGCCACACTGACTGTAGACACATCCTCCAGGATAGCCTACATACAACTCAGCAGCCTGACAGCTGAGGACTCTGCGGTCTATTACTGTGCGGCGGGCCCTGACTACTGG	AGAAGTTCAAGAGCAAGGCCACACTGACTGTAGACACATCCTCCAGCACAGCCTACATGCAGCTCAGCAGCCTGACATCTGAGGACTCTGCGGTCTATTACTGTGCGGCGGGCCCTGACTACTGG	VVVVVVVVVVVVVvVVVVVVVVVVVVVVVVVVVVVVVVVVVVVVVVvVvVVVVVVVVVvVVvVVVVVVVVVVVVVVVvVVVVVVVVVVVVVVVVVVVVVVVVVVVVMMDDDDDNNJJJJJJJJJJ	3	0	Y	IGHV01-55*01	70		4	-------------C--------------------------------C-C---------G--G---------------T----------------------------|aaga	IGHD03-1*01	43	9	3	ggcacagct|-----|tac	IGHJ02*03	6	5		tactt|----------	106	2	5	2	10	6	0	0	0	0
70672	59	AGAAGTTCAAGAGCAAGGCCACACTGACTGTAGACACATCCTCCAGCACAGCCTACATGCAGCTCAGCAGCCTGACATCTGAGGACTCTGCGGTCTATTACTGTGCAA a AGGGCTG gct TACTGG	CAKGLAYW	8	102	125	AGAAGTTCAAGAGCAAGGCCACACTGACTGTAGACACATCCTCCAGCACAGCCTACATGCAGCTCAGCAGCCTGACATCTGAGGACTCTGCGGTCTATTACTGTGCAAAAGGGCTGGCTTACTGG	AGAAGTTCAAGAGCAAGGCCACACTGACTGTAGACACATCCTCCAGCACAGCCTACATGCAGCTCAGCAGCCTGACATCTGAGGACTCTGCGGTCTATTACTGTGCAAAAGGGCTGGCTTACTGG	VVVVVVVVVVVVVVVVVVVVVVVVVVVVVVVVVVVVVVVVVVVVVVVVVVVVVVVVVVVVVVVVVVVVVVVVVVVVVVVVVVVVVVVVVVVVVVVVVVVVVVVVVVVVMDDDDDDDNNNJJJJJJ	1	0	Y	IGHV01-55*01	70		2	------------------------------------------------------------------------------------------------------------|ga	IGHD03-3*01	49	9	1	gggacagct|-------|t	IGHJ04*01	9	17		attactatgctatggac|------	108	1	7	3	6	0	0	0	0	0
67101	60	AGAAGTTCAAGAGCAAGGCCACACTGACTGTAGACAAATCCTCCAGCACAGCCTACATGCAACTCAGCAGCCTGACATCTGAGGACTCTGCGGTCTATTACc CTtTAGT TGCTATGGACTACTGG	PLVAMDYW	8	102	125	AGAAGTTCAAGAGCAAGGCCACACTGACTGTAGACAAATCCTCCAGCACAGCCTACATGCAACTCAGCAGCCTGACATCTGAGGACTCTGCGGTCTATTACCCTTTAGTTGCTATGGACTACTGG	AGAAGTTCAAGAGCAAGGCCACACTGACTGTAGACAAATCCTCCAGCACAGCCTACATGCAACTCAGCAGCCTGACATCTGAGGACTCTGCGGTCTATTACTCTATAGTTGCTATGGACTACTGG	VVVVVVVVVVVVVVVVVVVVVVVVVVVVVVVVVVVVVVVVVVVVVVVVVVVVVVVVVVVVVVVVVVVVVVVVVVVVVVVVVVVVVVVVVVVVVVVVVVVVVvDDdDDDDJJJJJJJJJJJJJJJJ	1	0	Y	IGHV01-64*01	90		8	-----------------------------------------------------------------------------------------------------T|gtgcaaga	IGHD02-12*01	19	4	15	ccta|--A----|tactatagttacgac	IGHJ04*01	9	7		attacta|----------------	102	0	7	0	16	1	0	1	0	0
56964	61	AGAAGTTCAAGAGtAAGGCCACACTGACTGTAGACAAATCtTCCAGCACAGCCTACATGCAACTCAaCAGCCTGACATCTGcGGACTCTGCGGTCTATTACTGTGC gg CGGGC cc TGACTACTGG	CAAGPDYW	8	102	125	AGAAGTTCAAGAGTAAGGCCACACTGACTGTAGACAAATCTTCCAGCACAGCCTACATGCAACTCAACAGCCTGACATCTGCGGACTCTGCGGTCTATTACTGTGCGGCGGGCCCTGACTACTGG	AGAAGTTCAAGAGCAAGGCCACACTGACTGTAGACAAATCCTCCAGCACAGCCTACATGCAACTCAGCAGCCTGACATCTGAGGACTCTGCGGTCTATTACTGTGCGGCGGGCCCTGACTACTGG	VVVVVVVVVVVVVvVVVVVVVVVVVVVVVVVVVVVVVVVVvVVVVVVVVVVVVVVVVVVVVVVVVVvVVVVVVVVVVVVVVvVVVVVVVVVVVVVVVVVVVVVVVVMMDDDDDNNJJJJJJJJJJ	3	0	Y	IGHV01-64*01	90		4	-------------C--------------------------C-------------------------G--------------A------------------------|aaga	IGHD03-1*01	43	9	3	ggcacagct|-----|tac	IGHJ02*03	6	5		tactt|----------	106	2	5	2	10	4	0	0	0	0
71331	62	AGAAGTTCAAGAaCAAGGCCACACTGACTGTAGACAAATCCTCCAGgAtAGCCTACATGCAACTCAGCAGCCTGACAgCTGAGGACTCTGCGGTCTATTACTGTGC gg CGGGC cc TGAgTACTGG	CAAGPEYW	8	102	125	AGAAGTTCAAGAACAAGGCCACACTGACTGTAGACAAATCCTCCAGGATAGCCTACATGCAACTCAGCAGCCTGACAGCTGAGGACTCTGCGGTCTATTACTGTGCGGCGGGCCCTGAGTACTGG	AGAAGTTCAAGAGCAAGGCCACACTGACTGTAGACAAATCCTCCAGCACAGCCTACATGCAACTCAGCAGCCTGACATCTGAGGACTCTGCGGTCTATTACTGTGCGGCGGGCCCTGACTACTGG	VVVVVVVVVVVVvVVVVVVVVVVVVVVVVVVVVVVVVVVVVVVVVVvVvVVVVVVVVVVVVVVVVVVVVVVVVVVVVvVVVVVVVVVVVVVVVVVVVVVVVVVVVVMMDDDDDNNJJJjJJJJJJ	1	0	Y	IGHV01-64*01	90		4	------------G---------------------------------C-C----------------------------T----------------------------|aaga	IGHD03-1*01	43	9	3	ggcacagct|-----|tac	IGHJ02*03	6	5		tactt|---C------	106	2	5	2	10	4	0	0	0	1
68218	63	AGAAGTTCAAGAGCAAGGCCACACTGACTGTAGACAAATCCTCCAGCACAGCCTACATGCAACTCAGCAGCCTGACATCTGAGGACTCTGCGGTCTATTACTGTGCAA TGGGAC gggct TACTGG	CAMGRAYW	8	102	140	AGAAGTTCAAGAGCAAGGCCACACTGACTGTAGACAAATCCTCCAGCACAGCCTACATGCAACTCAGCAGCCTGACATCTGAGGACTCTGCGGTCTATTACTGTGCAATGGGACGGGCTTACTGG	AGAAGTTCAAGAGCAAGGCCACACTGACTGTAGACAAATCCTCCAGCACAGCCTACATGCAACTCAGCAGCCTGACATCTGAGGACTCTGCGGTCTATTACTGTGCAATGGGACGGGCTTACTGG	VVVVVVVVVVVVVVVVVVVVVVVVVVVVVVVVVVVVVVVVVVVVVVVVVVVVVVVVVVVVVVVVVVVVVVVVVVVVVVVVVVVVVVVVVVVVVVVVVVVVVVVVVVVVDDDDDDPNNNNJJJJJJ	1	0	Y	IGHV01-64*01	90		2	------------------------------------------------------------------------------------------------------------|ga	IGHD04-1*01	51	5	0	ctaac|------|	IGHJ01*01	1	1		c|------	108	0	6	5	6	0	0	0	0	0
60899	64	AGAAGTTCAAGAGCAAGGCCACACTGACTGTAGACAAATCCTCCAGCACAGCCTACATGCAACTCAGCAGCCTGACATCTGAGGACTCTGCGGTCTATTACTGT tctt ATgCCTAC aactc CTGG	CSYAYNSW	8	102	125	AGAAGTTCAAGAGCAAGGCCACACTGACTGTAGACAAATCCTCCAGCACAGCCTACATGCAACTCAGCAGCCTGACATCTGAGGACTCTGCGGTCTATTACTGTTCTTATGCCTACAACTCCTGG	AGAAGTTCAAGAGCAAGGCCACACTGACTGTAGACAAATCCTCCAGCACAGCCTACATGCAACTCAGCAGCCTGACATCTGAGGACTCTGCGGTCTATTACTGTTCTTATACCTACAACTCCTGG	VVVVVVVVVVVVVVVVVVVVVVVVVVVVVVVVVVVVVVVVVVVVVVVVVVVVVVVVVVVVVVVVVVVVVVVVVVVVVVVVVVVVVVVVVVVVVVVVVVVVVVVVMMMMDDdDDDDDNNNNNJJJJ	1	0	Y	IGHV01-64*01	90		6	--------------------------------------------------------------------------------------------------------|gcaaga	IGHD05-2*01	57	2	0	ga|--A-----|	IGHJ04*01	9	19		attactatgctatggacta|----	104	4	8	5	4	0	0	1	0	0
65859	65	AGAAGTTCAAGGGCAAGGCCACACTGACGGCAGACACATCCTCCAGCACTGCCTACATGCAGCTCAGCAGCCTAACATCTGAGGACTCTGCGGTCTATTACTG CTtacATGATTACG gg TACTGG	CLHDYGYW	8	102	140	AGAAGTTCAAGGGCAAGGCCACACTGACGGCAGACACATCCTCCAGCACTGCCTACATGCAGCTCAGCAGCCTAACATCTGAGGACTCTGCGGTCTATTACTGCTTACATGATTACGGGTACTGG	AGAAGTTCAAGGGCAAGGCCACACTGACGGCAGACACATCCTCCAGCACTGCCTACATGCAGCTCAGCAGCCTAACATCTGAGGACTCTGCGGTCTATTACTGCTACTATGATTACGGGTACTGG	VVVVVVVVVVVVVVVVVVVVVVVVVVVVVVVVVVVVVVVVVVVVVVVVVVVVVVVVVVVVVVVVVVVVVVVVVVVVVVVVVVVVVVVVVVVVVVVVVVVVVVVDDdddDDDDDDDDDNNJJJJJJ	1	0	Y	IGHV01-66*01	93		7	-------------------------------------------------------------------------------------------------------|tgcaaga	IGHD02-4*01	29	1	2	t|--ACT---------|ac	IGHJ01*01	1	1		c|------	103	0	14	2	6	0	0	3	0	0
68429	66	AAAAGTTCAAGGGCAAGGCCACATTGACTGTAGACAAATCCTCCAGCACAGCCTACATGCAGCTCAGCAGCCTGACATCTGAGGACTCTGCGGTCTATTACTGTGCAA a AGGGCTG gct TACTGG	CAKGLAYW	8	102	125	AAAAGTTCAAGGGCAAGGCCACATTGACTGTAGACAAATCCTCCAGCACAGCCTACATGCAGCTCAGCAGCCTGACATCTGAGGACTCTGCGGTCTATTACTGTGCAAAAGGGCTGGCTTACTGG	AAAAGTTCAAGGGCAAGGCCACATTGACTGTAGACAAATCCTCCAGCACAGCCTACATGCAGCTCAGCAGCCTGACATCTGAGGACTCTGCGGTCTATTACTGTGCAAAAGGGCTGGCTTACTGG	VVVVVVVVVVVVVVVVVVVVVVVVVVVVVVVVVVVVVVVVVVVVVVVVVVVVVVVVVVVVVVVVVVVVVVVVVVVVVVVVVVVVVVVVVVVVVVVVVVVVVVVVVVVVMDDDDDDDNNNJJJJJJ	1	0	Y	IGHV01-69*02	97		2	------------------------------------------------------------------------------------------------------------|ga	IGHD03-3*01	49	9	1	gggacagct|-------|t	IGHJ04*01	9	17		attactatgctatggac|------	108	1	7	3	6	0	0	0	0	0
68297	67	AAAAGTTCAAGGGCAAGGCCACATTGACTGTAGACAAATCCTCCAGCACAGCCTACATGCAGCTCAGCAGCCTGACATCTGAGGACTCTGCGGTCTATTACTGTGCAA TccCgTCTG ct TACTGG	CAIPSAYW	8	102	140	AAAAGTTCAAGGGCAAGGCCACATTGACTGTAGACAAATCCTCCAGCACAGCCTACATGCAGCTCAGCAGCCTGACATCTGAGGACTCTGCGGTCTATTACTGTGCAATCCCGTCTGCTTACTGG	AAAAGTTCAAGGGCAAGGCCACATTGACTGTAGACAAATCCTCCAGCACAGCCTACATGCAGCTCAGCAGCCTGACATCTGAGGACTCTGCGGTCTATTACTGTGCAATAGCCTCTGCTTACTGG	VVVVVVVVVVVVVVVVVVVVVVVVVVVVVVVVVVVVVVVVVVVVVVVVVVVVVVVVVVVVVVVVVVVVVVVVVVVVVVVVVVVVVVVVVVVVVVVVVVVVVVVVVVVVDddDdDDDDNNJJJJJJ	1	0	Y	IGHV01-69*02	97		2	------------------------------------------------------------------------------------------------------------|ga	IGHD06-1*01	67	7	13	aggcagc|-AG-C----|cagtgccacaacc	IGHJ01*01	1	1		c|------	108	0	9	2	6	0	0	3	0	0
66392	68	AGAAGTTCAAGGACAAGGCCACATTGACTGCAGACAAATCCTCCAGCACAGCCTACATGCAGCTGAGCAGCCTGACATATGAGGACTCTGCAGTCTATTACTGTGCAAGA GGgGG GGACTACTGG	CARGGDYW	8	102	125	AGAAGTTCAAGGACAAGGCCACATTGACTGCAGACAAATCCTCCAGCACAGCCTACATGCAGCTGAGCAGCCTGACATATGAGGACTCTGCAGTCTATTACTGTGCAAGAGGGGGGGACTACTGG	AGAAGTTCAAGGACAAGGCCACATTGACTGCAGACAAATCCTCCAGCACAGCCTACATGCAGCTGAGCAGCCTGACATATGAGGACTCTGCAGTCTATTACTGTGCAAGAGGTGGGGACTACTGG	VVVVVVVVVVVVVVVVVVVVVVVVVVVVVVVVVVVVVVVVVVVVVVVVVVVVVVVVVVVVVVVVVVVVVVVVVVVVVVVVVVVVVVVVVVVVVVVVVVVVVVVVVVVVVVDDdDDJJJJJJJJJJ	1	0	Y	IGHV01-7*01	99		0	--------------------------------------------------------------------------------------------------------------|	IGHD01-1*02	3	11	7	tttattactat|--T--|tagctac	IGHJ04*01	9	13		attactatgctat|----------	110	0	5	0	10	0	0	1	0	0
61279	69	AGAAGTTCAAGGACAAGGCCACATTGACTGCAGACAAATCCTCCAGCACAGCCTACATGCAGCTGAGCAGCCTGACATATGAGGACTCTGCAGTCTATTACTGTGCAAG cc CgAACT ggg ACTGG	CASPNWDW	8	102	140	AGAAGTTCAAGGACAAGGCCACATTGACTGCAGACAAATCCTCCAGCACAGCCTACATGCAGCTGAGCAGCCTGACATATGAGGACTCTGCAGTCTATTACTGTGCAAGCCCGAACTGGGACTGG	AGAAGTTCAAGGACAAGGCCACATTGACTGCAGACAAATCCTCCAGCACAGCCTACATGCAGCTGAGCAGCCTGACATATGAGGACTCTGCAGTCTATTACTGTGCAAGCCCTAACTGGGACTGG	VVVVVVVVVVVVVVVVVVVVVVVVVVVVVVVVVVVVVVVVVVVVVVVVVVVVVVVVVVVVVVVVVVVVVVVVVVVVVVVVVVVVVVVVVVVVVVVVVVVVVVVVVVVVVMMDdDDDDNNNJJJJJ	1	0	Y	IGHV01-7*01	99		1	-------------------------------------------------------------------------------------------------------------|a	IGHD04-1*01	51	0	5	|-T----|gggac	IGHJ01*01	1	2		ct|-----	109	2	6	3	5	0	0	1	0	0
61387	70	AGAAGTTCAAGAGCAAGGCCACACTGACTGTAGACAAACCCTCCAGCACAGCCTACATGCAGCTCAGCAGCCTGACATCTGAGGACTCTGCGGTCTATTATTGTGCA tca AACTGG GACTACTGG	CASNWDYW	8	102	125	AGAAGTTCAAGAGCAAGGCCACACTGACTGTAGACAAACCCTCCAGCACAGCCTACATGCAGCTCAGCAGCCTGACATCTGAGGACTCTGCGGTCTATTATTGTGCATCAAACTGGGACTACTGG	AGAAGTTCAAGAGCAAGGCCACACTGACTGTAGACAAACCCTCCAGCACAGCCTACATGCAGCTCAGCAGCCTGACATCTGAGGACTCTGCGGTCTATTATTGTGCATCAAACTGGGACTACTGG	VVVVVVVVVVVVVVVVVVVVVVVVVVVVVVVVVVVVVVVVVVVVVVVVVVVVVVVVVVVVVVVVVVVVVVVVVVVVVVVVVVVVVVVVVVVVVVVVVVVVVVVVVVVMMMDDDDDDJJJJJJJJJ	1	0	Y	IGHV01-72*01	103		3	-----------------------------------------------------------------------------------------------------------|aga	IGHD04-1*01	51	2	3	ct|------|gac	IGHJ02*03	6	6		tacttt|---------	107	3	6	0	9	0	0	0	0	0
63671	71	GAAAGTTCAAGGGCAAGGCCACACTGACTGCAGACAAATCCTCCAaCACAaCCTACATGCAGCTCAGCAGCCTGACCTCTGAaGACTCTGCGGTCTATTTCTGTaCAA TAtCT tatc ACTACTGG	CTISYHYW	8	102	125	GAAAGTTCAAGGGCAAGGCCACACTGACTGCAGACAAATCCTCCAACACAACCTACATGCAGCTCAGCAGCCTGACCTCTGAAGACTCTGCGGTCTATTTCTGTACAATATCTTATCACTACTGG	GAAAGTTCAAGGGCAAGGCCACACTGACTGCAGACAAATCCTCCAGCACAGCCTACATGCAGCTCAGCAGCCTGACCTCTGAGGACTCTGCGGTCTATTTCTGTGCAATAGCTTATCACTACTGG	VVVVVVVVVVVVVVVVVVVVVVVVVVVVVVVVVVVVVVVVVVVVVvVVVVvVVVVVVVVVVVVVVVVVVVVVVVVVVVVVVVvVVVVVVVVVVVVVVVVVVVVVvVVVDDdDDNNNNJJJJJJJJ	1	0	Y	IGHV01-80*01	119		2	---------------------------------------------G----G-------------------------------G---------------------G---|ga	IGHD01-1*01	1	16	2	tttattactacggtag|--G--|ac	IGHJ02*03	6	7		tactttg|--------	108	0	5	4	8	4	0	1	0	0
64589	72	GAAAGTTCAAGGGCAAGGCCACACTGACTGCAGACAAATCCTCCAGgACAGCCTACATGCAGCTCAaCAGtCTGACCTCTGAGGACTCTGCGGTCTATTTCTGTGCAAG GACT tc GGACTACTGG	CARTSDYW	8	102	125	GAAAGTTCAAGGGCAAGGCCACACTGACTGCAGACAAATCCTCCAGGACAGCCTACATGCAGCTCAACAGTCTGACCTCTGAGGACTCTGCGGTCTATTTCTGTGCAAGGACTTCGGACTACTGG	GAAAGTTCAAGGGCAAGGCCACACTGACTGCAGACAAATCCTCCAGCACAGCCTACATGCAGCTCAGCAGCCTGACCTCTGAGGACTCTGCGGTCTATTTCTGTGCAAGGACTTCGGACTACTGG	VVVVVVVVVVVVVVVVVVVVVVVVVVVVVVVVVVVVVVVVVVVVVVvVVVVVVVVVVVVVVVVVVVvVVVvVVVVVVVVVVVVVVVVVVVVVVVVVVVVVVVVVVVVVVDDDDNNJJJJJJJJJJ	1	0	Y	IGHV01-80*01	119		1	----------------------------------------------C-------------------G---C--------------------------------------|a	IGHD02-13*01	21	11	2	tctactatggt|----|ac	IGHJ04*01	9	13		attactatgctat|----------	109	0	4	2	10	3	0	0	0	0
61015	73	GAAAGTTCAAGGGCAAGGCCACACTGACTGCAGACAAATCCTCCAGCACAGCCTACATGCAGCTCAGCAGCCTGACCTCTGAGGACTCTGCGGTCTATTTCTGTGCAAG g GATTACGA agg CTGG	CARDYEGW	8	102	125	GAAAGTTCAAGGGCAAGGCCACACTGACTGCAGACAAATCCTCCAGCACAGCCTACATGCAGCTCAGCAGCCTGACCTCTGAGGACTCTGCGGTCTATTTCTGTGCAAGGGATTACGAAGGCTGG	GAAAGTTCAAGGGCAAGGCCACACTGACTGCAGACAAATCCTCCAGCACAGCCTACATGCAGCTCAGCAGCCTGACCTCTGAGGACTCTGCGGTCTATTTCTGTGCAAGGGATTACGAAGGCTGG	VVVVVVVVVVVVVVVVVVVVVVVVVVVVVVVVVVVVVVVVVVVVVVVVVVVVVVVVVVVVVVVVVVVVVVVVVVVVVVVVVVVVVVVVVVVVVVVVVVVVVVVVVVVVVMDDDDDDDDNNNJJJJ	1	0	Y	IGHV01-80*01	119		1	-------------------------------------------------------------------------------------------------------------|a	IGHD02-4*01	29	8	1	tctactat|--------|c	IGHJ01*01	1	18		ctactggtacttcgatgt|----	109	1	8	3	4	0	0	0	0	0
56781	74	GAgAcTTCAAGacCAAGGCCAtACTGACTGCtGACAAtTCCTCCAatACAGCCTACATGCAGCTCAaCAGCCTGACCTCTGAGGACaCTGCGGTCTATTTCTGTaCAAGA g GGGA GGACTACTGG	CTRGEDYW	8	102	125	GAGACTTCAAGACCAAGGCCATACTGACTGCTGACAATTCCTCCAATACAGCCTACATGCAGCTCAACAGCCTGACCTCTGAGGACACTGCGGTCTATTTCTGTACAAGAGGGGAGGACTACTGG	GAAAGTTCAAGGGCAAGGCCACACTGACTGCAGACAAATCCTCCAGCACAGCCTACATGCAGCTCAGCAGCCTGACCTCTGAGGACTCTGCGGTCTATTTCTGTGCAAGAGGGGAGGACTACTGG	VVvVvVVVVVVvvVVVVVVVVvVVVVVVVVVvVVVVVvVVVVVVVvvVVVVVVVVVVVVVVVVVVVvVVVVVVVVVVVVVVVVVVVvVVVVVVVVVVVVVVVVVvVVVVVMDDDDJJJJJJJJJJ	3	1	Y	IGHV01-80*01	119		0	--A-G------GG--------C---------A-----A-------GC-------------------G-------------------T-----------------G-----|	IGHD04-1*01	51	6	1	ctaact|----|c	IGHJ04*01	9	13		attactatgctat|----------	110	1	4	0	10	12	0	0	0	0
57820	74	GAcAcTTCAAGacCAAGGCCAtACTGACTGCtGACAAtTCCTCCAatACAGCCTACATGCAGCTCAaCAGCCTGACCTCTGAGGACaCTGCGGTCTATTTCTGTaCAAGA g GGGA GGACTACTGG	CTRGEDYW	8	102	125	GACACTTCAAGACCAAGGCCATACTGACTGCTGACAATTCCTCCAATACAGCCTACATGCAGCTCAACAGCCTGACCTCTGAGGACACTGCGGTCTATTTCTGTACAAGAGGGGAGGACTACTGG	GAGACTTCAAGACCAAGGCCATACTGACTGCTGACAATTCCTCCAATACAGCCTACATGCAGCTCAACAGCCTGACCTCTGAGGACACTGCGGTCTATTTCTGTACAAGAGGGGAGGACTACTGG	VVvVvVVVVVVvvVVVVVVVVvVVVVVVVVVvVVVVVvVVVVVVVvvVVVVVVVVVVVVVVVVVVVvVVVVVVVVVVVVVVVVVVVvVVVVVVVVVVVVVVVVVvVVVVVMDDDDJJJJJJJJJJ	2	0	Y	IGHV01-80*01	119		0	--A-G------GG--------C---------A-----A-------GC-------------------G-------------------T-----------------G-----|	IGHD04-1*01	51	6	1	ctaact|----|c	IGHJ04*01	9	13		attactatgctat|----------	110	1	4	0	10	12	0	0	0	0
63765	75	AGAAGTTCAAGGGCAAGGCCACACTGACTGCAGACAAATCCTCCAGCACAGCGTACATGGAGCTCCGCAGCCTGACATCTGAGGACTCTGCGGTCTATTTCTGTGCAAG g AgGGTAG gg TACTGG	CARRVGYW	8	102	140	AGAAGTTCAAGGGCAAGGCCACACTGACTGCAGACAAATCCTCCAGCACAGCGTACATGGAGCTCCGCAGCCTGACATCTGAGGACTCTGCGGTCTATTTCTGTGCAAGGAGGGTAGGGTACTGG	AGAAGTTCAAGGGCAAGGCCACACTGACTGCAGACAAATCCTCCAGCACAGCGTACATGGAGCTCCGCAGCCTGACATCTGAGGACTCTGCGGTCTATTTCTGTGCAAGGACGGTAGGGTACTGG	VVVVVVVVVVVVVVVVVVVVVVVVVVVVVVVVVVVVVVVVVVVVVVVVVVVVVVVVVVVVVVVVVVVVVVVVVVVVVVVVVVVVVVVVVVVVVVVVVVVVVVVVVVVVVMDdDDDDDNNJJJJJJ	1	0	Y	IGHV01-81*01	120		1	-------------------------------------------------------------------------------------------------------------|a	IGHD01-1*01	1	9	7	tttattact|-C-----|tagctac	IGHJ01*01	1	1		c|------	109	1	7	2	6	0	0	1	0	0
72721	76	AGAAGTTCAAGGGCAAGGCCACACTGACTGCAGACAAATCCTCCAGCACAGCGTACATGGAGCTCCGCAGCCTGACATCTGAGGACTCTGCGGTCTATTTCTGTGC TAAA GCTATGGACTACTGG	CAKAMDYW	8	102	125	AGAAGTTCAAGGGCAAGGCCACACTGACTGCAGACAAATCCTCCAGCACAGCGTACATGGAGCTCCGCAGCCTGACATCTGAGGACTCTGCGGTCTATTTCTGTGCTAAAGCTATGGACTACTGG	AGAAGTTCAAGGGCAAGGCCACACTGACTGCAGACAAATCCTCCAGCACAGCGTACATGGAGCTCCGCAGCCTGACATCTGAGGACTCTGCGGTCTATTTCTGTGCTAAAGCTATGGACTACTGG	VVVVVVVVVVVVVVVVVVVVVVVVVVVVVVVVVVVVVVVVVVVVVVVVVVVVVVVVVVVVVVVVVVVVVVVVVVVVVVVVVVVVVVVVVVVVVVVVVVVVVVVVVVDDDDJJJJJJJJJJJJJJJ	1	1	Y	IGHV01-81*01	120		4	----------------------------------------------------------------------------------------------------------|aaga	IGHD01-3*01	7	8	11	tatataac|----|gtggtagctca	IGHJ04*01	9	8		attactat|---------------	106	0	4	0	15	0	0	0	0	0
72562	76	AGAAGTTCAAGGGCAAGGCCACACTGACTGCAGACAAATCCTCCAGCACAGCGTACATGGAGCTCCGCAGCCTGACATCTGAGGACTCTGCGGTCTATTTCTGTGC TAAAG g TATGGACTACTGG	CAKGMDYW	8	102	125	AGAAGTTCAAGGGCAAGGCCACACTGACTGCAGACAAATCCTCCAGCACAGCGTACATGGAGCTCCGCAGCCTGACATCTGAGGACTCTGCGGTCTATTTCTGTGCTAAAGGTATGGACTACTGG	AGAAGTTCAAGGGCAAGGCCACACTGACTGCAGACAAATCCTCCAGCACAGCGTACATGGAGCTCCGCAGCCTGACATCTGAGGACTCTGCGGTCTATTTCTGTGCTAAAGCTATGGACTACTGG	VVVVVVVVVVVVVVVVVVVVVVVVVVVVVVVVVVVVVVVVVVVVVVVVVVVVVVVVVVVVVVVVVVVVVVVVVVVVVVVVVVVVVVVVVVVVVVVVVVVVVVVVVVDDDDDNJJJJJJJJJJJJJ	1	0	Y	IGHV01-81*01	120		4	----------------------------------------------------------------------------------------------------------|aaga	IGHD01-3*01	7	8	10	tatataac|-----|tggtagctca	IGHJ04*01	9	10		attactatgc|-------------	106	0	5	1	13	0	0	0	0	0
72906	77	GGAAGTTCAAGGGCAAGGCCACACTGACTGCAGACAAATCCTCCAGCACAGCCTACATGCAACTCAGCAGCCTGACATCTGAGGACTCTGCGGTCTACTTCTGTG TAACTA ACTTTGACTACTGG	CVTNFDYW	8	102	125	GGAAGTTCAAGGGCAAGGCCACACTGACTGCAGACAAATCCTCCAGCACAGCCTACATGCAACTCAGCAGCCTGACATCTGAGGACTCTGCGGTCTACTTCTGTGTAACTAACTTTGACTACTGG	GGAAGTTCAAGGGCAAGGCCACACTGACTGCAGACAAATCCTCCAGCACAGCCTACATGCAACTCAGCAGCCTGACATCTGAGGACTCTGCGGTCTACTTCTGTGTAACTAACTTTGACTACTGG	VVVVVVVVVVVVVVVVVVVVVVVVVVVVVVVVVVVVVVVVVVVVVVVVVVVVVVVVVVVVVVVVVVVVVVVVVVVVVVVVVVVVVVVVVVVVVVVVVVVVVVVVVDDDDDDJJJJJJJJJJJJJJ	1	0	Y	IGHV01-82*01	121		5	---------------------------------------------------------------------------------------------------------|caaga	IGHD01-3*01	7	4	13	tata|------|aagtggtagctca	IGHJ02*03	6	1		t|--------------	105	0	6	0	14	0	0	0	0	0
63458	78	AGAAGTTCAAGGGCAAGGCCACATTGACTGTAGACACATCCTCCAGCACAGCGTACATGGAGCTCCACAGCCTGACATCTGAGGACTCTGCGGTCTATTTCTGTGCAAGA t CTAA GGACTACTGG	CARSKDYW	8	102	125	AGAAGTTCAAGGGCAAGGCCACATTGACTGTAGACACATCCTCCAGCACAGCGTACATGGAGCTCCACAGCCTGACATCTGAGGACTCTGCGGTCTATTTCTGTGCAAGATCTAAGGACTACTGG	AGAAGTTCAAGGGCAAGGCCACATTGACTGTAGACACATCCTCCAGCACAGCGTACATGGAGCTCCACAGCCTGACATCTGAGGACTCTGCGGTCTATTTCTGTGCAAGATCTAAGGACTACTGG	VVVVVVVVVVVVVVVVVVVVVVVVVVVVVVVVVVVVVVVVVVVVVVVVVVVVVVVVVVVVVVVVVVVVVVVVVVVVVVVVVVVVVVVVVVVVVVVVVVVVVVVVVVVVVVBDDDDJJJJJJJJJJ	1	0	Y	IGHV01-85*01	125		0	--------------------------------------------------------------------------------------------------------------|	IGHD04-1*01	51	0	7	|----|ctgggac	IGHJ04*01	9	13		attactatgctat|----------	110	1	4	0	10	0	0	0	0	0
60794	79	AGAAGTTCAAGGGCAAGGCCACATTCACTGCAGATACATCCTCCAACACAGCCTACATGCAACTCAGCAGCCTGACAACTGAGGACTCTGCCATCTATTACTGTGCAAGA GGgGG GGACTACTGG	CARGGDYW	8	102	125	AGAAGTTCAAGGGCAAGGCCACATTCACTGCAGATACATCCTCCAACACAGCCTACATGCAACTCAGCAGCCTGACAACTGAGGACTCTGCCATCTATTACTGTGCAAGAGGGGGGGACTACTGG	AGAAGTTCAAGGGCAAGGCCACATTCACTGCAGATACATCCTCCAACACAGCCTACATGCAACTCAGCAGCCTGACAACTGAGGACTCTGCCATCTATTACTGTGCAAGAGGTGGGGACTACTGG	VVVVVVVVVVVVVVVVVVVVVVVVVVVVVVVVVVVVVVVVVVVVVVVVVVVVVVVVVVVVVVVVVVVVVVVVVVVVVVVVVVVVVVVVVVVVVVVVVVVVVVVVVVVVVVDDdDDJJJJJJJJJJ	1	0	Y	IGHV01-9*01	128		0	--------------------------------------------------------------------------------------------------------------|	IGHD01-1*02	3	11	7	tttattactat|--T--|tagctac	IGHJ04*01	9	13		attactatgctat|----------	110	0	5	0	10	0	0	1	0	0
61624	80	AGAAGTTCAAGGcCAAGGCCACATTCACcGCAGATACATCCTCCAACACAGCCTACATGCtgCTCAaCAGCCTGACAAtTGAGGACTCTGCCATCTtTTACTGTGCAA CTAT TAcGGgCTACTGG	CATITGYW	8	102	125	AGAAGTTCAAGGCCAAGGCCACATTCACCGCAGATACATCCTCCAACACAGCCTACATGCTGCTCAACAGCCTGACAATTGAGGACTCTGCCATCTTTTACTGTGCAACTATTACGGGCTACTGG	AGAAGTTCAAGGGCAAGGCCACATTCACTGCAGATACATCCTCCAACACAGCCTACATGCAACTCAGCAGCCTGACAACTGAGGACTCTGCCATCTATTACTGTGCAACTATTATGGACTACTGG	VVVVVVVVVVVVvVVVVVVVVVVVVVVVvVVVVVVVVVVVVVVVVVVVVVVVVVVVVVVVvvVVVVvVVVVVVVVVVVvVVVVVVVVVVVVVVVVVvVVVVVVVVVVVDDDDJJjJJjJJJJJJJ	1	2	Y	IGHV01-9*01	128		2	------------G---------------T-------------------------------AA----G-----------C-----------------A-----------|ga	IGHD01-1*02	3	7	12	tttatta|----|ggtggtagctac	IGHJ04*01	9	10		attactatgc|--T--A-------	108	0	4	0	13	7	0	0	0	2
61606	80	AGAAGTTCAAGGcCAAGGtCACATTCACcGCAGATACATCCTCCAACACAGCCTACATGCtgCTCAaCAGCCTGACAAtTGAGGACTCTGCCATCTtTTACTGTGCAA CTAT TAcGGgCTACTGG	CATITGYW	8	102	125	AGAAGTTCAAGGCCAAGGTCACATTCACCGCAGATACATCCTCCAACACAGCCTACATGCTGCTCAACAGCCTGACAATTGAGGACTCTGCCATCTTTTACTGTGCAACTATTACGGGCTACTGG	AGAAGTTCAAGGCCAAGGCCACATTCACCGCAGATACATCCTCCAACACAGCCTACATGCTGCTCAACAGCCTGACAATTGAGGACTCTGCCATCTTTTACTGTGCAACTATTACGGGCTACTGG	VVVVVVVVVVVVvVVVVVvVVVVVVVVVvVVVVVVVVVVVVVVVVVVVVVVVVVVVVVVVvvVVVVvVVVVVVVVVVVvVVVVVVVVVVVVVVVVVvVVVVVVVVVVVDDDDJJjJJjJJJJJJJ	1	0	Y	IGHV01-9*01	128		2	------------G-----C---------T-------------------------------AA----G-----------C-----------------A-----------|ga	IGHD01-1*02	3	7	12	tttatta|----|ggtggtagctac	IGHJ04*01	9	10		attactatgc|--T--A-------	108	0	4	0	13	8	0	0	0	2
68509	80	AGAAGTTtAAGGcCAAGGCCACAcTCACcGCAGATACATCCTCCAACACAGCCTACATGCtgCTCAaCAGCCTGACAAtTGAGGACTCTGCCATCTtTTACTGTGCAA CTAT TAcGGgCTACTGG	CATITGYW	8	102	125	AGAAGTTTAAGGCCAAGGCCACACTCACCGCAGATACATCCTCCAACACAGCCTACATGCTGCTCAACAGCCTGACAATTGAGGACTCTGCCATCTTTTACTGTGCAACTATTACGGGCTACTGG	AGAAGTTCAAGGCCAAGGCCACATTCACCGCAGATACATCCTCCAACACAGCCTACATGCTGCTCAACAGCCTGACAATTGAGGACTCTGCCATCTTTTACTGTGCAACTATTACGGGCTACTGG	VVVVVVVvVVVVvVVVVVVVVVVvVVVVvVVVVVVVVVVVVVVVVVVVVVVVVVVVVVVVvvVVVVvVVVVVVVVVVVvVVVVVVVVVVVVVVVVVvVVVVVVVVVVVDDDDJJjJJjJJJJJJJ	1	0	Y	IGHV01-9*01	128		2	-------C----G----------T----T-------------------------------AA----G-----------C-----------------A-----------|ga	IGHD01-1*02	3	7	12	tttatta|----|ggtggtagctac	IGHJ04*01	9	10		attactatgc|--T--A-------	108	0	4	0	13	9	0	0	0	2
57400	81	AGAAGTTCAgaGGCAAGGtCACATTCACTGCAGAggCgataTCCAACACAGCCTACATGCAAgTCAGCAGCCTGACAACaGAGGACTCTGCCATCTATTACTGTGCgAG TGAcGG GGACTtCTGG	CASDGDFW	8	102	125	AGAAGTTCAGAGGCAAGGTCACATTCACTGCAGAGGCGATATCCAACACAGCCTACATGCAAGTCAGCAGCCTGACAACAGAGGACTCTGCCATCTATTACTGTGCGAGTGACGGGGACTTCTGG	AGAAGTTCAAGGGCAAGGCCACATTCACTGCAGATACATCCTCCAACACAGCCTACATGCAACTCAGCAGCCTGACAACTGAGGACTCTGCCATCTATTACTGTGCAAGTGATGGGGACTACTGG	VVVVVVVVVvvVVVVVVVvVVVVVVVVVVVVVVVvvVvvvvVVVVVVVVVVVVVVVVVVVVVvVVVVVVVVVVVVVVVVvVVVVVVVVVVVVVVVVVVVVVVVVVVvVVDDDdDDJJJJJjJJJJ	2	4	Y	IGHV01-9*01	128		1	---------AG-------C---------------TA-ATCC---------------------C----------------T--------------------------A--|a	IGHD02-3*01	27	4	7	tcta|---T--|ttactac	IGHJ04*01	9	13		attactatgctat|-----A----	109	0	6	0	10	12	0	1	0	1
60570	81	AGAAGTTCAAaGGCAAGGtCACATTCACTGCtGAggCgataTCCAACACAGCCTACATGCAAgTCAGCAGCCTGACAACaGAGGACTCTGCCATCTATTACTGTGCgAG TGAcGG GGACTtCTGG	CASDGDFW	8	102	125	AGAAGTTCAAAGGCAAGGTCACATTCACTGCTGAGGCGATATCCAACACAGCCTACATGCAAGTCAGCAGCCTGACAACAGAGGACTCTGCCATCTATTACTGTGCGAGTGACGGGGACTTCTGG	AGAAGTTCAAAGGCAAGGTCACATTCACTGCAGAGGCAATATCCAACACAGCCTACATGCAAGTCAGCAGCCTGACAACAGAGGACTCTGCCATCTATTACTGTGCGAGTGACGGGGACTTCTGG	VVVVVVVVVVvVVVVVVVvVVVVVVVVVVVVvVVvvVvvvvVVVVVVVVVVVVVVVVVVVVVvVVVVVVVVVVVVVVVVvVVVVVVVVVVVVVVVVVVVVVVVVVVvVVDDDdDDJJJJJjJJJJ	1	0	Y	IGHV01-9*01	128		1	----------G-------C------------A--TA-ATCC---------------------C----------------T--------------------------A--|a	IGHD02-3*01	27	4	7	tcta|---T--|ttactac	IGHJ04*01	9	13		attactatgctat|-----A----	109	0	6	0	10	12	0	1	0	1
55965	81	AGAAGTTCAAaGGCAAGGtCACATTCACTGCAGAggCAataTCCAACACAGCCTACATGCAAgTCAGCAGCCTGACAACaGAGGACTCTGCCATCTATTACTGTGCgAG TGAcGG GGACTtCTGG	CASDGDFW	8	102	125	AGAAGTTCAAAGGCAAGGTCACATTCACTGCAGAGGCAATATCCAACACAGCCTACATGCAAGTCAGCAGCCTGACAACAGAGGACTCTGCCATCTATTACTGTGCGAGTGACGGGGACTTCTGG	AGAAGTTCAGAGGCAAGGTCACATTCACTGCAGAGGCGATATCCAACACAGCCTACATGCAAGTCAGCAGCCTGACAACAGAGGACTCTGCCATCTATTACTGTGCGAGTGACGGGGACTTCTGG	VVVVVVVVVVvVVVVVVVvVVVVVVVVVVVVVVVvvVVvvvVVVVVVVVVVVVVVVVVVVVVvVVVVVVVVVVVVVVVVvVVVVVVVVVVVVVVVVVVVVVVVVVVvVVDDDdDDJJJJJjJJJJ	9	1	Y	IGHV01-9*01	128		1	----------G-------C---------------TA--TCC---------------------C----------------T--------------------------A--|a	IGHD02-3*01	27	4	7	tcta|---T--|ttactac	IGHJ04*01	9	13		attactatgctat|-----A----	109	0	6	0	10	10	0	1	0	1
60053	81	AGAAGTTCAgaGGCAAGGtCACATTCACTGCAGAggCgataTCCAACACAGCCTACATGCAAgTCAGCAGCCTGACAACaGAGGACTCTGCCATtTATTACTGTGCgAG TGAcGG GGACTtCTGG	CASDGDFW	8	102	125	AGAAGTTCAGAGGCAAGGTCACATTCACTGCAGAGGCGATATCCAACACAGCCTACATGCAAGTCAGCAGCCTGACAACAGAGGACTCTGCCATTTATTACTGTGCGAGTGACGGGGACTTCTGG	AGAAGTTCAGAGGCAAGGTCACATTCACTGCAGAGGCGATATCCAACACAGCCTACATGCAAGTCAGCAGCCTGACAACAGAGGACTCTGCCATCTATTACTGTGCGAGTGACGGGGACTTCTGG	VVVVVVVVVvvVVVVVVVvVVVVVVVVVVVVVVVvvVvvvvVVVVVVVVVVVVVVVVVVVVVvVVVVVVVVVVVVVVVVvVVVVVVVVVVVVVVvVVVVVVVVVVVvVVDDDdDDJJJJJjJJJJ	1	0	Y	IGHV01-9*01	128		1	---------AG-------C---------------TA-ATCC---------------------C----------------T--------------C-----------A--|a	IGHD02-3*01	27	4	7	tcta|---T--|ttactac	IGHJ04*01	9	13		attactatgctat|-----A----	109	0	6	0	10	13	0	1	0	1
65678	81	AGAAGTTCAgaGGCAAGGtCACATTCACTGCAGAggCgataTCCAACACAGCCTAtATaCAAgTCAGCAGCCTGACAACaGAGGACTCTGCCATCTATTACTGTGCgAG TGAcGG GGACTtCTGG	CASDGDFW	8	102	125	AGAAGTTCAGAGGCAAGGTCACATTCACTGCAGAGGCGATATCCAACACAGCCTATATACAAGTCAGCAGCCTGACAACAGAGGACTCTGCCATCTATTACTGTGCGAGTGACGGGGACTTCTGG	AGAAGTTCAGAGGCAAGGTCACATTCACTGCAGAGGCGATATCCAACACAGCCTACATGCAAGTCAGCAGCCTGACAACAGAGGACTCTGCCATCTATTACTGTGCGAGTGACGGGGACTTCTGG	VVVVVVVVVvvVVVVVVVvVVVVVVVVVVVVVVVvvVvvvvVVVVVVVVVVVVVVvVVvVVVvVVVVVVVVVVVVVVVVvVVVVVVVVVVVVVVVVVVVVVVVVVVvVVDDDdDDJJJJJjJJJJ	1	0	Y	IGHV01-9*01	128		1	---------AG-------C---------------TA-ATCC--------------C--G---C----------------T--------------------------A--|a	IGHD02-3*01	27	4	7	tcta|---T--|ttactac	IGHJ04*01	9	13		attactatgctat|-----A----	109	0	6	0	10	14	0	1	0	1
68601	81	AGAAGTTCAgaGGCAAGGtCACATTCACTGCAGAggCgataTCCAACACAGCCTACATGCAAgTCAaCAGCCTGACAACaGAGGACTCTGCCATCTATTACTGTGCgAG TGAcGG GGACTtCTGG	CASDGDFW	8	102	125	AGAAGTTCAGAGGCAAGGTCACATTCACTGCAGAGGCGATATCCAACACAGCCTACATGCAAGTCAACAGCCTGACAACAGAGGACTCTGCCATCTATTACTGTGCGAGTGACGGGGACTTCTGG	AGAAGTTCAGAGGCAAGGTCACATTCACTGCAGAGGCGATATCCAACACAGCCTACATGCAAGTCAGCAGCCTGACAACAGAGGACTCTGCCATCTATTACTGTGCGAGTGACGGGGACTTCTGG	VVVVVVVVVvvVVVVVVVvVVVVVVVVVVVVVVVvvVvvvvVVVVVVVVVVVVVVVVVVVVVvVVVvVVVVVVVVVVVVvVVVVVVVVVVVVVVVVVVVVVVVVVVvVVDDDdDDJJJJJjJJJJ	1	0	Y	IGHV01-9*01	128		1	---------AG-------C---------------TA-ATCC---------------------C---G------------T--------------------------A--|a	IGHD02-3*01	27	4	7	tcta|---T--|ttactac	IGHJ04*01	9	13		attactatgctat|-----A----	109	0	6	0	10	13	0	1	0	1
62619	82	CAGCTCTCATATCCAGACTGAGCATCAGCAAGGATAACTCCAAGAGCCAAGTTTTCTTAAAACTGAACAGTCTGCAAACTGATGACACAGCCACGTACTACTGTGCCAAAC TAC ccga CTACTGG	CAKLPDYW	8	102	140	CAGCTCTCATATCCAGACTGAGCATCAGCAAGGATAACTCCAAGAGCCAAGTTTTCTTAAAACTGAACAGTCTGCAAACTGATGACACAGCCACGTACTACTGTGCCAAACTACCCGACTACTGG	CAGCTCTCATATCCAGACTGAGCATCAGCAAGGATAACTCCAAGAGCCAAGTTTTCTTAAAACTGAACAGTCTGCAAACTGATGACACAGCCACGTACTACTGTGCCAAACTACCCGACTACTGG	VVVVVVVVVVVVVVVVVVVVVVVVVVVVVVVVVVVVVVVVVVVVVVVVVVVVVVVVVVVVVVVVVVVVVVVVVVVVVVVVVVVVVVVVVVVVVVVVVVVVVVVVVVVVVVVDDDNNNNJJJJJJJ	1	0	Y	IGHV02-3*01	234		1	---------------------------------------------------------------------------------------------------------------|c	IGHD01-1*01	1	8	12	tttattac|---|ggtagtagctac	IGHJ01*01	1	0		|-------	111	0	3	4	7	0	0	0	0	0
60287	83	CAGCTCTCATATCCAGACTGAGCATCAGCAAGGATAACTCCAAGAGCCAAGTTTTCTTAAAACTGAACAGTCTGCAAACTGATGACACAGCCACGTACTACTGTGCCAAA gg GGG ggct TACTGG	CAKGGAYW	8	102	140	CAGCTCTCATATCCAGACTGAGCATCAGCAAGGATAACTCCAAGAGCCAAGTTTTCTTAAAACTGAACAGTCTGCAAACTGATGACACAGCCACGTACTACTGTGCCAAAGGGGGGGCTTACTGG	CAGCTCTCATATCCAGACTGAGCATCAGCAAGGATAACTCCAAGAGCCAAGTTTTCTTAAAACTGAACAGTCTGCAAACTGATGACACAGCCACGTACTACTGTGCCAAAGGGGGGGCTTACTGG	VVVVVVVVVVVVVVVVVVVVVVVVVVVVVVVVVVVVVVVVVVVVVVVVVVVVVVVVVVVVVVVVVVVVVVVVVVVVVVVVVVVVVVVVVVVVVVVVVVVVVVVVVVVVVVMMDDDNNNNJJJJJJ	1	0	Y	IGHV02-3*01	234		2	--------------------------------------------------------------------------------------------------------------|cc	IGHD03-3*01	49	0	14	|---|acagctagggctgt	IGHJ01*01	1	1		c|------	110	2	3	4	6	0	0	0	0	0
61434	84	ACACAGTGAAGGGCCGATTCACCATCTCCAGAGACAATCCCAAGAACACCCTGTTCCTGCAAATGACCAGTCTAAGGTCTGAGGACACGGCCATGTATTACTGTGCAAG GcTAACTA a CTACTGG	CARLTNYW	8	102	140	ACACAGTGAAGGGCCGATTCACCATCTCCAGAGACAATCCCAAGAACACCCTGTTCCTGCAAATGACCAGTCTAAGGTCTGAGGACACGGCCATGTATTACTGTGCAAGGCTAACTAACTACTGG	ACACAGTGAAGGGCCGATTCACCATCTCCAGAGACAATCCCAAGAACACCCTGTTCCTGCAAATGACCAGTCTAAGGTCTGAGGACACGGCCATGTATTACTGTGCAAGGGTAACTAACTACTGG	VVVVVVVVVVVVVVVVVVVVVVVVVVVVVVVVVVVVVVVVVVVVVVVVVVVVVVVVVVVVVVVVVVVVVVVVVVVVVVVVVVVVVVVVVVVVVVVVVVVVVVVVVVVVVDdDDDDDDNJJJJJJJ	1	0	Y	IGHV05-17*02	314		1	-------------------------------------------------------------------------------------------------------------|a	IGHD02-1*01	9	8	1	tctactat|-G------|c	IGHJ01*01	1	0		|-------	109	0	8	1	7	0	0	1	0	0
55886	85	ACACCATGGAGAGACGATTCATCATCTCCAGAGACAATACCAAGAAGACCCTGTACCTGCAAATGAGCAGTCTGAGGTCTGAGGACACAGCCTTGTATTACTGTGCAAGACA CTATGAT TACTGG	CARHYDYW	8	102	125	ACACCATGGAGAGACGATTCATCATCTCCAGAGACAATACCAAGAAGACCCTGTACCTGCAAATGAGCAGTCTGAGGTCTGAGGACACAGCCTTGTATTACTGTGCAAGACACTATGATTACTGG	ACACCATGGAGAGACGATTCATCATCTCCAGAGACAATACCAAGAAGACCCTGTACCTGCAAATGAGCAGTCTGAGGTCTGAGGACACAGCCTTGTATTACTGTGCAAGACACTATGATTACTGG	VVVVVVVVVVVVVVVVVVVVVVVVVVVVVVVVVVVVVVVVVVVVVVVVVVVVVVVVVVVVVVVVVVVVVVVVVVVVVVVVVVVVVVVVVVVVVVVVVVVVVVVVVVVVVVVVDDDDDDDJJJJJJ	15	1	Y	IGHV05-2*01	320		0	----------------------------------------------------------------------------------------------------------------|	IGHD02-4*01	29	4	6	tcta|-------|tacgac	IGHJ02*01	4	11		actactttgac|------	112	0	7	0	6	0	0	0	0	0
66897	85	ACACCATGGAGAGACGATTCATCATCTCCAGAGACAATACCAAGAAGACCCTGTACCTGCAAATGAGCAGTCTGAGGTCTGAGGACACAGCCTTGTATTACTGTGC cagac ACTATGAT TACTGG	CARHYDYW	8	102	125	ACACCATGGAGAGACGATTCATCATCTCCAGAGACAATACCAAGAAGACCCTGTACCTGCAAATGAGCAGTCTGAGGTCTGAGGACACAGCCTTGTATTACTGTGCCAGACACTATGATTACTGG	ACACCATGGAGAGACGATTCATCATCTCCAGAGACAATACCAAGAAGACCCTGTACCTGCAAATGAGCAGTCTGAGGTCTGAGGACACAGCCTTGTATTACTGTGCAAGACACTATGATTACTGG	VVVVVVVVVVVVVVVVVVVVVVVVVVVVVVVVVVVVVVVVVVVVVVVVVVVVVVVVVVVVVVVVVVVVVVVVVVVVVVVVVVVVVVVVVVVVVVVVVVVVVVVVVVMMMMMDDDDDDDDJJJJJJ	1	0	Y	IGHV05-2*01	320		6	----------------------------------------------------------------------------------------------------------|aagaca	IGHD02-4*01	29	3	6	tct|--------|tacgac	IGHJ02*01	4	11		actactttgac|------	106	5	8	0	6	0	0	0	0	0
60808	86	ACAGTGTGAAGGGGCGATTCACCATCTCCAGAGACAATGCCAAGAACACCCTGTACCTGCAAATGAGCAGTCTGAAGTCTGAGGACACAGCCATGTATTACTGTGCAA CTGG CTTTGACTACTGG	CATGFDYW	8	102	125	ACAGTGTGAAGGGGCGATTCACCATCTCCAGAGACAATGCCAAGAACACCCTGTACCTGCAAATGAGCAGTCTGAAGTCTGAGGACACAGCCATGTATTACTGTGCAACTGGCTTTGACTACTGG	ACAGTGTGAAGGGGCGATTCACCATCTCCAGAGACAATGCCAAGAACACCCTGTACCTGCAAATGAGCAGTCTGAAGTCTGAGGACACAGCCATGTATTACTGTGCAACTGGCTTTGACTACTGG	VVVVVVVVVVVVVVVVVVVVVVVVVVVVVVVVVVVVVVVVVVVVVVVVVVVVVVVVVVVVVVVVVVVVVVVVVVVVVVVVVVVVVVVVVVVVVVVVVVVVVVVVVVVVDDDDJJJJJJJJJJJJJ	1	0	Y	IGHV05-6*01	332		4	------------------------------------------------------------------------------------------------------------|gaca	IGHD04-1*01	51	4	3	ctaa|----|gac	IGHJ02*03	6	2		ta|-------------	108	0	4	0	13	0	0	0	0	0
71066	87	gGTCTGTaAAAGGGAGGTTCACCATCTCAAGAGATGAacCCAAAAGTAGTGTCTAtCTGgAAATGAAtAACTTAAGGGCTGAAGACACTGGAATTTATTACTGCAC ggc AGGT TTTGCTTACTGG	CTAGFAYW	8	102	125	GGTCTGTAAAAGGGAGGTTCACCATCTCAAGAGATGAACCCAAAAGTAGTGTCTATCTGGAAATGAATAACTTAAGGGCTGAAGACACTGGAATTTATTACTGCACGGCAGGTTTTGCTTACTGG	AGTCTGTGAAAGGGAGGTTCACCATCTCAAGAGATGATTCCAAAAGTAGTGTCTACCTGCAAATGAACAACTTAAGGGCTGAAGACACTGGAATTTATTACTGCACGGCAGGTTTTGCTTACTGG	vVVVVVVvVVVVVVVVVVVVVVVVVVVVVVVVVVVVVvvVVVVVVVVVVVVVVVVvVVVvVVVVVVVvVVVVVVVVVVVVVVVVVVVVVVVVVVVVVVVVVVVVVVMMMDDDDJJJJJJJJJJJJ	1	2	Y	IGHV06-3*01	375		3	A------G-----------------------------TT----------------C---C-------C--------------------------------------|agg	IGHD02-14*01	23	8	5	cctactat|----|acgac	IGHJ03*01	7	5		cctgg|------------	106	3	4	0	12	7	0	0	0	0
67096	87	gGTCTGTGAAAGGGAGGTTCACCATCTCAAGAGATGAacCCAAAAGTtGTGTCTctCTGgAAATGAAtgACTTAAGGGCTGAAGACACTGGAATTTATTACTGCAC ggc AGGT TTTGCTTACTGG	CTAGFAYW	8	102	125	GGTCTGTGAAAGGGAGGTTCACCATCTCAAGAGATGAACCCAAAAGTTGTGTCTCTCTGGAAATGAATGACTTAAGGGCTGAAGACACTGGAATTTATTACTGCACGGCAGGTTTTGCTTACTGG	GGTCTGTAAAAGGGAGGTTCACCATCTCAAGAGATGAACCCAAAAGTTGTGTCTATCTGGAAATGAATAACTTAAGGGCTGAAGACACTGGAATTTATTACTGCACGGCAGGTTTTGCTTACTGG	vVVVVVVVVVVVVVVVVVVVVVVVVVVVVVVVVVVVVvvVVVVVVVVvVVVVVVvvVVVvVVVVVVVvvVVVVVVVVVVVVVVVVVVVVVVVVVVVVVVVVVVVVVMMMDDDDJJJJJJJJJJJJ	1	0	Y	IGHV06-3*01	375		3	A------------------------------------TT--------A------AC---C-------CA-------------------------------------|agg	IGHD02-14*01	23	8	5	cctactat|----|acgac	IGHJ03*01	7	5		cctgg|------------	106	3	4	0	12	9	0	0	0	0
65476	87	gGTCTGTaAAAGGGAGGTTCACCATCTCAAGAGATGAacCCAAAAGTtGTGTCTAtCTGgAAATGAAtAACTTAAGGGCTGAAGACACTGGAATTTATTACTGCAC ggc AGGT TTTGCTTACTGG	CTAGFAYW	8	102	125	GGTCTGTAAAAGGGAGGTTCACCATCTCAAGAGATGAACCCAAAAGTTGTGTCTATCTGGAAATGAATAACTTAAGGGCTGAAGACACTGGAATTTATTACTGCACGGCAGGTTTTGCTTACTGG	GGTCTGTAAAAGGGAGGTTCACCATCTCAAGAGATGAACCCAAAAGTAGTGTCTATCTGGAAATGAATAACTTAAGGGCTGAAGACACTGGAATTTATTACTGCACGGCAGGTTTTGCTTACTGG	vVVVVVVvVVVVVVVVVVVVVVVVVVVVVVVVVVVVVvvVVVVVVVVvVVVVVVVvVVVvVVVVVVVvVVVVVVVVVVVVVVVVVVVVVVVVVVVVVVVVVVVVVVMMMDDDDJJJJJJJJJJJJ	1	1	Y	IGHV06-3*01	375		3	A------G-----------------------------TT--------A-------C---C-------C--------------------------------------|agg	IGHD02-14*01	23	8	5	cctactat|----|acgac	IGHJ03*01	7	5		cctgg|------------	106	3	4	0	12	8	0	0	0	0
71823	87	gGTCTGTaAAAGGGAGGTTCACCATCTCAAGAGATGAacCCAAAAGTAGTGTCTAtCTGgAAtTGAAtAACTTAAGGGCTGAAGACACTGGAATTTATTACTGCAC ggc AGGT TTTGCTTACTGG	CTAGFAYW	8	102	125	GGTCTGTAAAAGGGAGGTTCACCATCTCAAGAGATGAACCCAAAAGTAGTGTCTATCTGGAATTGAATAACTTAAGGGCTGAAGACACTGGAATTTATTACTGCACGGCAGGTTTTGCTTACTGG	GGTCTGTAAAAGGGAGGTTCACCATCTCAAGAGATGAACCCAAAAGTAGTGTCTATCTGGAAATGAATAACTTAAGGGCTGAAGACACTGGAATTTATTACTGCACGGCAGGTTTTGCTTACTGG	vVVVVVVvVVVVVVVVVVVVVVVVVVVVVVVVVVVVVvvVVVVVVVVVVVVVVVVvVVVvVVvVVVVvVVVVVVVVVVVVVVVVVVVVVVVVVVVVVVVVVVVVVVMMMDDDDJJJJJJJJJJJJ	1	0	Y	IGHV06-3*01	375		3	A------G-----------------------------TT----------------C---C--A----C--------------------------------------|agg	IGHD02-14*01	23	8	5	cctactat|----|acgac	IGHJ03*01	7	5		cctgg|------------	106	3	4	0	12	8	0	0	0	0
69324	88	AGTCTGTGAAAGGGAGGTTCACCATCTCAAGAGATGATTCCAAAAGTAGTGTCTACCTGCAAATGAACAACTTAAGGGCTGAAGACACTGGAATTTATTACTGCAC g AGGcCT tttgct TACTGG	CTRPFAYW	8	102	125	AGTCTGTGAAAGGGAGGTTCACCATCTCAAGAGATGATTCCAAAAGTAGTGTCTACCTGCAAATGAACAACTTAAGGGCTGAAGACACTGGAATTTATTACTGCACGAGGCCTTTTGCTTACTGG	AGTCTGTGAAAGGGAGGTTCACCATCTCAAGAGATGATTCCAAAAGTAGTGTCTACCTGCAAATGAACAACTTAAGGGCTGAAGACACTGGAATTTATTACTGCACGAGGGCTTTTGCTTACTGG	VVVVVVVVVVVVVVVVVVVVVVVVVVVVVVVVVVVVVVVVVVVVVVVVVVVVVVVVVVVVVVVVVVVVVVVVVVVVVVVVVVVVVVVVVVVVVVVVVVVVVVVVVVMDDDdDDNNNNNNJJJJJJ	1	0	Y	IGHV06-3*01	375		3	----------------------------------------------------------------------------------------------------------|agg	IGHD03-3*01	49	9	2	gggacagct|---G--|gt	IGHJ02*03	6	9		tactttgac|------	106	1	6	6	6	0	0	1	0	0
69879	89	AGTCTGTGAAAGGGAGGTTCACCATCTCAAGAGATGATTCCAAAAGTAGTGTCTACCTGCAAATGAACAACTTAAGGGCTGAAGACACTGGAATTTATTACTGCACAG a CTGT TTTGACTACTGG	CTDCFDYW	8	102	125	AGTCTGTGAAAGGGAGGTTCACCATCTCAAGAGATGATTCCAAAAGTAGTGTCTACCTGCAAATGAACAACTTAAGGGCTGAAGACACTGGAATTTATTACTGCACAGACTGTTTTGACTACTGG	AGTCTGTGAAAGGGAGGTTCACCATCTCAAGAGATGATTCCAAAAGTAGTGTCTACCTGCAAATGAACAACTTAAGGGCTGAAGACACTGGAATTTATTACTGCACAGACTGTTTTGACTACTGG	VVVVVVVVVVVVVVVVVVVVVVVVVVVVVVVVVVVVVVVVVVVVVVVVVVVVVVVVVVVVVVVVVVVVVVVVVVVVVVVVVVVVVVVVVVVVVVVVVVVVVVVVVVVVMDDDDJJJJJJJJJJJJ	1	0	Y	IGHV06-3*01	375		1	------------------------------------------------------------------------------------------------------------|g	IGHD03-3*01	49	13	0	gggacagctaggg|----|	IGHJ02*01	4	5		actac|------------	108	1	4	0	12	0	0	0	0	0
71865	90	AGTCTGTGAAAGGGAGGTTCACCATCTCAAGAGATGATTCCAAAAGTAGTGTCTACCTGCAAATGAACAGCTTAAGAGCTGAAGACACTGGCATTTATTACTGTACC gt TGATGG c GACTACTGG	CTVDGDYW	8	102	125	AGTCTGTGAAAGGGAGGTTCACCATCTCAAGAGATGATTCCAAAAGTAGTGTCTACCTGCAAATGAACAGCTTAAGAGCTGAAGACACTGGCATTTATTACTGTACCGTTGATGGCGACTACTGG	AGTCTGTGAAAGGGAGGTTCACCATCTCAAGAGATGATTCCAAAAGTAGTGTCTACCTGCAAATGAACAGCTTAAGAGCTGAAGACACTGGCATTTATTACTGTACCGTTGATGGCGACTACTGG	VVVVVVVVVVVVVVVVVVVVVVVVVVVVVVVVVVVVVVVVVVVVVVVVVVVVVVVVVVVVVVVVVVVVVVVVVVVVVVVVVVVVVVVVVVVVVVVVVVVVVVVVVVVMMDDDDDDNJJJJJJJJJ	1	0	Y	IGHV06-6*01	382		3	-----------------------------------------------------------------------------------------------------------|agg	IGHD02-3*01	27	4	7	tcta|------|ttactac	IGHJ04*01	9	14		attactatgctatg|---------	107	2	6	1	9	0	0	0	0	0
66554	91	tAGCCCTGAAGAGTCGGCTCACAATCTCCAAGGATACCTCCAAAAACCAGGTtTTCCTCAAGATCGCCAATGTGGACACTGttcgaAtaGCtAgA actgggac GTtG g ACTACTTTGACTACTGG	TLDYFDYW	8	102	125	TAGCCCTGAAGAGTCGGCTCACAATCTCCAAGGATACCTCCAAAAACCAGGTTTTCCTCAAGATCGCCAATGTGGACACTGTTCGAATAGCTAGAACTGGGACGTTGGACTACTTTGACTACTGG	CAGCCCTGAAGAGTCGGCTCACAATCTCCAAGGATACCTCCAAAAACCAGGTATTCCTCAAGATCGCCAATGTGGACACTGCAGATACTGCCACAACTGGGACGTAGGACTACTTTGACTACTGG	vVVVVVVVVVVVVVVVVVVVVVVVVVVVVVVVVVVVVVVVVVVVVVVVVVVVvVVVVVVVVVVVVVVVVVVVVVVVVVVVVvvvvvVvvVVvVvVMMMMMMMMDDdDNJJJJJJJJJJJJJJJJJ	1	0	Y	IGHV08-8*01	418		19	C---------------------------------------------------A----------------------------CAGAT-CT--C-C-|tactactgtgctcgaatag	IGHD01-1*01	1	12	7	tttattactacg|--A-|tagctac	IGHJ02*01	4	0		|-----------------	95	8	4	1	17	11	0	1	0	0
57478	92	AAGAGTTCAAGGGACGGTTTGCCTTCTCTTTGGAGACCTCTGCCAGCACTGCCTATTTGCAGATCAACAACCTCAAAAATGAGGACACGGCTACATATTTCTGTGT c AAAG GGTTTGCTTACTGG	CVKGFAYW	8	102	125	AAGAGTTCAAGGGACGGTTTGCCTTCTCTTTGGAGACCTCTGCCAGCACTGCCTATTTGCAGATCAACAACCTCAAAAATGAGGACACGGCTACATATTTCTGTGTCAAAGGGTTTGCTTACTGG	AAGAGTTCAAGGGACGGTTTGCCTTCTCTTTGGAGACCTCTGCCAGCACTGCCTATTTGCAGATCAACAACCTCAAAAATGAGGACACGGCTACATATTTCTGTGTCAAAGGGTTTGCTTACTGG	VVVVVVVVVVVVVVVVVVVVVVVVVVVVVVVVVVVVVVVVVVVVVVVVVVVVVVVVVVVVVVVVVVVVVVVVVVVVVVVVVVVVVVVVVVVVVVVVVVVVVVVVVVMDDDDJJJJJJJJJJJJJJ	2	0	Y	IGHV09-1*01	428		4	----------------------------------------------------------------------------------------------------------|aaga	IGHD01-3*01	7	9	10	tatataact|----|tggtagctca	IGHJ03*01	7	3		cct|--------------	106	1	4	0	14	0	0	0	0	0
66577	93	ATGACTTCAAGGGACGGTTTGCCTTCTCTTTGGAAACCTCTGCCAGCACTGCCTATTTGCAGATCAACAACCTCAAAAATGAGGACACGGCTACATATTTCTGTGC aag GGaAGTA GACTACTGG	CAREVDYW	8	102	125	ATGACTTCAAGGGACGGTTTGCCTTCTCTTTGGAAACCTCTGCCAGCACTGCCTATTTGCAGATCAACAACCTCAAAAATGAGGACACGGCTACATATTTCTGTGCAAGGGAAGTAGACTACTGG	ATGACTTCAAGGGACGGTTTGCCTTCTCTTTGGAAACCTCTGCCAGCACTGCCTATTTGCAGATCAACAACCTCAAAAATGAGGACACGGCTACATATTTCTGTGCAAGGGTAGTAGACTACTGG	VVVVVVVVVVVVVVVVVVVVVVVVVVVVVVVVVVVVVVVVVVVVVVVVVVVVVVVVVVVVVVVVVVVVVVVVVVVVVVVVVVVVVVVVVVVVVVVVVVVVVVVVVVMMMDDdDDDDJJJJJJJJJ	1	0	Y	IGHV09-2-1*01	434		4	----------------------------------------------------------------------------------------------------------|taga	IGHD01-1*01	1	11	5	tttattactac|--T----|gctac	IGHJ02*03	6	6		tacttt|---------	106	3	7	0	9	0	0	1	0	0
56030	94	ATGACTTCAAGGGACGGTTTGCCTTCTCTTTGGAAACCTCTGCCAGCACTGCCTATTTGCAGATCAACAACCTCAAAAATGAGGACACGGCTACATATTTCTGTGC ga GGGAC c TTGACTACTGG	CARDLDYW	8	102	125	ATGACTTCAAGGGACGGTTTGCCTTCTCTTTGGAAACCTCTGCCAGCACTGCCTATTTGCAGATCAACAACCTCAAAAATGAGGACACGGCTACATATTTCTGTGCGAGGGACCTTGACTACTGG	ATGACTTCAAGGGACGGTTTGCCTTCTCTTTGGAAACCTCTGCCAGCACTGCCTATTTGCAGATCAACAACCTCAAAAATGAGGACACGGCTACATATTTCTGTGCGAGGGACCTTGACTACTGG	VVVVVVVVVVVVVVVVVVVVVVVVVVVVVVVVVVVVVVVVVVVVVVVVVVVVVVVVVVVVVVVVVVVVVVVVVVVVVVVVVVVVVVVVVVVVVVVVVVVVVVVVVVMMDDDDDNJJJJJJJJJJJ	8	0	Y	IGHV09-2-1*01	434		4	----------------------------------------------------------------------------------------------------------|taga	IGHD03-3*01	49	0	12	|-----|agctagggctgt	IGHJ02*03	6	4		tact|-----------	106	2	5	1	11	0	0	0	0	0
58487	95	AAGACTTCAAGGGACGGTTTGCCTTCTCTTTGGAAACCTCTGCCAGCACTGCCTATTTACAGATAAGCAACCTCAAAAATGAGGACACGGCTACGTATTTCTGTGCGAGA GGGC TGGACTACTGG	CARGLDYW	8	102	125	AAGACTTCAAGGGACGGTTTGCCTTCTCTTTGGAAACCTCTGCCAGCACTGCCTATTTACAGATAAGCAACCTCAAAAATGAGGACACGGCTACGTATTTCTGTGCGAGAGGGCTGGACTACTGG	AAGACTTCAAGGGACGGTTTGCCTTCTCTTTGGAAACCTCTGCCAGCACTGCCTATTTACAGATAAGCAACCTCAAAAATGAGGACACGGCTACGTATTTCTGTGCGAGAGGGCTGGACTACTGG	VVVVVVVVVVVVVVVVVVVVVVVVVVVVVVVVVVVVVVVVVVVVVVVVVVVVVVVVVVVVVVVVVVVVVVVVVVVVVVVVVVVVVVVVVVVVVVVVVVVVVVVVVVVVVVDDDDJJJJJJJJJJJ	3	0	Y	IGHV09-4*01	439		0	--------------------------------------------------------------------------------------------------------------|	IGHD03-1*01	43	10	3	ggcacagctc|----|tac	IGHJ04*01	9	12		attactatgcta|-----------	110	0	4	0	11	0	0	0	0	0
57447	96	CATCCATAAAGGATCGATTCACTATCTTCAGAGACAATGACAAGAGCACCCTGTACCTGCAGATGAGCAATGTGCGATCGGAGGACACAGCCACGTATTTCTGTATGAG g GGTT TGGACTACTGG	CMRGLDYW	8	102	125	CATCCATAAAGGATCGATTCACTATCTTCAGAGACAATGACAAGAGCACCCTGTACCTGCAGATGAGCAATGTGCGATCGGAGGACACAGCCACGTATTTCTGTATGAGGGGTTTGGACTACTGG	CATCCATAAAGGATCGATTCACTATCTTCAGAGACAATGACAAGAGCACCCTGTACCTGCAGATGAGCAATGTGCGATCGGAGGACACAGCCACGTATTTCTGTATGAGGGGTTTGGACTACTGG	VVVVVVVVVVVVVVVVVVVVVVVVVVVVVVVVVVVVVVVVVVVVVVVVVVVVVVVVVVVVVVVVVVVVVVVVVVVVVVVVVVVVVVVVVVVVVVVVVVVVVVVVVVVVVMDDDDJJJJJJJJJJJ	2	0	Y	IGHV11-2*01	456		3	-------------------------------------------------------------------------------------------------------------|ata	IGHD02-2*01	25	8	5	tctactat|----|acgac	IGHJ04*01	9	12		attactatgcta|-----------	109	1	4	0	11	0	0	0	0	0
59976	97	AGTCTGTGAAAGaCAGATTCGCCATTTCAAGAGATGATTCAAAAAGCAcTGTCTACCTAGAGATGAACAGgTTAAGAGAGGAAGACACTGCCACTTATTTTTGTAGTAG GTcCC TTGACTAtTGG	CSRSLDYW	8	102	125	AGTCTGTGAAAGACAGATTCGCCATTTCAAGAGATGATTCAAAAAGCACTGTCTACCTAGAGATGAACAGGTTAAGAGAGGAAGACACTGCCACTTATTTTTGTAGTAGGTCCCTTGACTATTGG	AGTCTGTGAAAGGCAGATTCGCCATTTCAAGAGATGATTCAAAAAGCAGTGTCTACCTAGAGATGAACAGATTAAGAGAGGAAGACACTGCCACTTATTTTTGTAGTAGGTACCTTGACTACTGG	VVVVVVVVVVVVvVVVVVVVVVVVVVVVVVVVVVVVVVVVVVVVVVVVvVVVVVVVVVVVVVVVVVVVVVvVVVVVVVVVVVVVVVVVVVVVVVVVVVVVVVVVVVVVVDDdDDJJJJJJJjJJJ	1	1	Y	IGHV13-2*01	470		3	------------G-----------------------------------G---------------------A--------------------------------------|aca	IGHD05-1*01	55	2	3	ga|--A--|tac	IGHJ02*03	6	4		tact|-------C---	109	0	5	0	11	3	0	1	0	1
56065	97	AGTCTGTGAAAGGCAGATTCGCCATTTCAAGAGATGATTCAAAAAGtAcTGTCTACCTAGAaATGAACAGATTAAGAGAGGAAGACACTGCCACTTATTTcTGTAGTAG GTcCC TTGACTAtTGG	CSRSLDYW	8	102	125	AGTCTGTGAAAGGCAGATTCGCCATTTCAAGAGATGATTCAAAAAGTACTGTCTACCTAGAAATGAACAGATTAAGAGAGGAAGACACTGCCACTTATTTCTGTAGTAGGTCCCTTGACTATTGG	AGTCTGTGAAAGACAGATTCGCCATTTCAAGAGATGATTCAAAAAGCACTGTCTACCTAGAGATGAACAGGTTAAGAGAGGAAGACACTGCCACTTATTTTTGTAGTAGGTCCCTTGACTATTGG	VVVVVVVVVVVVVVVVVVVVVVVVVVVVVVVVVVVVVVVVVVVVVVvVvVVVVVVVVVVVVvVVVVVVVVVVVVVVVVVVVVVVVVVVVVVVVVVVVVVVvVVVVVVVVDDdDDJJJJJJJjJJJ	7	0	Y	IGHV13-2*01	470		3	----------------------------------------------C-G------------G--------------------------------------T--------|aca	IGHD05-1*01	55	2	3	ga|--A--|tac	IGHJ02*03	6	4		tact|-------C---	109	0	5	0	11	4	0	1	0	1
70966	98	AGTCTGTGAAAGGCAGATTCGCCATTTCAAGAGATGATTCAAAAAGCAGTGTCTACCTAGAGATGAgCAaATTAAGAGAGGAgGACACTGCCACTTATTTTTGTAGTAG GTcCC TTGACTACTGG	CSRSLDYW	8	102	125	AGTCTGTGAAAGGCAGATTCGCCATTTCAAGAGATGATTCAAAAAGCAGTGTCTACCTAGAGATGAGCAAATTAAGAGAGGAGGACACTGCCACTTATTTTTGTAGTAGGTCCCTTGACTACTGG	AGTCTGTGAAAGGCAGATTCGCCATTTCAAGAGATGATTCAAAAAGCAGTGTCTACCTAGAGATGAACAGATTAAGAGAGGAAGACACTGCCACTTATTTTTGTAGTAGGTACCTTGACTACTGG	VVVVVVVVVVVVVVVVVVVVVVVVVVVVVVVVVVVVVVVVVVVVVVVVVVVVVVVVVVVVVVVVVVvVVvVVVVVVVVVVVVvVVVVVVVVVVVVVVVVVVVVVVVVVVDDdDDJJJJJJJJJJJ	1	0	Y	IGHV13-2*01	470		3	------------------------------------------------------------------A--G------------A--------------------------|aca	IGHD05-1*01	55	2	3	ga|--A--|tac	IGHJ02*03	6	4		tact|-----------	109	0	5	0	11	3	0	1	0	0
72661	99	CGAAGTTCCAGGGCAAGGCCACTATAACTGCAGACACATCCTCCAACACAGCCTACCTGCAGCTCAGCAGCCTGACATCTGAGGACACTGCCATCTATTACTGTGCTAG TAGGctTtT at CCTGG	CASRLLSW	8	102	137	CGAAGTTCCAGGGCAAGGCCACTATAACTGCAGACACATCCTCCAACACAGCCTACCTGCAGCTCAGCAGCCTGACATCTGAGGACACTGCCATCTATTACTGTGCTAGTAGGCTTTTATCCTGG	CGAAGTTCCAGGGCAAGGCCACTATAACTGCAGACACATCCTCCAACACAGCCTACCTGCAGCTCAGCAGCCTGACATCTGAGGACACTGCCATCTATTACTGTGCTAGTAGGGCTGTATCCTGG	VVVVVVVVVVVVVVVVVVVVVVVVVVVVVVVVVVVVVVVVVVVVVVVVVVVVVVVVVVVVVVVVVVVVVVVVVVVVVVVVVVVVVVVVVVVVVVVVVVVVVVVVVVVVVDDDDddDdDPNJJJJJ	1	0	Y	IGHV14-3*01	477		1	-------------------------------------------------------------------------------------------------------------|a	IGHD03-3*01	49	8	0	gggacagc|----GC-G-|	IGHJ03*01	7	0		|-----	109	0	9	2	5	0	0	3	0	0
71109	100	AGTTCAAGGGCAAGGCCACACTGACTGTAGACAAATCCTCCAGCACAGCCTACATGCAGCTCAGCAGCCTGACATCTGAAGACTCTGCGGTCTATTTCTGTGCAAGA tgg GATTACGAC c ACTGG	CARWDYDHW	9	99	125	AGTTCAAGGGCAAGGCCACACTGACTGTAGACAAATCCTCCAGCACAGCCTACATGCAGCTCAGCAGCCTGACATCTGAAGACTCTGCGGTCTATTTCTGTGCAAGATGGGATTACGACCACTGG	AGTTCAAGGGCAAGGCCACACTGACTGTAGACAAATCCTCCAGCACAGCCTACATGCAGCTCAGCAGCCTGACATCTGAAGACTCTGCGGTCTATTTCTGTGCAAGATGGGATTACGACCACTGG	VVVVVVVVVVVVVVVVVVVVVVVVVVVVVVVVVVVVVVVVVVVVVVVVVVVVVVVVVVVVVVVVVVVVVVVVVVVVVVVVVVVVVVVVVVVVVVVVVVVVVVVVVVVBMMDDDDDDDDDNJJJJJ	1	1	Y	IGHV01-12*01	5		0	-----------------------------------------------------------------------------------------------------------|	IGHD02-4*01	29	8	0	tctactat|---------|	IGHJ02*03	6	10		tactttgact|-----	107	3	9	1	5	0	0	0	0	0
70715	100	AGTTCAAGGGCAAGGCCACACTGACTGTAGACAAATCCTCCAGCACAGCCTgCATGCAGCTCAGCAGCCTGACATCTGAAGACTCTGCGGTCTATTTCTGTGCAAGA tgg GATTAC GACcACTGG	CARWDYDHW	9	99	125	AGTTCAAGGGCAAGGCCACACTGACTGTAGACAAATCCTCCAGCACAGCCTGCATGCAGCTCAGCAGCCTGACATCTGAAGACTCTGCGGTCTATTTCTGTGCAAGATGGGATTACGACCACTGG	AGTTCAAGGGCAAGGCCACACTGACTGTAGACAAATCCTCCAGCACAGCCTACATGCAGCTCAGCAGCCTGACATCTGAAGACTCTGCGGTCTATTTCTGTGCAAGATGGGATTACGACCACTGG	VVVVVVVVVVVVVVVVVVVVVVVVVVVVVVVVVVVVVVVVVVVVVVVVVVVvVVVVVVVVVVVVVVVVVVVVVVVVVVVVVVVVVVVVVVVVVVVVVVVVVVVVVVVBMMDDDDDDJJJjJJJJJ	1	0	Y	IGHV01-12*01	5		0	---------------------------------------------------A-------------------------------------------------------|	IGHD02-4*01	29	8	3	tctactat|------|gac	IGHJ02*03	6	6		tacttt|---T-----	107	3	6	0	9	1	0	0	0	1
61146	101	AGTTCAAGGGCAAGGCCACACTGACTGTAGACAAATCCTCCAGCACAGCCTACATGCAGCTCAGCAGCCTGACATCTGAAGACTCTGCGGTCTATTTCTGTGCcA c GgCAGCggAGG g CTACTGG	CATAAEGYW	9	99	140	AGTTCAAGGGCAAGGCCACACTGACTGTAGACAAATCCTCCAGCACAGCCTACATGCAGCTCAGCAGCCTGACATCTGAAGACTCTGCGGTCTATTTCTGTGCCACGGCAGCGGAGGGCTACTGG	AGTTCAAGGGCAAGGCCACACTGACTGTAGACAAATCCTCCAGCACAGCCTACATGCAGCTCAGCAGCCTGACATCTGAAGACTCTGCGGTCTATTTCTGTGCAACGACAGCTCAGGGCTACTGG	VVVVVVVVVVVVVVVVVVVVVVVVVVVVVVVVVVVVVVVVVVVVVVVVVVVVVVVVVVVVVVVVVVVVVVVVVVVVVVVVVVVVVVVVVVVVVVVVVVVVVVVvVMDdDDDDddDDDPJJJJJJJ	1	0	Y	IGHV01-12*01	5		2	-------------------------------------------------------------------------------------------------------A-|ga	IGHD03-2*02	47	1	4	a|-A----TC---|ctac	IGHJ01*01	1	0		|-------	105	1	11	1	7	1	0	3	0	0
57531	102	AGTTCAAGGaCAgGGCCACACTGACTGTtGACAAATCCTCCAGCACAGCCTtCATGCAGCTCAGCAGCCTGACATCTGAcGACTCTGCGGTCTATTTCTGTGCAcGA g AGGG a TTTGctTACTGG	CAREGFAYW	9	99	125	AGTTCAAGGACAGGGCCACACTGACTGTTGACAAATCCTCCAGCACAGCCTTCATGCAGCTCAGCAGCCTGACATCTGACGACTCTGCGGTCTATTTCTGTGCACGAGAGGGATTTGCTTACTGG	AGTTCAAGGGCAAGGCCACACTGACTGTAGACAAATCCTCCAGCACAGCCTACATGCAGCTCAGCAGCCTGACATCTGAAGACTCTGCGGTCTATTTCTGTGCAAGAGAGGGATTTGACTACTGG	VVVVVVVVVvVVvVVVVVVVVVVVVVVVvVVVVVVVVVVVVVVVVVVVVVVvVVVVVVVVVVVVVVVVVVVVVVVVVVVvVVVVVVVVVVVVVVVVVVVVVVVVvVVMDDDDNJJJJjjJJJJJJ	2	3	Y	IGHV01-12*01	5		0	---------G--A---------------A----------------------A---------------------------A------------------------A--|	IGHD03-3*01	49	9	4	gggacagct|----|ctgt	IGHJ02*01	4	5		actac|----AC------	107	1	4	1	12	6	0	0	0	2
58570	102	AGTTCAAGGaCAAGGCCACACTGACTGTtGACAAATCtTCCAGtACAGCCTtCATGCAGCTCAGCAGCCTGACATCTGAcGACTCTGCGGTCTATTTCTGTGCAcGA g AGGG a TTTGctTACTGG	CAREGFAYW	9	99	125	AGTTCAAGGACAAGGCCACACTGACTGTTGACAAATCTTCCAGTACAGCCTTCATGCAGCTCAGCAGCCTGACATCTGACGACTCTGCGGTCTATTTCTGTGCACGAGAGGGATTTGCTTACTGG	AGTTCAAGGACAGGGCCACACTGACTGTTGACAAATCCTCCAGCACAGCCTTCATGCAGCTCAGCAGCCTGACATCTGACGACTCTGCGGTCTATTTCTGTGCACGAGAGGGATTTGCTTACTGG	VVVVVVVVVvVVVVVVVVVVVVVVVVVVvVVVVVVVVvVVVVVvVVVVVVVvVVVVVVVVVVVVVVVVVVVVVVVVVVVvVVVVVVVVVVVVVVVVVVVVVVVVvVVMDDDDNJJJJjjJJJJJJ	2	0	Y	IGHV01-12*01	5		0	---------G------------------A--------C-----C-------A---------------------------A------------------------A--|	IGHD03-3*01	49	9	4	gggacagct|----|ctgt	IGHJ02*01	4	5		actac|----AC------	107	1	4	1	12	7	0	0	0	2
69628	102	AGTTCAAGGaCAAGGCCACACTGACTGTtGACAAATCCTCCAGCACAGCCTtCATGCAGCTCAGCAGCCTGACATCTGAcGACTCTGCGGTCTATTTCTGTGCAcGA g AGGG a TTTGCTTAtTGG	CAREGFAYW	9	99	125	AGTTCAAGGACAAGGCCACACTGACTGTTGACAAATCCTCCAGCACAGCCTTCATGCAGCTCAGCAGCCTGACATCTGACGACTCTGCGGTCTATTTCTGTGCACGAGAGGGATTTGCTTATTGG	AGTTCAAGGACAGGGCCACACTGACTGTTGACAAATCCTCCAGCACAGCCTTCATGCAGCTCAGCAGCCTGACATCTGACGACTCTGCGGTCTATTTCTGTGCACGAGAGGGATTTGCTTACTGG	VVVVVVVVVvVVVVVVVVVVVVVVVVVVvVVVVVVVVVVVVVVVVVVVVVVvVVVVVVVVVVVVVVVVVVVVVVVVVVVvVVVVVVVVVVVVVVVVVVVVVVVVvVVMDDDDNJJJJJJJJjJJJ	1	0	Y	IGHV01-12*01	5		0	---------G------------------A----------------------A---------------------------A------------------------A--|	IGHD03-3*01	49	9	4	gggacagct|----|ctgt	IGHJ03*01	7	5		cctgg|--------C---	107	1	4	1	12	5	0	0	0	1
71947	102	AGTTCAAGGaCAgGGCCACACTGACTGTtGACAAATCCTCCAGCACAGtCTtCATGCAGCTCAGCAGCCTGACATCTGAcGACTCTGCGGTCTATTTCTGTGCAcGA g AGGG a TTTGctTACTGG	CAREGFAYW	9	99	125	AGTTCAAGGACAGGGCCACACTGACTGTTGACAAATCCTCCAGCACAGTCTTCATGCAGCTCAGCAGCCTGACATCTGACGACTCTGCGGTCTATTTCTGTGCACGAGAGGGATTTGCTTACTGG	AGTTCAAGGACAGGGCCACACTGACTGTTGACAAATCCTCCAGCACAGCCTTCATGCAGCTCAGCAGCCTGACATCTGACGACTCTGCGGTCTATTTCTGTGCACGAGAGGGATTTGCTTACTGG	VVVVVVVVVvVVvVVVVVVVVVVVVVVVvVVVVVVVVVVVVVVVVVVVvVVvVVVVVVVVVVVVVVVVVVVVVVVVVVVvVVVVVVVVVVVVVVVVVVVVVVVVvVVMDDDDNJJJJjjJJJJJJ	1	0	Y	IGHV01-12*01	5		0	---------G--A---------------A-------------------C--A---------------------------A------------------------A--|	IGHD03-3*01	49	9	4	gggacagct|----|ctgt	IGHJ02*01	4	5		actac|----AC------	107	1	4	1	12	7	0	0	0	2
65038	103	AGTTCAAGGGgAAGGCCtCACTGACTGTgGACAgATCCTCCAGtACAGCCTACATGCAaCTCAGCAGCCTGACAaCTGAtGACTCTGCGGTCTATTTCTGTGCAAGA g AGGG CTTTGctTACTGG	CAREGFAYW	9	99	125	AGTTCAAGGGGAAGGCCTCACTGACTGTGGACAGATCCTCCAGTACAGCCTACATGCAACTCAGCAGCCTGACAACTGATGACTCTGCGGTCTATTTCTGTGCAAGAGAGGGCTTTGCTTACTGG	AGTTCAAGGGCAAGGCCACACTGACTGTAGACAAATCCTCCAGCACAGCCTACATGCAGCTCAGCAGCCTGACATCTGAAGACTCTGCGGTCTATTTCTGTGCAAGAGAGGGCTTTGACTACTGG	VVVVVVVVVVvVVVVVVvVVVVVVVVVVvVVVVvVVVVVVVVVvVVVVVVVVVVVVVVvVVVVVVVVVVVVVVVvVVVVvVVVVVVVVVVVVVVVVVVVVVVVVVVVMDDDDJJJJJjjJJJJJJ	1	0	Y	IGHV01-12*01	5		0	----------C------A----------A----A---------C--------------G---------------T----A---------------------------|	IGHD03-3*01	49	9	4	gggacagct|----|ctgt	IGHJ02*01	4	4		acta|-----AC------	107	1	4	0	13	8	0	0	0	2
67714	104	AGTTCAAGGGCAAGGCCACACTGACTGTAGACAAATCCTCCAGCACAGCCTACATGCAGCTCAGCAGCCTGACATCTGAAGACTCTGCGGTCTATTTCTGTGCAAGA GACAGtaAGGG CTACTGG	CARDSKGYW	9	99	125	AGTTCAAGGGCAAGGCCACACTGACTGTAGACAAATCCTCCAGCACAGCCTACATGCAGCTCAGCAGCCTGACATCTGAAGACTCTGCGGTCTATTTCTGTGCAAGAGACAGTAAGGGCTACTGG	AGTTCAAGGGCAAGGCCACACTGACTGTAGACAAATCCTCCAGCACAGCCTACATGCAGCTCAGCAGCCTGACATCTGAAGACTCTGCGGTCTATTTCTGTGCAAGAGACAGCTAGGGCTACTGG	VVVVVVVVVVVVVVVVVVVVVVVVVVVVVVVVVVVVVVVVVVVVVVVVVVVVVVVVVVVVVVVVVVVVVVVVVVVVVVVVVVVVVVVVVVVVVVVVVVVVVVVVVVVDDDDDddDDDDJJJJJJJ	1	0	Y	IGHV01-12*01	5		0	-----------------------------------------------------------------------------------------------------------|	IGHD03-3*01	49	2	4	gg|-----CT----|ctgt	IGHJ04*01	9	16		attactatgctatgga|-------	107	0	11	0	7	0	0	2	0	0
72600	105	AGTTCAAGGGCAAGGCCATACTGACTGCAGACAAATCCTCCAGCACAGCCTACATGGAGCTCCGCAGCCTGACATCTGAGGACTCTGCCGTCTATTACTGTACAAG gtt GTGGT tg GACTACTGG	CTRLWLDYW	9	99	125	AGTTCAAGGGCAAGGCCATACTGACTGCAGACAAATCCTCCAGCACAGCCTACATGGAGCTCCGCAGCCTGACATCTGAGGACTCTGCCGTCTATTACTGTACAAGGTTGTGGTTGGACTACTGG	AGTTCAAGGGCAAGGCCATACTGACTGCAGACAAATCCTCCAGCACAGCCTACATGGAGCTCCGCAGCCTGACATCTGAGGACTCTGCCGTCTATTACTGTACAAGGTTGTGGTTGGACTACTGG	VVVVVVVVVVVVVVVVVVVVVVVVVVVVVVVVVVVVVVVVVVVVVVVVVVVVVVVVVVVVVVVVVVVVVVVVVVVVVVVVVVVVVVVVVVVVVVVVVVVVVVVVVVMMMDDDDDNNJJJJJJJJJ	1	0	Y	IGHV01-15*01	8		1	----------------------------------------------------------------------------------------------------------|a	IGHD01-1*02	3	12	6	tttattactatg|-----|agctac	IGHJ02*03	6	6		tacttt|---------	106	3	5	2	9	0	0	0	0	0
58259	106	AGTTCAAGGGCAAGGCCATACTGACTGCAGACAAATCCTCCAGCACAGCCTACATGGAGCTCCGCAGCCTGACATCTGAGGACTCTGCCGTCTATTACTGTACAAGA TCAGGC TTTGCTTACTGG	CTRSGFAYW	9	99	125	AGTTCAAGGGCAAGGCCATACTGACTGCAGACAAATCCTCCAGCACAGCCTACATGGAGCTCCGCAGCCTGACATCTGAGGACTCTGCCGTCTATTACTGTACAAGATCAGGCTTTGCTTACTGG	AGTTCAAGGGCAAGGCCATACTGACTGCAGACAAATCCTCCAGCACAGCCTACATGGAGCTCCGCAGCCTGACATCTGAGGACTCTGCCGTCTATTACTGTACAAGATCAGGCTTTGCTTACTGG	VVVVVVVVVVVVVVVVVVVVVVVVVVVVVVVVVVVVVVVVVVVVVVVVVVVVVVVVVVVVVVVVVVVVVVVVVVVVVVVVVVVVVVVVVVVVVVVVVVVVVVVVVVVDDDDDDJJJJJJJJJJJJ	2	0	Y	IGHV01-15*01	8		0	-----------------------------------------------------------------------------------------------------------|	IGHD03-2*02	47	7	3	agacagc|------|tac	IGHJ03*01	7	5		cctgg|------------	107	0	6	0	12	0	0	0	0	0
65975	107	AGTTCAAGGGCAAGGCCATACTGACTGCAGACAAATCCTCCAGCACAGCCTACATGGAGCTCCGCAGCCTGACATCTGAGGACTCTGCCGTCTATTACTGTACAAGA tt AGCcAGGG agg ACTGG	CTRLAREDW	9	99	125	AGTTCAAGGGCAAGGCCATACTGACTGCAGACAAATCCTCCAGCACAGCCTACATGGAGCTCCGCAGCCTGACATCTGAGGACTCTGCCGTCTATTACTGTACAAGATTAGCCAGGGAGGACTGG	AGTTCAAGGGCAAGGCCATACTGACTGCAGACAAATCCTCCAGCACAGCCTACATGGAGCTCCGCAGCCTGACATCTGAGGACTCTGCCGTCTATTACTGTACAAGATTAGCTAGGGAGGACTGG	VVVVVVVVVVVVVVVVVVVVVVVVVVVVVVVVVVVVVVVVVVVVVVVVVVVVVVVVVVVVVVVVVVVVVVVVVVVVVVVVVVVVVVVVVVVVVVVVVVVVVVVVVVVBMDDDdDDDDNNNJJJJJ	1	0	Y	IGHV01-15*01	8		0	-----------------------------------------------------------------------------------------------------------|	IGHD03-3*01	49	5	4	gggac|---T----|ctgt	IGHJ04*01	9	18		attactatgctatggact|-----	107	2	8	3	5	0	0	1	0	0
70095	108	AGTTCAAGGGCAAGGCCATACTGACTGCAGACAAATCCTCCAGCACAGCCTACATGGAGCTCCGCAGCCTGACATCTGAGGACTCTGCCGTCTATTACTGTACAAGA ACTGGG TTTGACTACTGG	CTRTGFDYW	9	99	125	AGTTCAAGGGCAAGGCCATACTGACTGCAGACAAATCCTCCAGCACAGCCTACATGGAGCTCCGCAGCCTGACATCTGAGGACTCTGCCGTCTATTACTGTACAAGAACTGGGTTTGACTACTGG	AGTTCAAGGGCAAGGCCATACTGACTGCAGACAAATCCTCCAGCACAGCCTACATGGAGCTCCGCAGCCTGACATCTGAGGACTCTGCCGTCTATTACTGTACAAGAACTGGGTTTGACTACTGG	VVVVVVVVVVVVVVVVVVVVVVVVVVVVVVVVVVVVVVVVVVVVVVVVVVVVVVVVVVVVVVVVVVVVVVVVVVVVVVVVVVVVVVVVVVVVVVVVVVVVVVVVVVVDDDDDDJJJJJJJJJJJJ	1	0	Y	IGHV01-15*01	8		0	-----------------------------------------------------------------------------------------------------------|	IGHD04-1*01	51	3	2	cta|------|ac	IGHJ02*03	6	3		tac|------------	107	0	6	0	12	0	0	0	0	0
70648	109	AGTTCAAGGGCAAGGCCATACTGACTGCAGACAAATCCTCCAGCACAGCCTACATGGAGCTCCGCAGCCTGACATCTGAGGACTCTGCCGTCTATTACTGTACAAG cc CTAACTGG GACTACTGG	CTSPNWDYW	9	99	125	AGTTCAAGGGCAAGGCCATACTGACTGCAGACAAATCCTCCAGCACAGCCTACATGGAGCTCCGCAGCCTGACATCTGAGGACTCTGCCGTCTATTACTGTACAAGCCCTAACTGGGACTACTGG	AGTTCAAGGGCAAGGCCATACTGACTGCAGACAAATCCTCCAGCACAGCCTACATGGAGCTCCGCAGCCTGACATCTGAGGACTCTGCCGTCTATTACTGTACAAGCCCTAACTGGGACTACTGG	VVVVVVVVVVVVVVVVVVVVVVVVVVVVVVVVVVVVVVVVVVVVVVVVVVVVVVVVVVVVVVVVVVVVVVVVVVVVVVVVVVVVVVVVVVVVVVVVVVVVVVVVVVMMDDDDDDDDJJJJJJJJJ	1	0	Y	IGHV01-15*01	8		1	----------------------------------------------------------------------------------------------------------|a	IGHD04-1*01	51	0	3	|--------|gac	IGHJ02*03	6	6		tacttt|---------	106	2	8	0	9	0	0	0	0	0
58245	110	AGTTCAAGGGCAAGGCCATACTGACTGCAGACAAATCCTCCAGCACAGCCTACATGGAGCTCCGCAGCCTGACATCTGAGGACTCTGCCGTCTATTACTGTAC ggc CAACTGGG TTGCTTACTGG	CTANWVAYW	9	99	125	AGTTCAAGGGCAAGGCCATACTGACTGCAGACAAATCCTCCAGCACAGCCTACATGGAGCTCCGCAGCCTGACATCTGAGGACTCTGCCGTCTATTACTGTACGGCCAACTGGGTTGCTTACTGG	AGTTCAAGGGCAAGGCCATACTGACTGCAGACAAATCCTCCAGCACAGCCTACATGGAGCTCCGCAGCCTGACATCTGAGGACTCTGCCGTCTATTACTGTACGGCCAACTGGGTTGCTTACTGG	VVVVVVVVVVVVVVVVVVVVVVVVVVVVVVVVVVVVVVVVVVVVVVVVVVVVVVVVVVVVVVVVVVVVVVVVVVVVVVVVVVVVVVVVVVVVVVVVVVVVVVVMMMDDDDDDDDJJJJJJJJJJJ	2	0	Y	IGHV01-15*01	8		4	-------------------------------------------------------------------------------------------------------|aaga	IGHD04-1*02	53	0	2	|--------|ac	IGHJ03*01	7	6		cctggt|-----------	103	3	8	0	11	0	0	0	0	0
67392	111	AGTTCAAGGGCAAGGCCACATTGACTGTAGACAAGTCCTCCAGCACAGCCTACATGGAGCTCCGCAGCCTGACATCTGAGGACACTGCAGTCTATTACTGTGCAAGA CGGgAGT ttgct TACTGG	CARREFAYW	9	99	125	AGTTCAAGGGCAAGGCCACATTGACTGTAGACAAGTCCTCCAGCACAGCCTACATGGAGCTCCGCAGCCTGACATCTGAGGACACTGCAGTCTATTACTGTGCAAGACGGGAGTTTGCTTACTGG	AGTTCAAGGGCAAGGCCACATTGACTGTAGACAAGTCCTCCAGCACAGCCTACATGGAGCTCCGCAGCCTGACATCTGAGGACACTGCAGTCTATTACTGTGCAAGACGGTAGTTTGCTTACTGG	VVVVVVVVVVVVVVVVVVVVVVVVVVVVVVVVVVVVVVVVVVVVVVVVVVVVVVVVVVVVVVVVVVVVVVVVVVVVVVVVVVVVVVVVVVVVVVVVVVVVVVVVVVVDDDdDDDNNNNNJJJJJJ	1	0	Y	IGHV01-18*01	12		0	-----------------------------------------------------------------------------------------------------------|	IGHD01-1*01	1	10	6	tttattacta|---T---|agctac	IGHJ02*03	6	9		tactttgac|------	107	0	7	5	6	0	0	1	0	0
68906	112	AGTTCAAGGGCAAGGCCACATTGACTGTAGACAAGTCCTCCAGCACAGCCTACATGGAGCTCCGCAGCCTGACATCTGAGGACACTGCAGTCTATTACTGTGCAAGA GGgGGTA ttgcg TACTGG	CARGGIAYW	9	99	125	AGTTCAAGGGCAAGGCCACATTGACTGTAGACAAGTCCTCCAGCACAGCCTACATGGAGCTCCGCAGCCTGACATCTGAGGACACTGCAGTCTATTACTGTGCAAGAGGGGGTATTGCGTACTGG	AGTTCAAGGGCAAGGCCACATTGACTGTAGACAAGTCCTCCAGCACAGCCTACATGGAGCTCCGCAGCCTGACATCTGAGGACACTGCAGTCTATTACTGTGCAAGAGGTGGTATTGCGTACTGG	VVVVVVVVVVVVVVVVVVVVVVVVVVVVVVVVVVVVVVVVVVVVVVVVVVVVVVVVVVVVVVVVVVVVVVVVVVVVVVVVVVVVVVVVVVVVVVVVVVVVVVVVVVVDDdDDDDNNNNNJJJJJJ	1	0	Y	IGHV01-18*01	12		0	-----------------------------------------------------------------------------------------------------------|	IGHD01-1*02	3	11	5	tttattactat|--T----|gctac	IGHJ04*01	9	17		attactatgctatggac|------	107	0	7	5	6	0	0	1	0	0
63110	113	AGTTCAAGGGCAAGGCCACATTGACTGTAGACAAGTCCTCCAGCACAGCCTACATGGAGCTCCGCAGCCTGACATCTGAGGACACTGCAGTCTATTACTGT ac AAGgGG cgg CTTTGACTACTGG	CTRGGFDYW	9	99	125	AGTTCAAGGGCAAGGCCACATTGACTGTAGACAAGTCCTCCAGCACAGCCTACATGGAGCTCCGCAGCCTGACATCTGAGGACACTGCAGTCTATTACTGTACAAGGGGCGGCTTTGACTACTGG	AGTTCAAGGGCAAGGCCACATTGACTGTAGACAAGTCCTCCAGCACAGCCTACATGGAGCTCCGCAGCCTGACATCTGAGGACACTGCAGTCTATTACTGTACAAGTGGCGGCTTTGACTACTGG	VVVVVVVVVVVVVVVVVVVVVVVVVVVVVVVVVVVVVVVVVVVVVVVVVVVVVVVVVVVVVVVVVVVVVVVVVVVVVVVVVVVVVVVVVVVVVVVVVVVVVMMDDDdDDNNNJJJJJJJJJJJJJ	1	0	Y	IGHV01-18*01	12		6	-----------------------------------------------------------------------------------------------------|gcaaga	IGHD01-3*01	7	10	7	tatataacta|---T--|tagctca	IGHJ02*01	4	4		acta|-------------	101	2	6	3	13	0	0	1	0	0
61405	114	AGTTCAAGGGCAAGGCCACATTGACTGTAGACAAGTCCTCCAGCACAGCCTACATGGAGCTCCGCAGCCTGACATCTGAGGACACTGCAGTCTATTACTGTG t CTtGG GGTACTTCGATGTCTGG	CVLGYFDVW	9	99	125	AGTTCAAGGGCAAGGCCACATTGACTGTAGACAAGTCCTCCAGCACAGCCTACATGGAGCTCCGCAGCCTGACATCTGAGGACACTGCAGTCTATTACTGTGTCTTGGGGTACTTCGATGTCTGG	AGTTCAAGGGCAAGGCCACATTGACTGTAGACAAGTCCTCCAGCACAGCCTACATGGAGCTCCGCAGCCTGACATCTGAGGACACTGCAGTCTATTACTGTGTCTCGGGGTACTTCGATGTCTGG	VVVVVVVVVVVVVVVVVVVVVVVVVVVVVVVVVVVVVVVVVVVVVVVVVVVVVVVVVVVVVVVVVVVVVVVVVVVVVVVVVVVVVVVVVVVVVVVVVVVVVVMDDdDDJJJJJJJJJJJJJJJJJ	1	0	Y	IGHV01-18*01	12		5	------------------------------------------------------------------------------------------------------|caaga	IGHD03-1*01	43	7	5	ggcacag|--C--|gctac	IGHJ01*01	1	5		ctact|-----------------	102	1	5	0	17	0	0	1	0	0
65841	115	AGTTCAAGGGCAAGGCCACATTGACTGTAGACAAGTCCTCCAGCACAGCCTACATGGAGCTCCGCAGCCTGACATCTGAGGACACTGCAGTCTATTACTGTGCAAG GGGC gg CTTTGACTACTGG	CARGGFDYW	9	99	125	AGTTCAAGGGCAAGGCCACATTGACTGTAGACAAGTCCTCCAGCACAGCCTACATGGAGCTCCGCAGCCTGACATCTGAGGACACTGCAGTCTATTACTGTGCAAGGGGCGGCTTTGACTACTGG	AGTTCAAGGGCAAGGCCACATTGACTGTAGACAAGTCCTCCAGCACAGCCTACATGGAGCTCCGCAGCCTGACATCTGAGGACACTGCAGTCTATTACTGTGCAAGGGGCGGCTTTGACTACTGG	VVVVVVVVVVVVVVVVVVVVVVVVVVVVVVVVVVVVVVVVVVVVVVVVVVVVVVVVVVVVVVVVVVVVVVVVVVVVVVVVVVVVVVVVVVVVVVVVVVVVVVVVVVDDDDNNJJJJJJJJJJJJJ	1	2	Y	IGHV01-18*01	12		1	----------------------------------------------------------------------------------------------------------|a	IGHD03-1*01	43	10	3	ggcacagctc|----|tac	IGHJ02*01	4	4		acta|-------------	106	0	4	2	13	0	0	0	0	0
63676	115	AGTTtAAGGGCAAGGCCACATTGACTGTAGACAAGTCCTCCAGCACAGCCTACATGGAGCTCCGCAGCCTGACATCTGAGGACACTGCAGTCTATTACTGTaCAAG GGGC gg CTTTGACTACTGG	CTRGGFDYW	9	99	125	AGTTTAAGGGCAAGGCCACATTGACTGTAGACAAGTCCTCCAGCACAGCCTACATGGAGCTCCGCAGCCTGACATCTGAGGACACTGCAGTCTATTACTGTACAAGGGGCGGCTTTGACTACTGG	AGTTCAAGGGCAAGGCCACATTGACTGTAGACAAGTCCTCCAGCACAGCCTACATGGAGCTCCGCAGCCTGACATCTGAGGACACTGCAGTCTATTACTGTGCAAGGGGCGGCTTTGACTACTGG	VVVVvVVVVVVVVVVVVVVVVVVVVVVVVVVVVVVVVVVVVVVVVVVVVVVVVVVVVVVVVVVVVVVVVVVVVVVVVVVVVVVVVVVVVVVVVVVVVVVVVvVVVVDDDDNNJJJJJJJJJJJJJ	1	0	Y	IGHV01-18*01	12		1	----C------------------------------------------------------------------------------------------------G----|a	IGHD03-1*01	43	10	3	ggcacagctc|----|tac	IGHJ02*01	4	4		acta|-------------	106	0	4	2	13	2	0	0	0	0
64086	115	AGTTCAAGGGCAAGGCCACATTGACTGTAGACAAGTCCTCCAGCACAGCCTACATGGAGCTCCGCAGCCTGACATCTGAGGACACTGCAGTCTATTAtTGTGCAAG GGGC gg CTTTGgCTACTGG	CARGGFGYW	9	99	125	AGTTCAAGGGCAAGGCCACATTGACTGTAGACAAGTCCTCCAGCACAGCCTACATGGAGCTCCGCAGCCTGACATCTGAGGACACTGCAGTCTATTATTGTGCAAGGGGCGGCTTTGGCTACTGG	AGTTCAAGGGCAAGGCCACATTGACTGTAGACAAGTCCTCCAGCACAGCCTACATGGAGCTCCGCAGCCTGACATCTGAGGACACTGCAGTCTATTACTGTGCAAGGGGCGGCTTTGACTACTGG	VVVVVVVVVVVVVVVVVVVVVVVVVVVVVVVVVVVVVVVVVVVVVVVVVVVVVVVVVVVVVVVVVVVVVVVVVVVVVVVVVVVVVVVVVVVVVVVVVvVVVVVVVVDDDDNNJJJJJjJJJJJJJ	1	0	Y	IGHV01-18*01	12		1	-------------------------------------------------------------------------------------------------C--------|a	IGHD03-1*01	43	10	3	ggcacagctc|----|tac	IGHJ02*01	4	4		acta|-----A-------	106	0	4	2	13	1	0	0	0	1
61702	116	AGTTCAAGGGCAAGGCCACATTGACTGTAGACAAGTCCTCCAGCACAGCCTACATGGAGCTCCGCAGCCTGACATCTGAGGACACTGCAGTCTATTACTGTGCAAG GGgCgGCT c TGACTACTGG	CARGGSDYW	9	99	125	AGTTCAAGGGCAAGGCCACATTGACTGTAGACAAGTCCTCCAGCACAGCCTACATGGAGCTCCGCAGCCTGACATCTGAGGACACTGCAGTCTATTACTGTGCAAGGGGCGGCTCTGACTACTGG	AGTTCAAGGGCAAGGCCACATTGACTGTAGACAAGTCCTCCAGCACAGCCTACATGGAGCTCCGCAGCCTGACATCTGAGGACACTGCAGTCTATTACTGTGCAAGGGACAGCTCTGACTACTGG	VVVVVVVVVVVVVVVVVVVVVVVVVVVVVVVVVVVVVVVVVVVVVVVVVVVVVVVVVVVVVVVVVVVVVVVVVVVVVVVVVVVVVVVVVVVVVVVVVVVVVVVVVVDDdDdDDDNJJJJJJJJJJ	1	0	Y	IGHV01-18*01	12		1	----------------------------------------------------------------------------------------------------------|a	IGHD03-3*01	49	1	8	g|--A-A---|agggctgt	IGHJ02*01	4	7		actactt|----------	106	0	8	1	10	0	0	2	0	0
63753	117	AGTTCAAGGGCAAGGCCACATTGACTGTAGACAAGTCCTCCAGCACAGCCTACATGGAGCTCCGCAGCCTGACATCTGAGGACACTGCAGTCTATTACTGTGC ctctgg GGGACgG gct TACTGG	CASGGRAYW	9	99	140	AGTTCAAGGGCAAGGCCACATTGACTGTAGACAAGTCCTCCAGCACAGCCTACATGGAGCTCCGCAGCCTGACATCTGAGGACACTGCAGTCTATTACTGTGCCTCTGGGGGACGGGCTTACTGG	AGTTCAAGGGCAAGGCCACATTGACTGTAGACAAGTCCTCCAGCACAGCCTACATGGAGCTCCGCAGCCTGACATCTGAGGACACTGCAGTCTATTACTGTGCCTCTGGGGGACAGGCTTACTGG	VVVVVVVVVVVVVVVVVVVVVVVVVVVVVVVVVVVVVVVVVVVVVVVVVVVVVVVVVVVVVVVVVVVVVVVVVVVVVVVVVVVVVVVVVVVVVVVVVVVVVVVMMMMMMDDDDDdDNNNJJJJJJ	1	0	Y	IGHV01-18*01	12		4	-------------------------------------------------------------------------------------------------------|aaga	IGHD03-3*01	49	0	10	|-----A-|ctagggctgt	IGHJ01*01	1	1		c|------	103	6	7	3	6	0	0	1	0	0
65935	118	AGTTCAAGGGCAAGGCCACATTGACTGTAGACAAGTCCTCCAGCACAGCCTACATGGAGCTCCGCAGCCTGACATCTGAGGACACTGCAGTCTATTACTGTGCAAGA AGGG gg TTTGACTACTGG	CARRGFDYW	9	99	125	AGTTCAAGGGCAAGGCCACATTGACTGTAGACAAGTCCTCCAGCACAGCCTACATGGAGCTCCGCAGCCTGACATCTGAGGACACTGCAGTCTATTACTGTGCAAGAAGGGGGTTTGACTACTGG	AGTTCAAGGGCAAGGCCACATTGACTGTAGACAAGTCCTCCAGCACAGCCTACATGGAGCTCCGCAGCCTGACATCTGAGGACACTGCAGTCTATTACTGTGCAAGAAGGGGGTTTGACTACTGG	VVVVVVVVVVVVVVVVVVVVVVVVVVVVVVVVVVVVVVVVVVVVVVVVVVVVVVVVVVVVVVVVVVVVVVVVVVVVVVVVVVVVVVVVVVVVVVVVVVVVVVVVVVVDDDDNNJJJJJJJJJJJJ	1	0	Y	IGHV01-18*01	12		0	-----------------------------------------------------------------------------------------------------------|	IGHD03-3*01	49	9	4	gggacagct|----|ctgt	IGHJ02*03	6	3		tac|------------	107	0	4	2	12	0	0	0	0	0
68262	119	AGTTCAAGGGCAAGGCCACATTGACTGTAGACAAGTCCTCCAGCACAGCCTACATGGAGCTCCGCAGCCTGACATCTGAGGACACTGCAGTCTATTACTGTGCAAGA CTGGGA tttgct TACTGG	CARLGFAYW	9	99	125	AGTTCAAGGGCAAGGCCACATTGACTGTAGACAAGTCCTCCAGCACAGCCTACATGGAGCTCCGCAGCCTGACATCTGAGGACACTGCAGTCTATTACTGTGCAAGACTGGGATTTGCTTACTGG	AGTTCAAGGGCAAGGCCACATTGACTGTAGACAAGTCCTCCAGCACAGCCTACATGGAGCTCCGCAGCCTGACATCTGAGGACACTGCAGTCTATTACTGTGCAAGACTGGGATTTGCTTACTGG	VVVVVVVVVVVVVVVVVVVVVVVVVVVVVVVVVVVVVVVVVVVVVVVVVVVVVVVVVVVVVVVVVVVVVVVVVVVVVVVVVVVVVVVVVVVVVVVVVVVVVVVVVVVDDDDDDNNNNNNJJJJJJ	1	0	Y	IGHV01-18*01	12		0	-----------------------------------------------------------------------------------------------------------|	IGHD04-1*01	51	4	1	ctaa|------|c	IGHJ02*03	6	9		tactttgac|------	107	0	6	6	6	0	0	0	0	0
67559	120	tGTTCAAGGGCAAGGCCACATTGACTGTTGACAcGTCCTCCAaCACAGCCTACATGGAaCTCAACAGCCTGACATCTGAGGACTCTGCAGTCTATTACTGTGCAAG g G g CTGGTTTGgTTACTGG	CARGWFGYW	9	99	125	TGTTCAAGGGCAAGGCCACATTGACTGTTGACACGTCCTCCAACACAGCCTACATGGAACTCAACAGCCTGACATCTGAGGACTCTGCAGTCTATTACTGTGCAAGGGGCTGGTTTGGTTACTGG	AGTTCAAGGGCAAGGCCACATTGACTGTTGACAAGTCCTCCAGCACAGCCTACATGGAGCTCAACAGCCTGACATCTGAGGACTCTGCAGTCTATTACTGTGCAAGGGGCTGGTTTGCTTACTGG	vVVVVVVVVVVVVVVVVVVVVVVVVVVVVVVVVvVVVVVVVVvVVVVVVVVVVVVVVVvVVVVVVVVVVVVVVVVVVVVVVVVVVVVVVVVVVVVVVVVVVVVVVVMDNJJJJJJJJjJJJJJJJ	1	0	Y	IGHV01-19*01	15		1	A--------------------------------A--------G---------------G-----------------------------------------------|a	IGHD01-1*01	1	12	10	tttattactacg|-|tagtagctac	IGHJ03*01	7	1		c|--------C-------	106	1	1	1	16	4	0	0	0	1
63710	121	AGTTCAAGGGCAAGGCCACATTGACTGTTGACAAGTCCTCCAGCACAGCCTACATGGAGCTCAACAGCCTGACATCTGAGGACTCTGCAGTCTATTACTGTGCAAGA c CGGG TATGGACTACTGG	CARPGMDYW	9	99	125	AGTTCAAGGGCAAGGCCACATTGACTGTTGACAAGTCCTCCAGCACAGCCTACATGGAGCTCAACAGCCTGACATCTGAGGACTCTGCAGTCTATTACTGTGCAAGACCGGGTATGGACTACTGG	AGTTCAAGGGCAAGGCCACATTGACTGTTGACAAGTCCTCCAGCACAGCCTACATGGAGCTCAACAGCCTGACATCTGAGGACTCTGCAGTCTATTACTGTGCAAGACCGGGTATGGACTACTGG	VVVVVVVVVVVVVVVVVVVVVVVVVVVVVVVVVVVVVVVVVVVVVVVVVVVVVVVVVVVVVVVVVVVVVVVVVVVVVVVVVVVVVVVVVVVVVVVVVVVVVVVVVVVMDDDDJJJJJJJJJJJJJ	1	0	Y	IGHV01-19*01	15		0	-----------------------------------------------------------------------------------------------------------|	IGHD03-1*01	43	9	4	ggcacagct|----|ctac	IGHJ04*01	9	10		attactatgc|-------------	107	1	4	0	13	0	0	0	0	0
57537	122	AGTTCAAGGGCAAGGCCACATTGACTGTAGACAAATCCTCTAGCACAGCCCACATGGAGCTCCGGAGCCTGACATCTGAGGACTCTGCAGTCTATTATTGTGCAAGA GACT t CTTTGACTACTGG	CARDFFDYW	9	99	125	AGTTCAAGGGCAAGGCCACATTGACTGTAGACAAATCCTCTAGCACAGCCCACATGGAGCTCCGGAGCCTGACATCTGAGGACTCTGCAGTCTATTATTGTGCAAGAGACTTCTTTGACTACTGG	AGTTCAAGGGCAAGGCCACATTGACTGTAGACAAATCCTCTAGCACAGCCCACATGGAGCTCCGGAGCCTGACATCTGAGGACTCTGCAGTCTATTATTGTGCAAGAGACTTCTTTGACTACTGG	VVVVVVVVVVVVVVVVVVVVVVVVVVVVVVVVVVVVVVVVVVVVVVVVVVVVVVVVVVVVVVVVVVVVVVVVVVVVVVVVVVVVVVVVVVVVVVVVVVVVVVVVVVVDDDDNJJJJJJJJJJJJJ	2	0	Y	IGHV01-20*01	18		0	-----------------------------------------------------------------------------------------------------------|	IGHD02-13*01	21	11	2	tctactatggt|----|ac	IGHJ02*01	4	4		acta|-------------	107	0	4	1	13	0	0	0	0	0
68317	123	AGTTCAAGGGCAAGGCCACATTGACTGTAGACAAATCCTCTAGCACAGCCCACATGGAGCTCCGGAGCCTGACATCTGAGGACTCTGCAGTCTATTATTGTGCAAGA a ACCTAC TTGACTACTGG	CARNLLDYW	9	99	125	AGTTCAAGGGCAAGGCCACATTGACTGTAGACAAATCCTCTAGCACAGCCCACATGGAGCTCCGGAGCCTGACATCTGAGGACTCTGCAGTCTATTATTGTGCAAGAAACCTACTTGACTACTGG	AGTTCAAGGGCAAGGCCACATTGACTGTAGACAAATCCTCTAGCACAGCCCACATGGAGCTCCGGAGCCTGACATCTGAGGACTCTGCAGTCTATTATTGTGCAAGAAACCTACTTGACTACTGG	VVVVVVVVVVVVVVVVVVVVVVVVVVVVVVVVVVVVVVVVVVVVVVVVVVVVVVVVVVVVVVVVVVVVVVVVVVVVVVVVVVVVVVVVVVVVVVVVVVVVVVVVVVVMDDDDDDJJJJJJJJJJJ	1	0	Y	IGHV01-20*01	18		0	-----------------------------------------------------------------------------------------------------------|	IGHD05-1*01	55	4	0	gagt|------|	IGHJ02*01	4	6		actact|-----------	107	1	6	0	11	0	0	0	0	0
59033	124	AGTTCAAGGGCAAGGCCACATTGACTGTAAACAAGTCCTCCAGCACAGCCTACATGGAGCTCCGCAGCCTGACATCGGAGGATTCTGCAGTCTATTACTGTGCAAGA AGgGGT TTTGACTACTGG	CARRGFDYW	9	99	125	AGTTCAAGGGCAAGGCCACATTGACTGTAAACAAGTCCTCCAGCACAGCCTACATGGAGCTCCGCAGCCTGACATCGGAGGATTCTGCAGTCTATTACTGTGCAAGAAGGGGTTTTGACTACTGG	AGTTCAAGGGCAAGGCCACATTGACTGTAAACAAGTCCTCCAGCACAGCCTACATGGAGCTCCGCAGCCTGACATCGGAGGATTCTGCAGTCTATTACTGTGCAAGAAGTGGTTTTGACTACTGG	VVVVVVVVVVVVVVVVVVVVVVVVVVVVVVVVVVVVVVVVVVVVVVVVVVVVVVVVVVVVVVVVVVVVVVVVVVVVVVVVVVVVVVVVVVVVVVVVVVVVVVVVVVVDDdDDDJJJJJJJJJJJJ	2	0	Y	IGHV01-22*01	22		0	-----------------------------------------------------------------------------------------------------------|	IGHD01-3*01	7	11	6	tatataactaa|--T---|agctca	IGHJ02*03	6	3		tac|------------	107	0	6	0	12	0	0	1	0	0
56314	125	AGTTCAAGGGCAAGGCCACATTGACTGTAGACAAGTCCTCCAGCACAGCCTACATGGAGCTCCGCAGCCTGACATCTGAGGACTCTGCAGTCTATTACTGTGC gg TTACTACGG gg GCTTACTGG	CAVTTGAYW	9	99	125	AGTTCAAGGGCAAGGCCACATTGACTGTAGACAAGTCCTCCAGCACAGCCTACATGGAGCTCCGCAGCCTGACATCTGAGGACTCTGCAGTCTATTACTGTGCGGTTACTACGGGGGCTTACTGG	AGTTCAAGGGCAAGGCCACATTGACTGTAGACAAGTCCTCCAGCACAGCCTACATGGAGCTCCGCAGCCTGACATCTGAGGACTCTGCAGTCTATTACTGTGCGGTTACTACGGGGGCTTACTGG	VVVVVVVVVVVVVVVVVVVVVVVVVVVVVVVVVVVVVVVVVVVVVVVVVVVVVVVVVVVVVVVVVVVVVVVVVVVVVVVVVVVVVVVVVVVVVVVVVVVVVVVMMDDDDDDDDDNNJJJJJJJJJ	5	0	Y	IGHV01-26*01	26		4	-------------------------------------------------------------------------------------------------------|aaga	IGHD01-1*01	1	4	10	ttta|---------|tagtagctac	IGHJ03*01	7	8		cctggttt|---------	103	2	9	2	9	0	0	0	0	0
72558	126	AGTTCAAGGGCAAGGCCACATTGACTGTAGACAAGTCCTCCAGCACAGCCTACATGGAGCTCCGCAGCCTGACATCTGAGGACTCTGCAGTCTATTACTGTGCA cc CATTACT tg GGACTACTGG	CAPITWDYW	9	99	125	AGTTCAAGGGCAAGGCCACATTGACTGTAGACAAGTCCTCCAGCACAGCCTACATGGAGCTCCGCAGCCTGACATCTGAGGACTCTGCAGTCTATTACTGTGCACCCATTACTTGGGACTACTGG	AGTTCAAGGGCAAGGCCACATTGACTGTAGACAAGTCCTCCAGCACAGCCTACATGGAGCTCCGCAGCCTGACATCTGAGGACTCTGCAGTCTATTACTGTGCACCCATTACTTGGGACTACTGG	VVVVVVVVVVVVVVVVVVVVVVVVVVVVVVVVVVVVVVVVVVVVVVVVVVVVVVVVVVVVVVVVVVVVVVVVVVVVVVVVVVVVVVVVVVVVVVVVVVVVVVVVMMDDDDDDDNNJJJJJJJJJJ	1	0	Y	IGHV01-26*01	26		3	--------------------------------------------------------------------------------------------------------|aga	IGHD01-2*01	5	2	8	tt|-------|acggctac	IGHJ04*01	9	13		attactatgctat|----------	104	2	7	2	10	0	0	0	0	0
63396	127	AGTTCAAGGGCAAGGCCACATTGACTGTAGACAAGTCCTCCAGCACAGCCTACATGGAGCTCCGCAGCCTGACATCTGAGGACTCTGCAGTCTATTACTGTGCA tc TGAC c ACTTTGACTACTGG	CASDHFDYW	9	99	125	AGTTCAAGGGCAAGGCCACATTGACTGTAGACAAGTCCTCCAGCACAGCCTACATGGAGCTCCGCAGCCTGACATCTGAGGACTCTGCAGTCTATTACTGTGCATCTGACCACTTTGACTACTGG	AGTTCAAGGGCAAGGCCACATTGACTGTAGACAAGTCCTCCAGCACAGCCTACATGGAGCTCCGCAGCCTGACATCTGAGGACTCTGCAGTCTATTACTGTGCATCTGACCACTTTGACTACTGG	VVVVVVVVVVVVVVVVVVVVVVVVVVVVVVVVVVVVVVVVVVVVVVVVVVVVVVVVVVVVVVVVVVVVVVVVVVVVVVVVVVVVVVVVVVVVVVVVVVVVVVVVMMDDDDNJJJJJJJJJJJJJJ	1	0	Y	IGHV01-26*01	26		3	--------------------------------------------------------------------------------------------------------|aga	IGHD02-13*01	21	10	3	tctactatgg|----|tac	IGHJ02*01	4	3		act|--------------	104	2	4	1	14	0	0	0	0	0
58705	128	AGTTCAgGGGCAAGGCCACATTtACTGTtGACAcGTCCTCCAGCACAGCCTACATGGAaCTCCGCAGCCTGACATCTGAGGACTCTGCAGTCTATTACTGTGC CTtCTATAG cg TTGACTACTGG	CAFYSVDYW	9	99	125	AGTTCAGGGGCAAGGCCACATTTACTGTTGACACGTCCTCCAGCACAGCCTACATGGAACTCCGCAGCCTGACATCTGAGGACTCTGCAGTCTATTACTGTGCCTTCTATAGCGTTGACTACTGG	AGTTCAAGGGCAAGGCCACATTGACTGTAGACAAGTCCTCCAGCACAGCCTACATGGAGCTCCGCAGCCTGACATCTGAGGACTCTGCAGTCTATTACTGTGCCTACTATAGCGTTGACTACTGG	VVVVVVvVVVVVVVVVVVVVVVvVVVVVvVVVVvVVVVVVVVVVVVVVVVVVVVVVVVvVVVVVVVVVVVVVVVVVVVVVVVVVVVVVVVVVVVVVVVVVVVVDDdDDDDDDNNJJJJJJJJJJJ	2	0	Y	IGHV01-26*01	26		4	------A---------------G-----A----A------------------------G--------------------------------------------|aaga	IGHD02-14*01	23	1	7	c|--A------|gtacgac	IGHJ02*01	4	6		actact|-----------	103	0	9	2	11	5	0	1	0	0
57330	129	AGTTCAAGGGCAAGGCCACATTGACTGTAGACAAGTCCTCCAGCACAGCCTACATGGAGCTCCGCAGCCTGACATCTGAGGACTCTGCAGTCTATTACTGTGCAAGA GAaGGgTA TGACTACTGG	CAREGYDYW	9	99	125	AGTTCAAGGGCAAGGCCACATTGACTGTAGACAAGTCCTCCAGCACAGCCTACATGGAGCTCCGCAGCCTGACATCTGAGGACTCTGCAGTCTATTACTGTGCAAGAGAAGGGTATGACTACTGG	AGTTCAAGGGCAAGGCCACATTGACTGTAGACAAGTCCTCCAGCACAGCCTACATGGAGCTCCGCAGCCTGACATCTGAGGACTCTGCAGTCTATTACTGTGCAAGAGATGGTTATGACTACTGG	VVVVVVVVVVVVVVVVVVVVVVVVVVVVVVVVVVVVVVVVVVVVVVVVVVVVVVVVVVVVVVVVVVVVVVVVVVVVVVVVVVVVVVVVVVVVVVVVVVVVVVVVVVVDDdDDdDDJJJJJJJJJJ	2	0	Y	IGHV01-26*01	26		0	-----------------------------------------------------------------------------------------------------------|	IGHD02-3*01	27	5	4	tctat|--T--T--|ctac	IGHJ02*03	6	5		tactt|----------	107	0	8	0	10	0	0	2	0	0
58937	130	AGTTCAAGGGCAAGGCCACATTGACTGTcGACAAGTCCTCCAGCACAGCCTACATGGAGCTCCGCAGCCTGACATCTGAGGACTCTGCAGTCTATTACTGTGCAAGA gg GATT TTTGACTcCTGG	CARGIFDSW	9	99	125	AGTTCAAGGGCAAGGCCACATTGACTGTCGACAAGTCCTCCAGCACAGCCTACATGGAGCTCCGCAGCCTGACATCTGAGGACTCTGCAGTCTATTACTGTGCAAGAGGGATTTTTGACTCCTGG	AGTTCAAGGGCAAGGCCACATTGACTGTAGACAAGTCCTCCAGCACAGCCTACATGGAGCTCCGCAGCCTGACATCTGAGGACTCTGCAGTCTATTACTGTGCAAGAGGGATTTTTGACTACTGG	VVVVVVVVVVVVVVVVVVVVVVVVVVVVvVVVVVVVVVVVVVVVVVVVVVVVVVVVVVVVVVVVVVVVVVVVVVVVVVVVVVVVVVVVVVVVVVVVVVVVVVVVVVVMMDDDDJJJJJJJjJJJJ	2	0	Y	IGHV01-26*01	26		0	----------------------------A------------------------------------------------------------------------------|	IGHD02-4*01	29	8	5	tctactat|----|acgac	IGHJ02*03	6	3		tac|-------A----	107	2	4	0	12	1	0	0	0	1
72636	131	AGTTCAAGGGCAAGGCCACATTGACTGTAGACAAGTCCTCCAGCACAGCCTACATGGAGCTCCGCAGCCTGACATCTGAGGACTCTGCAGTCTATTACTGTG gggggg GATT t TTTGCTTACTGG	CGGGFFAYW	9	99	125	AGTTCAAGGGCAAGGCCACATTGACTGTAGACAAGTCCTCCAGCACAGCCTACATGGAGCTCCGCAGCCTGACATCTGAGGACTCTGCAGTCTATTACTGTGGGGGGGGATTTTTTGCTTACTGG	AGTTCAAGGGCAAGGCCACATTGACTGTAGACAAGTCCTCCAGCACAGCCTACATGGAGCTCCGCAGCCTGACATCTGAGGACTCTGCAGTCTATTACTGTGGGGGGGGATTTTTTGCTTACTGG	VVVVVVVVVVVVVVVVVVVVVVVVVVVVVVVVVVVVVVVVVVVVVVVVVVVVVVVVVVVVVVVVVVVVVVVVVVVVVVVVVVVVVVVVVVVVVVVVVVVVVVMMMMMMDDDDNJJJJJJJJJJJJ	1	0	Y	IGHV01-26*01	26		5	------------------------------------------------------------------------------------------------------|caaga	IGHD02-4*01	29	8	5	tctactat|----|acgac	IGHJ03*01	7	5		cctgg|------------	102	6	4	1	12	0	0	0	0	0
66514	132	AaTTCAAGGaCAAGGCCACATTGACTGTAGACAAGTCCTCCAGCACAGCCTACATGGAGCTCCGCAGCCTGACATCTGAGGACTCTGCAGTCTATTACTGTGCAAGA TCGG agc TTGACTACTGG	CARSELDYW	9	99	125	AATTCAAGGACAAGGCCACATTGACTGTAGACAAGTCCTCCAGCACAGCCTACATGGAGCTCCGCAGCCTGACATCTGAGGACTCTGCAGTCTATTACTGTGCAAGATCGGAGCTTGACTACTGG	AGTTCAAGGGCAAGGCCACATTGACTGTAGACAAGTCCTCCAGCACAGCCTACATGGAGCTCCGCAGCCTGACATCTGAGGACTCTGCAGTCTATTACTGTGCAAGATCGGAGCTTGACTACTGG	VvVVVVVVVvVVVVVVVVVVVVVVVVVVVVVVVVVVVVVVVVVVVVVVVVVVVVVVVVVVVVVVVVVVVVVVVVVVVVVVVVVVVVVVVVVVVVVVVVVVVVVVVVVDDDDNNNJJJJJJJJJJJ	1	0	Y	IGHV01-26*01	26		0	-G-------G-------------------------------------------------------------------------------------------------|	IGHD03-1*01	43	8	5	ggcacagc|----|gctac	IGHJ02*03	6	4		tact|-----------	107	0	4	3	11	2	0	0	0	0
69266	133	AGTTCAAGGGCAAGGCCACATTGACTGTAGACAAGTCCTCCAGCACAGCCTACATGGAGCTCCGCAGCCTGACATCTGAGGACTCTGCAGTCTATTACTGTGCAAGA GGGtCA TTTGACTACTGG	CARGSFDYW	9	99	125	AGTTCAAGGGCAAGGCCACATTGACTGTAGACAAGTCCTCCAGCACAGCCTACATGGAGCTCCGCAGCCTGACATCTGAGGACTCTGCAGTCTATTACTGTGCAAGAGGGTCATTTGACTACTGG	AGTTCAAGGGCAAGGCCACATTGACTGTAGACAAGTCCTCCAGCACAGCCTACATGGAGCTCCGCAGCCTGACATCTGAGGACTCTGCAGTCTATTACTGTGCAAGAGGGACATTTGACTACTGG	VVVVVVVVVVVVVVVVVVVVVVVVVVVVVVVVVVVVVVVVVVVVVVVVVVVVVVVVVVVVVVVVVVVVVVVVVVVVVVVVVVVVVVVVVVVVVVVVVVVVVVVVVVVDDDdDDJJJJJJJJJJJJ	1	0	Y	IGHV01-26*01	26		0	-----------------------------------------------------------------------------------------------------------|	IGHD03-3*01	49	0	11	|---A--|gctagggctgt	IGHJ02*03	6	3		tac|------------	107	0	6	0	12	0	0	1	0	0
72223	134	AGTTCAAGGGCAAGGCCACATTGACTGTAGACAAGTCCTCCAGCACAGCCTACATGGAGCTCCGCAGCCTGACATCTGAGGACTCTGCAGTCTATTACTGTGCA gggag TAACTGGG g CTACTGG	CAGSNWGYW	9	99	125	AGTTCAAGGGCAAGGCCACATTGACTGTAGACAAGTCCTCCAGCACAGCCTACATGGAGCTCCGCAGCCTGACATCTGAGGACTCTGCAGTCTATTACTGTGCAGGGAGTAACTGGGGCTACTGG	AGTTCAAGGGCAAGGCCACATTGACTGTAGACAAGTCCTCCAGCACAGCCTACATGGAGCTCCGCAGCCTGACATCTGAGGACTCTGCAGTCTATTACTGTGCAGGGAGTAACTGGGGCTACTGG	VVVVVVVVVVVVVVVVVVVVVVVVVVVVVVVVVVVVVVVVVVVVVVVVVVVVVVVVVVVVVVVVVVVVVVVVVVVVVVVVVVVVVVVVVVVVVVVVVVVVVVVVMMMMMDDDDDDDDNJJJJJJJ	1	0	Y	IGHV01-26*01	26		3	--------------------------------------------------------------------------------------------------------|aga	IGHD04-1*01	51	1	2	c|--------|ac	IGHJ02*03	6	8		tactttga|-------	104	5	8	1	7	0	0	0	0	0
65128	135	AGTTCAAGGGCAAGGCCACATTGACTGTAGACAAGTCCTCCAGCACAGCCTACATGGAGCTCCGCAGCCTGACATCTGAGGACTCTGCAGTCTATTACTGTGC GCtGgGCC c CTTTGACTACTGG	CALGPFDYW	9	99	125	AGTTCAAGGGCAAGGCCACATTGACTGTAGACAAGTCCTCCAGCACAGCCTACATGGAGCTCCGCAGCCTGACATCTGAGGACTCTGCAGTCTATTACTGTGCGCTGGGCCCCTTTGACTACTGG	AGTTCAAGGGCAAGGCCACATTGACTGTAGACAAGTCCTCCAGCACAGCCTACATGGAGCTCCGCAGCCTGACATCTGAGGACTCTGCAGTCTATTACTGTGCGCAGTGCCCCTTTGACTACTGG	VVVVVVVVVVVVVVVVVVVVVVVVVVVVVVVVVVVVVVVVVVVVVVVVVVVVVVVVVVVVVVVVVVVVVVVVVVVVVVVVVVVVVVVVVVVVVVVVVVVVVVVDDdDdDDDNJJJJJJJJJJJJJ	1	0	Y	IGHV01-26*01	26		4	-------------------------------------------------------------------------------------------------------|aaga	IGHD06-3*01	75	15	6	aggcagctagcctct|--A-T---|acaacc	IGHJ02*01	4	4		acta|-------------	103	0	8	1	13	0	0	2	0	0
[truncated: 11,185 more rows]

## Sheet: Real_Mouse_BRILIA
SeqNum	GroupNum	FormattedSeq	CDR3_AminoAcid	CDR3_Length	CDR3_Start	CDR3_End	Seq	RefSeq	Classifier	TemplateCount	TreeChildCount	Functional	V_GeneName	V_MapNum	V_Deletion5	V_Deletion3	V_Alignment	D_GeneName	D_MapNum	D_Deletion5	D_Deletion3	D_Alignment	J_GeneName	J_MapNum	J_Deletion5	J_Deletion3	J_Alignment	Length_V	Length_Nvd	Length_D	Length_Ndj	Length_J	SHM_V	SHM_Nvd	SHM_D	SHM_Ndj	SHM_J	SeqName	TrimmedEdges	Nvd_DDins	Ndj_DDins	Misc
[truncated: 12,309 more rows]
